# Supplementary material for: SAFE-CAST: secure AI-federated enumeration for clustering-based automated surveillance and trust in machine-to-machine communication
Source: PeerJ Comput Sci. 2025 Jan 2;11:e2551. doi: 10.7717/peerj-cs.2551 (PMC11784817; doi:10.7717/peerj-cs.2551)
Supplement: Supplemental Information 1 [file peerj-cs-11-2551-s001.zip]

Archive with 2,798 entries (2,579 files):
- code/img1/
- code/img1/bg.png
- code/img1/BS.png
- code/img1/BS1.png
- code/img1/Cloud.png
- code/img1/Edge.png
- code/img1/MA.png
- code/img1/MACHINE.png
- code/img1/MACHINE1.png
- code/scratch/
- code/scratch/Fed_SMART.cc
- code/scratch/Machine_to_Machine_Communication.cc
- code/src/
- code/src/antenna/
- code/src/antenna/bindings/
- code/src/antenna/bindings/callbacks_list.py
- code/src/antenna/bindings/callbacks_list.pyc
- code/src/antenna/bindings/modulegen__gcc_ILP32.py
- code/src/antenna/bindings/modulegen__gcc_ILP32.pyc
- code/src/antenna/bindings/modulegen__gcc_LP64.py
- code/src/antenna/model/
- code/src/antenna/model/angles.cc
- code/src/antenna/model/angles.h
- code/src/antenna/model/antenna-model.cc
- code/src/antenna/model/antenna-model.h
- code/src/antenna/model/cosine-antenna-model.cc
- code/src/antenna/model/cosine-antenna-model.h
- code/src/antenna/model/isotropic-antenna-model.cc
- code/src/antenna/model/isotropic-antenna-model.h
- code/src/antenna/model/parabolic-antenna-model.cc
- code/src/antenna/model/parabolic-antenna-model.h
- code/src/antenna/test/
- code/src/antenna/test/test-angles.cc
- code/src/antenna/test/test-cosine-antenna.cc
- code/src/antenna/test/test-degrees-radians.cc
- code/src/antenna/test/test-isotropic-antenna.cc
- code/src/antenna/test/test-parabolic-antenna.cc
- code/src/antenna/wscript
- code/src/aodv/
- code/src/aodv/bindings/
- code/src/aodv/bindings/callbacks_list.py
- code/src/aodv/bindings/callbacks_list.pyc
- code/src/aodv/bindings/modulegen__gcc_ILP32.py
- code/src/aodv/bindings/modulegen__gcc_ILP32.pyc
- code/src/aodv/bindings/modulegen__gcc_LP64.py
- code/src/aodv/helper/
- code/src/aodv/helper/aodv-helper.cc
- code/src/aodv/helper/aodv-helper.h
- code/src/aodv/model/
- code/src/aodv/model/aodv-dpd.cc
- code/src/aodv/model/aodv-dpd.h
- code/src/aodv/model/aodv-id-cache.cc
- code/src/aodv/model/aodv-id-cache.h
- code/src/aodv/model/aodv-neighbor.cc
- code/src/aodv/model/aodv-neighbor.h
- code/src/aodv/model/aodv-packet.cc
- code/src/aodv/model/aodv-packet.h
- code/src/aodv/model/aodv-routing-protocol.cc
- code/src/aodv/model/aodv-routing-protocol.h
- code/src/aodv/model/aodv-rqueue.cc
- code/src/aodv/model/aodv-rqueue.h
- code/src/aodv/model/aodv-rtable.cc
- code/src/aodv/model/aodv-rtable.h
- code/src/aodv/test/
- code/src/aodv/test/aodv-chain-regression-test-0-0.pcap
- code/src/aodv/test/aodv-chain-regression-test-1-0.pcap
- code/src/aodv/test/aodv-chain-regression-test-2-0.pcap
- code/src/aodv/test/aodv-chain-regression-test-3-0.pcap
- code/src/aodv/test/aodv-chain-regression-test-4-0.pcap
- code/src/aodv/test/aodv-id-cache-test-suite.cc
- code/src/aodv/test/aodv-regression.cc
- code/src/aodv/test/aodv-regression.h
- code/src/aodv/test/aodv-test-suite.cc
- code/src/aodv/test/bug-606-test-0-0.pcap
- code/src/aodv/test/bug-606-test-1-0.pcap
- code/src/aodv/test/bug-606-test-2-0.pcap
- code/src/aodv/test/bug-772.cc
- code/src/aodv/test/bug-772.h
- code/src/aodv/test/examples-to-run.py
- code/src/aodv/test/loopback.cc
- code/src/aodv/wscript
- code/src/applications/
- code/src/applications/bindings/
- code/src/applications/bindings/callbacks_list.py
- code/src/applications/bindings/callbacks_list.pyc
- code/src/applications/bindings/modulegen__gcc_ILP32.py
- code/src/applications/bindings/modulegen__gcc_ILP32.pyc
- code/src/applications/bindings/modulegen__gcc_LP64.py
- code/src/applications/bindings/modulegen_customizations.py
- code/src/applications/bindings/modulegen_customizations.pyc
- code/src/applications/bindings/scan-header.h
- code/src/applications/helper/
- code/src/applications/helper/bulk-send-helper.cc
- code/src/applications/helper/bulk-send-helper.h
- code/src/applications/helper/on-off-helper.cc
- code/src/applications/helper/on-off-helper.h
- code/src/applications/helper/packet-sink-helper.cc
- code/src/applications/helper/packet-sink-helper.h
- code/src/applications/helper/udp-client-server-helper.cc
- code/src/applications/helper/udp-client-server-helper.h
- code/src/applications/helper/udp-echo-helper.cc
- code/src/applications/helper/udp-echo-helper.h
- code/src/applications/model/
- code/src/applications/model/application-packet-probe.cc
- code/src/applications/model/application-packet-probe.h
- code/src/applications/model/bandwidth-distributions.h
- code/src/applications/model/bulk-send-application.cc
- code/src/applications/model/bulk-send-application.h
- code/src/applications/model/onoff-application.cc
- code/src/applications/model/onoff-application.h
- code/src/applications/model/packet-loss-counter.cc
- code/src/applications/model/packet-loss-counter.h
- code/src/applications/model/packet-sink.cc
- code/src/applications/model/packet-sink.h
- code/src/applications/model/seq-ts-header.cc
- code/src/applications/model/seq-ts-header.h
- code/src/applications/model/udp-client.cc
- code/src/applications/model/udp-client.h
- code/src/applications/model/udp-echo-client.cc
- code/src/applications/model/udp-echo-client.h
- code/src/applications/model/udp-echo-server.cc
- code/src/applications/model/udp-echo-server.h
- code/src/applications/model/udp-server.cc
- code/src/applications/model/udp-server.h
- code/src/applications/model/udp-trace-client.cc
- code/src/applications/model/udp-trace-client.h
- code/src/applications/test/
- code/src/applications/test/udp-client-server-test.cc
- code/src/applications/wscript
- code/src/bridge/
- code/src/bridge/bindings/
- code/src/bridge/bindings/callbacks_list.py
- code/src/bridge/bindings/callbacks_list.pyc
- code/src/bridge/bindings/modulegen__gcc_ILP32.py
- code/src/bridge/bindings/modulegen__gcc_ILP32.pyc
- code/src/bridge/bindings/modulegen__gcc_LP64.py
- code/src/bridge/helper/
- code/src/bridge/helper/bridge-helper.cc
- code/src/bridge/helper/bridge-helper.h
- code/src/bridge/model/
- code/src/bridge/model/bridge-channel.cc
- code/src/bridge/model/bridge-channel.h
- code/src/bridge/model/bridge-net-device.cc
- code/src/bridge/model/bridge-net-device.h
- code/src/bridge/test/
- code/src/bridge/test/examples-to-run.py
- code/src/bridge/wscript
- code/src/buildings/
- code/src/buildings/bindings/
- code/src/buildings/bindings/callbacks_list.py
- code/src/buildings/bindings/callbacks_list.pyc
- code/src/buildings/bindings/modulegen__gcc_ILP32.py
- code/src/buildings/bindings/modulegen__gcc_ILP32.pyc
- code/src/buildings/bindings/modulegen__gcc_LP64.py
- code/src/buildings/helper/
- code/src/buildings/helper/building-allocator.cc
- code/src/buildings/helper/building-allocator.h
- code/src/buildings/helper/building-container.cc
- code/src/buildings/helper/building-container.h
- code/src/buildings/helper/building-position-allocator.cc
- code/src/buildings/helper/building-position-allocator.h
- code/src/buildings/helper/buildings-helper.cc
- code/src/buildings/helper/buildings-helper.h
- code/src/buildings/model/
- code/src/buildings/model/building.cc
- code/src/buildings/model/building.h
- code/src/buildings/model/building-list.cc
- code/src/buildings/model/building-list.h
- code/src/buildings/model/buildings-propagation-loss-model.cc
- code/src/buildings/model/buildings-propagation-loss-model.h
- code/src/buildings/model/hybrid-buildings-propagation-loss-model.cc
- code/src/buildings/model/hybrid-buildings-propagation-loss-model.h
- code/src/buildings/model/itu-r-1238-propagation-loss-model.cc
- code/src/buildings/model/itu-r-1238-propagation-loss-model.h
- code/src/buildings/model/mobility-building-info.cc
- code/src/buildings/model/mobility-building-info.h
- code/src/buildings/model/oh-buildings-propagation-loss-model.cc
- code/src/buildings/model/oh-buildings-propagation-loss-model.h
- code/src/buildings/test/
- code/src/buildings/test/building-position-allocator-test.cc
- code/src/buildings/test/buildings-helper-test.cc
- code/src/buildings/test/buildings-pathloss-test.cc
- code/src/buildings/test/buildings-pathloss-test.h
- code/src/buildings/test/buildings-shadowing-test.cc
- code/src/buildings/test/buildings-shadowing-test.h
- code/src/buildings/test/examples-to-run.py
- code/src/buildings/test/reference/
- code/src/buildings/test/reference/buildings_pathloss.m
- code/src/buildings/test/reference/loss_ITU1238.m
- code/src/buildings/wscript
- code/src/cognitive/
- code/src/cognitive/helper/
- code/src/cognitive/helper/cognitive-helper.cc
- code/src/cognitive/helper/cognitive-helper.h
- code/src/cognitive/model/
- code/src/cognitive/model/cognitive.cc
- code/src/cognitive/model/cognitive.h
- code/src/cognitive/model/cognitive-packet-tags.cc
- code/src/cognitive/model/cognitive-packet-tags.h
- code/src/cognitive/model/common-cognitive-header.h
- code/src/cognitive/model/fuzzy.cc
- code/src/cognitive/model/fuzzy.h
- code/src/cognitive/model/pu-model.cc
- code/src/cognitive/model/pu-model.h
- code/src/cognitive/model/repository.cc
- code/src/cognitive/model/repository.h
- code/src/cognitive/model/spectrum-data.cc
- code/src/cognitive/model/spectrum-data.h
- code/src/cognitive/model/spectrum-decision.cc
- code/src/cognitive/model/spectrum-decision.h
- code/src/cognitive/model/spectrum-manager.cc
- code/src/cognitive/model/spectrum-manager.h
- code/src/cognitive/model/spectrum-sensing.cc
- code/src/cognitive/model/spectrum-sensing.h
- code/src/cognitive/test/
- code/src/cognitive/test/cognitive-test-suite.cc
- code/src/cognitive/wscript
- code/src/config-store/
- code/src/config-store/bindings/
- code/src/config-store/bindings/callbacks_list.py
- code/src/config-store/bindings/callbacks_list.pyc
- code/src/config-store/bindings/modulegen__gcc_ILP32.py
- code/src/config-store/bindings/modulegen__gcc_ILP32.pyc
- code/src/config-store/bindings/modulegen__gcc_LP64.py
- code/src/config-store/bindings/modulegen_customizations.py
- code/src/config-store/bindings/modulegen_customizations.pyc
- code/src/config-store/model/
- code/src/config-store/model/attribute-default-iterator.cc
- code/src/config-store/model/attribute-default-iterator.h
- code/src/config-store/model/attribute-iterator.cc
- code/src/config-store/model/attribute-iterator.h
- code/src/config-store/model/config-store.cc
- code/src/config-store/model/config-store.h
- code/src/config-store/model/display-functions.cc
- code/src/config-store/model/display-functions.h
- code/src/config-store/model/file-config.cc
- code/src/config-store/model/file-config.h
- code/src/config-store/model/gtk-config-store.cc
- code/src/config-store/model/gtk-config-store.h
- code/src/config-store/model/model-node-creator.cc
- code/src/config-store/model/model-node-creator.h
- code/src/config-store/model/model-typeid-creator.cc
- code/src/config-store/model/model-typeid-creator.h
- code/src/config-store/model/raw-text-config.cc
- code/src/config-store/model/raw-text-config.h
- code/src/config-store/model/xml-config.cc
- code/src/config-store/model/xml-config.h
- code/src/config-store/test/
- code/src/config-store/test/examples-to-run.py
- code/src/config-store/wscript
- code/src/core/
- code/src/core/bindings/
- code/src/core/bindings/callbacks_list.py
- code/src/core/bindings/callbacks_list.pyc
- code/src/core/bindings/core.py
- code/src/core/bindings/module_helpers.cc
- code/src/core/bindings/modulegen__gcc_ILP32.py
- code/src/core/bindings/modulegen__gcc_ILP32.pyc
- code/src/core/bindings/modulegen__gcc_LP64.py
- code/src/core/bindings/modulegen_customizations.py
- code/src/core/bindings/modulegen_customizations.pyc
- code/src/core/bindings/scan-header.h
- code/src/core/helper/
- code/src/core/helper/event-garbage-collector.cc
- code/src/core/helper/event-garbage-collector.h
- code/src/core/helper/random-variable-stream-helper.cc
- code/src/core/helper/random-variable-stream-helper.h
- code/src/core/model/
- code/src/core/model/abort.h
- code/src/core/model/assert.h
- code/src/core/model/attribute.cc
- code/src/core/model/attribute.h
- code/src/core/model/attribute-accessor-helper.h
- code/src/core/model/attribute-construction-list.cc
- code/src/core/model/attribute-construction-list.h
- code/src/core/model/attribute-helper.h
- code/src/core/model/boolean.cc
- code/src/core/model/boolean.h
- code/src/core/model/breakpoint.cc
- code/src/core/model/breakpoint.h
- code/src/core/model/build-profile.h
- code/src/core/model/cairo-wideint.c
- code/src/core/model/cairo-wideint-private.h
- code/src/core/model/calendar-scheduler.cc
- code/src/core/model/calendar-scheduler.h
- code/src/core/model/callback.cc
- code/src/core/model/callback.h
- code/src/core/model/command-line.cc
- code/src/core/model/command-line.h
- code/src/core/model/config.cc
- code/src/core/model/config.h
- code/src/core/model/default-deleter.h
- code/src/core/model/default-simulator-impl.cc
- code/src/core/model/default-simulator-impl.h
- code/src/core/model/deprecated.h
- code/src/core/model/des-metrics.cc
- code/src/core/model/des-metrics.h
- code/src/core/model/double.cc
- code/src/core/model/double.h
- code/src/core/model/empty.h
[truncated: 2,498 more entries]
