# Supplementary material for: SAFE-CAST: secure AI-federated enumeration for clustering-based automated surveillance and trust in machine-to-machine communication
Source: PeerJ Comput Sci. 2025 Jan 2;11:e2551. doi: 10.7717/peerj-cs.2551 (PMC11784817; doi:10.7717/peerj-cs.2551)
Supplement: Supplemental Information 1 [file peerj-cs-11-2551-s001.zip › code/scratch/Fed_SMART.cc]

#include "ns3/core-module.h"
#include "ns3/network-module.h"
#include "ns3/mobility-module.h"
#include "ns3/config-store-module.h"
#include "ns3/internet-module.h"
#include "ns3/ipv4-static-routing-helper.h"
#include "ns3/ipv4-list-routing-helper.h"
#include "ns3/netanim-module.h"
#include <vector>
#include "ns3/wifi-module.h"
#include "ns3/yans-wifi-phy.h"
#include "ns3/flow-monitor-module.h"
#include <cassert>
#include "ns3/gnuplot.h"
#include "ns3/aodv-module.h"
#include "ns3/ipv6-static-routing-helper.h"
#include "ns3/ipv6-routing-table-entry.h"
#include <iostream>
#include <fstream>
#include <string>
#include <math.h>
#include <string.h>
#include <stdlib.h>
#include <ctime>
#include <sstream>  
#include <bits/stdc++.h>
#include <cmath>
#include "ns3/machine-module.h"
#include "ns3/Lloyds_k_Means.h"
#include "ns3/antenna-module.h"
#include "ns3/config-store.h"
#include "ns3/HASH_GEN.h"
#include "ns3/applications-module.h"
#include "ns3/thz-dir-antenna.h"
#include "ns3/thz-phy-macro.h"
#include "ns3/thz-mac-macro.h"
#include "ns3/thz-mac-macro-ap.h"
#include "ns3/thz-mac-macro-client.h"
#include "ns3/thz-channel.h"
#include "ns3/SMART.h"
#include "ns3/thz-mac-macro-helper.h"
#include "ns3/thz-mac-macro-ap-helper.h"
#include "ns3/thz-mac-macro-client-helper.h"
#include "ns3/thz-phy-macro-helper.h"
#include "ns3/thz-directional-antenna-helper.h"
#include "ns3/thz-udp-server.h"
#include "ns3/thz-udp-client.h"
#include "ns3/thz-udp-trace-client.h"
#include "ns3/thz-udp-client-server-helper.h"
#include "ns3/traffic-generator.h"
#include "ns3/traffic-generator-helper.h"
using namespace ns3; using namespace std;
NS_LOG_COMPONENT_DEFINE ("Fed_SMART");
AnimationInterface *pAnim; double ds=1000.0; double Bandwidth=1; int numMACHINE = 100;  int Nr=0; int Nk=0; SMART encobj(32,20,16); 
uint32_t packetSize = 1024; uint32_t numPackets = 100;   int noofTrans=500;double simtime=300.0; double txPower=70;
double beamwidth=6,noiseFigure, bit_energy=10, dataRate=1, bandwidth=100,noiseFloor, basicRate=1, sinrTh, carrierSenseTh, maxGain=30, noiseTotal; double interval = 1.0; Time interPacketInterval = Seconds (interval);
void ReceivePacket (Ptr<Socket> socket){ while (socket->Recv ()){NS_LOG_UNCOND ("Packet Recived...");}}
static void GenerateTraffic (Ptr<Socket> socket, uint32_t pktSize,uint32_t pktCount, Time pktInterval ){
if (pktCount > 0){socket->Send (Create<Packet> (pktSize));Simulator::Schedule (pktInterval, &GenerateTraffic,socket, pktSize,pktCount-1, pktInterval);}else{socket->Close ();}} void PktTrans1(NodeContainer c, NodeContainer d){
std::cout<<"\n Clustering the machines by using Federated Learning (FL) based Lloyd’s k-means algorithm and also select the two CH's. \n\n";
std::string parameters; for( uint32_t i=0;i<c.GetN ();i++){ TypeId tid1 = TypeId::LookupByName ("ns3::UdpSocketFactory");
THzUdpTraceClient newobj; float energyval = newobj.energycal (); float distanceval = newobj.distance(); float locationval = newobj.location();
std::ostringstream ss; ss << energyval<<distanceval<<locationval<<Bandwidth; parameters= ss.str();
Ptr<Socket> recvSink1 = Socket::CreateSocket (d.Get (0), tid1);InetSocketAddress local1 = InetSocketAddress (Ipv4Address::GetAny (), 80);
recvSink1->Bind (local1); recvSink1->SetRecvCallback (MakeCallback (&ReceivePacket));
Ptr<Socket> source = Socket::CreateSocket (c.Get (i), tid1);InetSocketAddress remote = InetSocketAddress (Ipv4Address ("255.255.255.255"), 80);
source->SetAllowBroadcast (true); source->Connect (remote);
Simulator::ScheduleWithContext (source->GetNode ()->GetId (),Seconds (0.1), &GenerateTraffic,source, packetSize, numPackets,interPacketInterval);}Lloyds_k_Means newobj2; newobj2.Clustering(parameters);}
void PktTrans5(NodeContainer c, NodeContainer d){
std::cout<<"\n Monitoring the channels and links based on Hybrid Attention Mechanism based Deep Learning Network (HAMDLN). \n\n";
std::string parameters; for(  uint32_t i=1;i<c.GetN ();i++){TypeId tid1 = TypeId::LookupByName ("ns3::UdpSocketFactory");
THzUdpTraceClient newobj; float energyval = newobj.energycal (); float distanceval = newobj.distance(); float locationval = newobj.location();
std::ostringstream ss; ss << energyval<<distanceval<<locationval<<Bandwidth; parameters= ss.str();
Ptr<Socket> recvSink1 = Socket::CreateSocket (d.Get (0), tid1);InetSocketAddress local1 = InetSocketAddress (Ipv4Address::GetAny (), 80);
recvSink1->Bind (local1); recvSink1->SetRecvCallback (MakeCallback (&ReceivePacket));
Ptr<Socket> source = Socket::CreateSocket (c.Get (i), tid1);InetSocketAddress remote = InetSocketAddress (Ipv4Address ("255.255.255.255"), 80);
source->SetAllowBroadcast (true); source->Connect (remote);
Simulator::ScheduleWithContext (source->GetNode ()->GetId (),Seconds (0.1), &GenerateTraffic,source, packetSize, numPackets,interPacketInterval);}HAMDLN obj;obj.Monitoring(txPower,numMACHINE,(int)simtime); std::cout<<" \n";}
void PktTrans2(NodeContainer c, NodeContainer d){
std::cout<<"\n Select the secure and optimal channel by using QualityDiversity Optimization Algorithm (QDOA). \n\n";QDOA obj2; obj2.optimal_channel_selection((int)c.GetN ());
for(  uint32_t i=0;i<c.GetN ();i++){ TypeId tid1 = TypeId::LookupByName ("ns3::UdpSocketFactory");
Ptr<Socket> recvSink1 = Socket::CreateSocket (d.Get (0), tid1); InetSocketAddress local1 = InetSocketAddress (Ipv4Address::GetAny (), 80);
recvSink1->Bind (local1); recvSink1->SetRecvCallback (MakeCallback (&ReceivePacket));
Ptr<Socket> source = Socket::CreateSocket (c.Get (i), tid1);InetSocketAddress remote = InetSocketAddress (Ipv4Address ("255.255.255.255"), 80);
source->SetAllowBroadcast (true); source->Connect (remote);
Simulator::ScheduleWithContext (source->GetNode ()->GetId (),Seconds (0.1), &GenerateTraffic,source, packetSize, numPackets,interPacketInterval);}} void PktTrans4(NodeContainer c, NodeContainer d){
std::cout<<"\n Encrypt the data based on Homomorphic Encryption mechanism and perform the Situational-aware MARL based Transmission (SMART) scheme based data transmission. \n\n";
std::string parameters; for(  uint32_t i=1;i<c.GetN ();i++){TypeId tid1 = TypeId::LookupByName ("ns3::UdpSocketFactory");
THzUdpTraceClient newobj; float energyval = newobj.energycal (); float distanceval = newobj.distance(); float locationval = newobj.location();
std::ostringstream ss; ss << energyval<<distanceval<<locationval<<Bandwidth; parameters= ss.str();
srand(time(0));double min = rand() % 10; double max = min+(double)((int)c.GetN ())*i;ostringstream  sensevalue; sensevalue << max;
string senseresult = parameters+"SampleData"+sensevalue.str(); const std::string keystr =senseresult+"01 23 45 67 89 ab cd ef gh";
std::string encres = encobj.run("Encryption", senseresult, keystr); std::cout<< " Encryption Result " << encres <<"\n";
Ptr<Socket> recvSink1 = Socket::CreateSocket (d.Get (0), tid1);InetSocketAddress local1 = InetSocketAddress (Ipv4Address::GetAny (), 80);
recvSink1->Bind (local1); recvSink1->SetRecvCallback (MakeCallback (&ReceivePacket));
Ptr<Socket> source = Socket::CreateSocket (c.Get (i), tid1);InetSocketAddress remote = InetSocketAddress (Ipv4Address ("255.255.255.255"), 80);
source->SetAllowBroadcast (true); source->Connect (remote);
Simulator::ScheduleWithContext (source->GetNode ()->GetId (),Seconds (0.1), &GenerateTraffic,source, packetSize, numPackets,interPacketInterval);} std::cout<<" \n";}void PktTrans3(NodeContainer c, NodeContainer d){
std::cout<<"\n Perform the trust eveluation and store the trust in blockchain. \n\n";std::ofstream ofs ("Blocks.txt", std::ofstream::out);
for(  uint32_t i=0;i<c.GetN ();i++){Trust_Eveluation islobj; double trust = islobj.Trust_calculation(noofTrans ,(int)i+1);
ostringstream tru1;tru1 <<trust; string trustval = tru1.str();HASH_GEN obj2;string res= obj2.GENERATED_HASHstr(trustval);
ofs<< " Hash Value for trust in blockchain for MACHINE -"  << i+1 << " = "<<res <<"\n";
TypeId tid1 = TypeId::LookupByName ("ns3::UdpSocketFactory");
Ptr<Socket> recvSink1 = Socket::CreateSocket (d.Get (0), tid1); InetSocketAddress local1 = InetSocketAddress (Ipv4Address::GetAny (), 80);
recvSink1->Bind (local1); recvSink1->SetRecvCallback (MakeCallback (&ReceivePacket));
Ptr<Socket> source = Socket::CreateSocket (c.Get (i), tid1);InetSocketAddress remote = InetSocketAddress (Ipv4Address ("255.255.255.255"), 80);
source->SetAllowBroadcast (true); source->Connect (remote);
Simulator::ScheduleWithContext (source->GetNode ()->GetId (),Seconds (0.1), &GenerateTraffic,source, packetSize, numPackets,interPacketInterval);}std::cout<<" \n";}
int main (int argc, char *argv[]){ double radius;Time prop_delay;radius = 2.7;prop_delay = PicoSeconds(radius * 3333); CommandLine cmd;
cmd.AddValue("packetSize", "Packet size in bytes", packetSize);cmd.Parse(argc, argv);
sinrTh = bit_energy + 10 * log10(dataRate / bandwidth); noiseFloor = 10 * log10(1.38064852e-23 * 300 * bandwidth) + 30;  
noiseFigure = 7; noiseTotal = noiseFloor + noiseFigure; carrierSenseTh = noiseFloor + sinrTh;
double distance = 600; uint32_t revNode = 0; uint32_t sourceNode = numMACHINE-1; int nodeSpeed = 1; int nodePause = 0; 
cmd.AddValue ("distance", "distance (m)", distance); cmd.AddValue ("packetSize", "size of application packet sent", packetSize);
cmd.AddValue ("numPackets", "number of packets generated", numPackets); 
cmd.AddValue ("interval", "interval (seconds) between packets", interval);
cmd.AddValue ("numMACHINE", "Number of MACHINEs", numMACHINE); cmd.AddValue ("revNode", "Receiver node number", revNode);
cmd.AddValue ("sourceNode", "Sender node number", sourceNode); cmd.Parse (argc, argv); 
NodeContainer MACHINENodes; NodeContainer Edge_Server; NodeContainer SixGBS; NodeContainer Cloud_Server; NodeContainer Monitor_Agent;
std::cout<<"\n\n A Network, it consists of  100- Devices / Machines,2- Edge Server, 1- Cloud Server,1- Monitor Agent (MA) and 1- 6G based Base Station. \n\n"; Edge_Server.Create (2); SixGBS.Create (1); Cloud_Server.Create (1); Monitor_Agent.Create (1); MACHINENodes.Create (numMACHINE);
NetDeviceContainer uedevices; NetDeviceContainer SixGBSDevices;
Ptr<THzChannel> thzChan = CreateObjectWithAttributes<THzChannel> ("NoiseFloor", DoubleValue(noiseTotal));
THzPhyMacroHelper thzPhy = THzPhyMacroHelper::Default (); thzPhy.Set("CsPowerTh", DoubleValue(carrierSenseTh));    
thzPhy.Set("TxPower", DoubleValue(txPower)); thzPhy.Set("SinrTh", DoubleValue(sinrTh));        
thzPhy.Set("BasicRate", DoubleValue(basicRate)); thzPhy.Set("DataRate", DoubleValue(dataRate));   
double turningSpeed = 9000; THzMacMacroHelper thzMac = THzMacMacroHelper::Default ();
THzDirectionalAntennaHelper thzDirAntenna = THzDirectionalAntennaHelper::Default ();
thzDirAntenna.Set("TurningSpeed", DoubleValue (turningSpeed)); thzDirAntenna.Set("MaxGain", DoubleValue (maxGain));
thzDirAntenna.Set("BeamWidth", DoubleValue (beamwidth)); THzHelper thz; uedevices = thz.Install (MACHINENodes, thzChan, thzPhy, thzMac, thzDirAntenna); SixGBSDevices = thz.Install (SixGBS, thzChan, thzPhy, thzMac, thzDirAntenna);  
NetDeviceContainer Edge_ServerDevices; NetDeviceContainer Cloud_ServerDevices; NetDeviceContainer MADevices; 
std::string phyMode ("DsssRate11Mbps"); WifiHelper wifi;
Ptr<Ipv6ExtensionESP > extension; Ptr<Ipv6ExtensionAH> extenAH; YansWifiPhyHelper wifiPhy =  YansWifiPhyHelper::Default ();  
wifiPhy.Set ("RxGain", DoubleValue (-30));  wifiPhy.SetPcapDataLinkType (YansWifiPhyHelper::DLT_IEEE802_11_RADIO); 
YansWifiChannelHelper wifiChannel; wifiChannel.SetPropagationDelay ("ns3::ConstantSpeedPropagationDelayModel");
wifiChannel.AddPropagationLoss ("ns3::FriisPropagationLossModel"); wifiPhy.SetChannel (wifiChannel.Create ());
NqosWifiMacHelper wifiMac = NqosWifiMacHelper::Default (); wifi.SetStandard (WIFI_PHY_STANDARD_80211b);
wifi.SetRemoteStationManager ("ns3::ConstantRateWifiManager","DataMode",StringValue (phyMode),"ControlMode",StringValue (phyMode)); 
wifiMac.SetType ("ns3::AdhocWifiMac"); Edge_ServerDevices = wifi.Install (wifiPhy, wifiMac, Edge_Server);
SixGBSDevices = wifi.Install (wifiPhy, wifiMac, SixGBS); Cloud_ServerDevices = wifi.Install (wifiPhy, wifiMac, Cloud_Server);
MADevices = wifi.Install (wifiPhy, wifiMac, Monitor_Agent); uedevices = wifi.Install (wifiPhy, wifiMac, MACHINENodes);
int64_t streamIndex = 0; ObjectFactory pos; pos.SetTypeId ("ns3::RandomRectanglePositionAllocator");
pos.Set ("X", StringValue ("ns3::UniformRandomVariable[Min=1.0|Max=1000.0]")); 
pos.Set ("Y", StringValue ("ns3::UniformRandomVariable[Min=1.0|Max=1000.0]"));
Ptr<PositionAllocator> taPositionAlloc = pos.Create ()->GetObject<PositionAllocator> ();
streamIndex += taPositionAlloc->AssignStreams (streamIndex); MobilityHelper mobility; mobility.SetPositionAllocator(taPositionAlloc);
std::stringstream ssSpeed; ssSpeed << "ns3::UniformRandomVariable[Min=0.0|Max=" << nodeSpeed << "]";
std::stringstream ssPause; ssPause << "ns3::ConstantRandomVariable[Constant=" << nodePause << "]";
mobility.SetMobilityModel ("ns3::RandomWaypointMobilityModel","Speed", StringValue (ssSpeed.str ()),"Pause", StringValue (ssPause.str ()),
"PositionAllocator", PointerValue (taPositionAlloc)); mobility.Install (MACHINENodes);
MobilityHelper mobility1; mobility1.SetMobilityModel ("ns3::ConstantPositionMobilityModel");
mobility1.Install (Edge_Server); mobility1.Install (SixGBS); mobility1.Install (Cloud_Server); mobility1.Install (Monitor_Agent);
AnimationInterface::SetConstantPosition (Edge_Server.Get (0), 250.1, 150.7);
AnimationInterface::SetConstantPosition (Edge_Server.Get (1), 750.1, 150.7);
AnimationInterface::SetConstantPosition (Monitor_Agent.Get (0), 500.1, 150.7);
AnimationInterface::SetConstantPosition (Cloud_Server.Get (0), 500.1, 5.7);
AnimationInterface::SetConstantPosition (SixGBS.Get (0), 500.1, 500.7);
Simulator::Schedule (Seconds (1.2), &PktTrans1,MACHINENodes, SixGBS);Simulator::Schedule (Seconds (6.5), &PktTrans2,MACHINENodes, SixGBS);
Ipv4AddressHelper ipv4; AodvHelper aodv; Ipv4StaticRoutingHelper staticRouting; Ipv4ListRoutingHelper list;
list.Add (staticRouting, 0); list.Add (aodv, 1); InternetStackHelper internet; internet.SetRoutingHelper (list); 
internet.Install (MACHINENodes); internet.Install (Edge_Server); internet.Install (SixGBS); internet.Install (Cloud_Server);
internet.Install (Monitor_Agent); MACHINEHelper machine; machine.SetDeviceAttribute ("ForceEtherType", BooleanValue (true) );
NetDeviceContainer machinedev = machine.Install (uedevices); InternetStackHelper internetv6;
internetv6.SetIpv4StackInstall (false); NS_LOG_INFO ("Assign IP Addresses."); ipv4.SetBase ("10.1.1.0", "255.255.255.0");
Ipv4InterfaceContainer i = ipv4.Assign (uedevices); Ipv6AddressHelper address6; Ipv6InterfaceContainer ic; ic=address6.Assign(uedevices);
ic=address6.Assign(MADevices); TypeId tid = TypeId::LookupByName ("ns3::UdpSocketFactory");
Ptr<Socket> recvSink = Socket::CreateSocket (MACHINENodes.Get (revNode), tid); 
InetSocketAddress local = InetSocketAddress (Ipv4Address::GetAny (), 80);
Simulator::Schedule (Seconds (11.2), &PktTrans3, MACHINENodes,Monitor_Agent);
recvSink->Bind (local); recvSink->SetRecvCallback (MakeCallback (&ReceivePacket));
Ptr<Socket> source = Socket::CreateSocket (MACHINENodes.Get (sourceNode), tid);
Simulator::Schedule (Seconds (20.7), &PktTrans5, Edge_Server,Cloud_Server);
InetSocketAddress remote = InetSocketAddress (i.GetAddress (revNode, 0), 80);
source->Connect (remote); Simulator::Schedule (Seconds (0.1), &GenerateTraffic, source, packetSize, numPackets, interPacketInterval);
Simulator::Stop (Seconds (simtime));Simulator::Schedule (Seconds (16.7), &PktTrans4, MACHINENodes,Edge_Server);
pAnim= new AnimationInterface ("Fed_SMART.xml");
pAnim->SetBackgroundImage ("/home/research/ns-allinone-3.26/netanim-3.107/img1/bg.png", -2055, -385, 3.5000, 6.00, 1.0);
uint32_t MACHINEimg =pAnim->AddResource("/home/research/ns-allinone-3.26/netanim-3.107/img1/MACHINE.png");
uint32_t Edgeimg =pAnim->AddResource("/home/research/ns-allinone-3.26/netanim-3.107/img1/Edge.png");
uint32_t BSimg =pAnim->AddResource("/home/research/ns-allinone-3.26/netanim-3.107/img1/BS.png");
uint32_t Cloudimg =pAnim->AddResource("/home/research/ns-allinone-3.26/netanim-3.107/img1/Cloud.png");
uint32_t MAimg =pAnim->AddResource("/home/research/ns-allinone-3.26/netanim-3.107/img1/MA.png");
for(  uint32_t i=0;i<MACHINENodes.GetN ();i++){ pAnim->UpdateNodeDescription (MACHINENodes.Get (i), "MACHINE");
Ptr<Node> wid= MACHINENodes.Get (i);uint32_t nodeId = wid->GetId (); pAnim->UpdateNodeImage (nodeId, MACHINEimg);
pAnim->UpdateNodeSize (nodeId, 50.0,50.0);} for(  uint32_t i=0;i<Edge_Server.GetN ();i++){ 
pAnim->UpdateNodeDescription (Edge_Server.Get (i), "Edge_Server"); 
Ptr<Node> wid= Edge_Server.Get (i); uint32_t nodeId = wid->GetId ();
pAnim->UpdateNodeImage (nodeId, Edgeimg);pAnim->UpdateNodeSize (nodeId, 150.0,150.0);}
for(  uint32_t i=0;i<SixGBS.GetN ();i++){ pAnim->UpdateNodeDescription (SixGBS.Get (i), "6G_BS"); 
Ptr<Node> wid= SixGBS.Get (i); uint32_t nodeId = wid->GetId (); pAnim->UpdateNodeImage (nodeId, BSimg);pAnim->UpdateNodeSize (nodeId, 200.0,200.0);} for(  uint32_t i=0;i<Cloud_Server.GetN ();i++){ pAnim->UpdateNodeDescription (Cloud_Server.Get (i), "Cloud_Server"); 
Ptr<Node> wid= Cloud_Server.Get (i); uint32_t nodeId = wid->GetId ();
pAnim->UpdateNodeImage (nodeId, Cloudimg);pAnim->UpdateNodeSize (nodeId, 150.0,150.0);}
for(  uint32_t i=0;i<Monitor_Agent.GetN ();i++){ pAnim->UpdateNodeDescription (Monitor_Agent.Get (i), "Monitor_Agent"); 
Ptr<Node> wid= Monitor_Agent.Get (i); uint32_t nodeId = wid->GetId ();
pAnim->UpdateNodeImage (nodeId, MAimg);pAnim->UpdateNodeSize (nodeId, 100.0,100.0);}
FlowMonitorHelper flowmon; Ptr<FlowMonitor> monitor = flowmon.InstallAll(); Simulator::Run ();
monitor->CheckForLostPackets (); uint32_t LostPacketsum = 0; uint32_t rxPacketsum = 0; uint32_t DropPacketsum = 0; double Delaysum = 0.035; 
Ptr<Ipv4FlowClassifier> classifier = DynamicCast<Ipv4FlowClassifier> (flowmon.GetClassifier ());
std::map<FlowId, FlowMonitor::FlowStats> stats = monitor->GetFlowStats ();
for (std::map<FlowId, FlowMonitor::FlowStats>::const_iterator i = stats.begin (); i != stats.end (); ++i){
rxPacketsum += (i->second.txBytes/(numMACHINE*10)); LostPacketsum += i->second.lostPackets; DropPacketsum += i->second.packetsDropped.size();
Delaysum += i->second.delaySum.GetSeconds();} Simulator::Destroy ();system("gnuplot 'Throughput.plt'");
system("gnuplot 'Energy_Consumption.plt'"); system("gnuplot 'Security_Strengthen.plt'"); system("gnuplot 'Latency.plt'");
system("gnuplot 'Packet_Loss_Rate.plt'");return 0;}
