# Supplementary material for: SAFE-CAST: secure AI-federated enumeration for clustering-based automated surveillance and trust in machine-to-machine communication
Source: PeerJ Comput Sci. 2025 Jan 2;11:e2551. doi: 10.7717/peerj-cs.2551 (PMC11784817; doi:10.7717/peerj-cs.2551)
Supplement: Supplemental Information 1 [file peerj-cs-11-2551-s001.zip › code/scratch/Machine_to_Machine_Communication.cc]

#include "ns3/core-module.h"
#include "ns3/network-module.h"
#include "ns3/mobility-module.h"
#include "ns3/config-store-module.h"
#include "ns3/internet-module.h"
#include "ns3/ipv4-static-routing-helper.h"
#include "ns3/ipv4-list-routing-helper.h"
#include "ns3/netanim-module.h"
#include <vector>
#include "ns3/wifi-module.h"
#include "ns3/yans-wifi-phy.h"
#include "ns3/flow-monitor-module.h"
#include <cassert>
#include "ns3/gnuplot.h"
#include "ns3/aodv-module.h"
#include "ns3/ipv6-static-routing-helper.h"
#include "ns3/ipv6-routing-table-entry.h"
#include <iostream>
#include <fstream>
#include <string>
#include <math.h>
#include <string.h>
#include <stdlib.h>
#include <ctime>
#include <sstream>  
#include <bits/stdc++.h>
#include <cmath>
#include "ns3/machine-module.h"
#include "ns3/antenna-module.h"
#include "ns3/config-store.h"
#include "ns3/applications-module.h"
#include "ns3/traffic-generator.h"
using namespace ns3; using namespace std;
NS_LOG_COMPONENT_DEFINE ("Machine_to_Machine_Communication");
AnimationInterface *pAnim; double ds=1000.0; double Bandwidth=1; int numMACHINE = 100;  int Nr=0; int Nk=0;
uint32_t packetSize = 1024; uint32_t numPackets = 100;   int noofTrans=500;double simtime=300.0; double initialenergy=100;
double beamwidth=6,noiseFigure, bit_energy=10, dataRate=1, bandwidth=100,noiseFloor, basicRate=1, sinrTh, carrierSenseTh, maxGain=30, noiseTotal; double interval = 1.0; Time interPacketInterval = Seconds (interval);
void ReceivePacket (Ptr<Socket> socket){ while (socket->Recv ()){NS_LOG_UNCOND ("Packet Recived...");}}
static void GenerateTraffic (Ptr<Socket> socket, uint32_t pktSize,uint32_t pktCount, Time pktInterval ){
if (pktCount > 0){socket->Send (Create<Packet> (pktSize));Simulator::Schedule (pktInterval, &GenerateTraffic,socket, pktSize,pktCount-1, pktInterval);}else{socket->Close ();}} void PktTrans1(NodeContainer c, NodeContainer d){
for( uint32_t i=0;i<c.GetN ();i++){ TypeId tid1 = TypeId::LookupByName ("ns3::UdpSocketFactory");
Ptr<Socket> recvSink1 = Socket::CreateSocket (d.Get (0), tid1);InetSocketAddress local1 = InetSocketAddress (Ipv4Address::GetAny (), 80);
recvSink1->Bind (local1); recvSink1->SetRecvCallback (MakeCallback (&ReceivePacket));
Ptr<Socket> source = Socket::CreateSocket (c.Get (i), tid1);InetSocketAddress remote = InetSocketAddress (Ipv4Address ("255.255.255.255"), 80);
source->SetAllowBroadcast (true); source->Connect (remote);
Simulator::ScheduleWithContext (source->GetNode ()->GetId (),Seconds (0.1), &GenerateTraffic,source, packetSize, numPackets,interPacketInterval);} } void PktTrans5(NodeContainer c, NodeContainer d){
for(  uint32_t i=1;i<c.GetN ();i++){TypeId tid1 = TypeId::LookupByName ("ns3::UdpSocketFactory");
Ptr<Socket> recvSink1 = Socket::CreateSocket (d.Get (0), tid1);InetSocketAddress local1 = InetSocketAddress (Ipv4Address::GetAny (), 80);
recvSink1->Bind (local1); recvSink1->SetRecvCallback (MakeCallback (&ReceivePacket));
Ptr<Socket> source = Socket::CreateSocket (c.Get (i), tid1);InetSocketAddress remote = InetSocketAddress (Ipv4Address ("255.255.255.255"), 80);
source->SetAllowBroadcast (true); source->Connect (remote);
Simulator::ScheduleWithContext (source->GetNode ()->GetId (),Seconds (0.1), &GenerateTraffic,source, packetSize, numPackets,interPacketInterval);}  std::cout<<" \n";}
void PktTrans2(NodeContainer c, NodeContainer d){std::cout<<"\nPerform the sample data transmission and calculate the Consumpmed Energy.\n\n"; 
for(  uint32_t i=0;i<c.GetN ();i++){ double min = 1; double max = min+(i+1)/2; 
Ptr<UniformRandomVariable> x = CreateObject<UniformRandomVariable> ();
x->SetAttribute ("Min", DoubleValue (min));x->SetAttribute ("Max", DoubleValue (max));
double consume = x->GetValue (); std::cout<<"\n Calculate the Consumpmed Energy = "<<(consume/initialenergy)*100 ; 
TypeId tid1 = TypeId::LookupByName ("ns3::UdpSocketFactory");
Ptr<Socket> recvSink1 = Socket::CreateSocket (d.Get (0), tid1); InetSocketAddress local1 = InetSocketAddress (Ipv4Address::GetAny (), 80);
recvSink1->Bind (local1); recvSink1->SetRecvCallback (MakeCallback (&ReceivePacket));
Ptr<Socket> source = Socket::CreateSocket (c.Get (i), tid1);InetSocketAddress remote = InetSocketAddress (Ipv4Address ("255.255.255.255"), 80);
source->SetAllowBroadcast (true); source->Connect (remote);
Simulator::ScheduleWithContext (source->GetNode ()->GetId (),Seconds (0.1), &GenerateTraffic,source, packetSize, numPackets,interPacketInterval);}} void PktTrans4(NodeContainer c, NodeContainer d){
std::cout<<"\n Perform the sensed data transmission  \n\n";for(  uint32_t i=1;i<c.GetN ();i++){
TypeId tid1 = TypeId::LookupByName ("ns3::UdpSocketFactory"); srand(time(0));double min = rand() % 100;
double max = min+(double)((int)c.GetN ())*i; Ptr<UniformRandomVariable> x = CreateObject<UniformRandomVariable> ();
x->SetAttribute ("Min", DoubleValue (min));x->SetAttribute ("Max", DoubleValue (max)); double sense = x->GetValue ();
ostringstream  sensevalue; sensevalue << sense; std::cout<< " Sensed Value " << sensevalue.str() <<"\n";
Ptr<Socket> recvSink1 = Socket::CreateSocket (d.Get (0), tid1); InetSocketAddress local1 = InetSocketAddress (Ipv4Address::GetAny (), 80);
recvSink1->Bind (local1); recvSink1->SetRecvCallback (MakeCallback (&ReceivePacket));
Ptr<Socket> source = Socket::CreateSocket (c.Get (i), tid1);
InetSocketAddress remote = InetSocketAddress (Ipv4Address ("255.255.255.255"), 80);
source->SetAllowBroadcast (true); source->Connect (remote);
Simulator::ScheduleWithContext (source->GetNode ()->GetId (),Seconds (0.1), &GenerateTraffic,source, packetSize, numPackets,interPacketInterval);} std::cout<<" \n";}
void PktTrans3(NodeContainer c, NodeContainer d){
std::cout<<"\n\n\n select the route by using Event-Driven Duty Cycling (EDDC) Routing Protocol   \n\n"; 
EDDC routobj; routobj.route_selection (numMACHINE,noofTrans,(int)simtime);
for(  uint32_t i=0;i<c.GetN ();i++){ TypeId tid1 = TypeId::LookupByName ("ns3::UdpSocketFactory");
Ptr<Socket> recvSink1 = Socket::CreateSocket (d.Get (0), tid1); InetSocketAddress local1 = InetSocketAddress (Ipv4Address::GetAny (), 80);
recvSink1->Bind (local1); recvSink1->SetRecvCallback (MakeCallback (&ReceivePacket));
Ptr<Socket> source = Socket::CreateSocket (c.Get (i), tid1);InetSocketAddress remote = InetSocketAddress (Ipv4Address ("255.255.255.255"), 80);
source->SetAllowBroadcast (true); source->Connect (remote);
Simulator::ScheduleWithContext (source->GetNode ()->GetId (),Seconds (0.1), &GenerateTraffic,source, packetSize, numPackets,interPacketInterval);}std::cout<<" \n";}
int main (int argc, char *argv[]){ double radius;Time prop_delay;radius = 2.7;prop_delay = PicoSeconds(radius * 3333); 
CommandLine cmd; cmd.AddValue("packetSize", "Packet size in bytes", packetSize);cmd.Parse(argc, argv);
sinrTh = bit_energy + 10 * log10(dataRate / bandwidth); noiseFloor = 10 * log10(1.38064852e-23 * 300 * bandwidth) + 30;  
noiseFigure = 7; noiseTotal = noiseFloor + noiseFigure; carrierSenseTh = noiseFloor + sinrTh;
double distance = 600; uint32_t revNode = 0; uint32_t sourceNode = numMACHINE-1; int nodeSpeed = 1; int nodePause = 0; 
cmd.AddValue ("distance", "distance (m)", distance); cmd.AddValue ("packetSize", "size of application packet sent", packetSize);
cmd.AddValue ("numPackets", "number of packets generated", numPackets); 
cmd.AddValue ("interval", "interval (seconds) between packets", interval);
cmd.AddValue ("numMACHINE", "Number of MACHINEs", numMACHINE); cmd.AddValue ("revNode", "Receiver node number", revNode);
cmd.AddValue ("sourceNode", "Sender node number", sourceNode); cmd.Parse (argc, argv); 
NodeContainer MACHINENodes;NodeContainer BS_Node;std::cout<<"\n\n A Network, it consists of 100- Devices / Machines and 1- Base Station. \n\n";
BS_Node.Create (1); MACHINENodes.Create (numMACHINE); NetDeviceContainer MachineDevices; NetDeviceContainer BSDevices;
std::string phyMode ("DsssRate11Mbps"); WifiHelper wifi;
Ptr<Ipv6ExtensionESP > extension; Ptr<Ipv6ExtensionAH> extenAH; YansWifiPhyHelper wifiPhy =  YansWifiPhyHelper::Default ();  
wifiPhy.Set ("RxGain", DoubleValue (-30));  wifiPhy.SetPcapDataLinkType (YansWifiPhyHelper::DLT_IEEE802_11_RADIO); 
YansWifiChannelHelper wifiChannel; wifiChannel.SetPropagationDelay ("ns3::ConstantSpeedPropagationDelayModel");
wifiChannel.AddPropagationLoss ("ns3::FriisPropagationLossModel"); wifiPhy.SetChannel (wifiChannel.Create ());
NqosWifiMacHelper wifiMac = NqosWifiMacHelper::Default (); wifi.SetStandard (WIFI_PHY_STANDARD_80211b);
wifi.SetRemoteStationManager ("ns3::ConstantRateWifiManager","DataMode",StringValue (phyMode),"ControlMode",StringValue (phyMode)); 
wifiMac.SetType ("ns3::AdhocWifiMac"); BSDevices = wifi.Install (wifiPhy, wifiMac, BS_Node); 
MachineDevices = wifi.Install (wifiPhy, wifiMac, MACHINENodes);
int64_t streamIndex = 0; ObjectFactory pos; pos.SetTypeId ("ns3::RandomRectanglePositionAllocator");
pos.Set ("X", StringValue ("ns3::UniformRandomVariable[Min=1.0|Max=1000.0]")); 
pos.Set ("Y", StringValue ("ns3::UniformRandomVariable[Min=1.0|Max=1000.0]"));
Ptr<PositionAllocator> taPositionAlloc = pos.Create ()->GetObject<PositionAllocator> ();
streamIndex += taPositionAlloc->AssignStreams (streamIndex); MobilityHelper mobility; mobility.SetPositionAllocator(taPositionAlloc);
std::stringstream ssSpeed; ssSpeed << "ns3::UniformRandomVariable[Min=0.0|Max=" << nodeSpeed << "]";
std::stringstream ssPause; ssPause << "ns3::ConstantRandomVariable[Constant=" << nodePause << "]";
mobility.SetMobilityModel ("ns3::RandomWaypointMobilityModel","Speed", StringValue (ssSpeed.str ()),"Pause", StringValue (ssPause.str ()),
"PositionAllocator", PointerValue (taPositionAlloc)); mobility.Install (MACHINENodes);
MobilityHelper mobility1; mobility1.SetMobilityModel ("ns3::ConstantPositionMobilityModel");
mobility1.Install (BS_Node); AnimationInterface::SetConstantPosition (BS_Node.Get (0), 500.1, 500.7);
Simulator::Schedule (Seconds (1.2), &PktTrans1,MACHINENodes, BS_Node);Simulator::Schedule (Seconds (2.5), &PktTrans2,MACHINENodes, BS_Node);
Ipv4AddressHelper ipv4; AodvHelper aodv; Ipv4StaticRoutingHelper staticRouting; Ipv4ListRoutingHelper list;
list.Add (staticRouting, 0); list.Add (aodv, 1); InternetStackHelper internet; internet.SetRoutingHelper (list); 
internet.Install (MACHINENodes);  internet.Install (BS_Node); 
MACHINEHelper machine; machine.SetDeviceAttribute ("ForceEtherType", BooleanValue (true) );
NetDeviceContainer machinedev = machine.Install (MachineDevices); InternetStackHelper internetv6;
internetv6.SetIpv4StackInstall (false); NS_LOG_INFO ("Assign IP Addresses."); ipv4.SetBase ("10.1.1.0", "255.255.255.0");
Ipv4InterfaceContainer i = ipv4.Assign (MachineDevices); Ipv6AddressHelper address6; Ipv6InterfaceContainer ic; 
ic=address6.Assign(MachineDevices); TypeId tid = TypeId::LookupByName ("ns3::UdpSocketFactory");
Ptr<Socket> recvSink = Socket::CreateSocket (MACHINENodes.Get (revNode), tid); 
InetSocketAddress local = InetSocketAddress (Ipv4Address::GetAny (), 80);
Simulator::Schedule (Seconds (6.2), &PktTrans3, MACHINENodes, BS_Node);
recvSink->Bind (local); recvSink->SetRecvCallback (MakeCallback (&ReceivePacket));
Ptr<Socket> source = Socket::CreateSocket (MACHINENodes.Get (sourceNode), tid);
Simulator::Schedule (Seconds (12.7), &PktTrans5, MACHINENodes, BS_Node);
InetSocketAddress remote = InetSocketAddress (i.GetAddress (revNode, 0), 80);
source->Connect (remote); Simulator::Schedule (Seconds (0.1), &GenerateTraffic, source, packetSize, numPackets, interPacketInterval);
Simulator::Stop (Seconds (simtime)); Simulator::Schedule (Seconds (8.7), &PktTrans4, MACHINENodes, BS_Node);
pAnim= new AnimationInterface ("Machine_to_Machine_Communication.xml");
pAnim->SetBackgroundImage ("/home/research/ns-allinone-3.26/netanim-3.107/img1/bg.png", -2055, -385, 3.5000, 6.00, 1.0);
uint32_t MACHINEimg =pAnim->AddResource("/home/research/ns-allinone-3.26/netanim-3.107/img1/MACHINE1.png");
uint32_t BSimg =pAnim->AddResource("/home/research/ns-allinone-3.26/netanim-3.107/img1/BS1.png");
for(  uint32_t i=0;i<MACHINENodes.GetN ();i++){ pAnim->UpdateNodeDescription (MACHINENodes.Get (i), "MACHINE"); 
Ptr<Node> wid= MACHINENodes.Get (i); uint32_t nodeId = wid->GetId ();
pAnim->UpdateNodeImage (nodeId, MACHINEimg);pAnim->UpdateNodeSize (nodeId, 50.0,50.0);}
for(  uint32_t i=0;i<BS_Node.GetN ();i++){ pAnim->UpdateNodeDescription (BS_Node.Get (i), "Base_Station"); 
Ptr<Node> wid= BS_Node.Get (i); uint32_t nodeId = wid->GetId (); pAnim->UpdateNodeImage (nodeId, BSimg);pAnim->UpdateNodeSize (nodeId, 200.0,200.0);} FlowMonitorHelper flowmon; Ptr<FlowMonitor> monitor = flowmon.InstallAll(); Simulator::Run ();
monitor->CheckForLostPackets (); uint32_t LostPacketsum = 0; uint32_t rxPacketsum = 0; uint32_t DropPacketsum = 0; double Delaysum = 0.035; 
Ptr<Ipv4FlowClassifier> classifier = DynamicCast<Ipv4FlowClassifier> (flowmon.GetClassifier ());
std::map<FlowId, FlowMonitor::FlowStats> stats = monitor->GetFlowStats ();
for (std::map<FlowId, FlowMonitor::FlowStats>::const_iterator i = stats.begin (); i != stats.end (); ++i){
rxPacketsum += (i->second.txBytes/(numMACHINE*10)); LostPacketsum += i->second.lostPackets; DropPacketsum += i->second.packetsDropped.size();
Delaysum += i->second.delaySum.GetSeconds();} Simulator::Destroy ();
system("gnuplot 'Throughput.plt'"); system("gnuplot 'Energy_Consumption.plt'"); system("gnuplot 'Security_Strengthen.plt'");
system("gnuplot 'Latency.plt'"); system("gnuplot 'Packet_Loss_Rate.plt'"); return 0;}
