# Supplementary material for: SAFE-CAST: secure AI-federated enumeration for clustering-based automated surveillance and trust in machine-to-machine communication
Source: PeerJ Comput Sci. 2025 Jan 2;11:e2551. doi: 10.7717/peerj-cs.2551 (PMC11784817; doi:10.7717/peerj-cs.2551)
Supplement: Supplemental Information 1 [file peerj-cs-11-2551-s001.zip › code/src/antenna/bindings/modulegen__gcc_ILP32.py]

from pybindgen import Module, FileCodeSink, param, retval, cppclass, typehandlers


import pybindgen.settings
import warnings

class ErrorHandler(pybindgen.settings.ErrorHandler):
    def handle_error(self, wrapper, exception, traceback_):
        warnings.warn("exception %r in wrapper %s" % (exception, wrapper))
        return True
pybindgen.settings.error_handler = ErrorHandler()


import sys

def module_init():
    root_module = Module('ns.antenna', cpp_namespace='::ns3')
    return root_module

def register_types(module):
    root_module = module.get_root()
    
    ## angles.h (module 'antenna'): ns3::Angles [struct]
    module.add_class('Angles')
    ## attribute-construction-list.h (module 'core'): ns3::AttributeConstructionList [class]
    module.add_class('AttributeConstructionList', import_from_module='ns.core')
    ## attribute-construction-list.h (module 'core'): ns3::AttributeConstructionList::Item [struct]
    module.add_class('Item', import_from_module='ns.core', outer_class=root_module['ns3::AttributeConstructionList'])
    ## callback.h (module 'core'): ns3::CallbackBase [class]
    module.add_class('CallbackBase', import_from_module='ns.core')
    ## hash.h (module 'core'): ns3::Hasher [class]
    module.add_class('Hasher', import_from_module='ns.core')
    ## object-base.h (module 'core'): ns3::ObjectBase [class]
    module.add_class('ObjectBase', allow_subclassing=True, import_from_module='ns.core')
    ## object.h (module 'core'): ns3::ObjectDeleter [struct]
    module.add_class('ObjectDeleter', import_from_module='ns.core')
    ## simple-ref-count.h (module 'core'): ns3::SimpleRefCount<ns3::Object, ns3::ObjectBase, ns3::ObjectDeleter> [class]
    module.add_class('SimpleRefCount', automatic_type_narrowing=True, import_from_module='ns.core', template_parameters=['ns3::Object', 'ns3::ObjectBase', 'ns3::ObjectDeleter'], parent=root_module['ns3::ObjectBase'], memory_policy=cppclass.ReferenceCountingMethodsPolicy(incref_method='Ref', decref_method='Unref', peekref_method='GetReferenceCount'))
    ## type-id.h (module 'core'): ns3::TypeId [class]
    module.add_class('TypeId', import_from_module='ns.core')
    ## type-id.h (module 'core'): ns3::TypeId::AttributeFlag [enumeration]
    module.add_enum('AttributeFlag', ['ATTR_GET', 'ATTR_SET', 'ATTR_CONSTRUCT', 'ATTR_SGC'], outer_class=root_module['ns3::TypeId'], import_from_module='ns.core')
    ## type-id.h (module 'core'): ns3::TypeId::SupportLevel [enumeration]
    module.add_enum('SupportLevel', ['SUPPORTED', 'DEPRECATED', 'OBSOLETE'], outer_class=root_module['ns3::TypeId'], import_from_module='ns.core')
    ## type-id.h (module 'core'): ns3::TypeId::AttributeInformation [struct]
    module.add_class('AttributeInformation', import_from_module='ns.core', outer_class=root_module['ns3::TypeId'])
    ## type-id.h (module 'core'): ns3::TypeId::TraceSourceInformation [struct]
    module.add_class('TraceSourceInformation', import_from_module='ns.core', outer_class=root_module['ns3::TypeId'])
    ## vector.h (module 'core'): ns3::Vector2D [class]
    module.add_class('Vector2D', import_from_module='ns.core')
    ## vector.h (module 'core'): ns3::Vector3D [class]
    module.add_class('Vector3D', import_from_module='ns.core')
    ## empty.h (module 'core'): ns3::empty [class]
    module.add_class('empty', import_from_module='ns.core')
    ## object.h (module 'core'): ns3::Object [class]
    module.add_class('Object', import_from_module='ns.core', parent=root_module['ns3::SimpleRefCount< ns3::Object, ns3::ObjectBase, ns3::ObjectDeleter >'])
    ## object.h (module 'core'): ns3::Object::AggregateIterator [class]
    module.add_class('AggregateIterator', import_from_module='ns.core', outer_class=root_module['ns3::Object'])
    ## simple-ref-count.h (module 'core'): ns3::SimpleRefCount<ns3::AttributeAccessor, ns3::empty, ns3::DefaultDeleter<ns3::AttributeAccessor> > [class]
    module.add_class('SimpleRefCount', automatic_type_narrowing=True, import_from_module='ns.core', template_parameters=['ns3::AttributeAccessor', 'ns3::empty', 'ns3::DefaultDeleter<ns3::AttributeAccessor>'], parent=root_module['ns3::empty'], memory_policy=cppclass.ReferenceCountingMethodsPolicy(incref_method='Ref', decref_method='Unref', peekref_method='GetReferenceCount'))
    ## simple-ref-count.h (module 'core'): ns3::SimpleRefCount<ns3::AttributeChecker, ns3::empty, ns3::DefaultDeleter<ns3::AttributeChecker> > [class]
    module.add_class('SimpleRefCount', automatic_type_narrowing=True, import_from_module='ns.core', template_parameters=['ns3::AttributeChecker', 'ns3::empty', 'ns3::DefaultDeleter<ns3::AttributeChecker>'], parent=root_module['ns3::empty'], memory_policy=cppclass.ReferenceCountingMethodsPolicy(incref_method='Ref', decref_method='Unref', peekref_method='GetReferenceCount'))
    ## simple-ref-count.h (module 'core'): ns3::SimpleRefCount<ns3::AttributeValue, ns3::empty, ns3::DefaultDeleter<ns3::AttributeValue> > [class]
    module.add_class('SimpleRefCount', automatic_type_narrowing=True, import_from_module='ns.core', template_parameters=['ns3::AttributeValue', 'ns3::empty', 'ns3::DefaultDeleter<ns3::AttributeValue>'], parent=root_module['ns3::empty'], memory_policy=cppclass.ReferenceCountingMethodsPolicy(incref_method='Ref', decref_method='Unref', peekref_method='GetReferenceCount'))
    ## simple-ref-count.h (module 'core'): ns3::SimpleRefCount<ns3::CallbackImplBase, ns3::empty, ns3::DefaultDeleter<ns3::CallbackImplBase> > [class]
    module.add_class('SimpleRefCount', automatic_type_narrowing=True, import_from_module='ns.core', template_parameters=['ns3::CallbackImplBase', 'ns3::empty', 'ns3::DefaultDeleter<ns3::CallbackImplBase>'], parent=root_module['ns3::empty'], memory_policy=cppclass.ReferenceCountingMethodsPolicy(incref_method='Ref', decref_method='Unref', peekref_method='GetReferenceCount'))
    ## simple-ref-count.h (module 'core'): ns3::SimpleRefCount<ns3::Hash::Implementation, ns3::empty, ns3::DefaultDeleter<ns3::Hash::Implementation> > [class]
    module.add_class('SimpleRefCount', automatic_type_narrowing=True, import_from_module='ns.core', template_parameters=['ns3::Hash::Implementation', 'ns3::empty', 'ns3::DefaultDeleter<ns3::Hash::Implementation>'], parent=root_module['ns3::empty'], memory_policy=cppclass.ReferenceCountingMethodsPolicy(incref_method='Ref', decref_method='Unref', peekref_method='GetReferenceCount'))
    ## simple-ref-count.h (module 'core'): ns3::SimpleRefCount<ns3::TraceSourceAccessor, ns3::empty, ns3::DefaultDeleter<ns3::TraceSourceAccessor> > [class]
    module.add_class('SimpleRefCount', automatic_type_narrowing=True, import_from_module='ns.core', template_parameters=['ns3::TraceSourceAccessor', 'ns3::empty', 'ns3::DefaultDeleter<ns3::TraceSourceAccessor>'], parent=root_module['ns3::empty'], memory_policy=cppclass.ReferenceCountingMethodsPolicy(incref_method='Ref', decref_method='Unref', peekref_method='GetReferenceCount'))
    ## trace-source-accessor.h (module 'core'): ns3::TraceSourceAccessor [class]
    module.add_class('TraceSourceAccessor', import_from_module='ns.core', parent=root_module['ns3::SimpleRefCount< ns3::TraceSourceAccessor, ns3::empty, ns3::DefaultDeleter<ns3::TraceSourceAccessor> >'])
    ## antenna-model.h (module 'antenna'): ns3::AntennaModel [class]
    module.add_class('AntennaModel', parent=root_module['ns3::Object'])
    ## attribute.h (module 'core'): ns3::AttributeAccessor [class]
    module.add_class('AttributeAccessor', import_from_module='ns.core', parent=root_module['ns3::SimpleRefCount< ns3::AttributeAccessor, ns3::empty, ns3::DefaultDeleter<ns3::AttributeAccessor> >'])
    ## attribute.h (module 'core'): ns3::AttributeChecker [class]
    module.add_class('AttributeChecker', allow_subclassing=False, automatic_type_narrowing=True, import_from_module='ns.core', parent=root_module['ns3::SimpleRefCount< ns3::AttributeChecker, ns3::empty, ns3::DefaultDeleter<ns3::AttributeChecker> >'])
    ## attribute.h (module 'core'): ns3::AttributeValue [class]
    module.add_class('AttributeValue', allow_subclassing=False, automatic_type_narrowing=True, import_from_module='ns.core', parent=root_module['ns3::SimpleRefCount< ns3::AttributeValue, ns3::empty, ns3::DefaultDeleter<ns3::AttributeValue> >'])
    ## callback.h (module 'core'): ns3::CallbackChecker [class]
    module.add_class('CallbackChecker', import_from_module='ns.core', parent=root_module['ns3::AttributeChecker'])
    ## callback.h (module 'core'): ns3::CallbackImplBase [class]
    module.add_class('CallbackImplBase', import_from_module='ns.core', parent=root_module['ns3::SimpleRefCount< ns3::CallbackImplBase, ns3::empty, ns3::DefaultDeleter<ns3::CallbackImplBase> >'])
    ## callback.h (module 'core'): ns3::CallbackValue [class]
    module.add_class('CallbackValue', import_from_module='ns.core', parent=root_module['ns3::AttributeValue'])
    ## cosine-antenna-model.h (module 'antenna'): ns3::CosineAntennaModel [class]
    module.add_class('CosineAntennaModel', parent=root_module['ns3::AntennaModel'])
    ## attribute.h (module 'core'): ns3::EmptyAttributeAccessor [class]
    module.add_class('EmptyAttributeAccessor', import_from_module='ns.core', parent=root_module['ns3::AttributeAccessor'])
    ## attribute.h (module 'core'): ns3::EmptyAttributeChecker [class]
    module.add_class('EmptyAttributeChecker', import_from_module='ns.core', parent=root_module['ns3::AttributeChecker'])
    ## attribute.h (module 'core'): ns3::EmptyAttributeValue [class]
    module.add_class('EmptyAttributeValue', import_from_module='ns.core', parent=root_module['ns3::AttributeValue'])
    ## isotropic-antenna-model.h (module 'antenna'): ns3::IsotropicAntennaModel [class]
    module.add_class('IsotropicAntennaModel', parent=root_module['ns3::AntennaModel'])
    ## parabolic-antenna-model.h (module 'antenna'): ns3::ParabolicAntennaModel [class]
    module.add_class('ParabolicAntennaModel', parent=root_module['ns3::AntennaModel'])
    ## type-id.h (module 'core'): ns3::TypeIdChecker [class]
    module.add_class('TypeIdChecker', import_from_module='ns.core', parent=root_module['ns3::AttributeChecker'])
    ## type-id.h (module 'core'): ns3::TypeIdValue [class]
    module.add_class('TypeIdValue', import_from_module='ns.core', parent=root_module['ns3::AttributeValue'])
    ## vector.h (module 'core'): ns3::Vector2DChecker [class]
    module.add_class('Vector2DChecker', import_from_module='ns.core', parent=root_module['ns3::AttributeChecker'])
    ## vector.h (module 'core'): ns3::Vector2DValue [class]
    module.add_class('Vector2DValue', import_from_module='ns.core', parent=root_module['ns3::AttributeValue'])
    ## vector.h (module 'core'): ns3::Vector3DChecker [class]
    module.add_class('Vector3DChecker', import_from_module='ns.core', parent=root_module['ns3::AttributeChecker'])
    ## vector.h (module 'core'): ns3::Vector3DValue [class]
    module.add_class('Vector3DValue', import_from_module='ns.core', parent=root_module['ns3::AttributeValue'])
    typehandlers.add_type_alias(u'ns3::Vector3D', u'ns3::Vector')
    typehandlers.add_type_alias(u'ns3::Vector3D*', u'ns3::Vector*')
    typehandlers.add_type_alias(u'ns3::Vector3D&', u'ns3::Vector&')
    module.add_typedef(root_module['ns3::Vector3D'], 'Vector')
    typehandlers.add_type_alias(u'ns3::Vector3DValue', u'ns3::VectorValue')
    typehandlers.add_type_alias(u'ns3::Vector3DValue*', u'ns3::VectorValue*')
    typehandlers.add_type_alias(u'ns3::Vector3DValue&', u'ns3::VectorValue&')
    module.add_typedef(root_module['ns3::Vector3DValue'], 'VectorValue')
    typehandlers.add_type_alias(u'ns3::Vector3DChecker', u'ns3::VectorChecker')
    typehandlers.add_type_alias(u'ns3::Vector3DChecker*', u'ns3::VectorChecker*')
    typehandlers.add_type_alias(u'ns3::Vector3DChecker&', u'ns3::VectorChecker&')
    module.add_typedef(root_module['ns3::Vector3DChecker'], 'VectorChecker')
    
    ## Register a nested module for the namespace FatalImpl
    
    nested_module = module.add_cpp_namespace('FatalImpl')
    register_types_ns3_FatalImpl(nested_module)
    
    
    ## Register a nested module for the namespace Hash
    
    nested_module = module.add_cpp_namespace('Hash')
    register_types_ns3_Hash(nested_module)
    

def register_types_ns3_FatalImpl(module):
    root_module = module.get_root()
    

def register_types_ns3_Hash(module):
    root_module = module.get_root()
    
    ## hash-function.h (module 'core'): ns3::Hash::Implementation [class]
    module.add_class('Implementation', import_from_module='ns.core', parent=root_module['ns3::SimpleRefCount< ns3::Hash::Implementation, ns3::empty, ns3::DefaultDeleter<ns3::Hash::Implementation> >'])
    typehandlers.add_type_alias(u'uint32_t ( * ) ( char const *, size_t ) *', u'ns3::Hash::Hash32Function_ptr')
    typehandlers.add_type_alias(u'uint32_t ( * ) ( char const *, size_t ) **', u'ns3::Hash::Hash32Function_ptr*')
    typehandlers.add_type_alias(u'uint32_t ( * ) ( char const *, size_t ) *&', u'ns3::Hash::Hash32Function_ptr&')
    typehandlers.add_type_alias(u'uint64_t ( * ) ( char const *, size_t ) *', u'ns3::Hash::Hash64Function_ptr')
    typehandlers.add_type_alias(u'uint64_t ( * ) ( char const *, size_t ) **', u'ns3::Hash::Hash64Function_ptr*')
    typehandlers.add_type_alias(u'uint64_t ( * ) ( char const *, size_t ) *&', u'ns3::Hash::Hash64Function_ptr&')
    
    ## Register a nested module for the namespace Function
    
    nested_module = module.add_cpp_namespace('Function')
    register_types_ns3_Hash_Function(nested_module)
    

def register_types_ns3_Hash_Function(module):
    root_module = module.get_root()
    
    ## hash-fnv.h (module 'core'): ns3::Hash::Function::Fnv1a [class]
    module.add_class('Fnv1a', import_from_module='ns.core', parent=root_module['ns3::Hash::Implementation'])
    ## hash-function.h (module 'core'): ns3::Hash::Function::Hash32 [class]
    module.add_class('Hash32', import_from_module='ns.core', parent=root_module['ns3::Hash::Implementation'])
    ## hash-function.h (module 'core'): ns3::Hash::Function::Hash64 [class]
    module.add_class('Hash64', import_from_module='ns.core', parent=root_module['ns3::Hash::Implementation'])
    ## hash-murmur3.h (module 'core'): ns3::Hash::Function::Murmur3 [class]
    module.add_class('Murmur3', import_from_module='ns.core', parent=root_module['ns3::Hash::Implementation'])

def register_methods(root_module):
    register_Ns3Angles_methods(root_module, root_module['ns3::Angles'])
    register_Ns3AttributeConstructionList_methods(root_module, root_module['ns3::AttributeConstructionList'])
    register_Ns3AttributeConstructionListItem_methods(root_module, root_module['ns3::AttributeConstructionList::Item'])
    register_Ns3CallbackBase_methods(root_module, root_module['ns3::CallbackBase'])
    register_Ns3Hasher_methods(root_module, root_module['ns3::Hasher'])
    register_Ns3ObjectBase_methods(root_module, root_module['ns3::ObjectBase'])
    register_Ns3ObjectDeleter_methods(root_module, root_module['ns3::ObjectDeleter'])
    register_Ns3SimpleRefCount__Ns3Object_Ns3ObjectBase_Ns3ObjectDeleter_methods(root_module, root_module['ns3::SimpleRefCount< ns3::Object, ns3::ObjectBase, ns3::ObjectDeleter >'])
    register_Ns3TypeId_methods(root_module, root_module['ns3::TypeId'])
    register_Ns3TypeIdAttributeInformation_methods(root_module, root_module['ns3::TypeId::AttributeInformation'])
    register_Ns3TypeIdTraceSourceInformation_methods(root_module, root_module['ns3::TypeId::TraceSourceInformation'])
    register_Ns3Vector2D_methods(root_module, root_module['ns3::Vector2D'])
    register_Ns3Vector3D_methods(root_module, root_module['ns3::Vector3D'])
    register_Ns3Empty_methods(root_module, root_module['ns3::empty'])
    register_Ns3Object_methods(root_module, root_module['ns3::Object'])
    register_Ns3ObjectAggregateIterator_methods(root_module, root_module['ns3::Object::AggregateIterator'])
    register_Ns3SimpleRefCount__Ns3AttributeAccessor_Ns3Empty_Ns3DefaultDeleter__lt__ns3AttributeAccessor__gt___methods(root_module, root_module['ns3::SimpleRefCount< ns3::AttributeAccessor, ns3::empty, ns3::DefaultDeleter<ns3::AttributeAccessor> >'])
    register_Ns3SimpleRefCount__Ns3AttributeChecker_Ns3Empty_Ns3DefaultDeleter__lt__ns3AttributeChecker__gt___methods(root_module, root_module['ns3::SimpleRefCount< ns3::AttributeChecker, ns3::empty, ns3::DefaultDeleter<ns3::AttributeChecker> >'])
    register_Ns3SimpleRefCount__Ns3AttributeValue_Ns3Empty_Ns3DefaultDeleter__lt__ns3AttributeValue__gt___methods(root_module, root_module['ns3::SimpleRefCount< ns3::AttributeValue, ns3::empty, ns3::DefaultDeleter<ns3::AttributeValue> >'])
    register_Ns3SimpleRefCount__Ns3CallbackImplBase_Ns3Empty_Ns3DefaultDeleter__lt__ns3CallbackImplBase__gt___methods(root_module, root_module['ns3::SimpleRefCount< ns3::CallbackImplBase, ns3::empty, ns3::DefaultDeleter<ns3::CallbackImplBase> >'])
    register_Ns3SimpleRefCount__Ns3HashImplementation_Ns3Empty_Ns3DefaultDeleter__lt__ns3HashImplementation__gt___methods(root_module, root_module['ns3::SimpleRefCount< ns3::Hash::Implementation, ns3::empty, ns3::DefaultDeleter<ns3::Hash::Implementation> >'])
    register_Ns3SimpleRefCount__Ns3TraceSourceAccessor_Ns3Empty_Ns3DefaultDeleter__lt__ns3TraceSourceAccessor__gt___methods(root_module, root_module['ns3::SimpleRefCount< ns3::TraceSourceAccessor, ns3::empty, ns3::DefaultDeleter<ns3::TraceSourceAccessor> >'])
    register_Ns3TraceSourceAccessor_methods(root_module, root_module['ns3::TraceSourceAccessor'])
    register_Ns3AntennaModel_methods(root_module, root_module['ns3::AntennaModel'])
    register_Ns3AttributeAccessor_methods(root_module, root_module['ns3::AttributeAccessor'])
    register_Ns3AttributeChecker_methods(root_module, root_module['ns3::AttributeChecker'])
    register_Ns3AttributeValue_methods(root_module, root_module['ns3::AttributeValue'])
    register_Ns3CallbackChecker_methods(root_module, root_module['ns3::CallbackChecker'])
    register_Ns3CallbackImplBase_methods(root_module, root_module['ns3::CallbackImplBase'])
    register_Ns3CallbackValue_methods(root_module, root_module['ns3::CallbackValue'])
    register_Ns3CosineAntennaModel_methods(root_module, root_module['ns3::CosineAntennaModel'])
    register_Ns3EmptyAttributeAccessor_methods(root_module, root_module['ns3::EmptyAttributeAccessor'])
    register_Ns3EmptyAttributeChecker_methods(root_module, root_module['ns3::EmptyAttributeChecker'])
    register_Ns3EmptyAttributeValue_methods(root_module, root_module['ns3::EmptyAttributeValue'])
    register_Ns3IsotropicAntennaModel_methods(root_module, root_module['ns3::IsotropicAntennaModel'])
    register_Ns3ParabolicAntennaModel_methods(root_module, root_module['ns3::ParabolicAntennaModel'])
    register_Ns3TypeIdChecker_methods(root_module, root_module['ns3::TypeIdChecker'])
    register_Ns3TypeIdValue_methods(root_module, root_module['ns3::TypeIdValue'])
    register_Ns3Vector2DChecker_methods(root_module, root_module['ns3::Vector2DChecker'])
    register_Ns3Vector2DValue_methods(root_module, root_module['ns3::Vector2DValue'])
    register_Ns3Vector3DChecker_methods(root_module, root_module['ns3::Vector3DChecker'])
    register_Ns3Vector3DValue_methods(root_module, root_module['ns3::Vector3DValue'])
    register_Ns3HashImplementation_methods(root_module, root_module['ns3::Hash::Implementation'])
    register_Ns3HashFunctionFnv1a_methods(root_module, root_module['ns3::Hash::Function::Fnv1a'])
    register_Ns3HashFunctionHash32_methods(root_module, root_module['ns3::Hash::Function::Hash32'])
    register_Ns3HashFunctionHash64_methods(root_module, root_module['ns3::Hash::Function::Hash64'])
    register_Ns3HashFunctionMurmur3_methods(root_module, root_module['ns3::Hash::Function::Murmur3'])
    return

def register_Ns3Angles_methods(root_module, cls):
    cls.add_output_stream_operator()
    ## angles.h (module 'antenna'): ns3::Angles::Angles(ns3::Angles const & arg0) [copy constructor]
    cls.add_constructor([param('ns3::Angles const &', 'arg0')])
    ## angles.h (module 'antenna'): ns3::Angles::Angles() [constructor]
    cls.add_constructor([])
    ## angles.h (module 'antenna'): ns3::Angles::Angles(double phi, double theta) [constructor]
    cls.add_constructor([param('double', 'phi'), param('double', 'theta')])
    ## angles.h (module 'antenna'): ns3::Angles::Angles(ns3::Vector v) [constructor]
    cls.add_constructor([param('ns3::Vector', 'v')])
    ## angles.h (module 'antenna'): ns3::Angles::Angles(ns3::Vector v, ns3::Vector o) [constructor]
    cls.add_constructor([param('ns3::Vector', 'v'), param('ns3::Vector', 'o')])
    ## angles.h (module 'antenna'): ns3::Angles::phi [variable]
    cls.add_instance_attribute('phi', 'double', is_const=False)
    ## angles.h (module 'antenna'): ns3::Angles::theta [variable]
    cls.add_instance_attribute('theta', 'double', is_const=False)
    return

def register_Ns3AttributeConstructionList_methods(root_module, cls):
    ## attribute-construction-list.h (module 'core'): ns3::AttributeConstructionList::AttributeConstructionList(ns3::AttributeConstructionList const & arg0) [copy constructor]
    cls.add_constructor([param('ns3::AttributeConstructionList const &', 'arg0')])
    ## attribute-construction-list.h (module 'core'): ns3::AttributeConstructionList::AttributeConstructionList() [constructor]
    cls.add_constructor([])
    ## attribute-construction-list.h (module 'core'): void ns3::AttributeConstructionList::Add(std::string name, ns3::Ptr<ns3::AttributeChecker const> checker, ns3::Ptr<ns3::AttributeValue> value) [member function]
    cls.add_method('Add', 
                   'void', 
                   [param('std::string', 'name'), param('ns3::Ptr< ns3::AttributeChecker const >', 'checker'), param('ns3::Ptr< ns3::AttributeValue >', 'value')])
    ## attribute-construction-list.h (module 'core'): std::_List_const_iterator<ns3::AttributeConstructionList::Item> ns3::AttributeConstructionList::Begin() const [member function]
    cls.add_method('Begin', 
                   'std::_List_const_iterator< ns3::AttributeConstructionList::Item >', 
                   [], 
                   is_const=True)
    ## attribute-construction-list.h (module 'core'): std::_List_const_iterator<ns3::AttributeConstructionList::Item> ns3::AttributeConstructionList::End() const [member function]
    cls.add_method('End', 
                   'std::_List_const_iterator< ns3::AttributeConstructionList::Item >', 
                   [], 
                   is_const=True)
    ## attribute-construction-list.h (module 'core'): ns3::Ptr<ns3::AttributeValue> ns3::AttributeConstructionList::Find(ns3::Ptr<ns3::AttributeChecker const> checker) const [member function]
    cls.add_method('Find', 
                   'ns3::Ptr< ns3::AttributeValue >', 
                   [param('ns3::Ptr< ns3::AttributeChecker const >', 'checker')], 
                   is_const=True)
    return

def register_Ns3AttributeConstructionListItem_methods(root_module, cls):
    ## attribute-construction-list.h (module 'core'): ns3::AttributeConstructionList::Item::Item() [constructor]
    cls.add_constructor([])
    ## attribute-construction-list.h (module 'core'): ns3::AttributeConstructionList::Item::Item(ns3::AttributeConstructionList::Item const & arg0) [copy constructor]
    cls.add_constructor([param('ns3::AttributeConstructionList::Item const &', 'arg0')])
    ## attribute-construction-list.h (module 'core'): ns3::AttributeConstructionList::Item::checker [variable]
    cls.add_instance_attribute('checker', 'ns3::Ptr< ns3::AttributeChecker const >', is_const=False)
    ## attribute-construction-list.h (module 'core'): ns3::AttributeConstructionList::Item::name [variable]
    cls.add_instance_attribute('name', 'std::string', is_const=False)
    ## attribute-construction-list.h (module 'core'): ns3::AttributeConstructionList::Item::value [variable]
    cls.add_instance_attribute('value', 'ns3::Ptr< ns3::AttributeValue >', is_const=False)
    return

def register_Ns3CallbackBase_methods(root_module, cls):
    ## callback.h (module 'core'): ns3::CallbackBase::CallbackBase(ns3::CallbackBase const & arg0) [copy constructor]
    cls.add_constructor([param('ns3::CallbackBase const &', 'arg0')])
    ## callback.h (module 'core'): ns3::CallbackBase::CallbackBase() [constructor]
    cls.add_constructor([])
    ## callback.h (module 'core'): ns3::Ptr<ns3::CallbackImplBase> ns3::CallbackBase::GetImpl() const [member function]
    cls.add_method('GetImpl', 
                   'ns3::Ptr< ns3::CallbackImplBase >', 
                   [], 
                   is_const=True)
    ## callback.h (module 'core'): ns3::CallbackBase::CallbackBase(ns3::Ptr<ns3::CallbackImplBase> impl) [constructor]
    cls.add_constructor([param('ns3::Ptr< ns3::CallbackImplBase >', 'impl')], 
                        visibility='protected')
    return

def register_Ns3Hasher_methods(root_module, cls):
    ## hash.h (module 'core'): ns3::Hasher::Hasher(ns3::Hasher const & arg0) [copy constructor]
    cls.add_constructor([param('ns3::Hasher const &', 'arg0')])
    ## hash.h (module 'core'): ns3::Hasher::Hasher() [constructor]
    cls.add_constructor([])
    ## hash.h (module 'core'): ns3::Hasher::Hasher(ns3::Ptr<ns3::Hash::Implementation> hp) [constructor]
    cls.add_constructor([param('ns3::Ptr< ns3::Hash::Implementation >', 'hp')])
    ## hash.h (module 'core'): uint32_t ns3::Hasher::GetHash32(char const * buffer, size_t const size) [member function]
    cls.add_method('GetHash32', 
                   'uint32_t', 
                   [param('char const *', 'buffer'), param('size_t const', 'size')])
    ## hash.h (module 'core'): uint32_t ns3::Hasher::GetHash32(std::string const s) [member function]
    cls.add_method('GetHash32', 
                   'uint32_t', 
                   [param('std::string const', 's')])
    ## hash.h (module 'core'): uint64_t ns3::Hasher::GetHash64(char const * buffer, size_t const size) [member function]
    cls.add_method('GetHash64', 
                   'uint64_t', 
                   [param('char const *', 'buffer'), param('size_t const', 'size')])
    ## hash.h (module 'core'): uint64_t ns3::Hasher::GetHash64(std::string const s) [member function]
    cls.add_method('GetHash64', 
                   'uint64_t', 
                   [param('std::string const', 's')])
    ## hash.h (module 'core'): ns3::Hasher & ns3::Hasher::clear() [member function]
    cls.add_method('clear', 
                   'ns3::Hasher &', 
                   [])
    return

def register_Ns3ObjectBase_methods(root_module, cls):
    ## object-base.h (module 'core'): ns3::ObjectBase::ObjectBase() [constructor]
    cls.add_constructor([])
    ## object-base.h (module 'core'): ns3::ObjectBase::ObjectBase(ns3::ObjectBase const & arg0) [copy constructor]
    cls.add_constructor([param('ns3::ObjectBase const &', 'arg0')])
    ## object-base.h (module 'core'): void ns3::ObjectBase::GetAttribute(std::string name, ns3::AttributeValue & value) const [member function]
    cls.add_method('GetAttribute', 
                   'void', 
                   [param('std::string', 'name'), param('ns3::AttributeValue &', 'value')], 
                   is_const=True)
    ## object-base.h (module 'core'): bool ns3::ObjectBase::GetAttributeFailSafe(std::string name, ns3::AttributeValue & value) const [member function]
    cls.add_method('GetAttributeFailSafe', 
                   'bool', 
                   [param('std::string', 'name'), param('ns3::AttributeValue &', 'value')], 
                   is_const=True)
    ## object-base.h (module 'core'): ns3::TypeId ns3::ObjectBase::GetInstanceTypeId() const [member function]
    cls.add_method('GetInstanceTypeId', 
                   'ns3::TypeId', 
                   [], 
                   is_pure_virtual=True, is_const=True, is_virtual=True)
    ## object-base.h (module 'core'): static ns3::TypeId ns3::ObjectBase::GetTypeId() [member function]
    cls.add_method('GetTypeId', 
                   'ns3::TypeId', 
                   [], 
                   is_static=True)
    ## object-base.h (module 'core'): void ns3::ObjectBase::SetAttribute(std::string name, ns3::AttributeValue const & value) [member function]
    cls.add_method('SetAttribute', 
                   'void', 
                   [param('std::string', 'name'), param('ns3::AttributeValue const &', 'value')])
    ## object-base.h (module 'core'): bool ns3::ObjectBase::SetAttributeFailSafe(std::string name, ns3::AttributeValue const & value) [member function]
    cls.add_method('SetAttributeFailSafe', 
                   'bool', 
                   [param('std::string', 'name'), param('ns3::AttributeValue const &', 'value')])
    ## object-base.h (module 'core'): bool ns3::ObjectBase::TraceConnect(std::string name, std::string context, ns3::CallbackBase const & cb) [member function]
    cls.add_method('TraceConnect', 
                   'bool', 
                   [param('std::string', 'name'), param('std::string', 'context'), param('ns3::CallbackBase const &', 'cb')])
    ## object-base.h (module 'core'): bool ns3::ObjectBase::TraceConnectWithoutContext(std::string name, ns3::CallbackBase const & cb) [member function]
    cls.add_method('TraceConnectWithoutContext', 
                   'bool', 
                   [param('std::string', 'name'), param('ns3::CallbackBase const &', 'cb')])
    ## object-base.h (module 'core'): bool ns3::ObjectBase::TraceDisconnect(std::string name, std::string context, ns3::CallbackBase const & cb) [member function]
    cls.add_method('TraceDisconnect', 
                   'bool', 
                   [param('std::string', 'name'), param('std::string', 'context'), param('ns3::CallbackBase const &', 'cb')])
    ## object-base.h (module 'core'): bool ns3::ObjectBase::TraceDisconnectWithoutContext(std::string name, ns3::CallbackBase const & cb) [member function]
    cls.add_method('TraceDisconnectWithoutContext', 
                   'bool', 
                   [param('std::string', 'name'), param('ns3::CallbackBase const &', 'cb')])
    ## object-base.h (module 'core'): void ns3::ObjectBase::ConstructSelf(ns3::AttributeConstructionList const & attributes) [member function]
    cls.add_method('ConstructSelf', 
                   'void', 
                   [param('ns3::AttributeConstructionList const &', 'attributes')], 
                   visibility='protected')
    ## object-base.h (module 'core'): void ns3::ObjectBase::NotifyConstructionCompleted() [member function]
    cls.add_method('NotifyConstructionCompleted', 
                   'void', 
                   [], 
                   visibility='protected', is_virtual=True)
    return

def register_Ns3ObjectDeleter_methods(root_module, cls):
    ## object.h (module 'core'): ns3::ObjectDeleter::ObjectDeleter() [constructor]
    cls.add_constructor([])
    ## object.h (module 'core'): ns3::ObjectDeleter::ObjectDeleter(ns3::ObjectDeleter const & arg0) [copy constructor]
    cls.add_constructor([param('ns3::ObjectDeleter const &', 'arg0')])
    ## object.h (module 'core'): static void ns3::ObjectDeleter::Delete(ns3::Object * object) [member function]
    cls.add_method('Delete', 
                   'void', 
                   [param('ns3::Object *', 'object')], 
                   is_static=True)
    return

def register_Ns3SimpleRefCount__Ns3Object_Ns3ObjectBase_Ns3ObjectDeleter_methods(root_module, cls):
    ## simple-ref-count.h (module 'core'): ns3::SimpleRefCount<ns3::Object, ns3::ObjectBase, ns3::ObjectDeleter>::SimpleRefCount() [constructor]
    cls.add_constructor([])
    ## simple-ref-count.h (module 'core'): ns3::SimpleRefCount<ns3::Object, ns3::ObjectBase, ns3::ObjectDeleter>::SimpleRefCount(ns3::SimpleRefCount<ns3::Object, ns3::ObjectBase, ns3::ObjectDeleter> const & o) [copy constructor]
    cls.add_constructor([param('ns3::SimpleRefCount< ns3::Object, ns3::ObjectBase, ns3::ObjectDeleter > const &', 'o')])
    ## simple-ref-count.h (module 'core'): static void ns3::SimpleRefCount<ns3::Object, ns3::ObjectBase, ns3::ObjectDeleter>::Cleanup() [member function]
    cls.add_method('Cleanup', 
                   'void', 
                   [], 
                   is_static=True)
    return

def register_Ns3TypeId_methods(root_module, cls):
    cls.add_binary_comparison_operator('<')
    cls.add_binary_comparison_operator('!=')
    cls.add_output_stream_operator()
    cls.add_binary_comparison_operator('==')
    ## type-id.h (module 'core'): ns3::TypeId::TypeId(char const * name) [constructor]
    cls.add_constructor([param('char const *', 'name')])
    ## type-id.h (module 'core'): ns3::TypeId::TypeId() [constructor]
    cls.add_constructor([])
    ## type-id.h (module 'core'): ns3::TypeId::TypeId(ns3::TypeId const & o) [copy constructor]
    cls.add_constructor([param('ns3::TypeId const &', 'o')])
    ## type-id.h (module 'core'): ns3::TypeId ns3::TypeId::AddAttribute(std::string name, std::string help, ns3::AttributeValue const & initialValue, ns3::Ptr<ns3::AttributeAccessor const> accessor, ns3::Ptr<ns3::AttributeChecker const> checker, ns3::TypeId::SupportLevel supportLevel=::ns3::TypeId::SUPPORTED, std::string const & supportMsg="") [member function]
    cls.add_method('AddAttribute', 
                   'ns3::TypeId', 
                   [param('std::string', 'name'), param('std::string', 'help'), param('ns3::AttributeValue const &', 'initialValue'), param('ns3::Ptr< ns3::AttributeAccessor const >', 'accessor'), param('ns3::Ptr< ns3::AttributeChecker const >', 'checker'), param('ns3::TypeId::SupportLevel', 'supportLevel', default_value='::ns3::TypeId::SUPPORTED'), param('std::string const &', 'supportMsg', default_value='""')])
    ## type-id.h (module 'core'): ns3::TypeId ns3::TypeId::AddAttribute(std::string name, std::string help, uint32_t flags, ns3::AttributeValue const & initialValue, ns3::Ptr<ns3::AttributeAccessor const> accessor, ns3::Ptr<ns3::AttributeChecker const> checker, ns3::TypeId::SupportLevel supportLevel=::ns3::TypeId::SUPPORTED, std::string const & supportMsg="") [member function]
    cls.add_method('AddAttribute', 
                   'ns3::TypeId', 
                   [param('std::string', 'name'), param('std::string', 'help'), param('uint32_t', 'flags'), param('ns3::AttributeValue const &', 'initialValue'), param('ns3::Ptr< ns3::AttributeAccessor const >', 'accessor'), param('ns3::Ptr< ns3::AttributeChecker const >', 'checker'), param('ns3::TypeId::SupportLevel', 'supportLevel', default_value='::ns3::TypeId::SUPPORTED'), param('std::string const &', 'supportMsg', default_value='""')])
    ## type-id.h (module 'core'): ns3::TypeId ns3::TypeId::AddTraceSource(std::string name, std::string help, ns3::Ptr<ns3::TraceSourceAccessor const> accessor) [member function]
    cls.add_method('AddTraceSource', 
                   'ns3::TypeId', 
                   [param('std::string', 'name'), param('std::string', 'help'), param('ns3::Ptr< ns3::TraceSourceAccessor const >', 'accessor')], 
                   deprecated=True)
    ## type-id.h (module 'core'): ns3::TypeId ns3::TypeId::AddTraceSource(std::string name, std::string help, ns3::Ptr<ns3::TraceSourceAccessor const> accessor, std::string callback, ns3::TypeId::SupportLevel supportLevel=::ns3::TypeId::SUPPORTED, std::string const & supportMsg="") [member function]
    cls.add_method('AddTraceSource', 
                   'ns3::TypeId', 
                   [param('std::string', 'name'), param('std::string', 'help'), param('ns3::Ptr< ns3::TraceSourceAccessor const >', 'accessor'), param('std::string', 'callback'), param('ns3::TypeId::SupportLevel', 'supportLevel', default_value='::ns3::TypeId::SUPPORTED'), param('std::string const &', 'supportMsg', default_value='""')])
    ## type-id.h (module 'core'): ns3::TypeId::AttributeInformation ns3::TypeId::GetAttribute(uint32_t i) const [member function]
    cls.add_method('GetAttribute', 
                   'ns3::TypeId::AttributeInformation', 
                   [param('uint32_t', 'i')], 
                   is_const=True)
    ## type-id.h (module 'core'): std::string ns3::TypeId::GetAttributeFullName(uint32_t i) const [member function]
    cls.add_method('GetAttributeFullName', 
                   'std::string', 
                   [param('uint32_t', 'i')], 
                   is_const=True)
    ## type-id.h (module 'core'): uint32_t ns3::TypeId::GetAttributeN() const [member function]
    cls.add_method('GetAttributeN', 
                   'uint32_t', 
                   [], 
                   is_const=True)
    ## type-id.h (module 'core'): ns3::Callback<ns3::ObjectBase*,ns3::empty,ns3::empty,ns3::empty,ns3::empty,ns3::empty,ns3::empty,ns3::empty,ns3::empty,ns3::empty> ns3::TypeId::GetConstructor() const [member function]
    cls.add_method('GetConstructor', 
                   'ns3::Callback< ns3::ObjectBase *, ns3::empty, ns3::empty, ns3::empty, ns3::empty, ns3::empty, ns3::empty, ns3::empty, ns3::empty, ns3::empty >', 
                   [], 
                   is_const=True)
    ## type-id.h (module 'core'): std::string ns3::TypeId::GetGroupName() const [member function]
    cls.add_method('GetGroupName', 
                   'std::string', 
                   [], 
                   is_const=True)
    ## type-id.h (module 'core'): uint32_t ns3::TypeId::GetHash() const [member function]
    cls.add_method('GetHash', 
                   'uint32_t', 
                   [], 
                   is_const=True)
    ## type-id.h (module 'core'): std::string ns3::TypeId::GetName() const [member function]
    cls.add_method('GetName', 
                   'std::string', 
                   [], 
                   is_const=True)
    ## type-id.h (module 'core'): ns3::TypeId ns3::TypeId::GetParent() const [member function]
    cls.add_method('GetParent', 
                   'ns3::TypeId', 
                   [], 
                   is_const=True)
    ## type-id.h (module 'core'): static ns3::TypeId ns3::TypeId::GetRegistered(uint32_t i) [member function]
    cls.add_method('GetRegistered', 
                   'ns3::TypeId', 
                   [param('uint32_t', 'i')], 
                   is_static=True)
    ## type-id.h (module 'core'): static uint32_t ns3::TypeId::GetRegisteredN() [member function]
    cls.add_method('GetRegisteredN', 
                   'uint32_t', 
                   [], 
                   is_static=True)
    ## type-id.h (module 'core'): std::size_t ns3::TypeId::GetSize() const [member function]
    cls.add_method('GetSize', 
                   'std::size_t', 
                   [], 
                   is_const=True)
    ## type-id.h (module 'core'): ns3::TypeId::TraceSourceInformation ns3::TypeId::GetTraceSource(uint32_t i) const [member function]
    cls.add_method('GetTraceSource', 
                   'ns3::TypeId::TraceSourceInformation', 
                   [param('uint32_t', 'i')], 
                   is_const=True)
    ## type-id.h (module 'core'): uint32_t ns3::TypeId::GetTraceSourceN() const [member function]
    cls.add_method('GetTraceSourceN', 
                   'uint32_t', 
                   [], 
                   is_const=True)
    ## type-id.h (module 'core'): uint16_t ns3::TypeId::GetUid() const [member function]
    cls.add_method('GetUid', 
                   'uint16_t', 
                   [], 
                   is_const=True)
    ## type-id.h (module 'core'): bool ns3::TypeId::HasConstructor() const [member function]
    cls.add_method('HasConstructor', 
                   'bool', 
                   [], 
                   is_const=True)
    ## type-id.h (module 'core'): bool ns3::TypeId::HasParent() const [member function]
    cls.add_method('HasParent', 
                   'bool', 
                   [], 
                   is_const=True)
    ## type-id.h (module 'core'): ns3::TypeId ns3::TypeId::HideFromDocumentation() [member function]
    cls.add_method('HideFromDocumentation', 
                   'ns3::TypeId', 
                   [])
    ## type-id.h (module 'core'): bool ns3::TypeId::IsChildOf(ns3::TypeId other) const [member function]
    cls.add_method('IsChildOf', 
                   'bool', 
                   [param('ns3::TypeId', 'other')], 
                   is_const=True)
    ## type-id.h (module 'core'): bool ns3::TypeId::LookupAttributeByName(std::string name, ns3::TypeId::AttributeInformation * info) const [member function]
    cls.add_method('LookupAttributeByName', 
                   'bool', 
                   [param('std::string', 'name'), param('ns3::TypeId::AttributeInformation *', 'info', transfer_ownership=False)], 
                   is_const=True)
    ## type-id.h (module 'core'): static ns3::TypeId ns3::TypeId::LookupByHash(uint32_t hash) [member function]
    cls.add_method('LookupByHash', 
                   'ns3::TypeId', 
                   [param('uint32_t', 'hash')], 
                   is_static=True)
    ## type-id.h (module 'core'): static bool ns3::TypeId::LookupByHashFailSafe(uint32_t hash, ns3::TypeId * tid) [member function]
    cls.add_method('LookupByHashFailSafe', 
                   'bool', 
                   [param('uint32_t', 'hash'), param('ns3::TypeId *', 'tid')], 
                   is_static=True)
    ## type-id.h (module 'core'): static ns3::TypeId ns3::TypeId::LookupByName(std::string name) [member function]
    cls.add_method('LookupByName', 
                   'ns3::TypeId', 
                   [param('std::string', 'name')], 
                   is_static=True)
    ## type-id.h (module 'core'): ns3::Ptr<ns3::TraceSourceAccessor const> ns3::TypeId::LookupTraceSourceByName(std::string name) const [member function]
    cls.add_method('LookupTraceSourceByName', 
                   'ns3::Ptr< ns3::TraceSourceAccessor const >', 
                   [param('std::string', 'name')], 
                   is_const=True)
    ## type-id.h (module 'core'): ns3::Ptr<ns3::TraceSourceAccessor const> ns3::TypeId::LookupTraceSourceByName(std::string name, ns3::TypeId::TraceSourceInformation * info) const [member function]
    cls.add_method('LookupTraceSourceByName', 
                   'ns3::Ptr< ns3::TraceSourceAccessor const >', 
                   [param('std::string', 'name'), param('ns3::TypeId::TraceSourceInformation *', 'info')], 
                   is_const=True)
    ## type-id.h (module 'core'): bool ns3::TypeId::MustHideFromDocumentation() const [member function]
    cls.add_method('MustHideFromDocumentation', 
                   'bool', 
                   [], 
                   is_const=True)
    ## type-id.h (module 'core'): bool ns3::TypeId::SetAttributeInitialValue(uint32_t i, ns3::Ptr<ns3::AttributeValue const> initialValue) [member function]
    cls.add_method('SetAttributeInitialValue', 
                   'bool', 
                   [param('uint32_t', 'i'), param('ns3::Ptr< ns3::AttributeValue const >', 'initialValue')])
    ## type-id.h (module 'core'): ns3::TypeId ns3::TypeId::SetGroupName(std::string groupName) [member function]
    cls.add_method('SetGroupName', 
                   'ns3::TypeId', 
                   [param('std::string', 'groupName')])
    ## type-id.h (module 'core'): ns3::TypeId ns3::TypeId::SetParent(ns3::TypeId tid) [member function]
    cls.add_method('SetParent', 
                   'ns3::TypeId', 
                   [param('ns3::TypeId', 'tid')])
    ## type-id.h (module 'core'): ns3::TypeId ns3::TypeId::SetSize(std::size_t size) [member function]
    cls.add_method('SetSize', 
                   'ns3::TypeId', 
                   [param('std::size_t', 'size')])
    ## type-id.h (module 'core'): void ns3::TypeId::SetUid(uint16_t uid) [member function]
    cls.add_method('SetUid', 
                   'void', 
                   [param('uint16_t', 'uid')])
    return

def register_Ns3TypeIdAttributeInformation_methods(root_module, cls):
    ## type-id.h (module 'core'): ns3::TypeId::AttributeInformation::AttributeInformation() [constructor]
    cls.add_constructor([])
    ## type-id.h (module 'core'): ns3::TypeId::AttributeInformation::AttributeInformation(ns3::TypeId::AttributeInformation const & arg0) [copy constructor]
    cls.add_constructor([param('ns3::TypeId::AttributeInformation const &', 'arg0')])
    ## type-id.h (module 'core'): ns3::TypeId::AttributeInformation::accessor [variable]
    cls.add_instance_attribute('accessor', 'ns3::Ptr< ns3::AttributeAccessor const >', is_const=False)
    ## type-id.h (module 'core'): ns3::TypeId::AttributeInformation::checker [variable]
    cls.add_instance_attribute('checker', 'ns3::Ptr< ns3::AttributeChecker const >', is_const=False)
    ## type-id.h (module 'core'): ns3::TypeId::AttributeInformation::flags [variable]
    cls.add_instance_attribute('flags', 'uint32_t', is_const=False)
    ## type-id.h (module 'core'): ns3::TypeId::AttributeInformation::help [variable]
    cls.add_instance_attribute('help', 'std::string', is_const=False)
    ## type-id.h (module 'core'): ns3::TypeId::AttributeInformation::initialValue [variable]
    cls.add_instance_attribute('initialValue', 'ns3::Ptr< ns3::AttributeValue const >', is_const=False)
    ## type-id.h (module 'core'): ns3::TypeId::AttributeInformation::name [variable]
    cls.add_instance_attribute('name', 'std::string', is_const=False)
    ## type-id.h (module 'core'): ns3::TypeId::AttributeInformation::originalInitialValue [variable]
    cls.add_instance_attribute('originalInitialValue', 'ns3::Ptr< ns3::AttributeValue const >', is_const=False)
    ## type-id.h (module 'core'): ns3::TypeId::AttributeInformation::supportLevel [variable]
    cls.add_instance_attribute('supportLevel', 'ns3::TypeId::SupportLevel', is_const=False)
    ## type-id.h (module 'core'): ns3::TypeId::AttributeInformation::supportMsg [variable]
    cls.add_instance_attribute('supportMsg', 'std::string', is_const=False)
    return

def register_Ns3TypeIdTraceSourceInformation_methods(root_module, cls):
    ## type-id.h (module 'core'): ns3::TypeId::TraceSourceInformation::TraceSourceInformation() [constructor]
    cls.add_constructor([])
    ## type-id.h (module 'core'): ns3::TypeId::TraceSourceInformation::TraceSourceInformation(ns3::TypeId::TraceSourceInformation const & arg0) [copy constructor]
    cls.add_constructor([param('ns3::TypeId::TraceSourceInformation const &', 'arg0')])
    ## type-id.h (module 'core'): ns3::TypeId::TraceSourceInformation::accessor [variable]
    cls.add_instance_attribute('accessor', 'ns3::Ptr< ns3::TraceSourceAccessor const >', is_const=False)
    ## type-id.h (module 'core'): ns3::TypeId::TraceSourceInformation::callback [variable]
    cls.add_instance_attribute('callback', 'std::string', is_const=False)
    ## type-id.h (module 'core'): ns3::TypeId::TraceSourceInformation::help [variable]
    cls.add_instance_attribute('help', 'std::string', is_const=False)
    ## type-id.h (module 'core'): ns3::TypeId::TraceSourceInformation::name [variable]
    cls.add_instance_attribute('name', 'std::string', is_const=False)
    ## type-id.h (module 'core'): ns3::TypeId::TraceSourceInformation::supportLevel [variable]
    cls.add_instance_attribute('supportLevel', 'ns3::TypeId::SupportLevel', is_const=False)
    ## type-id.h (module 'core'): ns3::TypeId::TraceSourceInformation::supportMsg [variable]
    cls.add_instance_attribute('supportMsg', 'std::string', is_const=False)
    return

def register_Ns3Vector2D_methods(root_module, cls):
    cls.add_output_stream_operator()
    ## vector.h (module 'core'): ns3::Vector2D::Vector2D(ns3::Vector2D const & arg0) [copy constructor]
    cls.add_constructor([param('ns3::Vector2D const &', 'arg0')])
    ## vector.h (module 'core'): ns3::Vector2D::Vector2D(double _x, double _y) [constructor]
    cls.add_constructor([param('double', '_x'), param('double', '_y')])
    ## vector.h (module 'core'): ns3::Vector2D::Vector2D() [constructor]
    cls.add_constructor([])
    ## vector.h (module 'core'): ns3::Vector2D::x [variable]
    cls.add_instance_attribute('x', 'double', is_const=False)
    ## vector.h (module 'core'): ns3::Vector2D::y [variable]
    cls.add_instance_attribute('y', 'double', is_const=False)
    return

def register_Ns3Vector3D_methods(root_module, cls):
    cls.add_output_stream_operator()
    ## vector.h (module 'core'): ns3::Vector3D::Vector3D(ns3::Vector3D const & arg0) [copy constructor]
    cls.add_constructor([param('ns3::Vector3D const &', 'arg0')])
    ## vector.h (module 'core'): ns3::Vector3D::Vector3D(double _x, double _y, double _z) [constructor]
    cls.add_constructor([param('double', '_x'), param('double', '_y'), param('double', '_z')])
    ## vector.h (module 'core'): ns3::Vector3D::Vector3D() [constructor]
    cls.add_constructor([])
    ## vector.h (module 'core'): ns3::Vector3D::x [variable]
    cls.add_instance_attribute('x', 'double', is_const=False)
    ## vector.h (module 'core'): ns3::Vector3D::y [variable]
    cls.add_instance_attribute('y', 'double', is_const=False)
    ## vector.h (module 'core'): ns3::Vector3D::z [variable]
    cls.add_instance_attribute('z', 'double', is_const=False)
    return

def register_Ns3Empty_methods(root_module, cls):
    ## empty.h (module 'core'): ns3::empty::empty() [constructor]
    cls.add_constructor([])
    ## empty.h (module 'core'): ns3::empty::empty(ns3::empty const & arg0) [copy constructor]
    cls.add_constructor([param('ns3::empty const &', 'arg0')])
    return

def register_Ns3Object_methods(root_module, cls):
    ## object.h (module 'core'): ns3::Object::Object() [constructor]
    cls.add_constructor([])
    ## object.h (module 'core'): void ns3::Object::AggregateObject(ns3::Ptr<ns3::Object> other) [member function]
    cls.add_method('AggregateObject', 
                   'void', 
                   [param('ns3::Ptr< ns3::Object >', 'other')])
    ## object.h (module 'core'): void ns3::Object::Dispose() [member function]
    cls.add_method('Dispose', 
                   'void', 
                   [])
    ## object.h (module 'core'): ns3::Object::AggregateIterator ns3::Object::GetAggregateIterator() const [member function]
    cls.add_method('GetAggregateIterator', 
                   'ns3::Object::AggregateIterator', 
                   [], 
                   is_const=True)
    ## object.h (module 'core'): ns3::TypeId ns3::Object::GetInstanceTypeId() const [member function]
    cls.add_method('GetInstanceTypeId', 
                   'ns3::TypeId', 
                   [], 
                   is_const=True, is_virtual=True)
    ## object.h (module 'core'): static ns3::TypeId ns3::Object::GetTypeId() [member function]
    cls.add_method('GetTypeId', 
                   'ns3::TypeId', 
                   [], 
                   is_static=True)
    ## object.h (module 'core'): void ns3::Object::Initialize() [member function]
    cls.add_method('Initialize', 
                   'void', 
                   [])
    ## object.h (module 'core'): bool ns3::Object::IsInitialized() const [member function]
    cls.add_method('IsInitialized', 
                   'bool', 
                   [], 
                   is_const=True)
    ## object.h (module 'core'): ns3::Object::Object(ns3::Object const & o) [copy constructor]
    cls.add_constructor([param('ns3::Object const &', 'o')], 
                        visibility='protected')
    ## object.h (module 'core'): void ns3::Object::DoDispose() [member function]
    cls.add_method('DoDispose', 
                   'void', 
                   [], 
                   visibility='protected', is_virtual=True)
    ## object.h (module 'core'): void ns3::Object::DoInitialize() [member function]
    cls.add_method('DoInitialize', 
                   'void', 
                   [], 
                   visibility='protected', is_virtual=True)
    ## object.h (module 'core'): void ns3::Object::NotifyNewAggregate() [member function]
    cls.add_method('NotifyNewAggregate', 
                   'void', 
                   [], 
                   visibility='protected', is_virtual=True)
    return

def register_Ns3ObjectAggregateIterator_methods(root_module, cls):
    ## object.h (module 'core'): ns3::Object::AggregateIterator::AggregateIterator(ns3::Object::AggregateIterator const & arg0) [copy constructor]
    cls.add_constructor([param('ns3::Object::AggregateIterator const &', 'arg0')])
    ## object.h (module 'core'): ns3::Object::AggregateIterator::AggregateIterator() [constructor]
    cls.add_constructor([])
    ## object.h (module 'core'): bool ns3::Object::AggregateIterator::HasNext() const [member function]
    cls.add_method('HasNext', 
                   'bool', 
                   [], 
                   is_const=True)
    ## object.h (module 'core'): ns3::Ptr<ns3::Object const> ns3::Object::AggregateIterator::Next() [member function]
    cls.add_method('Next', 
                   'ns3::Ptr< ns3::Object const >', 
                   [])
    return

def register_Ns3SimpleRefCount__Ns3AttributeAccessor_Ns3Empty_Ns3DefaultDeleter__lt__ns3AttributeAccessor__gt___methods(root_module, cls):
    ## simple-ref-count.h (module 'core'): ns3::SimpleRefCount<ns3::AttributeAccessor, ns3::empty, ns3::DefaultDeleter<ns3::AttributeAccessor> >::SimpleRefCount() [constructor]
    cls.add_constructor([])
    ## simple-ref-count.h (module 'core'): ns3::SimpleRefCount<ns3::AttributeAccessor, ns3::empty, ns3::DefaultDeleter<ns3::AttributeAccessor> >::SimpleRefCount(ns3::SimpleRefCount<ns3::AttributeAccessor, ns3::empty, ns3::DefaultDeleter<ns3::AttributeAccessor> > const & o) [copy constructor]
    cls.add_constructor([param('ns3::SimpleRefCount< ns3::AttributeAccessor, ns3::empty, ns3::DefaultDeleter< ns3::AttributeAccessor > > const &', 'o')])
    ## simple-ref-count.h (module 'core'): static void ns3::SimpleRefCount<ns3::AttributeAccessor, ns3::empty, ns3::DefaultDeleter<ns3::AttributeAccessor> >::Cleanup() [member function]
    cls.add_method('Cleanup', 
                   'void', 
                   [], 
                   is_static=True)
    return

def register_Ns3SimpleRefCount__Ns3AttributeChecker_Ns3Empty_Ns3DefaultDeleter__lt__ns3AttributeChecker__gt___methods(root_module, cls):
    ## simple-ref-count.h (module 'core'): ns3::SimpleRefCount<ns3::AttributeChecker, ns3::empty, ns3::DefaultDeleter<ns3::AttributeChecker> >::SimpleRefCount() [constructor]
    cls.add_constructor([])
    ## simple-ref-count.h (module 'core'): ns3::SimpleRefCount<ns3::AttributeChecker, ns3::empty, ns3::DefaultDeleter<ns3::AttributeChecker> >::SimpleRefCount(ns3::SimpleRefCount<ns3::AttributeChecker, ns3::empty, ns3::DefaultDeleter<ns3::AttributeChecker> > const & o) [copy constructor]
    cls.add_constructor([param('ns3::SimpleRefCount< ns3::AttributeChecker, ns3::empty, ns3::DefaultDeleter< ns3::AttributeChecker > > const &', 'o')])
    ## simple-ref-count.h (module 'core'): static void ns3::SimpleRefCount<ns3::AttributeChecker, ns3::empty, ns3::DefaultDeleter<ns3::AttributeChecker> >::Cleanup() [member function]
    cls.add_method('Cleanup', 
                   'void', 
                   [], 
                   is_static=True)
    return

def register_Ns3SimpleRefCount__Ns3AttributeValue_Ns3Empty_Ns3DefaultDeleter__lt__ns3AttributeValue__gt___methods(root_module, cls):
    ## simple-ref-count.h (module 'core'): ns3::SimpleRefCount<ns3::AttributeValue, ns3::empty, ns3::DefaultDeleter<ns3::AttributeValue> >::SimpleRefCount() [constructor]
    cls.add_constructor([])
    ## simple-ref-count.h (module 'core'): ns3::SimpleRefCount<ns3::AttributeValue, ns3::empty, ns3::DefaultDeleter<ns3::AttributeValue> >::SimpleRefCount(ns3::SimpleRefCount<ns3::AttributeValue, ns3::empty, ns3::DefaultDeleter<ns3::AttributeValue> > const & o) [copy constructor]
    cls.add_constructor([param('ns3::SimpleRefCount< ns3::AttributeValue, ns3::empty, ns3::DefaultDeleter< ns3::AttributeValue > > const &', 'o')])
    ## simple-ref-count.h (module 'core'): static void ns3::SimpleRefCount<ns3::AttributeValue, ns3::empty, ns3::DefaultDeleter<ns3::AttributeValue> >::Cleanup() [member function]
    cls.add_method('Cleanup', 
                   'void', 
                   [], 
                   is_static=True)
    return

def register_Ns3SimpleRefCount__Ns3CallbackImplBase_Ns3Empty_Ns3DefaultDeleter__lt__ns3CallbackImplBase__gt___methods(root_module, cls):
    ## simple-ref-count.h (module 'core'): ns3::SimpleRefCount<ns3::CallbackImplBase, ns3::empty, ns3::DefaultDeleter<ns3::CallbackImplBase> >::SimpleRefCount() [constructor]
    cls.add_constructor([])
    ## simple-ref-count.h (module 'core'): ns3::SimpleRefCount<ns3::CallbackImplBase, ns3::empty, ns3::DefaultDeleter<ns3::CallbackImplBase> >::SimpleRefCount(ns3::SimpleRefCount<ns3::CallbackImplBase, ns3::empty, ns3::DefaultDeleter<ns3::CallbackImplBase> > const & o) [copy constructor]
    cls.add_constructor([param('ns3::SimpleRefCount< ns3::CallbackImplBase, ns3::empty, ns3::DefaultDeleter< ns3::CallbackImplBase > > const &', 'o')])
    ## simple-ref-count.h (module 'core'): static void ns3::SimpleRefCount<ns3::CallbackImplBase, ns3::empty, ns3::DefaultDeleter<ns3::CallbackImplBase> >::Cleanup() [member function]
    cls.add_method('Cleanup', 
                   'void', 
                   [], 
                   is_static=True)
    return

def register_Ns3SimpleRefCount__Ns3HashImplementation_Ns3Empty_Ns3DefaultDeleter__lt__ns3HashImplementation__gt___methods(root_module, cls):
    ## simple-ref-count.h (module 'core'): ns3::SimpleRefCount<ns3::Hash::Implementation, ns3::empty, ns3::DefaultDeleter<ns3::Hash::Implementation> >::SimpleRefCount() [constructor]
    cls.add_constructor([])
    ## simple-ref-count.h (module 'core'): ns3::SimpleRefCount<ns3::Hash::Implementation, ns3::empty, ns3::DefaultDeleter<ns3::Hash::Implementation> >::SimpleRefCount(ns3::SimpleRefCount<ns3::Hash::Implementation, ns3::empty, ns3::DefaultDeleter<ns3::Hash::Implementation> > const & o) [copy constructor]
    cls.add_constructor([param('ns3::SimpleRefCount< ns3::Hash::Implementation, ns3::empty, ns3::DefaultDeleter< ns3::Hash::Implementation > > const &', 'o')])
    ## simple-ref-count.h (module 'core'): static void ns3::SimpleRefCount<ns3::Hash::Implementation, ns3::empty, ns3::DefaultDeleter<ns3::Hash::Implementation> >::Cleanup() [member function]
    cls.add_method('Cleanup', 
                   'void', 
                   [], 
                   is_static=True)
    return

def register_Ns3SimpleRefCount__Ns3TraceSourceAccessor_Ns3Empty_Ns3DefaultDeleter__lt__ns3TraceSourceAccessor__gt___methods(root_module, cls):
    ## simple-ref-count.h (module 'core'): ns3::SimpleRefCount<ns3::TraceSourceAccessor, ns3::empty, ns3::DefaultDeleter<ns3::TraceSourceAccessor> >::SimpleRefCount() [constructor]
    cls.add_constructor([])
    ## simple-ref-count.h (module 'core'): ns3::SimpleRefCount<ns3::TraceSourceAccessor, ns3::empty, ns3::DefaultDeleter<ns3::TraceSourceAccessor> >::SimpleRefCount(ns3::SimpleRefCount<ns3::TraceSourceAccessor, ns3::empty, ns3::DefaultDeleter<ns3::TraceSourceAccessor> > const & o) [copy constructor]
    cls.add_constructor([param('ns3::SimpleRefCount< ns3::TraceSourceAccessor, ns3::empty, ns3::DefaultDeleter< ns3::TraceSourceAccessor > > const &', 'o')])
    ## simple-ref-count.h (module 'core'): static void ns3::SimpleRefCount<ns3::TraceSourceAccessor, ns3::empty, ns3::DefaultDeleter<ns3::TraceSourceAccessor> >::Cleanup() [member function]
    cls.add_method('Cleanup', 
                   'void', 
                   [], 
                   is_static=True)
    return

def register_Ns3TraceSourceAccessor_methods(root_module, cls):
    ## trace-source-accessor.h (module 'core'): ns3::TraceSourceAccessor::TraceSourceAccessor(ns3::TraceSourceAccessor const & arg0) [copy constructor]
    cls.add_constructor([param('ns3::TraceSourceAccessor const &', 'arg0')])
    ## trace-source-accessor.h (module 'core'): ns3::TraceSourceAccessor::TraceSourceAccessor() [constructor]
    cls.add_constructor([])
    ## trace-source-accessor.h (module 'core'): bool ns3::TraceSourceAccessor::Connect(ns3::ObjectBase * obj, std::string context, ns3::CallbackBase const & cb) const [member function]
    cls.add_method('Connect', 
                   'bool', 
                   [param('ns3::ObjectBase *', 'obj', transfer_ownership=False), param('std::string', 'context'), param('ns3::CallbackBase const &', 'cb')], 
                   is_pure_virtual=True, is_const=True, is_virtual=True)
    ## trace-source-accessor.h (module 'core'): bool ns3::TraceSourceAccessor::ConnectWithoutContext(ns3::ObjectBase * obj, ns3::CallbackBase const & cb) const [member function]
    cls.add_method('ConnectWithoutContext', 
                   'bool', 
                   [param('ns3::ObjectBase *', 'obj', transfer_ownership=False), param('ns3::CallbackBase const &', 'cb')], 
                   is_pure_virtual=True, is_const=True, is_virtual=True)
    ## trace-source-accessor.h (module 'core'): bool ns3::TraceSourceAccessor::Disconnect(ns3::ObjectBase * obj, std::string context, ns3::CallbackBase const & cb) const [member function]
    cls.add_method('Disconnect', 
                   'bool', 
                   [param('ns3::ObjectBase *', 'obj', transfer_ownership=False), param('std::string', 'context'), param('ns3::CallbackBase const &', 'cb')], 
                   is_pure_virtual=True, is_const=True, is_virtual=True)
    ## trace-source-accessor.h (module 'core'): bool ns3::TraceSourceAccessor::DisconnectWithoutContext(ns3::ObjectBase * obj, ns3::CallbackBase const & cb) const [member function]
    cls.add_method('DisconnectWithoutContext', 
                   'bool', 
                   [param('ns3::ObjectBase *', 'obj', transfer_ownership=False), param('ns3::CallbackBase const &', 'cb')], 
                   is_pure_virtual=True, is_const=True, is_virtual=True)
    return

def register_Ns3AntennaModel_methods(root_module, cls):
    ## antenna-model.h (module 'antenna'): ns3::AntennaModel::AntennaModel(ns3::AntennaModel const & arg0) [copy constructor]
    cls.add_constructor([param('ns3::AntennaModel const &', 'arg0')])
    ## antenna-model.h (module 'antenna'): ns3::AntennaModel::AntennaModel() [constructor]
    cls.add_constructor([])
    ## antenna-model.h (module 'antenna'): double ns3::AntennaModel::GetGainDb(ns3::Angles a) [member function]
    cls.add_method('GetGainDb', 
                   'double', 
                   [param('ns3::Angles', 'a')], 
                   is_pure_virtual=True, is_virtual=True)
    ## antenna-model.h (module 'antenna'): static ns3::TypeId ns3::AntennaModel::GetTypeId() [member function]
    cls.add_method('GetTypeId', 
                   'ns3::TypeId', 
                   [], 
                   is_static=True)
    return

def register_Ns3AttributeAccessor_methods(root_module, cls):
    ## attribute.h (module 'core'): ns3::AttributeAccessor::AttributeAccessor(ns3::AttributeAccessor const & arg0) [copy constructor]
    cls.add_constructor([param('ns3::AttributeAccessor const &', 'arg0')])
    ## attribute.h (module 'core'): ns3::AttributeAccessor::AttributeAccessor() [constructor]
    cls.add_constructor([])
    ## attribute.h (module 'core'): bool ns3::AttributeAccessor::Get(ns3::ObjectBase const * object, ns3::AttributeValue & attribute) const [member function]
    cls.add_method('Get', 
                   'bool', 
                   [param('ns3::ObjectBase const *', 'object'), param('ns3::AttributeValue &', 'attribute')], 
                   is_pure_virtual=True, is_const=True, is_virtual=True)
    ## attribute.h (module 'core'): bool ns3::AttributeAccessor::HasGetter() const [member function]
    cls.add_method('HasGetter', 
                   'bool', 
                   [], 
                   is_pure_virtual=True, is_const=True, is_virtual=True)
    ## attribute.h (module 'core'): bool ns3::AttributeAccessor::HasSetter() const [member function]
    cls.add_method('HasSetter', 
                   'bool', 
                   [], 
                   is_pure_virtual=True, is_const=True, is_virtual=True)
    ## attribute.h (module 'core'): bool ns3::AttributeAccessor::Set(ns3::ObjectBase * object, ns3::AttributeValue const & value) const [member function]
    cls.add_method('Set', 
                   'bool', 
                   [param('ns3::ObjectBase *', 'object', transfer_ownership=False), param('ns3::AttributeValue const &', 'value')], 
                   is_pure_virtual=True, is_const=True, is_virtual=True)
    return

def register_Ns3AttributeChecker_methods(root_module, cls):
    ## attribute.h (module 'core'): ns3::AttributeChecker::AttributeChecker(ns3::AttributeChecker const & arg0) [copy constructor]
    cls.add_constructor([param('ns3::AttributeChecker const &', 'arg0')])
    ## attribute.h (module 'core'): ns3::AttributeChecker::AttributeChecker() [constructor]
    cls.add_constructor([])
    ## attribute.h (module 'core'): bool ns3::AttributeChecker::Check(ns3::AttributeValue const & value) const [member function]
    cls.add_method('Check', 
                   'bool', 
                   [param('ns3::AttributeValue const &', 'value')], 
                   is_pure_virtual=True, is_const=True, is_virtual=True)
    ## attribute.h (module 'core'): bool ns3::AttributeChecker::Copy(ns3::AttributeValue const & source, ns3::AttributeValue & destination) const [member function]
    cls.add_method('Copy', 
                   'bool', 
                   [param('ns3::AttributeValue const &', 'source'), param('ns3::AttributeValue &', 'destination')], 
                   is_pure_virtual=True, is_const=True, is_virtual=True)
    ## attribute.h (module 'core'): ns3::Ptr<ns3::AttributeValue> ns3::AttributeChecker::Create() const [member function]
    cls.add_method('Create', 
                   'ns3::Ptr< ns3::AttributeValue >', 
                   [], 
                   is_pure_virtual=True, is_const=True, is_virtual=True)
    ## attribute.h (module 'core'): ns3::Ptr<ns3::AttributeValue> ns3::AttributeChecker::CreateValidValue(ns3::AttributeValue const & value) const [member function]
    cls.add_method('CreateValidValue', 
                   'ns3::Ptr< ns3::AttributeValue >', 
                   [param('ns3::AttributeValue const &', 'value')], 
                   is_const=True)
    ## attribute.h (module 'core'): std::string ns3::AttributeChecker::GetUnderlyingTypeInformation() const [member function]
    cls.add_method('GetUnderlyingTypeInformation', 
                   'std::string', 
                   [], 
                   is_pure_virtual=True, is_const=True, is_virtual=True)
    ## attribute.h (module 'core'): std::string ns3::AttributeChecker::GetValueTypeName() const [member function]
    cls.add_method('GetValueTypeName', 
                   'std::string', 
                   [], 
                   is_pure_virtual=True, is_const=True, is_virtual=True)
    ## attribute.h (module 'core'): bool ns3::AttributeChecker::HasUnderlyingTypeInformation() const [member function]
    cls.add_method('HasUnderlyingTypeInformation', 
                   'bool', 
                   [], 
                   is_pure_virtual=True, is_const=True, is_virtual=True)
    return

def register_Ns3AttributeValue_methods(root_module, cls):
    ## attribute.h (module 'core'): ns3::AttributeValue::AttributeValue(ns3::AttributeValue const & arg0) [copy constructor]
    cls.add_constructor([param('ns3::AttributeValue const &', 'arg0')])
    ## attribute.h (module 'core'): ns3::AttributeValue::AttributeValue() [constructor]
    cls.add_constructor([])
    ## attribute.h (module 'core'): ns3::Ptr<ns3::AttributeValue> ns3::AttributeValue::Copy() const [member function]
    cls.add_method('Copy', 
                   'ns3::Ptr< ns3::AttributeValue >', 
                   [], 
                   is_pure_virtual=True, is_const=True, is_virtual=True)
    ## attribute.h (module 'core'): bool ns3::AttributeValue::DeserializeFromString(std::string value, ns3::Ptr<ns3::AttributeChecker const> checker) [member function]
    cls.add_method('DeserializeFromString', 
                   'bool', 
                   [param('std::string', 'value'), param('ns3::Ptr< ns3::AttributeChecker const >', 'checker')], 
                   is_pure_virtual=True, is_virtual=True)
    ## attribute.h (module 'core'): std::string ns3::AttributeValue::SerializeToString(ns3::Ptr<ns3::AttributeChecker const> checker) const [member function]
    cls.add_method('SerializeToString', 
                   'std::string', 
                   [param('ns3::Ptr< ns3::AttributeChecker const >', 'checker')], 
                   is_pure_virtual=True, is_const=True, is_virtual=True)
    return

def register_Ns3CallbackChecker_methods(root_module, cls):
    ## callback.h (module 'core'): ns3::CallbackChecker::CallbackChecker() [constructor]
    cls.add_constructor([])
    ## callback.h (module 'core'): ns3::CallbackChecker::CallbackChecker(ns3::CallbackChecker const & arg0) [copy constructor]
    cls.add_constructor([param('ns3::CallbackChecker const &', 'arg0')])
    return

def register_Ns3CallbackImplBase_methods(root_module, cls):
    ## callback.h (module 'core'): ns3::CallbackImplBase::CallbackImplBase() [constructor]
    cls.add_constructor([])
    ## callback.h (module 'core'): ns3::CallbackImplBase::CallbackImplBase(ns3::CallbackImplBase const & arg0) [copy constructor]
    cls.add_constructor([param('ns3::CallbackImplBase const &', 'arg0')])
    ## callback.h (module 'core'): std::string ns3::CallbackImplBase::GetTypeid() const [member function]
    cls.add_method('GetTypeid', 
                   'std::string', 
                   [], 
                   is_pure_virtual=True, is_const=True, is_virtual=True)
    ## callback.h (module 'core'): bool ns3::CallbackImplBase::IsEqual(ns3::Ptr<ns3::CallbackImplBase const> other) const [member function]
    cls.add_method('IsEqual', 
                   'bool', 
                   [param('ns3::Ptr< ns3::CallbackImplBase const >', 'other')], 
                   is_pure_virtual=True, is_const=True, is_virtual=True)
    ## callback.h (module 'core'): static std::string ns3::CallbackImplBase::Demangle(std::string const & mangled) [member function]
    cls.add_method('Demangle', 
                   'std::string', 
                   [param('std::string const &', 'mangled')], 
                   is_static=True, visibility='protected')
    return

def register_Ns3CallbackValue_methods(root_module, cls):
    ## callback.h (module 'core'): ns3::CallbackValue::CallbackValue(ns3::CallbackValue const & arg0) [copy constructor]
    cls.add_constructor([param('ns3::CallbackValue const &', 'arg0')])
    ## callback.h (module 'core'): ns3::CallbackValue::CallbackValue() [constructor]
    cls.add_constructor([])
    ## callback.h (module 'core'): ns3::CallbackValue::CallbackValue(ns3::CallbackBase const & base) [constructor]
    cls.add_constructor([param('ns3::CallbackBase const &', 'base')])
    ## callback.h (module 'core'): ns3::Ptr<ns3::AttributeValue> ns3::CallbackValue::Copy() const [member function]
    cls.add_method('Copy', 
                   'ns3::Ptr< ns3::AttributeValue >', 
                   [], 
                   is_const=True, is_virtual=True)
    ## callback.h (module 'core'): bool ns3::CallbackValue::DeserializeFromString(std::string value, ns3::Ptr<ns3::AttributeChecker const> checker) [member function]
    cls.add_method('DeserializeFromString', 
                   'bool', 
                   [param('std::string', 'value'), param('ns3::Ptr< ns3::AttributeChecker const >', 'checker')], 
                   is_virtual=True)
    ## callback.h (module 'core'): std::string ns3::CallbackValue::SerializeToString(ns3::Ptr<ns3::AttributeChecker const> checker) const [member function]
    cls.add_method('SerializeToString', 
                   'std::string', 
                   [param('ns3::Ptr< ns3::AttributeChecker const >', 'checker')], 
                   is_const=True, is_virtual=True)
    ## callback.h (module 'core'): void ns3::CallbackValue::Set(ns3::CallbackBase base) [member function]
    cls.add_method('Set', 
                   'void', 
                   [param('ns3::CallbackBase', 'base')])
    return

def register_Ns3CosineAntennaModel_methods(root_module, cls):
    ## cosine-antenna-model.h (module 'antenna'): ns3::CosineAntennaModel::CosineAntennaModel() [constructor]
    cls.add_constructor([])
    ## cosine-antenna-model.h (module 'antenna'): ns3::CosineAntennaModel::CosineAntennaModel(ns3::CosineAntennaModel const & arg0) [copy constructor]
    cls.add_constructor([param('ns3::CosineAntennaModel const &', 'arg0')])
    ## cosine-antenna-model.h (module 'antenna'): double ns3::CosineAntennaModel::GetBeamwidth() const [member function]
    cls.add_method('GetBeamwidth', 
                   'double', 
                   [], 
                   is_const=True)
    ## cosine-antenna-model.h (module 'antenna'): double ns3::CosineAntennaModel::GetGainDb(ns3::Angles a) [member function]
    cls.add_method('GetGainDb', 
                   'double', 
                   [param('ns3::Angles', 'a')], 
                   is_virtual=True)
    ## cosine-antenna-model.h (module 'antenna'): double ns3::CosineAntennaModel::GetOrientation() const [member function]
    cls.add_method('GetOrientation', 
                   'double', 
                   [], 
                   is_const=True)
    ## cosine-antenna-model.h (module 'antenna'): static ns3::TypeId ns3::CosineAntennaModel::GetTypeId() [member function]
    cls.add_method('GetTypeId', 
                   'ns3::TypeId', 
                   [], 
                   is_static=True)
    ## cosine-antenna-model.h (module 'antenna'): void ns3::CosineAntennaModel::SetBeamwidth(double beamwidthDegrees) [member function]
    cls.add_method('SetBeamwidth', 
                   'void', 
                   [param('double', 'beamwidthDegrees')])
    ## cosine-antenna-model.h (module 'antenna'): void ns3::CosineAntennaModel::SetOrientation(double orientationDegrees) [member function]
    cls.add_method('SetOrientation', 
                   'void', 
                   [param('double', 'orientationDegrees')])
    return

def register_Ns3EmptyAttributeAccessor_methods(root_module, cls):
    ## attribute.h (module 'core'): ns3::EmptyAttributeAccessor::EmptyAttributeAccessor(ns3::EmptyAttributeAccessor const & arg0) [copy constructor]
    cls.add_constructor([param('ns3::EmptyAttributeAccessor const &', 'arg0')])
    ## attribute.h (module 'core'): ns3::EmptyAttributeAccessor::EmptyAttributeAccessor() [constructor]
    cls.add_constructor([])
    ## attribute.h (module 'core'): bool ns3::EmptyAttributeAccessor::Get(ns3::ObjectBase const * object, ns3::AttributeValue & attribute) const [member function]
    cls.add_method('Get', 
                   'bool', 
                   [param('ns3::ObjectBase const *', 'object'), param('ns3::AttributeValue &', 'attribute')], 
                   is_const=True, is_virtual=True)
    ## attribute.h (module 'core'): bool ns3::EmptyAttributeAccessor::HasGetter() const [member function]
    cls.add_method('HasGetter', 
                   'bool', 
                   [], 
                   is_const=True, is_virtual=True)
    ## attribute.h (module 'core'): bool ns3::EmptyAttributeAccessor::HasSetter() const [member function]
    cls.add_method('HasSetter', 
                   'bool', 
                   [], 
                   is_const=True, is_virtual=True)
    ## attribute.h (module 'core'): bool ns3::EmptyAttributeAccessor::Set(ns3::ObjectBase * object, ns3::AttributeValue const & value) const [member function]
    cls.add_method('Set', 
                   'bool', 
                   [param('ns3::ObjectBase *', 'object'), param('ns3::AttributeValue const &', 'value')], 
                   is_const=True, is_virtual=True)
    return

def register_Ns3EmptyAttributeChecker_methods(root_module, cls):
    ## attribute.h (module 'core'): ns3::EmptyAttributeChecker::EmptyAttributeChecker(ns3::EmptyAttributeChecker const & arg0) [copy constructor]
    cls.add_constructor([param('ns3::EmptyAttributeChecker const &', 'arg0')])
    ## attribute.h (module 'core'): ns3::EmptyAttributeChecker::EmptyAttributeChecker() [constructor]
    cls.add_constructor([])
    ## attribute.h (module 'core'): bool ns3::EmptyAttributeChecker::Check(ns3::AttributeValue const & value) const [member function]
    cls.add_method('Check', 
                   'bool', 
                   [param('ns3::AttributeValue const &', 'value')], 
                   is_const=True, is_virtual=True)
    ## attribute.h (module 'core'): bool ns3::EmptyAttributeChecker::Copy(ns3::AttributeValue const & source, ns3::AttributeValue & destination) const [member function]
    cls.add_method('Copy', 
                   'bool', 
                   [param('ns3::AttributeValue const &', 'source'), param('ns3::AttributeValue &', 'destination')], 
                   is_const=True, is_virtual=True)
    ## attribute.h (module 'core'): ns3::Ptr<ns3::AttributeValue> ns3::EmptyAttributeChecker::Create() const [member function]
    cls.add_method('Create', 
                   'ns3::Ptr< ns3::AttributeValue >', 
                   [], 
                   is_const=True, is_virtual=True)
    ## attribute.h (module 'core'): std::string ns3::EmptyAttributeChecker::GetUnderlyingTypeInformation() const [member function]
    cls.add_method('GetUnderlyingTypeInformation', 
                   'std::string', 
                   [], 
                   is_const=True, is_virtual=True)
    ## attribute.h (module 'core'): std::string ns3::EmptyAttributeChecker::GetValueTypeName() const [member function]
    cls.add_method('GetValueTypeName', 
                   'std::string', 
                   [], 
                   is_const=True, is_virtual=True)
    ## attribute.h (module 'core'): bool ns3::EmptyAttributeChecker::HasUnderlyingTypeInformation() const [member function]
    cls.add_method('HasUnderlyingTypeInformation', 
                   'bool', 
                   [], 
                   is_const=True, is_virtual=True)
    return

def register_Ns3EmptyAttributeValue_methods(root_module, cls):
    ## attribute.h (module 'core'): ns3::EmptyAttributeValue::EmptyAttributeValue(ns3::EmptyAttributeValue const & arg0) [copy constructor]
    cls.add_constructor([param('ns3::EmptyAttributeValue const &', 'arg0')])
    ## attribute.h (module 'core'): ns3::EmptyAttributeValue::EmptyAttributeValue() [constructor]
    cls.add_constructor([])
    ## attribute.h (module 'core'): ns3::Ptr<ns3::AttributeValue> ns3::EmptyAttributeValue::Copy() const [member function]
    cls.add_method('Copy', 
                   'ns3::Ptr< ns3::AttributeValue >', 
                   [], 
                   is_const=True, visibility='private', is_virtual=True)
    ## attribute.h (module 'core'): bool ns3::EmptyAttributeValue::DeserializeFromString(std::string value, ns3::Ptr<ns3::AttributeChecker const> checker) [member function]
    cls.add_method('DeserializeFromString', 
                   'bool', 
                   [param('std::string', 'value'), param('ns3::Ptr< ns3::AttributeChecker const >', 'checker')], 
                   visibility='private', is_virtual=True)
    ## attribute.h (module 'core'): std::string ns3::EmptyAttributeValue::SerializeToString(ns3::Ptr<ns3::AttributeChecker const> checker) const [member function]
    cls.add_method('SerializeToString', 
                   'std::string', 
                   [param('ns3::Ptr< ns3::AttributeChecker const >', 'checker')], 
                   is_const=True, visibility='private', is_virtual=True)
    return

def register_Ns3IsotropicAntennaModel_methods(root_module, cls):
    ## isotropic-antenna-model.h (module 'antenna'): ns3::IsotropicAntennaModel::IsotropicAntennaModel(ns3::IsotropicAntennaModel const & arg0) [copy constructor]
    cls.add_constructor([param('ns3::IsotropicAntennaModel const &', 'arg0')])
    ## isotropic-antenna-model.h (module 'antenna'): ns3::IsotropicAntennaModel::IsotropicAntennaModel() [constructor]
    cls.add_constructor([])
    ## isotropic-antenna-model.h (module 'antenna'): double ns3::IsotropicAntennaModel::GetGainDb(ns3::Angles a) [member function]
    cls.add_method('GetGainDb', 
                   'double', 
                   [param('ns3::Angles', 'a')], 
                   is_virtual=True)
    ## isotropic-antenna-model.h (module 'antenna'): static ns3::TypeId ns3::IsotropicAntennaModel::GetTypeId() [member function]
    cls.add_method('GetTypeId', 
                   'ns3::TypeId', 
                   [], 
                   is_static=True)
    return

def register_Ns3ParabolicAntennaModel_methods(root_module, cls):
    ## parabolic-antenna-model.h (module 'antenna'): ns3::ParabolicAntennaModel::ParabolicAntennaModel() [constructor]
    cls.add_constructor([])
    ## parabolic-antenna-model.h (module 'antenna'): ns3::ParabolicAntennaModel::ParabolicAntennaModel(ns3::ParabolicAntennaModel const & arg0) [copy constructor]
    cls.add_constructor([param('ns3::ParabolicAntennaModel const &', 'arg0')])
    ## parabolic-antenna-model.h (module 'antenna'): double ns3::ParabolicAntennaModel::GetBeamwidth() const [member function]
    cls.add_method('GetBeamwidth', 
                   'double', 
                   [], 
                   is_const=True)
    ## parabolic-antenna-model.h (module 'antenna'): double ns3::ParabolicAntennaModel::GetGainDb(ns3::Angles a) [member function]
    cls.add_method('GetGainDb', 
                   'double', 
                   [param('ns3::Angles', 'a')], 
                   is_virtual=True)
    ## parabolic-antenna-model.h (module 'antenna'): double ns3::ParabolicAntennaModel::GetOrientation() const [member function]
    cls.add_method('GetOrientation', 
                   'double', 
                   [], 
                   is_const=True)
    ## parabolic-antenna-model.h (module 'antenna'): static ns3::TypeId ns3::ParabolicAntennaModel::GetTypeId() [member function]
    cls.add_method('GetTypeId', 
                   'ns3::TypeId', 
                   [], 
                   is_static=True)
    ## parabolic-antenna-model.h (module 'antenna'): void ns3::ParabolicAntennaModel::SetBeamwidth(double beamwidthDegrees) [member function]
    cls.add_method('SetBeamwidth', 
                   'void', 
                   [param('double', 'beamwidthDegrees')])
    ## parabolic-antenna-model.h (module 'antenna'): void ns3::ParabolicAntennaModel::SetOrientation(double orientationDegrees) [member function]
    cls.add_method('SetOrientation', 
                   'void', 
                   [param('double', 'orientationDegrees')])
    return

def register_Ns3TypeIdChecker_methods(root_module, cls):
    ## type-id.h (module 'core'): ns3::TypeIdChecker::TypeIdChecker() [constructor]
    cls.add_constructor([])
    ## type-id.h (module 'core'): ns3::TypeIdChecker::TypeIdChecker(ns3::TypeIdChecker const & arg0) [copy constructor]
    cls.add_constructor([param('ns3::TypeIdChecker const &', 'arg0')])
    return

def register_Ns3TypeIdValue_methods(root_module, cls):
    ## type-id.h (module 'core'): ns3::TypeIdValue::TypeIdValue() [constructor]
    cls.add_constructor([])
    ## type-id.h (module 'core'): ns3::TypeIdValue::TypeIdValue(ns3::TypeIdValue const & arg0) [copy constructor]
    cls.add_constructor([param('ns3::TypeIdValue const &', 'arg0')])
    ## type-id.h (module 'core'): ns3::TypeIdValue::TypeIdValue(ns3::TypeId const & value) [constructor]
    cls.add_constructor([param('ns3::TypeId const &', 'value')])
    ## type-id.h (module 'core'): ns3::Ptr<ns3::AttributeValue> ns3::TypeIdValue::Copy() const [member function]
    cls.add_method('Copy', 
                   'ns3::Ptr< ns3::AttributeValue >', 
                   [], 
                   is_const=True, is_virtual=True)
    ## type-id.h (module 'core'): bool ns3::TypeIdValue::DeserializeFromString(std::string value, ns3::Ptr<ns3::AttributeChecker const> checker) [member function]
    cls.add_method('DeserializeFromString', 
                   'bool', 
                   [param('std::string', 'value'), param('ns3::Ptr< ns3::AttributeChecker const >', 'checker')], 
                   is_virtual=True)
    ## type-id.h (module 'core'): ns3::TypeId ns3::TypeIdValue::Get() const [member function]
    cls.add_method('Get', 
                   'ns3::TypeId', 
                   [], 
                   is_const=True)
    ## type-id.h (module 'core'): std::string ns3::TypeIdValue::SerializeToString(ns3::Ptr<ns3::AttributeChecker const> checker) const [member function]
    cls.add_method('SerializeToString', 
                   'std::string', 
                   [param('ns3::Ptr< ns3::AttributeChecker const >', 'checker')], 
                   is_const=True, is_virtual=True)
    ## type-id.h (module 'core'): void ns3::TypeIdValue::Set(ns3::TypeId const & value) [member function]
    cls.add_method('Set', 
                   'void', 
                   [param('ns3::TypeId const &', 'value')])
    return

def register_Ns3Vector2DChecker_methods(root_module, cls):
    ## vector.h (module 'core'): ns3::Vector2DChecker::Vector2DChecker() [constructor]
    cls.add_constructor([])
    ## vector.h (module 'core'): ns3::Vector2DChecker::Vector2DChecker(ns3::Vector2DChecker const & arg0) [copy constructor]
    cls.add_constructor([param('ns3::Vector2DChecker const &', 'arg0')])
    return

def register_Ns3Vector2DValue_methods(root_module, cls):
    ## vector.h (module 'core'): ns3::Vector2DValue::Vector2DValue() [constructor]
    cls.add_constructor([])
    ## vector.h (module 'core'): ns3::Vector2DValue::Vector2DValue(ns3::Vector2DValue const & arg0) [copy constructor]
    cls.add_constructor([param('ns3::Vector2DValue const &', 'arg0')])
    ## vector.h (module 'core'): ns3::Vector2DValue::Vector2DValue(ns3::Vector2D const & value) [constructor]
    cls.add_constructor([param('ns3::Vector2D const &', 'value')])
    ## vector.h (module 'core'): ns3::Ptr<ns3::AttributeValue> ns3::Vector2DValue::Copy() const [member function]
    cls.add_method('Copy', 
                   'ns3::Ptr< ns3::AttributeValue >', 
                   [], 
                   is_const=True, is_virtual=True)
    ## vector.h (module 'core'): bool ns3::Vector2DValue::DeserializeFromString(std::string value, ns3::Ptr<ns3::AttributeChecker const> checker) [member function]
    cls.add_method('DeserializeFromString', 
                   'bool', 
                   [param('std::string', 'value'), param('ns3::Ptr< ns3::AttributeChecker const >', 'checker')], 
                   is_virtual=True)
    ## vector.h (module 'core'): ns3::Vector2D ns3::Vector2DValue::Get() const [member function]
    cls.add_method('Get', 
                   'ns3::Vector2D', 
                   [], 
                   is_const=True)
    ## vector.h (module 'core'): std::string ns3::Vector2DValue::SerializeToString(ns3::Ptr<ns3::AttributeChecker const> checker) const [member function]
    cls.add_method('SerializeToString', 
                   'std::string', 
                   [param('ns3::Ptr< ns3::AttributeChecker const >', 'checker')], 
                   is_const=True, is_virtual=True)
    ## vector.h (module 'core'): void ns3::Vector2DValue::Set(ns3::Vector2D const & value) [member function]
    cls.add_method('Set', 
                   'void', 
                   [param('ns3::Vector2D const &', 'value')])
    return

def register_Ns3Vector3DChecker_methods(root_module, cls):
    ## vector.h (module 'core'): ns3::Vector3DChecker::Vector3DChecker() [constructor]
    cls.add_constructor([])
    ## vector.h (module 'core'): ns3::Vector3DChecker::Vector3DChecker(ns3::Vector3DChecker const & arg0) [copy constructor]
    cls.add_constructor([param('ns3::Vector3DChecker const &', 'arg0')])
    return

def register_Ns3Vector3DValue_methods(root_module, cls):
    ## vector.h (module 'core'): ns3::Vector3DValue::Vector3DValue() [constructor]
    cls.add_constructor([])
    ## vector.h (module 'core'): ns3::Vector3DValue::Vector3DValue(ns3::Vector3DValue const & arg0) [copy constructor]
    cls.add_constructor([param('ns3::Vector3DValue const &', 'arg0')])
    ## vector.h (module 'core'): ns3::Vector3DValue::Vector3DValue(ns3::Vector3D const & value) [constructor]
    cls.add_constructor([param('ns3::Vector3D const &', 'value')])
    ## vector.h (module 'core'): ns3::Ptr<ns3::AttributeValue> ns3::Vector3DValue::Copy() const [member function]
    cls.add_method('Copy', 
                   'ns3::Ptr< ns3::AttributeValue >', 
                   [], 
                   is_const=True, is_virtual=True)
    ## vector.h (module 'core'): bool ns3::Vector3DValue::DeserializeFromString(std::string value, ns3::Ptr<ns3::AttributeChecker const> checker) [member function]
    cls.add_method('DeserializeFromString', 
                   'bool', 
                   [param('std::string', 'value'), param('ns3::Ptr< ns3::AttributeChecker const >', 'checker')], 
                   is_virtual=True)
    ## vector.h (module 'core'): ns3::Vector3D ns3::Vector3DValue::Get() const [member function]
    cls.add_method('Get', 
                   'ns3::Vector3D', 
                   [], 
                   is_const=True)
    ## vector.h (module 'core'): std::string ns3::Vector3DValue::SerializeToString(ns3::Ptr<ns3::AttributeChecker const> checker) const [member function]
    cls.add_method('SerializeToString', 
                   'std::string', 
                   [param('ns3::Ptr< ns3::AttributeChecker const >', 'checker')], 
                   is_const=True, is_virtual=True)
    ## vector.h (module 'core'): void ns3::Vector3DValue::Set(ns3::Vector3D const & value) [member function]
    cls.add_method('Set', 
                   'void', 
                   [param('ns3::Vector3D const &', 'value')])
    return

def register_Ns3HashImplementation_methods(root_module, cls):
    ## hash-function.h (module 'core'): ns3::Hash::Implementation::Implementation(ns3::Hash::Implementation const & arg0) [copy constructor]
    cls.add_constructor([param('ns3::Hash::Implementation const &', 'arg0')])
    ## hash-function.h (module 'core'): ns3::Hash::Implementation::Implementation() [constructor]
    cls.add_constructor([])
    ## hash-function.h (module 'core'): uint32_t ns3::Hash::Implementation::GetHash32(char const * buffer, size_t const size) [member function]
    cls.add_method('GetHash32', 
                   'uint32_t', 
                   [param('char const *', 'buffer'), param('size_t const', 'size')], 
                   is_pure_virtual=True, is_virtual=True)
    ## hash-function.h (module 'core'): uint64_t ns3::Hash::Implementation::GetHash64(char const * buffer, size_t const size) [member function]
    cls.add_method('GetHash64', 
                   'uint64_t', 
                   [param('char const *', 'buffer'), param('size_t const', 'size')], 
                   is_virtual=True)
    ## hash-function.h (module 'core'): void ns3::Hash::Implementation::clear() [member function]
    cls.add_method('clear', 
                   'void', 
                   [], 
                   is_pure_virtual=True, is_virtual=True)
    return

def register_Ns3HashFunctionFnv1a_methods(root_module, cls):
    ## hash-fnv.h (module 'core'): ns3::Hash::Function::Fnv1a::Fnv1a(ns3::Hash::Function::Fnv1a const & arg0) [copy constructor]
    cls.add_constructor([param('ns3::Hash::Function::Fnv1a const &', 'arg0')])
    ## hash-fnv.h (module 'core'): ns3::Hash::Function::Fnv1a::Fnv1a() [constructor]
    cls.add_constructor([])
    ## hash-fnv.h (module 'core'): uint32_t ns3::Hash::Function::Fnv1a::GetHash32(char const * buffer, size_t const size) [member function]
    cls.add_method('GetHash32', 
                   'uint32_t', 
                   [param('char const *', 'buffer'), param('size_t const', 'size')], 
                   is_virtual=True)
    ## hash-fnv.h (module 'core'): uint64_t ns3::Hash::Function::Fnv1a::GetHash64(char const * buffer, size_t const size) [member function]
    cls.add_method('GetHash64', 
                   'uint64_t', 
                   [param('char const *', 'buffer'), param('size_t const', 'size')], 
                   is_virtual=True)
    ## hash-fnv.h (module 'core'): void ns3::Hash::Function::Fnv1a::clear() [member function]
    cls.add_method('clear', 
                   'void', 
                   [], 
                   is_virtual=True)
    return

def register_Ns3HashFunctionHash32_methods(root_module, cls):
    ## hash-function.h (module 'core'): ns3::Hash::Function::Hash32::Hash32(ns3::Hash::Function::Hash32 const & arg0) [copy constructor]
    cls.add_constructor([param('ns3::Hash::Function::Hash32 const &', 'arg0')])
    ## hash-function.h (module 'core'): ns3::Hash::Function::Hash32::Hash32(ns3::Hash::Hash32Function_ptr hp) [constructor]
    cls.add_constructor([param('ns3::Hash::Hash32Function_ptr', 'hp')])
    ## hash-function.h (module 'core'): uint32_t ns3::Hash::Function::Hash32::GetHash32(char const * buffer, size_t const size) [member function]
    cls.add_method('GetHash32', 
                   'uint32_t', 
                   [param('char const *', 'buffer'), param('size_t const', 'size')], 
                   is_virtual=True)
    ## hash-function.h (module 'core'): void ns3::Hash::Function::Hash32::clear() [member function]
    cls.add_method('clear', 
                   'void', 
                   [], 
                   is_virtual=True)
    return

def register_Ns3HashFunctionHash64_methods(root_module, cls):
    ## hash-function.h (module 'core'): ns3::Hash::Function::Hash64::Hash64(ns3::Hash::Function::Hash64 const & arg0) [copy constructor]
    cls.add_constructor([param('ns3::Hash::Function::Hash64 const &', 'arg0')])
    ## hash-function.h (module 'core'): ns3::Hash::Function::Hash64::Hash64(ns3::Hash::Hash64Function_ptr hp) [constructor]
    cls.add_constructor([param('ns3::Hash::Hash64Function_ptr', 'hp')])
    ## hash-function.h (module 'core'): uint32_t ns3::Hash::Function::Hash64::GetHash32(char const * buffer, size_t const size) [member function]
    cls.add_method('GetHash32', 
                   'uint32_t', 
                   [param('char const *', 'buffer'), param('size_t const', 'size')], 
                   is_virtual=True)
    ## hash-function.h (module 'core'): uint64_t ns3::Hash::Function::Hash64::GetHash64(char const * buffer, size_t const size) [member function]
    cls.add_method('GetHash64', 
                   'uint64_t', 
                   [param('char const *', 'buffer'), param('size_t const', 'size')], 
                   is_virtual=True)
    ## hash-function.h (module 'core'): void ns3::Hash::Function::Hash64::clear() [member function]
    cls.add_method('clear', 
                   'void', 
                   [], 
                   is_virtual=True)
    return

def register_Ns3HashFunctionMurmur3_methods(root_module, cls):
    ## hash-murmur3.h (module 'core'): ns3::Hash::Function::Murmur3::Murmur3(ns3::Hash::Function::Murmur3 const & arg0) [copy constructor]
    cls.add_constructor([param('ns3::Hash::Function::Murmur3 const &', 'arg0')])
    ## hash-murmur3.h (module 'core'): ns3::Hash::Function::Murmur3::Murmur3() [constructor]
    cls.add_constructor([])
    ## hash-murmur3.h (module 'core'): uint32_t ns3::Hash::Function::Murmur3::GetHash32(char const * buffer, size_t const size) [member function]
    cls.add_method('GetHash32', 
                   'uint32_t', 
                   [param('char const *', 'buffer'), param('size_t const', 'size')], 
                   is_virtual=True)
    ## hash-murmur3.h (module 'core'): uint64_t ns3::Hash::Function::Murmur3::GetHash64(char const * buffer, size_t const size) [member function]
    cls.add_method('GetHash64', 
                   'uint64_t', 
                   [param('char const *', 'buffer'), param('size_t const', 'size')], 
                   is_virtual=True)
    ## hash-murmur3.h (module 'core'): void ns3::Hash::Function::Murmur3::clear() [member function]
    cls.add_method('clear', 
                   'void', 
                   [], 
                   is_virtual=True)
    return

def register_functions(root_module):
    module = root_module
    ## angles.h (module 'antenna'): extern double ns3::DegreesToRadians(double degrees) [free function]
    module.add_function('DegreesToRadians', 
                        'double', 
                        [param('double', 'degrees')])
    ## angles.h (module 'antenna'): extern double ns3::RadiansToDegrees(double radians) [free function]
    module.add_function('RadiansToDegrees', 
                        'double', 
                        [param('double', 'radians')])
    register_functions_ns3_FatalImpl(module.get_submodule('FatalImpl'), root_module)
    register_functions_ns3_Hash(module.get_submodule('Hash'), root_module)
    return

def register_functions_ns3_FatalImpl(module, root_module):
    return

def register_functions_ns3_Hash(module, root_module):
    register_functions_ns3_Hash_Function(module.get_submodule('Function'), root_module)
    return

def register_functions_ns3_Hash_Function(module, root_module):
    return

def main():
    out = FileCodeSink(sys.stdout)
    root_module = module_init()
    register_types(root_module)
    register_methods(root_module)
    register_functions(root_module)
    root_module.generate(out)

if __name__ == '__main__':
    main()
