# Supplementary material for: SAFE-CAST: secure AI-federated enumeration for clustering-based automated surveillance and trust in machine-to-machine communication
Source: PeerJ Comput Sci. 2025 Jan 2;11:e2551. doi: 10.7717/peerj-cs.2551 (PMC11784817; doi:10.7717/peerj-cs.2551)
Supplement: Supplemental Information 1 [file peerj-cs-11-2551-s001.zip › code/src/antenna/model/isotropic-antenna-model.h]

/* -*- Mode:C++; c-file-style:"gnu"; indent-tabs-mode:nil; -*- */
/*
 * Copyright (c) 2011 CTTC
 *
 * This program is free software; you can redistribute it and/or modify
 * it under the terms of the GNU General Public License version 2 as
 * published by the Free Software Foundation;
 *
 * This program is distributed in the hope that it will be useful,
 * but WITHOUT ANY WARRANTY; without even the implied warranty of
 * MERCHANTABILITY or FITNESS FOR A PARTICULAR PURPOSE.  See the
 * GNU General Public License for more details.
 *
 * You should have received a copy of the GNU General Public License
 * along with this program; if not, write to the Free Software
 * Foundation, Inc., 59 Temple Place, Suite 330, Boston, MA  02111-1307  USA
 *
 * Author: Nicola Baldo <nbaldo@cttc.es>
 */

#ifndef ISOTROPIC_ANTENNA_MODEL_H
#define ISOTROPIC_ANTENNA_MODEL_H


#include <ns3/object.h>
#include <ns3/antenna-model.h>

namespace ns3 {

/**
 * \brief Isotropic antenna model
 * 
 * This is the simplest antenna model. The gain of this antenna is unitary (=0dB) in all directions.
 */
class IsotropicAntennaModel : public AntennaModel
{
public:

  IsotropicAntennaModel ();
  // inherited from Object
  static TypeId GetTypeId ();

  // inherited from AntennaModel
  virtual double GetGainDb (Angles a);
};


} // namespace ns3


#endif // ISOTROPIC_ANTENNA_MODEL_H
