# Supplementary material for: SAFE-CAST: secure AI-federated enumeration for clustering-based automated surveillance and trust in machine-to-machine communication
Source: PeerJ Comput Sci. 2025 Jan 2;11:e2551. doi: 10.7717/peerj-cs.2551 (PMC11784817; doi:10.7717/peerj-cs.2551)
Supplement: Supplemental Information 1 [file peerj-cs-11-2551-s001.zip › code/src/aodv/bindings/modulegen__gcc_ILP32.py]

from pybindgen import Module, FileCodeSink, param, retval, cppclass, typehandlers


import pybindgen.settings
import warnings

class ErrorHandler(pybindgen.settings.ErrorHandler):
    def handle_error(self, wrapper, exception, traceback_):
        warnings.warn("exception %r in wrapper %s" % (exception, wrapper))
        return True
pybindgen.settings.error_handler = ErrorHandler()


import sys

def module_init():
    root_module = Module('ns.aodv', cpp_namespace='::ns3')
    return root_module

def register_types(module):
    root_module = module.get_root()
    
    ## wifi-mac-header.h (module 'wifi'): ns3::WifiMacType [enumeration]
    module.add_enum('WifiMacType', ['WIFI_MAC_CTL_CTLWRAPPER', 'WIFI_MAC_CTL_RTS', 'WIFI_MAC_CTL_CTS', 'WIFI_MAC_CTL_ACK', 'WIFI_MAC_CTL_BACKREQ', 'WIFI_MAC_CTL_BACKRESP', 'WIFI_MAC_MGT_BEACON', 'WIFI_MAC_MGT_ASSOCIATION_REQUEST', 'WIFI_MAC_MGT_ASSOCIATION_RESPONSE', 'WIFI_MAC_MGT_DISASSOCIATION', 'WIFI_MAC_MGT_REASSOCIATION_REQUEST', 'WIFI_MAC_MGT_REASSOCIATION_RESPONSE', 'WIFI_MAC_MGT_PROBE_REQUEST', 'WIFI_MAC_MGT_PROBE_RESPONSE', 'WIFI_MAC_MGT_AUTHENTICATION', 'WIFI_MAC_MGT_DEAUTHENTICATION', 'WIFI_MAC_MGT_ACTION', 'WIFI_MAC_MGT_ACTION_NO_ACK', 'WIFI_MAC_MGT_MULTIHOP_ACTION', 'WIFI_MAC_DATA', 'WIFI_MAC_DATA_CFACK', 'WIFI_MAC_DATA_CFPOLL', 'WIFI_MAC_DATA_CFACK_CFPOLL', 'WIFI_MAC_DATA_NULL', 'WIFI_MAC_DATA_NULL_CFACK', 'WIFI_MAC_DATA_NULL_CFPOLL', 'WIFI_MAC_DATA_NULL_CFACK_CFPOLL', 'WIFI_MAC_QOSDATA', 'WIFI_MAC_QOSDATA_CFACK', 'WIFI_MAC_QOSDATA_CFPOLL', 'WIFI_MAC_QOSDATA_CFACK_CFPOLL', 'WIFI_MAC_QOSDATA_NULL', 'WIFI_MAC_QOSDATA_NULL_CFPOLL', 'WIFI_MAC_QOSDATA_NULL_CFACK_CFPOLL'], import_from_module='ns.wifi')
    ## address.h (module 'network'): ns3::Address [class]
    module.add_class('Address', import_from_module='ns.network')
    ## address.h (module 'network'): ns3::Address::MaxSize_e [enumeration]
    module.add_enum('MaxSize_e', ['MAX_SIZE'], outer_class=root_module['ns3::Address'], import_from_module='ns.network')
    ## attribute-construction-list.h (module 'core'): ns3::AttributeConstructionList [class]
    module.add_class('AttributeConstructionList', import_from_module='ns.core')
    ## attribute-construction-list.h (module 'core'): ns3::AttributeConstructionList::Item [struct]
    module.add_class('Item', import_from_module='ns.core', outer_class=root_module['ns3::AttributeConstructionList'])
    ## buffer.h (module 'network'): ns3::Buffer [class]
    module.add_class('Buffer', import_from_module='ns.network')
    ## buffer.h (module 'network'): ns3::Buffer::Iterator [class]
    module.add_class('Iterator', import_from_module='ns.network', outer_class=root_module['ns3::Buffer'])
    ## packet.h (module 'network'): ns3::ByteTagIterator [class]
    module.add_class('ByteTagIterator', import_from_module='ns.network')
    ## packet.h (module 'network'): ns3::ByteTagIterator::Item [class]
    module.add_class('Item', import_from_module='ns.network', outer_class=root_module['ns3::ByteTagIterator'])
    ## byte-tag-list.h (module 'network'): ns3::ByteTagList [class]
    module.add_class('ByteTagList', import_from_module='ns.network')
    ## byte-tag-list.h (module 'network'): ns3::ByteTagList::Iterator [class]
    module.add_class('Iterator', import_from_module='ns.network', outer_class=root_module['ns3::ByteTagList'])
    ## byte-tag-list.h (module 'network'): ns3::ByteTagList::Iterator::Item [struct]
    module.add_class('Item', import_from_module='ns.network', outer_class=root_module['ns3::ByteTagList::Iterator'])
    ## callback.h (module 'core'): ns3::CallbackBase [class]
    module.add_class('CallbackBase', import_from_module='ns.core')
    ## event-id.h (module 'core'): ns3::EventId [class]
    module.add_class('EventId', import_from_module='ns.core')
    ## hash.h (module 'core'): ns3::Hasher [class]
    module.add_class('Hasher', import_from_module='ns.core')
    ## inet6-socket-address.h (module 'network'): ns3::Inet6SocketAddress [class]
    module.add_class('Inet6SocketAddress', import_from_module='ns.network')
    ## inet6-socket-address.h (module 'network'): ns3::Inet6SocketAddress [class]
    root_module['ns3::Inet6SocketAddress'].implicitly_converts_to(root_module['ns3::Address'])
    ## inet-socket-address.h (module 'network'): ns3::InetSocketAddress [class]
    module.add_class('InetSocketAddress', import_from_module='ns.network')
    ## inet-socket-address.h (module 'network'): ns3::InetSocketAddress [class]
    root_module['ns3::InetSocketAddress'].implicitly_converts_to(root_module['ns3::Address'])
    ## int-to-type.h (module 'core'): ns3::IntToType<0> [struct]
    module.add_class('IntToType', import_from_module='ns.core', template_parameters=['0'])
    ## int-to-type.h (module 'core'): ns3::IntToType<0>::v_e [enumeration]
    module.add_enum('v_e', ['value'], outer_class=root_module['ns3::IntToType< 0 >'], import_from_module='ns.core')
    ## int-to-type.h (module 'core'): ns3::IntToType<1> [struct]
    module.add_class('IntToType', import_from_module='ns.core', template_parameters=['1'])
    ## int-to-type.h (module 'core'): ns3::IntToType<1>::v_e [enumeration]
    module.add_enum('v_e', ['value'], outer_class=root_module['ns3::IntToType< 1 >'], import_from_module='ns.core')
    ## int-to-type.h (module 'core'): ns3::IntToType<2> [struct]
    module.add_class('IntToType', import_from_module='ns.core', template_parameters=['2'])
    ## int-to-type.h (module 'core'): ns3::IntToType<2>::v_e [enumeration]
    module.add_enum('v_e', ['value'], outer_class=root_module['ns3::IntToType< 2 >'], import_from_module='ns.core')
    ## int-to-type.h (module 'core'): ns3::IntToType<3> [struct]
    module.add_class('IntToType', import_from_module='ns.core', template_parameters=['3'])
    ## int-to-type.h (module 'core'): ns3::IntToType<3>::v_e [enumeration]
    module.add_enum('v_e', ['value'], outer_class=root_module['ns3::IntToType< 3 >'], import_from_module='ns.core')
    ## int-to-type.h (module 'core'): ns3::IntToType<4> [struct]
    module.add_class('IntToType', import_from_module='ns.core', template_parameters=['4'])
    ## int-to-type.h (module 'core'): ns3::IntToType<4>::v_e [enumeration]
    module.add_enum('v_e', ['value'], outer_class=root_module['ns3::IntToType< 4 >'], import_from_module='ns.core')
    ## int-to-type.h (module 'core'): ns3::IntToType<5> [struct]
    module.add_class('IntToType', import_from_module='ns.core', template_parameters=['5'])
    ## int-to-type.h (module 'core'): ns3::IntToType<5>::v_e [enumeration]
    module.add_enum('v_e', ['value'], outer_class=root_module['ns3::IntToType< 5 >'], import_from_module='ns.core')
    ## int-to-type.h (module 'core'): ns3::IntToType<6> [struct]
    module.add_class('IntToType', import_from_module='ns.core', template_parameters=['6'])
    ## int-to-type.h (module 'core'): ns3::IntToType<6>::v_e [enumeration]
    module.add_enum('v_e', ['value'], outer_class=root_module['ns3::IntToType< 6 >'], import_from_module='ns.core')
    ## ipv4-address.h (module 'network'): ns3::Ipv4Address [class]
    module.add_class('Ipv4Address', import_from_module='ns.network')
    ## ipv4-address.h (module 'network'): ns3::Ipv4Address [class]
    root_module['ns3::Ipv4Address'].implicitly_converts_to(root_module['ns3::Address'])
    ## ipv4-interface-address.h (module 'internet'): ns3::Ipv4InterfaceAddress [class]
    module.add_class('Ipv4InterfaceAddress', import_from_module='ns.internet')
    ## ipv4-interface-address.h (module 'internet'): ns3::Ipv4InterfaceAddress::InterfaceAddressScope_e [enumeration]
    module.add_enum('InterfaceAddressScope_e', ['HOST', 'LINK', 'GLOBAL'], outer_class=root_module['ns3::Ipv4InterfaceAddress'], import_from_module='ns.internet')
    ## ipv4-address.h (module 'network'): ns3::Ipv4Mask [class]
    module.add_class('Ipv4Mask', import_from_module='ns.network')
    ## ipv4-routing-helper.h (module 'internet'): ns3::Ipv4RoutingHelper [class]
    module.add_class('Ipv4RoutingHelper', allow_subclassing=True, import_from_module='ns.internet')
    ## ipv6-address.h (module 'network'): ns3::Ipv6Address [class]
    module.add_class('Ipv6Address', import_from_module='ns.network')
    ## ipv6-address.h (module 'network'): ns3::Ipv6Address [class]
    root_module['ns3::Ipv6Address'].implicitly_converts_to(root_module['ns3::Address'])
    ## ipv6-address.h (module 'network'): ns3::Ipv6Prefix [class]
    module.add_class('Ipv6Prefix', import_from_module='ns.network')
    ## mac48-address.h (module 'network'): ns3::Mac48Address [class]
    module.add_class('Mac48Address', import_from_module='ns.network')
    ## mac48-address.h (module 'network'): ns3::Mac48Address [class]
    root_module['ns3::Mac48Address'].implicitly_converts_to(root_module['ns3::Address'])
    ## node-container.h (module 'network'): ns3::NodeContainer [class]
    module.add_class('NodeContainer', import_from_module='ns.network')
    ## object-base.h (module 'core'): ns3::ObjectBase [class]
    module.add_class('ObjectBase', allow_subclassing=True, import_from_module='ns.core')
    ## object.h (module 'core'): ns3::ObjectDeleter [struct]
    module.add_class('ObjectDeleter', import_from_module='ns.core')
    ## object-factory.h (module 'core'): ns3::ObjectFactory [class]
    module.add_class('ObjectFactory', import_from_module='ns.core')
    ## packet-metadata.h (module 'network'): ns3::PacketMetadata [class]
    module.add_class('PacketMetadata', import_from_module='ns.network')
    ## packet-metadata.h (module 'network'): ns3::PacketMetadata::Item [struct]
    module.add_class('Item', import_from_module='ns.network', outer_class=root_module['ns3::PacketMetadata'])
    ## packet-metadata.h (module 'network'): ns3::PacketMetadata::Item [enumeration]
    module.add_enum('', ['PAYLOAD', 'HEADER', 'TRAILER'], outer_class=root_module['ns3::PacketMetadata::Item'], import_from_module='ns.network')
    ## packet-metadata.h (module 'network'): ns3::PacketMetadata::ItemIterator [class]
    module.add_class('ItemIterator', import_from_module='ns.network', outer_class=root_module['ns3::PacketMetadata'])
    ## packet.h (module 'network'): ns3::PacketTagIterator [class]
    module.add_class('PacketTagIterator', import_from_module='ns.network')
    ## packet.h (module 'network'): ns3::PacketTagIterator::Item [class]
    module.add_class('Item', import_from_module='ns.network', outer_class=root_module['ns3::PacketTagIterator'])
    ## packet-tag-list.h (module 'network'): ns3::PacketTagList [class]
    module.add_class('PacketTagList', import_from_module='ns.network')
    ## packet-tag-list.h (module 'network'): ns3::PacketTagList::TagData [struct]
    module.add_class('TagData', import_from_module='ns.network', outer_class=root_module['ns3::PacketTagList'])
    ## packet-tag-list.h (module 'network'): ns3::PacketTagList::TagData::TagData_e [enumeration]
    module.add_enum('TagData_e', ['MAX_SIZE'], outer_class=root_module['ns3::PacketTagList::TagData'], import_from_module='ns.network')
    ## simple-ref-count.h (module 'core'): ns3::SimpleRefCount<ns3::Object, ns3::ObjectBase, ns3::ObjectDeleter> [class]
    module.add_class('SimpleRefCount', automatic_type_narrowing=True, import_from_module='ns.core', template_parameters=['ns3::Object', 'ns3::ObjectBase', 'ns3::ObjectDeleter'], parent=root_module['ns3::ObjectBase'], memory_policy=cppclass.ReferenceCountingMethodsPolicy(incref_method='Ref', decref_method='Unref', peekref_method='GetReferenceCount'))
    ## simulator.h (module 'core'): ns3::Simulator [class]
    module.add_class('Simulator', destructor_visibility='private', import_from_module='ns.core')
    ## simulator.h (module 'core'): ns3::Simulator [enumeration]
    module.add_enum('', ['NO_CONTEXT'], outer_class=root_module['ns3::Simulator'], import_from_module='ns.core')
    ## tag.h (module 'network'): ns3::Tag [class]
    module.add_class('Tag', import_from_module='ns.network', parent=root_module['ns3::ObjectBase'])
    ## tag-buffer.h (module 'network'): ns3::TagBuffer [class]
    module.add_class('TagBuffer', import_from_module='ns.network')
    ## nstime.h (module 'core'): ns3::TimeWithUnit [class]
    module.add_class('TimeWithUnit', import_from_module='ns.core')
    ## timer.h (module 'core'): ns3::Timer [class]
    module.add_class('Timer', import_from_module='ns.core')
    ## timer.h (module 'core'): ns3::Timer::DestroyPolicy [enumeration]
    module.add_enum('DestroyPolicy', ['CANCEL_ON_DESTROY', 'REMOVE_ON_DESTROY', 'CHECK_ON_DESTROY'], outer_class=root_module['ns3::Timer'], import_from_module='ns.core')
    ## timer.h (module 'core'): ns3::Timer::State [enumeration]
    module.add_enum('State', ['RUNNING', 'EXPIRED', 'SUSPENDED'], outer_class=root_module['ns3::Timer'], import_from_module='ns.core')
    ## timer-impl.h (module 'core'): ns3::TimerImpl [class]
    module.add_class('TimerImpl', allow_subclassing=True, import_from_module='ns.core')
    ## traced-value.h (module 'core'): ns3::TracedValue<unsigned int> [class]
    module.add_class('TracedValue', import_from_module='ns.core', template_parameters=['unsigned int'])
    ## type-id.h (module 'core'): ns3::TypeId [class]
    module.add_class('TypeId', import_from_module='ns.core')
    ## type-id.h (module 'core'): ns3::TypeId::AttributeFlag [enumeration]
    module.add_enum('AttributeFlag', ['ATTR_GET', 'ATTR_SET', 'ATTR_CONSTRUCT', 'ATTR_SGC'], outer_class=root_module['ns3::TypeId'], import_from_module='ns.core')
    ## type-id.h (module 'core'): ns3::TypeId::SupportLevel [enumeration]
    module.add_enum('SupportLevel', ['SUPPORTED', 'DEPRECATED', 'OBSOLETE'], outer_class=root_module['ns3::TypeId'], import_from_module='ns.core')
    ## type-id.h (module 'core'): ns3::TypeId::AttributeInformation [struct]
    module.add_class('AttributeInformation', import_from_module='ns.core', outer_class=root_module['ns3::TypeId'])
    ## type-id.h (module 'core'): ns3::TypeId::TraceSourceInformation [struct]
    module.add_class('TraceSourceInformation', import_from_module='ns.core', outer_class=root_module['ns3::TypeId'])
    ## empty.h (module 'core'): ns3::empty [class]
    module.add_class('empty', import_from_module='ns.core')
    ## int64x64-double.h (module 'core'): ns3::int64x64_t [class]
    module.add_class('int64x64_t', import_from_module='ns.core')
    ## int64x64-double.h (module 'core'): ns3::int64x64_t::impl_type [enumeration]
    module.add_enum('impl_type', ['int128_impl', 'cairo_impl', 'ld_impl'], outer_class=root_module['ns3::int64x64_t'], import_from_module='ns.core')
    ## aodv-helper.h (module 'aodv'): ns3::AodvHelper [class]
    module.add_class('AodvHelper', parent=root_module['ns3::Ipv4RoutingHelper'])
    ## chunk.h (module 'network'): ns3::Chunk [class]
    module.add_class('Chunk', import_from_module='ns.network', parent=root_module['ns3::ObjectBase'])
    ## header.h (module 'network'): ns3::Header [class]
    module.add_class('Header', import_from_module='ns.network', parent=root_module['ns3::Chunk'])
    ## ipv4-header.h (module 'internet'): ns3::Ipv4Header [class]
    module.add_class('Ipv4Header', import_from_module='ns.internet', parent=root_module['ns3::Header'])
    ## ipv4-header.h (module 'internet'): ns3::Ipv4Header::DscpType [enumeration]
    module.add_enum('DscpType', ['DscpDefault', 'DSCP_CS1', 'DSCP_AF11', 'DSCP_AF12', 'DSCP_AF13', 'DSCP_CS2', 'DSCP_AF21', 'DSCP_AF22', 'DSCP_AF23', 'DSCP_CS3', 'DSCP_AF31', 'DSCP_AF32', 'DSCP_AF33', 'DSCP_CS4', 'DSCP_AF41', 'DSCP_AF42', 'DSCP_AF43', 'DSCP_CS5', 'DSCP_EF', 'DSCP_CS6', 'DSCP_CS7'], outer_class=root_module['ns3::Ipv4Header'], import_from_module='ns.internet')
    ## ipv4-header.h (module 'internet'): ns3::Ipv4Header::EcnType [enumeration]
    module.add_enum('EcnType', ['ECN_NotECT', 'ECN_ECT1', 'ECN_ECT0', 'ECN_CE'], outer_class=root_module['ns3::Ipv4Header'], import_from_module='ns.internet')
    ## object.h (module 'core'): ns3::Object [class]
    module.add_class('Object', import_from_module='ns.core', parent=root_module['ns3::SimpleRefCount< ns3::Object, ns3::ObjectBase, ns3::ObjectDeleter >'])
    ## object.h (module 'core'): ns3::Object::AggregateIterator [class]
    module.add_class('AggregateIterator', import_from_module='ns.core', outer_class=root_module['ns3::Object'])
    ## packet-filter.h (module 'traffic-control'): ns3::PacketFilter [class]
    module.add_class('PacketFilter', import_from_module='ns.traffic_control', parent=root_module['ns3::Object'])
    ## queue.h (module 'network'): ns3::Queue [class]
    module.add_class('Queue', import_from_module='ns.network', parent=root_module['ns3::Object'])
    ## queue.h (module 'network'): ns3::Queue::QueueMode [enumeration]
    module.add_enum('QueueMode', ['QUEUE_MODE_PACKETS', 'QUEUE_MODE_BYTES'], outer_class=root_module['ns3::Queue'], import_from_module='ns.network')
    ## queue-disc.h (module 'traffic-control'): ns3::QueueDisc [class]
    module.add_class('QueueDisc', import_from_module='ns.traffic_control', parent=root_module['ns3::Object'])
    ## queue-disc.h (module 'traffic-control'): ns3::QueueDisc::WakeMode [enumeration]
    module.add_enum('WakeMode', ['WAKE_ROOT', 'WAKE_CHILD'], outer_class=root_module['ns3::QueueDisc'], import_from_module='ns.traffic-control')
    ## queue-disc.h (module 'traffic-control'): ns3::QueueDiscClass [class]
    module.add_class('QueueDiscClass', import_from_module='ns.traffic_control', parent=root_module['ns3::Object'])
    ## random-variable-stream.h (module 'core'): ns3::RandomVariableStream [class]
    module.add_class('RandomVariableStream', import_from_module='ns.core', parent=root_module['ns3::Object'])
    ## random-variable-stream.h (module 'core'): ns3::SequentialRandomVariable [class]
    module.add_class('SequentialRandomVariable', import_from_module='ns.core', parent=root_module['ns3::RandomVariableStream'])
    ## simple-ref-count.h (module 'core'): ns3::SimpleRefCount<ns3::AttributeAccessor, ns3::empty, ns3::DefaultDeleter<ns3::AttributeAccessor> > [class]
    module.add_class('SimpleRefCount', automatic_type_narrowing=True, import_from_module='ns.core', template_parameters=['ns3::AttributeAccessor', 'ns3::empty', 'ns3::DefaultDeleter<ns3::AttributeAccessor>'], parent=root_module['ns3::empty'], memory_policy=cppclass.ReferenceCountingMethodsPolicy(incref_method='Ref', decref_method='Unref', peekref_method='GetReferenceCount'))
    ## simple-ref-count.h (module 'core'): ns3::SimpleRefCount<ns3::AttributeChecker, ns3::empty, ns3::DefaultDeleter<ns3::AttributeChecker> > [class]
    module.add_class('SimpleRefCount', automatic_type_narrowing=True, import_from_module='ns.core', template_parameters=['ns3::AttributeChecker', 'ns3::empty', 'ns3::DefaultDeleter<ns3::AttributeChecker>'], parent=root_module['ns3::empty'], memory_policy=cppclass.ReferenceCountingMethodsPolicy(incref_method='Ref', decref_method='Unref', peekref_method='GetReferenceCount'))
    ## simple-ref-count.h (module 'core'): ns3::SimpleRefCount<ns3::AttributeValue, ns3::empty, ns3::DefaultDeleter<ns3::AttributeValue> > [class]
    module.add_class('SimpleRefCount', automatic_type_narrowing=True, import_from_module='ns.core', template_parameters=['ns3::AttributeValue', 'ns3::empty', 'ns3::DefaultDeleter<ns3::AttributeValue>'], parent=root_module['ns3::empty'], memory_policy=cppclass.ReferenceCountingMethodsPolicy(incref_method='Ref', decref_method='Unref', peekref_method='GetReferenceCount'))
    ## simple-ref-count.h (module 'core'): ns3::SimpleRefCount<ns3::CallbackImplBase, ns3::empty, ns3::DefaultDeleter<ns3::CallbackImplBase> > [class]
    module.add_class('SimpleRefCount', automatic_type_narrowing=True, import_from_module='ns.core', template_parameters=['ns3::CallbackImplBase', 'ns3::empty', 'ns3::DefaultDeleter<ns3::CallbackImplBase>'], parent=root_module['ns3::empty'], memory_policy=cppclass.ReferenceCountingMethodsPolicy(incref_method='Ref', decref_method='Unref', peekref_method='GetReferenceCount'))
    ## simple-ref-count.h (module 'core'): ns3::SimpleRefCount<ns3::EventImpl, ns3::empty, ns3::DefaultDeleter<ns3::EventImpl> > [class]
    module.add_class('SimpleRefCount', automatic_type_narrowing=True, import_from_module='ns.core', template_parameters=['ns3::EventImpl', 'ns3::empty', 'ns3::DefaultDeleter<ns3::EventImpl>'], parent=root_module['ns3::empty'], memory_policy=cppclass.ReferenceCountingMethodsPolicy(incref_method='Ref', decref_method='Unref', peekref_method='GetReferenceCount'))
    ## simple-ref-count.h (module 'core'): ns3::SimpleRefCount<ns3::Hash::Implementation, ns3::empty, ns3::DefaultDeleter<ns3::Hash::Implementation> > [class]
    module.add_class('SimpleRefCount', automatic_type_narrowing=True, import_from_module='ns.core', template_parameters=['ns3::Hash::Implementation', 'ns3::empty', 'ns3::DefaultDeleter<ns3::Hash::Implementation>'], parent=root_module['ns3::empty'], memory_policy=cppclass.ReferenceCountingMethodsPolicy(incref_method='Ref', decref_method='Unref', peekref_method='GetReferenceCount'))
    ## simple-ref-count.h (module 'core'): ns3::SimpleRefCount<ns3::Ipv4MulticastRoute, ns3::empty, ns3::DefaultDeleter<ns3::Ipv4MulticastRoute> > [class]
    module.add_class('SimpleRefCount', automatic_type_narrowing=True, import_from_module='ns.core', template_parameters=['ns3::Ipv4MulticastRoute', 'ns3::empty', 'ns3::DefaultDeleter<ns3::Ipv4MulticastRoute>'], parent=root_module['ns3::empty'], memory_policy=cppclass.ReferenceCountingMethodsPolicy(incref_method='Ref', decref_method='Unref', peekref_method='GetReferenceCount'))
    ## simple-ref-count.h (module 'core'): ns3::SimpleRefCount<ns3::Ipv4Route, ns3::empty, ns3::DefaultDeleter<ns3::Ipv4Route> > [class]
    module.add_class('SimpleRefCount', automatic_type_narrowing=True, import_from_module='ns.core', template_parameters=['ns3::Ipv4Route', 'ns3::empty', 'ns3::DefaultDeleter<ns3::Ipv4Route>'], parent=root_module['ns3::empty'], memory_policy=cppclass.ReferenceCountingMethodsPolicy(incref_method='Ref', decref_method='Unref', peekref_method='GetReferenceCount'))
    ## simple-ref-count.h (module 'core'): ns3::SimpleRefCount<ns3::NetDeviceQueue, ns3::empty, ns3::DefaultDeleter<ns3::NetDeviceQueue> > [class]
    module.add_class('SimpleRefCount', automatic_type_narrowing=True, import_from_module='ns.core', template_parameters=['ns3::NetDeviceQueue', 'ns3::empty', 'ns3::DefaultDeleter<ns3::NetDeviceQueue>'], parent=root_module['ns3::empty'], memory_policy=cppclass.ReferenceCountingMethodsPolicy(incref_method='Ref', decref_method='Unref', peekref_method='GetReferenceCount'))
    ## simple-ref-count.h (module 'core'): ns3::SimpleRefCount<ns3::NixVector, ns3::empty, ns3::DefaultDeleter<ns3::NixVector> > [class]
    module.add_class('SimpleRefCount', automatic_type_narrowing=True, import_from_module='ns.core', template_parameters=['ns3::NixVector', 'ns3::empty', 'ns3::DefaultDeleter<ns3::NixVector>'], parent=root_module['ns3::empty'], memory_policy=cppclass.ReferenceCountingMethodsPolicy(incref_method='Ref', decref_method='Unref', peekref_method='GetReferenceCount'))
    ## simple-ref-count.h (module 'core'): ns3::SimpleRefCount<ns3::OutputStreamWrapper, ns3::empty, ns3::DefaultDeleter<ns3::OutputStreamWrapper> > [class]
    module.add_class('SimpleRefCount', automatic_type_narrowing=True, import_from_module='ns.core', template_parameters=['ns3::OutputStreamWrapper', 'ns3::empty', 'ns3::DefaultDeleter<ns3::OutputStreamWrapper>'], parent=root_module['ns3::empty'], memory_policy=cppclass.ReferenceCountingMethodsPolicy(incref_method='Ref', decref_method='Unref', peekref_method='GetReferenceCount'))
    ## simple-ref-count.h (module 'core'): ns3::SimpleRefCount<ns3::Packet, ns3::empty, ns3::DefaultDeleter<ns3::Packet> > [class]
    module.add_class('SimpleRefCount', automatic_type_narrowing=True, import_from_module='ns.core', template_parameters=['ns3::Packet', 'ns3::empty', 'ns3::DefaultDeleter<ns3::Packet>'], parent=root_module['ns3::empty'], memory_policy=cppclass.ReferenceCountingMethodsPolicy(incref_method='Ref', decref_method='Unref', peekref_method='GetReferenceCount'))
    ## simple-ref-count.h (module 'core'): ns3::SimpleRefCount<ns3::QueueItem, ns3::empty, ns3::DefaultDeleter<ns3::QueueItem> > [class]
    module.add_class('SimpleRefCount', automatic_type_narrowing=True, import_from_module='ns.core', template_parameters=['ns3::QueueItem', 'ns3::empty', 'ns3::DefaultDeleter<ns3::QueueItem>'], parent=root_module['ns3::empty'], memory_policy=cppclass.ReferenceCountingMethodsPolicy(incref_method='Ref', decref_method='Unref', peekref_method='GetReferenceCount'))
    ## simple-ref-count.h (module 'core'): ns3::SimpleRefCount<ns3::TraceSourceAccessor, ns3::empty, ns3::DefaultDeleter<ns3::TraceSourceAccessor> > [class]
    module.add_class('SimpleRefCount', automatic_type_narrowing=True, import_from_module='ns.core', template_parameters=['ns3::TraceSourceAccessor', 'ns3::empty', 'ns3::DefaultDeleter<ns3::TraceSourceAccessor>'], parent=root_module['ns3::empty'], memory_policy=cppclass.ReferenceCountingMethodsPolicy(incref_method='Ref', decref_method='Unref', peekref_method='GetReferenceCount'))
    ## socket.h (module 'network'): ns3::Socket [class]
    module.add_class('Socket', import_from_module='ns.network', parent=root_module['ns3::Object'])
    ## socket.h (module 'network'): ns3::Socket::SocketErrno [enumeration]
    module.add_enum('SocketErrno', ['ERROR_NOTERROR', 'ERROR_ISCONN', 'ERROR_NOTCONN', 'ERROR_MSGSIZE', 'ERROR_AGAIN', 'ERROR_SHUTDOWN', 'ERROR_OPNOTSUPP', 'ERROR_AFNOSUPPORT', 'ERROR_INVAL', 'ERROR_BADF', 'ERROR_NOROUTETOHOST', 'ERROR_NODEV', 'ERROR_ADDRNOTAVAIL', 'ERROR_ADDRINUSE', 'SOCKET_ERRNO_LAST'], outer_class=root_module['ns3::Socket'], import_from_module='ns.network')
    ## socket.h (module 'network'): ns3::Socket::SocketType [enumeration]
    module.add_enum('SocketType', ['NS3_SOCK_STREAM', 'NS3_SOCK_SEQPACKET', 'NS3_SOCK_DGRAM', 'NS3_SOCK_RAW'], outer_class=root_module['ns3::Socket'], import_from_module='ns.network')
    ## socket.h (module 'network'): ns3::Socket::SocketPriority [enumeration]
    module.add_enum('SocketPriority', ['NS3_PRIO_BESTEFFORT', 'NS3_PRIO_FILLER', 'NS3_PRIO_BULK', 'NS3_PRIO_INTERACTIVE_BULK', 'NS3_PRIO_INTERACTIVE', 'NS3_PRIO_CONTROL'], outer_class=root_module['ns3::Socket'], import_from_module='ns.network')
    ## socket.h (module 'network'): ns3::Socket::Ipv6MulticastFilterMode [enumeration]
    module.add_enum('Ipv6MulticastFilterMode', ['INCLUDE', 'EXCLUDE'], outer_class=root_module['ns3::Socket'], import_from_module='ns.network')
    ## socket.h (module 'network'): ns3::SocketIpTosTag [class]
    module.add_class('SocketIpTosTag', import_from_module='ns.network', parent=root_module['ns3::Tag'])
    ## socket.h (module 'network'): ns3::SocketIpTtlTag [class]
    module.add_class('SocketIpTtlTag', import_from_module='ns.network', parent=root_module['ns3::Tag'])
    ## socket.h (module 'network'): ns3::SocketIpv6HopLimitTag [class]
    module.add_class('SocketIpv6HopLimitTag', import_from_module='ns.network', parent=root_module['ns3::Tag'])
    ## socket.h (module 'network'): ns3::SocketIpv6TclassTag [class]
    module.add_class('SocketIpv6TclassTag', import_from_module='ns.network', parent=root_module['ns3::Tag'])
    ## socket.h (module 'network'): ns3::SocketPriorityTag [class]
    module.add_class('SocketPriorityTag', import_from_module='ns.network', parent=root_module['ns3::Tag'])
    ## socket.h (module 'network'): ns3::SocketSetDontFragmentTag [class]
    module.add_class('SocketSetDontFragmentTag', import_from_module='ns.network', parent=root_module['ns3::Tag'])
    ## nstime.h (module 'core'): ns3::Time [class]
    module.add_class('Time', import_from_module='ns.core')
    ## nstime.h (module 'core'): ns3::Time::Unit [enumeration]
    module.add_enum('Unit', ['Y', 'D', 'H', 'MIN', 'S', 'MS', 'US', 'NS', 'PS', 'FS', 'LAST'], outer_class=root_module['ns3::Time'], import_from_module='ns.core')
    ## nstime.h (module 'core'): ns3::Time [class]
    root_module['ns3::Time'].implicitly_converts_to(root_module['ns3::int64x64_t'])
    ## trace-source-accessor.h (module 'core'): ns3::TraceSourceAccessor [class]
    module.add_class('TraceSourceAccessor', import_from_module='ns.core', parent=root_module['ns3::SimpleRefCount< ns3::TraceSourceAccessor, ns3::empty, ns3::DefaultDeleter<ns3::TraceSourceAccessor> >'])
    ## traffic-control-layer.h (module 'traffic-control'): ns3::TrafficControlLayer [class]
    module.add_class('TrafficControlLayer', import_from_module='ns.traffic_control', parent=root_module['ns3::Object'])
    ## trailer.h (module 'network'): ns3::Trailer [class]
    module.add_class('Trailer', import_from_module='ns.network', parent=root_module['ns3::Chunk'])
    ## random-variable-stream.h (module 'core'): ns3::TriangularRandomVariable [class]
    module.add_class('TriangularRandomVariable', import_from_module='ns.core', parent=root_module['ns3::RandomVariableStream'])
    ## random-variable-stream.h (module 'core'): ns3::UniformRandomVariable [class]
    module.add_class('UniformRandomVariable', import_from_module='ns.core', parent=root_module['ns3::RandomVariableStream'])
    ## random-variable-stream.h (module 'core'): ns3::WeibullRandomVariable [class]
    module.add_class('WeibullRandomVariable', import_from_module='ns.core', parent=root_module['ns3::RandomVariableStream'])
    ## wifi-mac-header.h (module 'wifi'): ns3::WifiMacHeader [class]
    module.add_class('WifiMacHeader', import_from_module='ns.wifi', parent=root_module['ns3::Header'])
    ## wifi-mac-header.h (module 'wifi'): ns3::WifiMacHeader::QosAckPolicy [enumeration]
    module.add_enum('QosAckPolicy', ['NORMAL_ACK', 'NO_ACK', 'NO_EXPLICIT_ACK', 'BLOCK_ACK'], outer_class=root_module['ns3::WifiMacHeader'], import_from_module='ns.wifi')
    ## wifi-mac-header.h (module 'wifi'): ns3::WifiMacHeader::AddressType [enumeration]
    module.add_enum('AddressType', ['ADDR1', 'ADDR2', 'ADDR3', 'ADDR4'], outer_class=root_module['ns3::WifiMacHeader'], import_from_module='ns.wifi')
    ## random-variable-stream.h (module 'core'): ns3::ZetaRandomVariable [class]
    module.add_class('ZetaRandomVariable', import_from_module='ns.core', parent=root_module['ns3::RandomVariableStream'])
    ## random-variable-stream.h (module 'core'): ns3::ZipfRandomVariable [class]
    module.add_class('ZipfRandomVariable', import_from_module='ns.core', parent=root_module['ns3::RandomVariableStream'])
    ## arp-cache.h (module 'internet'): ns3::ArpCache [class]
    module.add_class('ArpCache', import_from_module='ns.internet', parent=root_module['ns3::Object'])
    ## arp-cache.h (module 'internet'): ns3::ArpCache::Entry [class]
    module.add_class('Entry', import_from_module='ns.internet', outer_class=root_module['ns3::ArpCache'])
    ## attribute.h (module 'core'): ns3::AttributeAccessor [class]
    module.add_class('AttributeAccessor', import_from_module='ns.core', parent=root_module['ns3::SimpleRefCount< ns3::AttributeAccessor, ns3::empty, ns3::DefaultDeleter<ns3::AttributeAccessor> >'])
    ## attribute.h (module 'core'): ns3::AttributeChecker [class]
    module.add_class('AttributeChecker', allow_subclassing=False, automatic_type_narrowing=True, import_from_module='ns.core', parent=root_module['ns3::SimpleRefCount< ns3::AttributeChecker, ns3::empty, ns3::DefaultDeleter<ns3::AttributeChecker> >'])
    ## attribute.h (module 'core'): ns3::AttributeValue [class]
    module.add_class('AttributeValue', allow_subclassing=False, automatic_type_narrowing=True, import_from_module='ns.core', parent=root_module['ns3::SimpleRefCount< ns3::AttributeValue, ns3::empty, ns3::DefaultDeleter<ns3::AttributeValue> >'])
    ## boolean.h (module 'core'): ns3::BooleanChecker [class]
    module.add_class('BooleanChecker', import_from_module='ns.core', parent=root_module['ns3::AttributeChecker'])
    ## boolean.h (module 'core'): ns3::BooleanValue [class]
    module.add_class('BooleanValue', import_from_module='ns.core', parent=root_module['ns3::AttributeValue'])
    ## callback.h (module 'core'): ns3::CallbackChecker [class]
    module.add_class('CallbackChecker', import_from_module='ns.core', parent=root_module['ns3::AttributeChecker'])
    ## callback.h (module 'core'): ns3::CallbackImplBase [class]
    module.add_class('CallbackImplBase', import_from_module='ns.core', parent=root_module['ns3::SimpleRefCount< ns3::CallbackImplBase, ns3::empty, ns3::DefaultDeleter<ns3::CallbackImplBase> >'])
    ## callback.h (module 'core'): ns3::CallbackValue [class]
    module.add_class('CallbackValue', import_from_module='ns.core', parent=root_module['ns3::AttributeValue'])
    ## random-variable-stream.h (module 'core'): ns3::ConstantRandomVariable [class]
    module.add_class('ConstantRandomVariable', import_from_module='ns.core', parent=root_module['ns3::RandomVariableStream'])
    ## random-variable-stream.h (module 'core'): ns3::DeterministicRandomVariable [class]
    module.add_class('DeterministicRandomVariable', import_from_module='ns.core', parent=root_module['ns3::RandomVariableStream'])
    ## double.h (module 'core'): ns3::DoubleValue [class]
    module.add_class('DoubleValue', import_from_module='ns.core', parent=root_module['ns3::AttributeValue'])
    ## random-variable-stream.h (module 'core'): ns3::EmpiricalRandomVariable [class]
    module.add_class('EmpiricalRandomVariable', import_from_module='ns.core', parent=root_module['ns3::RandomVariableStream'])
    ## attribute.h (module 'core'): ns3::EmptyAttributeAccessor [class]
    module.add_class('EmptyAttributeAccessor', import_from_module='ns.core', parent=root_module['ns3::AttributeAccessor'])
    ## attribute.h (module 'core'): ns3::EmptyAttributeChecker [class]
    module.add_class('EmptyAttributeChecker', import_from_module='ns.core', parent=root_module['ns3::AttributeChecker'])
    ## attribute.h (module 'core'): ns3::EmptyAttributeValue [class]
    module.add_class('EmptyAttributeValue', import_from_module='ns.core', parent=root_module['ns3::AttributeValue'])
    ## enum.h (module 'core'): ns3::EnumChecker [class]
    module.add_class('EnumChecker', import_from_module='ns.core', parent=root_module['ns3::AttributeChecker'])
    ## enum.h (module 'core'): ns3::EnumValue [class]
    module.add_class('EnumValue', import_from_module='ns.core', parent=root_module['ns3::AttributeValue'])
    ## random-variable-stream.h (module 'core'): ns3::ErlangRandomVariable [class]
    module.add_class('ErlangRandomVariable', import_from_module='ns.core', parent=root_module['ns3::RandomVariableStream'])
    ## event-impl.h (module 'core'): ns3::EventImpl [class]
    module.add_class('EventImpl', import_from_module='ns.core', parent=root_module['ns3::SimpleRefCount< ns3::EventImpl, ns3::empty, ns3::DefaultDeleter<ns3::EventImpl> >'])
    ## random-variable-stream.h (module 'core'): ns3::ExponentialRandomVariable [class]
    module.add_class('ExponentialRandomVariable', import_from_module='ns.core', parent=root_module['ns3::RandomVariableStream'])
    ## random-variable-stream.h (module 'core'): ns3::GammaRandomVariable [class]
    module.add_class('GammaRandomVariable', import_from_module='ns.core', parent=root_module['ns3::RandomVariableStream'])
    ## integer.h (module 'core'): ns3::IntegerValue [class]
    module.add_class('IntegerValue', import_from_module='ns.core', parent=root_module['ns3::AttributeValue'])
    ## ipv4.h (module 'internet'): ns3::Ipv4 [class]
    module.add_class('Ipv4', import_from_module='ns.internet', parent=root_module['ns3::Object'])
    ## ipv4-address.h (module 'network'): ns3::Ipv4AddressChecker [class]
    module.add_class('Ipv4AddressChecker', import_from_module='ns.network', parent=root_module['ns3::AttributeChecker'])
    ## ipv4-address.h (module 'network'): ns3::Ipv4AddressValue [class]
    module.add_class('Ipv4AddressValue', import_from_module='ns.network', parent=root_module['ns3::AttributeValue'])
    ## ipv4-interface.h (module 'internet'): ns3::Ipv4Interface [class]
    module.add_class('Ipv4Interface', import_from_module='ns.internet', parent=root_module['ns3::Object'])
    ## ipv4-l3-protocol.h (module 'internet'): ns3::Ipv4L3Protocol [class]
    module.add_class('Ipv4L3Protocol', import_from_module='ns.internet', parent=root_module['ns3::Ipv4'])
    ## ipv4-l3-protocol.h (module 'internet'): ns3::Ipv4L3Protocol::DropReason [enumeration]
    module.add_enum('DropReason', ['DROP_TTL_EXPIRED', 'DROP_NO_ROUTE', 'DROP_BAD_CHECKSUM', 'DROP_INTERFACE_DOWN', 'DROP_ROUTE_ERROR', 'DROP_FRAGMENT_TIMEOUT'], outer_class=root_module['ns3::Ipv4L3Protocol'], import_from_module='ns.internet')
    ## ipv4-address.h (module 'network'): ns3::Ipv4MaskChecker [class]
    module.add_class('Ipv4MaskChecker', import_from_module='ns.network', parent=root_module['ns3::AttributeChecker'])
    ## ipv4-address.h (module 'network'): ns3::Ipv4MaskValue [class]
    module.add_class('Ipv4MaskValue', import_from_module='ns.network', parent=root_module['ns3::AttributeValue'])
    ## ipv4-route.h (module 'internet'): ns3::Ipv4MulticastRoute [class]
    module.add_class('Ipv4MulticastRoute', import_from_module='ns.internet', parent=root_module['ns3::SimpleRefCount< ns3::Ipv4MulticastRoute, ns3::empty, ns3::DefaultDeleter<ns3::Ipv4MulticastRoute> >'])
    ## ipv4-route.h (module 'internet'): ns3::Ipv4Route [class]
    module.add_class('Ipv4Route', import_from_module='ns.internet', parent=root_module['ns3::SimpleRefCount< ns3::Ipv4Route, ns3::empty, ns3::DefaultDeleter<ns3::Ipv4Route> >'])
    ## ipv4-routing-protocol.h (module 'internet'): ns3::Ipv4RoutingProtocol [class]
    module.add_class('Ipv4RoutingProtocol', import_from_module='ns.internet', parent=root_module['ns3::Object'])
    ## ipv6-address.h (module 'network'): ns3::Ipv6AddressChecker [class]
    module.add_class('Ipv6AddressChecker', import_from_module='ns.network', parent=root_module['ns3::AttributeChecker'])
    ## ipv6-address.h (module 'network'): ns3::Ipv6AddressValue [class]
    module.add_class('Ipv6AddressValue', import_from_module='ns.network', parent=root_module['ns3::AttributeValue'])
    ## ipv6-address.h (module 'network'): ns3::Ipv6PrefixChecker [class]
    module.add_class('Ipv6PrefixChecker', import_from_module='ns.network', parent=root_module['ns3::AttributeChecker'])
    ## ipv6-address.h (module 'network'): ns3::Ipv6PrefixValue [class]
    module.add_class('Ipv6PrefixValue', import_from_module='ns.network', parent=root_module['ns3::AttributeValue'])
    ## random-variable-stream.h (module 'core'): ns3::LogNormalRandomVariable [class]
    module.add_class('LogNormalRandomVariable', import_from_module='ns.core', parent=root_module['ns3::RandomVariableStream'])
    ## mac48-address.h (module 'network'): ns3::Mac48AddressChecker [class]
    module.add_class('Mac48AddressChecker', import_from_module='ns.network', parent=root_module['ns3::AttributeChecker'])
    ## mac48-address.h (module 'network'): ns3::Mac48AddressValue [class]
    module.add_class('Mac48AddressValue', import_from_module='ns.network', parent=root_module['ns3::AttributeValue'])
    ## net-device.h (module 'network'): ns3::NetDevice [class]
    module.add_class('NetDevice', import_from_module='ns.network', parent=root_module['ns3::Object'])
    ## net-device.h (module 'network'): ns3::NetDevice::PacketType [enumeration]
    module.add_enum('PacketType', ['PACKET_HOST', 'NS3_PACKET_HOST', 'PACKET_BROADCAST', 'NS3_PACKET_BROADCAST', 'PACKET_MULTICAST', 'NS3_PACKET_MULTICAST', 'PACKET_OTHERHOST', 'NS3_PACKET_OTHERHOST'], outer_class=root_module['ns3::NetDevice'], import_from_module='ns.network')
    ## net-device.h (module 'network'): ns3::NetDeviceQueue [class]
    module.add_class('NetDeviceQueue', import_from_module='ns.network', parent=root_module['ns3::SimpleRefCount< ns3::NetDeviceQueue, ns3::empty, ns3::DefaultDeleter<ns3::NetDeviceQueue> >'])
    ## net-device.h (module 'network'): ns3::NetDeviceQueueInterface [class]
    module.add_class('NetDeviceQueueInterface', import_from_module='ns.network', parent=root_module['ns3::Object'])
    ## nix-vector.h (module 'network'): ns3::NixVector [class]
    module.add_class('NixVector', import_from_module='ns.network', parent=root_module['ns3::SimpleRefCount< ns3::NixVector, ns3::empty, ns3::DefaultDeleter<ns3::NixVector> >'])
    ## node.h (module 'network'): ns3::Node [class]
    module.add_class('Node', import_from_module='ns.network', parent=root_module['ns3::Object'])
    ## random-variable-stream.h (module 'core'): ns3::NormalRandomVariable [class]
    module.add_class('NormalRandomVariable', import_from_module='ns.core', parent=root_module['ns3::RandomVariableStream'])
    ## object-factory.h (module 'core'): ns3::ObjectFactoryChecker [class]
    module.add_class('ObjectFactoryChecker', import_from_module='ns.core', parent=root_module['ns3::AttributeChecker'])
    ## object-factory.h (module 'core'): ns3::ObjectFactoryValue [class]
    module.add_class('ObjectFactoryValue', import_from_module='ns.core', parent=root_module['ns3::AttributeValue'])
    ## output-stream-wrapper.h (module 'network'): ns3::OutputStreamWrapper [class]
    module.add_class('OutputStreamWrapper', import_from_module='ns.network', parent=root_module['ns3::SimpleRefCount< ns3::OutputStreamWrapper, ns3::empty, ns3::DefaultDeleter<ns3::OutputStreamWrapper> >'])
    ## packet.h (module 'network'): ns3::Packet [class]
    module.add_class('Packet', import_from_module='ns.network', parent=root_module['ns3::SimpleRefCount< ns3::Packet, ns3::empty, ns3::DefaultDeleter<ns3::Packet> >'])
    ## random-variable-stream.h (module 'core'): ns3::ParetoRandomVariable [class]
    module.add_class('ParetoRandomVariable', import_from_module='ns.core', parent=root_module['ns3::RandomVariableStream'])
    ## net-device.h (module 'network'): ns3::QueueItem [class]
    module.add_class('QueueItem', import_from_module='ns.network', parent=root_module['ns3::SimpleRefCount< ns3::QueueItem, ns3::empty, ns3::DefaultDeleter<ns3::QueueItem> >'])
    ## net-device.h (module 'network'): ns3::QueueItem::Uint8Values [enumeration]
    module.add_enum('Uint8Values', ['IP_DSFIELD'], outer_class=root_module['ns3::QueueItem'], import_from_module='ns.network')
    ## nstime.h (module 'core'): ns3::TimeValue [class]
    module.add_class('TimeValue', import_from_module='ns.core', parent=root_module['ns3::AttributeValue'])
    ## type-id.h (module 'core'): ns3::TypeIdChecker [class]
    module.add_class('TypeIdChecker', import_from_module='ns.core', parent=root_module['ns3::AttributeChecker'])
    ## type-id.h (module 'core'): ns3::TypeIdValue [class]
    module.add_class('TypeIdValue', import_from_module='ns.core', parent=root_module['ns3::AttributeValue'])
    ## uinteger.h (module 'core'): ns3::UintegerValue [class]
    module.add_class('UintegerValue', import_from_module='ns.core', parent=root_module['ns3::AttributeValue'])
    ## address.h (module 'network'): ns3::AddressChecker [class]
    module.add_class('AddressChecker', import_from_module='ns.network', parent=root_module['ns3::AttributeChecker'])
    ## address.h (module 'network'): ns3::AddressValue [class]
    module.add_class('AddressValue', import_from_module='ns.network', parent=root_module['ns3::AttributeValue'])
    ## ipv4-list-routing.h (module 'internet'): ns3::Ipv4ListRouting [class]
    module.add_class('Ipv4ListRouting', import_from_module='ns.internet', parent=root_module['ns3::Ipv4RoutingProtocol'])
    ## queue-disc.h (module 'traffic-control'): ns3::QueueDiscItem [class]
    module.add_class('QueueDiscItem', import_from_module='ns.traffic_control', parent=root_module['ns3::QueueItem'])
    module.add_container('std::vector< ns3::Ipv6Address >', 'ns3::Ipv6Address', container_type=u'vector')
    module.add_container('std::vector< ns3::Ptr< ns3::QueueDisc > >', 'ns3::Ptr< ns3::QueueDisc >', container_type=u'vector')
    module.add_container('std::list< std::pair< ns3::Ptr< ns3::Packet >, ns3::Ipv4Header > >', 'std::pair< ns3::Ptr< ns3::Packet >, ns3::Ipv4Header >', container_type=u'list')
    module.add_container('std::list< ns3::ArpCache::Entry * >', 'ns3::ArpCache::Entry *', container_type=u'list')
    module.add_container('std::map< unsigned int, unsigned int >', ('unsigned int', 'unsigned int'), container_type=u'map')
    
    ## Register a nested module for the namespace FatalImpl
    
    nested_module = module.add_cpp_namespace('FatalImpl')
    register_types_ns3_FatalImpl(nested_module)
    
    
    ## Register a nested module for the namespace Hash
    
    nested_module = module.add_cpp_namespace('Hash')
    register_types_ns3_Hash(nested_module)
    
    
    ## Register a nested module for the namespace TracedValueCallback
    
    nested_module = module.add_cpp_namespace('TracedValueCallback')
    register_types_ns3_TracedValueCallback(nested_module)
    
    
    ## Register a nested module for the namespace aodv
    
    nested_module = module.add_cpp_namespace('aodv')
    register_types_ns3_aodv(nested_module)
    
    
    ## Register a nested module for the namespace internal
    
    nested_module = module.add_cpp_namespace('internal')
    register_types_ns3_internal(nested_module)
    

def register_types_ns3_FatalImpl(module):
    root_module = module.get_root()
    

def register_types_ns3_Hash(module):
    root_module = module.get_root()
    
    ## hash-function.h (module 'core'): ns3::Hash::Implementation [class]
    module.add_class('Implementation', import_from_module='ns.core', parent=root_module['ns3::SimpleRefCount< ns3::Hash::Implementation, ns3::empty, ns3::DefaultDeleter<ns3::Hash::Implementation> >'])
    typehandlers.add_type_alias(u'uint64_t ( * ) ( char const *, size_t ) *', u'ns3::Hash::Hash64Function_ptr')
    typehandlers.add_type_alias(u'uint64_t ( * ) ( char const *, size_t ) **', u'ns3::Hash::Hash64Function_ptr*')
    typehandlers.add_type_alias(u'uint64_t ( * ) ( char const *, size_t ) *&', u'ns3::Hash::Hash64Function_ptr&')
    typehandlers.add_type_alias(u'uint32_t ( * ) ( char const *, size_t ) *', u'ns3::Hash::Hash32Function_ptr')
    typehandlers.add_type_alias(u'uint32_t ( * ) ( char const *, size_t ) **', u'ns3::Hash::Hash32Function_ptr*')
    typehandlers.add_type_alias(u'uint32_t ( * ) ( char const *, size_t ) *&', u'ns3::Hash::Hash32Function_ptr&')
    
    ## Register a nested module for the namespace Function
    
    nested_module = module.add_cpp_namespace('Function')
    register_types_ns3_Hash_Function(nested_module)
    

def register_types_ns3_Hash_Function(module):
    root_module = module.get_root()
    
    ## hash-fnv.h (module 'core'): ns3::Hash::Function::Fnv1a [class]
    module.add_class('Fnv1a', import_from_module='ns.core', parent=root_module['ns3::Hash::Implementation'])
    ## hash-function.h (module 'core'): ns3::Hash::Function::Hash32 [class]
    module.add_class('Hash32', import_from_module='ns.core', parent=root_module['ns3::Hash::Implementation'])
    ## hash-function.h (module 'core'): ns3::Hash::Function::Hash64 [class]
    module.add_class('Hash64', import_from_module='ns.core', parent=root_module['ns3::Hash::Implementation'])
    ## hash-murmur3.h (module 'core'): ns3::Hash::Function::Murmur3 [class]
    module.add_class('Murmur3', import_from_module='ns.core', parent=root_module['ns3::Hash::Implementation'])

def register_types_ns3_TracedValueCallback(module):
    root_module = module.get_root()
    
    typehandlers.add_type_alias(u'void ( * ) ( double, double ) *', u'ns3::TracedValueCallback::Double')
    typehandlers.add_type_alias(u'void ( * ) ( double, double ) **', u'ns3::TracedValueCallback::Double*')
    typehandlers.add_type_alias(u'void ( * ) ( double, double ) *&', u'ns3::TracedValueCallback::Double&')
    typehandlers.add_type_alias(u'void ( * ) ( int8_t, int8_t ) *', u'ns3::TracedValueCallback::Int8')
    typehandlers.add_type_alias(u'void ( * ) ( int8_t, int8_t ) **', u'ns3::TracedValueCallback::Int8*')
    typehandlers.add_type_alias(u'void ( * ) ( int8_t, int8_t ) *&', u'ns3::TracedValueCallback::Int8&')
    typehandlers.add_type_alias(u'void ( * ) ( uint8_t, uint8_t ) *', u'ns3::TracedValueCallback::Uint8')
    typehandlers.add_type_alias(u'void ( * ) ( uint8_t, uint8_t ) **', u'ns3::TracedValueCallback::Uint8*')
    typehandlers.add_type_alias(u'void ( * ) ( uint8_t, uint8_t ) *&', u'ns3::TracedValueCallback::Uint8&')
    typehandlers.add_type_alias(u'void ( * ) ( int32_t, int32_t ) *', u'ns3::TracedValueCallback::Int32')
    typehandlers.add_type_alias(u'void ( * ) ( int32_t, int32_t ) **', u'ns3::TracedValueCallback::Int32*')
    typehandlers.add_type_alias(u'void ( * ) ( int32_t, int32_t ) *&', u'ns3::TracedValueCallback::Int32&')
    typehandlers.add_type_alias(u'void ( * ) ( bool, bool ) *', u'ns3::TracedValueCallback::Bool')
    typehandlers.add_type_alias(u'void ( * ) ( bool, bool ) **', u'ns3::TracedValueCallback::Bool*')
    typehandlers.add_type_alias(u'void ( * ) ( bool, bool ) *&', u'ns3::TracedValueCallback::Bool&')
    typehandlers.add_type_alias(u'void ( * ) ( uint16_t, uint16_t ) *', u'ns3::TracedValueCallback::Uint16')
    typehandlers.add_type_alias(u'void ( * ) ( uint16_t, uint16_t ) **', u'ns3::TracedValueCallback::Uint16*')
    typehandlers.add_type_alias(u'void ( * ) ( uint16_t, uint16_t ) *&', u'ns3::TracedValueCallback::Uint16&')
    typehandlers.add_type_alias(u'void ( * ) ( uint32_t, uint32_t ) *', u'ns3::TracedValueCallback::Uint32')
    typehandlers.add_type_alias(u'void ( * ) ( uint32_t, uint32_t ) **', u'ns3::TracedValueCallback::Uint32*')
    typehandlers.add_type_alias(u'void ( * ) ( uint32_t, uint32_t ) *&', u'ns3::TracedValueCallback::Uint32&')
    typehandlers.add_type_alias(u'void ( * ) ( int16_t, int16_t ) *', u'ns3::TracedValueCallback::Int16')
    typehandlers.add_type_alias(u'void ( * ) ( int16_t, int16_t ) **', u'ns3::TracedValueCallback::Int16*')
    typehandlers.add_type_alias(u'void ( * ) ( int16_t, int16_t ) *&', u'ns3::TracedValueCallback::Int16&')
    typehandlers.add_type_alias(u'void ( * ) ( ns3::Time, ns3::Time ) *', u'ns3::TracedValueCallback::Time')
    typehandlers.add_type_alias(u'void ( * ) ( ns3::Time, ns3::Time ) **', u'ns3::TracedValueCallback::Time*')
    typehandlers.add_type_alias(u'void ( * ) ( ns3::Time, ns3::Time ) *&', u'ns3::TracedValueCallback::Time&')
    typehandlers.add_type_alias(u'void ( * ) (  ) *', u'ns3::TracedValueCallback::Void')
    typehandlers.add_type_alias(u'void ( * ) (  ) **', u'ns3::TracedValueCallback::Void*')
    typehandlers.add_type_alias(u'void ( * ) (  ) *&', u'ns3::TracedValueCallback::Void&')

def register_types_ns3_aodv(module):
    root_module = module.get_root()
    
    ## aodv-packet.h (module 'aodv'): ns3::aodv::MessageType [enumeration]
    module.add_enum('MessageType', ['AODVTYPE_RREQ', 'AODVTYPE_RREP', 'AODVTYPE_RERR', 'AODVTYPE_RREP_ACK'])
    ## aodv-rtable.h (module 'aodv'): ns3::aodv::RouteFlags [enumeration]
    module.add_enum('RouteFlags', ['VALID', 'INVALID', 'IN_SEARCH'])
    ## aodv-dpd.h (module 'aodv'): ns3::aodv::DuplicatePacketDetection [class]
    module.add_class('DuplicatePacketDetection')
    ## aodv-id-cache.h (module 'aodv'): ns3::aodv::IdCache [class]
    module.add_class('IdCache')
    ## aodv-neighbor.h (module 'aodv'): ns3::aodv::Neighbors [class]
    module.add_class('Neighbors')
    ## aodv-neighbor.h (module 'aodv'): ns3::aodv::Neighbors::Neighbor [struct]
    module.add_class('Neighbor', outer_class=root_module['ns3::aodv::Neighbors'])
    ## aodv-rqueue.h (module 'aodv'): ns3::aodv::QueueEntry [class]
    module.add_class('QueueEntry')
    ## aodv-rqueue.h (module 'aodv'): ns3::aodv::RequestQueue [class]
    module.add_class('RequestQueue')
    ## aodv-packet.h (module 'aodv'): ns3::aodv::RerrHeader [class]
    module.add_class('RerrHeader', parent=root_module['ns3::Header'])
    ## aodv-routing-protocol.h (module 'aodv'): ns3::aodv::RoutingProtocol [class]
    module.add_class('RoutingProtocol', parent=root_module['ns3::Ipv4RoutingProtocol'])
    ## aodv-rtable.h (module 'aodv'): ns3::aodv::RoutingTable [class]
    module.add_class('RoutingTable')
    ## aodv-rtable.h (module 'aodv'): ns3::aodv::RoutingTableEntry [class]
    module.add_class('RoutingTableEntry')
    ## aodv-packet.h (module 'aodv'): ns3::aodv::RrepAckHeader [class]
    module.add_class('RrepAckHeader', parent=root_module['ns3::Header'])
    ## aodv-packet.h (module 'aodv'): ns3::aodv::RrepHeader [class]
    module.add_class('RrepHeader', parent=root_module['ns3::Header'])
    ## aodv-packet.h (module 'aodv'): ns3::aodv::RreqHeader [class]
    module.add_class('RreqHeader', parent=root_module['ns3::Header'])
    ## aodv-packet.h (module 'aodv'): ns3::aodv::TypeHeader [class]
    module.add_class('TypeHeader', parent=root_module['ns3::Header'])
    module.add_container('std::map< ns3::Ipv4Address, unsigned int >', ('ns3::Ipv4Address', 'unsigned int'), container_type=u'map')
    module.add_container('std::vector< ns3::Ipv4Address >', 'ns3::Ipv4Address', container_type=u'vector')

def register_types_ns3_internal(module):
    root_module = module.get_root()
    

def register_methods(root_module):
    register_Ns3Address_methods(root_module, root_module['ns3::Address'])
    register_Ns3AttributeConstructionList_methods(root_module, root_module['ns3::AttributeConstructionList'])
    register_Ns3AttributeConstructionListItem_methods(root_module, root_module['ns3::AttributeConstructionList::Item'])
    register_Ns3Buffer_methods(root_module, root_module['ns3::Buffer'])
    register_Ns3BufferIterator_methods(root_module, root_module['ns3::Buffer::Iterator'])
    register_Ns3ByteTagIterator_methods(root_module, root_module['ns3::ByteTagIterator'])
    register_Ns3ByteTagIteratorItem_methods(root_module, root_module['ns3::ByteTagIterator::Item'])
    register_Ns3ByteTagList_methods(root_module, root_module['ns3::ByteTagList'])
    register_Ns3ByteTagListIterator_methods(root_module, root_module['ns3::ByteTagList::Iterator'])
    register_Ns3ByteTagListIteratorItem_methods(root_module, root_module['ns3::ByteTagList::Iterator::Item'])
    register_Ns3CallbackBase_methods(root_module, root_module['ns3::CallbackBase'])
    register_Ns3EventId_methods(root_module, root_module['ns3::EventId'])
    register_Ns3Hasher_methods(root_module, root_module['ns3::Hasher'])
    register_Ns3Inet6SocketAddress_methods(root_module, root_module['ns3::Inet6SocketAddress'])
    register_Ns3InetSocketAddress_methods(root_module, root_module['ns3::InetSocketAddress'])
    register_Ns3IntToType__0_methods(root_module, root_module['ns3::IntToType< 0 >'])
    register_Ns3IntToType__1_methods(root_module, root_module['ns3::IntToType< 1 >'])
    register_Ns3IntToType__2_methods(root_module, root_module['ns3::IntToType< 2 >'])
    register_Ns3IntToType__3_methods(root_module, root_module['ns3::IntToType< 3 >'])
    register_Ns3IntToType__4_methods(root_module, root_module['ns3::IntToType< 4 >'])
    register_Ns3IntToType__5_methods(root_module, root_module['ns3::IntToType< 5 >'])
    register_Ns3IntToType__6_methods(root_module, root_module['ns3::IntToType< 6 >'])
    register_Ns3Ipv4Address_methods(root_module, root_module['ns3::Ipv4Address'])
    register_Ns3Ipv4InterfaceAddress_methods(root_module, root_module['ns3::Ipv4InterfaceAddress'])
    register_Ns3Ipv4Mask_methods(root_module, root_module['ns3::Ipv4Mask'])
    register_Ns3Ipv4RoutingHelper_methods(root_module, root_module['ns3::Ipv4RoutingHelper'])
    register_Ns3Ipv6Address_methods(root_module, root_module['ns3::Ipv6Address'])
    register_Ns3Ipv6Prefix_methods(root_module, root_module['ns3::Ipv6Prefix'])
    register_Ns3Mac48Address_methods(root_module, root_module['ns3::Mac48Address'])
    register_Ns3NodeContainer_methods(root_module, root_module['ns3::NodeContainer'])
    register_Ns3ObjectBase_methods(root_module, root_module['ns3::ObjectBase'])
    register_Ns3ObjectDeleter_methods(root_module, root_module['ns3::ObjectDeleter'])
    register_Ns3ObjectFactory_methods(root_module, root_module['ns3::ObjectFactory'])
    register_Ns3PacketMetadata_methods(root_module, root_module['ns3::PacketMetadata'])
    register_Ns3PacketMetadataItem_methods(root_module, root_module['ns3::PacketMetadata::Item'])
    register_Ns3PacketMetadataItemIterator_methods(root_module, root_module['ns3::PacketMetadata::ItemIterator'])
    register_Ns3PacketTagIterator_methods(root_module, root_module['ns3::PacketTagIterator'])
    register_Ns3PacketTagIteratorItem_methods(root_module, root_module['ns3::PacketTagIterator::Item'])
    register_Ns3PacketTagList_methods(root_module, root_module['ns3::PacketTagList'])
    register_Ns3PacketTagListTagData_methods(root_module, root_module['ns3::PacketTagList::TagData'])
    register_Ns3SimpleRefCount__Ns3Object_Ns3ObjectBase_Ns3ObjectDeleter_methods(root_module, root_module['ns3::SimpleRefCount< ns3::Object, ns3::ObjectBase, ns3::ObjectDeleter >'])
    register_Ns3Simulator_methods(root_module, root_module['ns3::Simulator'])
    register_Ns3Tag_methods(root_module, root_module['ns3::Tag'])
    register_Ns3TagBuffer_methods(root_module, root_module['ns3::TagBuffer'])
    register_Ns3TimeWithUnit_methods(root_module, root_module['ns3::TimeWithUnit'])
    register_Ns3Timer_methods(root_module, root_module['ns3::Timer'])
    register_Ns3TimerImpl_methods(root_module, root_module['ns3::TimerImpl'])
    register_Ns3TracedValue__Unsigned_int_methods(root_module, root_module['ns3::TracedValue< unsigned int >'])
    register_Ns3TypeId_methods(root_module, root_module['ns3::TypeId'])
    register_Ns3TypeIdAttributeInformation_methods(root_module, root_module['ns3::TypeId::AttributeInformation'])
    register_Ns3TypeIdTraceSourceInformation_methods(root_module, root_module['ns3::TypeId::TraceSourceInformation'])
    register_Ns3Empty_methods(root_module, root_module['ns3::empty'])
    register_Ns3Int64x64_t_methods(root_module, root_module['ns3::int64x64_t'])
    register_Ns3AodvHelper_methods(root_module, root_module['ns3::AodvHelper'])
    register_Ns3Chunk_methods(root_module, root_module['ns3::Chunk'])
    register_Ns3Header_methods(root_module, root_module['ns3::Header'])
    register_Ns3Ipv4Header_methods(root_module, root_module['ns3::Ipv4Header'])
    register_Ns3Object_methods(root_module, root_module['ns3::Object'])
    register_Ns3ObjectAggregateIterator_methods(root_module, root_module['ns3::Object::AggregateIterator'])
    register_Ns3PacketFilter_methods(root_module, root_module['ns3::PacketFilter'])
    register_Ns3Queue_methods(root_module, root_module['ns3::Queue'])
    register_Ns3QueueDisc_methods(root_module, root_module['ns3::QueueDisc'])
    register_Ns3QueueDiscClass_methods(root_module, root_module['ns3::QueueDiscClass'])
    register_Ns3RandomVariableStream_methods(root_module, root_module['ns3::RandomVariableStream'])
    register_Ns3SequentialRandomVariable_methods(root_module, root_module['ns3::SequentialRandomVariable'])
    register_Ns3SimpleRefCount__Ns3AttributeAccessor_Ns3Empty_Ns3DefaultDeleter__lt__ns3AttributeAccessor__gt___methods(root_module, root_module['ns3::SimpleRefCount< ns3::AttributeAccessor, ns3::empty, ns3::DefaultDeleter<ns3::AttributeAccessor> >'])
    register_Ns3SimpleRefCount__Ns3AttributeChecker_Ns3Empty_Ns3DefaultDeleter__lt__ns3AttributeChecker__gt___methods(root_module, root_module['ns3::SimpleRefCount< ns3::AttributeChecker, ns3::empty, ns3::DefaultDeleter<ns3::AttributeChecker> >'])
    register_Ns3SimpleRefCount__Ns3AttributeValue_Ns3Empty_Ns3DefaultDeleter__lt__ns3AttributeValue__gt___methods(root_module, root_module['ns3::SimpleRefCount< ns3::AttributeValue, ns3::empty, ns3::DefaultDeleter<ns3::AttributeValue> >'])
    register_Ns3SimpleRefCount__Ns3CallbackImplBase_Ns3Empty_Ns3DefaultDeleter__lt__ns3CallbackImplBase__gt___methods(root_module, root_module['ns3::SimpleRefCount< ns3::CallbackImplBase, ns3::empty, ns3::DefaultDeleter<ns3::CallbackImplBase> >'])
    register_Ns3SimpleRefCount__Ns3EventImpl_Ns3Empty_Ns3DefaultDeleter__lt__ns3EventImpl__gt___methods(root_module, root_module['ns3::SimpleRefCount< ns3::EventImpl, ns3::empty, ns3::DefaultDeleter<ns3::EventImpl> >'])
    register_Ns3SimpleRefCount__Ns3HashImplementation_Ns3Empty_Ns3DefaultDeleter__lt__ns3HashImplementation__gt___methods(root_module, root_module['ns3::SimpleRefCount< ns3::Hash::Implementation, ns3::empty, ns3::DefaultDeleter<ns3::Hash::Implementation> >'])
    register_Ns3SimpleRefCount__Ns3Ipv4MulticastRoute_Ns3Empty_Ns3DefaultDeleter__lt__ns3Ipv4MulticastRoute__gt___methods(root_module, root_module['ns3::SimpleRefCount< ns3::Ipv4MulticastRoute, ns3::empty, ns3::DefaultDeleter<ns3::Ipv4MulticastRoute> >'])
    register_Ns3SimpleRefCount__Ns3Ipv4Route_Ns3Empty_Ns3DefaultDeleter__lt__ns3Ipv4Route__gt___methods(root_module, root_module['ns3::SimpleRefCount< ns3::Ipv4Route, ns3::empty, ns3::DefaultDeleter<ns3::Ipv4Route> >'])
    register_Ns3SimpleRefCount__Ns3NetDeviceQueue_Ns3Empty_Ns3DefaultDeleter__lt__ns3NetDeviceQueue__gt___methods(root_module, root_module['ns3::SimpleRefCount< ns3::NetDeviceQueue, ns3::empty, ns3::DefaultDeleter<ns3::NetDeviceQueue> >'])
    register_Ns3SimpleRefCount__Ns3NixVector_Ns3Empty_Ns3DefaultDeleter__lt__ns3NixVector__gt___methods(root_module, root_module['ns3::SimpleRefCount< ns3::NixVector, ns3::empty, ns3::DefaultDeleter<ns3::NixVector> >'])
    register_Ns3SimpleRefCount__Ns3OutputStreamWrapper_Ns3Empty_Ns3DefaultDeleter__lt__ns3OutputStreamWrapper__gt___methods(root_module, root_module['ns3::SimpleRefCount< ns3::OutputStreamWrapper, ns3::empty, ns3::DefaultDeleter<ns3::OutputStreamWrapper> >'])
    register_Ns3SimpleRefCount__Ns3Packet_Ns3Empty_Ns3DefaultDeleter__lt__ns3Packet__gt___methods(root_module, root_module['ns3::SimpleRefCount< ns3::Packet, ns3::empty, ns3::DefaultDeleter<ns3::Packet> >'])
    register_Ns3SimpleRefCount__Ns3QueueItem_Ns3Empty_Ns3DefaultDeleter__lt__ns3QueueItem__gt___methods(root_module, root_module['ns3::SimpleRefCount< ns3::QueueItem, ns3::empty, ns3::DefaultDeleter<ns3::QueueItem> >'])
    register_Ns3SimpleRefCount__Ns3TraceSourceAccessor_Ns3Empty_Ns3DefaultDeleter__lt__ns3TraceSourceAccessor__gt___methods(root_module, root_module['ns3::SimpleRefCount< ns3::TraceSourceAccessor, ns3::empty, ns3::DefaultDeleter<ns3::TraceSourceAccessor> >'])
    register_Ns3Socket_methods(root_module, root_module['ns3::Socket'])
    register_Ns3SocketIpTosTag_methods(root_module, root_module['ns3::SocketIpTosTag'])
    register_Ns3SocketIpTtlTag_methods(root_module, root_module['ns3::SocketIpTtlTag'])
    register_Ns3SocketIpv6HopLimitTag_methods(root_module, root_module['ns3::SocketIpv6HopLimitTag'])
    register_Ns3SocketIpv6TclassTag_methods(root_module, root_module['ns3::SocketIpv6TclassTag'])
    register_Ns3SocketPriorityTag_methods(root_module, root_module['ns3::SocketPriorityTag'])
    register_Ns3SocketSetDontFragmentTag_methods(root_module, root_module['ns3::SocketSetDontFragmentTag'])
    register_Ns3Time_methods(root_module, root_module['ns3::Time'])
    register_Ns3TraceSourceAccessor_methods(root_module, root_module['ns3::TraceSourceAccessor'])
    register_Ns3TrafficControlLayer_methods(root_module, root_module['ns3::TrafficControlLayer'])
    register_Ns3Trailer_methods(root_module, root_module['ns3::Trailer'])
    register_Ns3TriangularRandomVariable_methods(root_module, root_module['ns3::TriangularRandomVariable'])
    register_Ns3UniformRandomVariable_methods(root_module, root_module['ns3::UniformRandomVariable'])
    register_Ns3WeibullRandomVariable_methods(root_module, root_module['ns3::WeibullRandomVariable'])
    register_Ns3WifiMacHeader_methods(root_module, root_module['ns3::WifiMacHeader'])
    register_Ns3ZetaRandomVariable_methods(root_module, root_module['ns3::ZetaRandomVariable'])
    register_Ns3ZipfRandomVariable_methods(root_module, root_module['ns3::ZipfRandomVariable'])
    register_Ns3ArpCache_methods(root_module, root_module['ns3::ArpCache'])
    register_Ns3ArpCacheEntry_methods(root_module, root_module['ns3::ArpCache::Entry'])
    register_Ns3AttributeAccessor_methods(root_module, root_module['ns3::AttributeAccessor'])
    register_Ns3AttributeChecker_methods(root_module, root_module['ns3::AttributeChecker'])
    register_Ns3AttributeValue_methods(root_module, root_module['ns3::AttributeValue'])
    register_Ns3BooleanChecker_methods(root_module, root_module['ns3::BooleanChecker'])
    register_Ns3BooleanValue_methods(root_module, root_module['ns3::BooleanValue'])
    register_Ns3CallbackChecker_methods(root_module, root_module['ns3::CallbackChecker'])
    register_Ns3CallbackImplBase_methods(root_module, root_module['ns3::CallbackImplBase'])
    register_Ns3CallbackValue_methods(root_module, root_module['ns3::CallbackValue'])
    register_Ns3ConstantRandomVariable_methods(root_module, root_module['ns3::ConstantRandomVariable'])
    register_Ns3DeterministicRandomVariable_methods(root_module, root_module['ns3::DeterministicRandomVariable'])
    register_Ns3DoubleValue_methods(root_module, root_module['ns3::DoubleValue'])
    register_Ns3EmpiricalRandomVariable_methods(root_module, root_module['ns3::EmpiricalRandomVariable'])
    register_Ns3EmptyAttributeAccessor_methods(root_module, root_module['ns3::EmptyAttributeAccessor'])
    register_Ns3EmptyAttributeChecker_methods(root_module, root_module['ns3::EmptyAttributeChecker'])
    register_Ns3EmptyAttributeValue_methods(root_module, root_module['ns3::EmptyAttributeValue'])
    register_Ns3EnumChecker_methods(root_module, root_module['ns3::EnumChecker'])
    register_Ns3EnumValue_methods(root_module, root_module['ns3::EnumValue'])
    register_Ns3ErlangRandomVariable_methods(root_module, root_module['ns3::ErlangRandomVariable'])
    register_Ns3EventImpl_methods(root_module, root_module['ns3::EventImpl'])
    register_Ns3ExponentialRandomVariable_methods(root_module, root_module['ns3::ExponentialRandomVariable'])
    register_Ns3GammaRandomVariable_methods(root_module, root_module['ns3::GammaRandomVariable'])
    register_Ns3IntegerValue_methods(root_module, root_module['ns3::IntegerValue'])
    register_Ns3Ipv4_methods(root_module, root_module['ns3::Ipv4'])
    register_Ns3Ipv4AddressChecker_methods(root_module, root_module['ns3::Ipv4AddressChecker'])
    register_Ns3Ipv4AddressValue_methods(root_module, root_module['ns3::Ipv4AddressValue'])
    register_Ns3Ipv4Interface_methods(root_module, root_module['ns3::Ipv4Interface'])
    register_Ns3Ipv4L3Protocol_methods(root_module, root_module['ns3::Ipv4L3Protocol'])
    register_Ns3Ipv4MaskChecker_methods(root_module, root_module['ns3::Ipv4MaskChecker'])
    register_Ns3Ipv4MaskValue_methods(root_module, root_module['ns3::Ipv4MaskValue'])
    register_Ns3Ipv4MulticastRoute_methods(root_module, root_module['ns3::Ipv4MulticastRoute'])
    register_Ns3Ipv4Route_methods(root_module, root_module['ns3::Ipv4Route'])
    register_Ns3Ipv4RoutingProtocol_methods(root_module, root_module['ns3::Ipv4RoutingProtocol'])
    register_Ns3Ipv6AddressChecker_methods(root_module, root_module['ns3::Ipv6AddressChecker'])
    register_Ns3Ipv6AddressValue_methods(root_module, root_module['ns3::Ipv6AddressValue'])
    register_Ns3Ipv6PrefixChecker_methods(root_module, root_module['ns3::Ipv6PrefixChecker'])
    register_Ns3Ipv6PrefixValue_methods(root_module, root_module['ns3::Ipv6PrefixValue'])
    register_Ns3LogNormalRandomVariable_methods(root_module, root_module['ns3::LogNormalRandomVariable'])
    register_Ns3Mac48AddressChecker_methods(root_module, root_module['ns3::Mac48AddressChecker'])
    register_Ns3Mac48AddressValue_methods(root_module, root_module['ns3::Mac48AddressValue'])
    register_Ns3NetDevice_methods(root_module, root_module['ns3::NetDevice'])
    register_Ns3NetDeviceQueue_methods(root_module, root_module['ns3::NetDeviceQueue'])
    register_Ns3NetDeviceQueueInterface_methods(root_module, root_module['ns3::NetDeviceQueueInterface'])
    register_Ns3NixVector_methods(root_module, root_module['ns3::NixVector'])
    register_Ns3Node_methods(root_module, root_module['ns3::Node'])
    register_Ns3NormalRandomVariable_methods(root_module, root_module['ns3::NormalRandomVariable'])
    register_Ns3ObjectFactoryChecker_methods(root_module, root_module['ns3::ObjectFactoryChecker'])
    register_Ns3ObjectFactoryValue_methods(root_module, root_module['ns3::ObjectFactoryValue'])
    register_Ns3OutputStreamWrapper_methods(root_module, root_module['ns3::OutputStreamWrapper'])
    register_Ns3Packet_methods(root_module, root_module['ns3::Packet'])
    register_Ns3ParetoRandomVariable_methods(root_module, root_module['ns3::ParetoRandomVariable'])
    register_Ns3QueueItem_methods(root_module, root_module['ns3::QueueItem'])
    register_Ns3TimeValue_methods(root_module, root_module['ns3::TimeValue'])
    register_Ns3TypeIdChecker_methods(root_module, root_module['ns3::TypeIdChecker'])
    register_Ns3TypeIdValue_methods(root_module, root_module['ns3::TypeIdValue'])
    register_Ns3UintegerValue_methods(root_module, root_module['ns3::UintegerValue'])
    register_Ns3AddressChecker_methods(root_module, root_module['ns3::AddressChecker'])
    register_Ns3AddressValue_methods(root_module, root_module['ns3::AddressValue'])
    register_Ns3Ipv4ListRouting_methods(root_module, root_module['ns3::Ipv4ListRouting'])
    register_Ns3QueueDiscItem_methods(root_module, root_module['ns3::QueueDiscItem'])
    register_Ns3HashImplementation_methods(root_module, root_module['ns3::Hash::Implementation'])
    register_Ns3HashFunctionFnv1a_methods(root_module, root_module['ns3::Hash::Function::Fnv1a'])
    register_Ns3HashFunctionHash32_methods(root_module, root_module['ns3::Hash::Function::Hash32'])
    register_Ns3HashFunctionHash64_methods(root_module, root_module['ns3::Hash::Function::Hash64'])
    register_Ns3HashFunctionMurmur3_methods(root_module, root_module['ns3::Hash::Function::Murmur3'])
    register_Ns3AodvDuplicatePacketDetection_methods(root_module, root_module['ns3::aodv::DuplicatePacketDetection'])
    register_Ns3AodvIdCache_methods(root_module, root_module['ns3::aodv::IdCache'])
    register_Ns3AodvNeighbors_methods(root_module, root_module['ns3::aodv::Neighbors'])
    register_Ns3AodvNeighborsNeighbor_methods(root_module, root_module['ns3::aodv::Neighbors::Neighbor'])
    register_Ns3AodvQueueEntry_methods(root_module, root_module['ns3::aodv::QueueEntry'])
    register_Ns3AodvRequestQueue_methods(root_module, root_module['ns3::aodv::RequestQueue'])
    register_Ns3AodvRerrHeader_methods(root_module, root_module['ns3::aodv::RerrHeader'])
    register_Ns3AodvRoutingProtocol_methods(root_module, root_module['ns3::aodv::RoutingProtocol'])
    register_Ns3AodvRoutingTable_methods(root_module, root_module['ns3::aodv::RoutingTable'])
    register_Ns3AodvRoutingTableEntry_methods(root_module, root_module['ns3::aodv::RoutingTableEntry'])
    register_Ns3AodvRrepAckHeader_methods(root_module, root_module['ns3::aodv::RrepAckHeader'])
    register_Ns3AodvRrepHeader_methods(root_module, root_module['ns3::aodv::RrepHeader'])
    register_Ns3AodvRreqHeader_methods(root_module, root_module['ns3::aodv::RreqHeader'])
    register_Ns3AodvTypeHeader_methods(root_module, root_module['ns3::aodv::TypeHeader'])
    return

def register_Ns3Address_methods(root_module, cls):
    cls.add_binary_comparison_operator('!=')
    cls.add_binary_comparison_operator('<')
    cls.add_output_stream_operator()
    cls.add_binary_comparison_operator('==')
    ## address.h (module 'network'): ns3::Address::Address() [constructor]
    cls.add_constructor([])
    ## address.h (module 'network'): ns3::Address::Address(uint8_t type, uint8_t const * buffer, uint8_t len) [constructor]
    cls.add_constructor([param('uint8_t', 'type'), param('uint8_t const *', 'buffer'), param('uint8_t', 'len')])
    ## address.h (module 'network'): ns3::Address::Address(ns3::Address const & address) [copy constructor]
    cls.add_constructor([param('ns3::Address const &', 'address')])
    ## address.h (module 'network'): bool ns3::Address::CheckCompatible(uint8_t type, uint8_t len) const [member function]
    cls.add_method('CheckCompatible', 
                   'bool', 
                   [param('uint8_t', 'type'), param('uint8_t', 'len')], 
                   is_const=True)
    ## address.h (module 'network'): uint32_t ns3::Address::CopyAllFrom(uint8_t const * buffer, uint8_t len) [member function]
    cls.add_method('CopyAllFrom', 
                   'uint32_t', 
                   [param('uint8_t const *', 'buffer'), param('uint8_t', 'len')])
    ## address.h (module 'network'): uint32_t ns3::Address::CopyAllTo(uint8_t * buffer, uint8_t len) const [member function]
    cls.add_method('CopyAllTo', 
                   'uint32_t', 
                   [param('uint8_t *', 'buffer'), param('uint8_t', 'len')], 
                   is_const=True)
    ## address.h (module 'network'): uint32_t ns3::Address::CopyFrom(uint8_t const * buffer, uint8_t len) [member function]
    cls.add_method('CopyFrom', 
                   'uint32_t', 
                   [param('uint8_t const *', 'buffer'), param('uint8_t', 'len')])
    ## address.h (module 'network'): uint32_t ns3::Address::CopyTo(uint8_t * buffer) const [member function]
    cls.add_method('CopyTo', 
                   'uint32_t', 
                   [param('uint8_t *', 'buffer')], 
                   is_const=True)
    ## address.h (module 'network'): void ns3::Address::Deserialize(ns3::TagBuffer buffer) [member function]
    cls.add_method('Deserialize', 
                   'void', 
                   [param('ns3::TagBuffer', 'buffer')])
    ## address.h (module 'network'): uint8_t ns3::Address::GetLength() const [member function]
    cls.add_method('GetLength', 
                   'uint8_t', 
                   [], 
                   is_const=True)
    ## address.h (module 'network'): uint32_t ns3::Address::GetSerializedSize() const [member function]
    cls.add_method('GetSerializedSize', 
                   'uint32_t', 
                   [], 
                   is_const=True)
    ## address.h (module 'network'): bool ns3::Address::IsInvalid() const [member function]
    cls.add_method('IsInvalid', 
                   'bool', 
                   [], 
                   is_const=True)
    ## address.h (module 'network'): bool ns3::Address::IsMatchingType(uint8_t type) const [member function]
    cls.add_method('IsMatchingType', 
                   'bool', 
                   [param('uint8_t', 'type')], 
                   is_const=True)
    ## address.h (module 'network'): static uint8_t ns3::Address::Register() [member function]
    cls.add_method('Register', 
                   'uint8_t', 
                   [], 
                   is_static=True)
    ## address.h (module 'network'): void ns3::Address::Serialize(ns3::TagBuffer buffer) const [member function]
    cls.add_method('Serialize', 
                   'void', 
                   [param('ns3::TagBuffer', 'buffer')], 
                   is_const=True)
    return

def register_Ns3AttributeConstructionList_methods(root_module, cls):
    ## attribute-construction-list.h (module 'core'): ns3::AttributeConstructionList::AttributeConstructionList(ns3::AttributeConstructionList const & arg0) [copy constructor]
    cls.add_constructor([param('ns3::AttributeConstructionList const &', 'arg0')])
    ## attribute-construction-list.h (module 'core'): ns3::AttributeConstructionList::AttributeConstructionList() [constructor]
    cls.add_constructor([])
    ## attribute-construction-list.h (module 'core'): void ns3::AttributeConstructionList::Add(std::string name, ns3::Ptr<ns3::AttributeChecker const> checker, ns3::Ptr<ns3::AttributeValue> value) [member function]
    cls.add_method('Add', 
                   'void', 
                   [param('std::string', 'name'), param('ns3::Ptr< ns3::AttributeChecker const >', 'checker'), param('ns3::Ptr< ns3::AttributeValue >', 'value')])
    ## attribute-construction-list.h (module 'core'): std::_List_const_iterator<ns3::AttributeConstructionList::Item> ns3::AttributeConstructionList::Begin() const [member function]
    cls.add_method('Begin', 
                   'std::_List_const_iterator< ns3::AttributeConstructionList::Item >', 
                   [], 
                   is_const=True)
    ## attribute-construction-list.h (module 'core'): std::_List_const_iterator<ns3::AttributeConstructionList::Item> ns3::AttributeConstructionList::End() const [member function]
    cls.add_method('End', 
                   'std::_List_const_iterator< ns3::AttributeConstructionList::Item >', 
                   [], 
                   is_const=True)
    ## attribute-construction-list.h (module 'core'): ns3::Ptr<ns3::AttributeValue> ns3::AttributeConstructionList::Find(ns3::Ptr<ns3::AttributeChecker const> checker) const [member function]
    cls.add_method('Find', 
                   'ns3::Ptr< ns3::AttributeValue >', 
                   [param('ns3::Ptr< ns3::AttributeChecker const >', 'checker')], 
                   is_const=True)
    return

def register_Ns3AttributeConstructionListItem_methods(root_module, cls):
    ## attribute-construction-list.h (module 'core'): ns3::AttributeConstructionList::Item::Item() [constructor]
    cls.add_constructor([])
    ## attribute-construction-list.h (module 'core'): ns3::AttributeConstructionList::Item::Item(ns3::AttributeConstructionList::Item const & arg0) [copy constructor]
    cls.add_constructor([param('ns3::AttributeConstructionList::Item const &', 'arg0')])
    ## attribute-construction-list.h (module 'core'): ns3::AttributeConstructionList::Item::checker [variable]
    cls.add_instance_attribute('checker', 'ns3::Ptr< ns3::AttributeChecker const >', is_const=False)
    ## attribute-construction-list.h (module 'core'): ns3::AttributeConstructionList::Item::name [variable]
    cls.add_instance_attribute('name', 'std::string', is_const=False)
    ## attribute-construction-list.h (module 'core'): ns3::AttributeConstructionList::Item::value [variable]
    cls.add_instance_attribute('value', 'ns3::Ptr< ns3::AttributeValue >', is_const=False)
    return

def register_Ns3Buffer_methods(root_module, cls):
    ## buffer.h (module 'network'): ns3::Buffer::Buffer() [constructor]
    cls.add_constructor([])
    ## buffer.h (module 'network'): ns3::Buffer::Buffer(uint32_t dataSize) [constructor]
    cls.add_constructor([param('uint32_t', 'dataSize')])
    ## buffer.h (module 'network'): ns3::Buffer::Buffer(uint32_t dataSize, bool initialize) [constructor]
    cls.add_constructor([param('uint32_t', 'dataSize'), param('bool', 'initialize')])
    ## buffer.h (module 'network'): ns3::Buffer::Buffer(ns3::Buffer const & o) [copy constructor]
    cls.add_constructor([param('ns3::Buffer const &', 'o')])
    ## buffer.h (module 'network'): void ns3::Buffer::AddAtEnd(uint32_t end) [member function]
    cls.add_method('AddAtEnd', 
                   'void', 
                   [param('uint32_t', 'end')])
    ## buffer.h (module 'network'): void ns3::Buffer::AddAtEnd(ns3::Buffer const & o) [member function]
    cls.add_method('AddAtEnd', 
                   'void', 
                   [param('ns3::Buffer const &', 'o')])
    ## buffer.h (module 'network'): void ns3::Buffer::AddAtStart(uint32_t start) [member function]
    cls.add_method('AddAtStart', 
                   'void', 
                   [param('uint32_t', 'start')])
    ## buffer.h (module 'network'): ns3::Buffer::Iterator ns3::Buffer::Begin() const [member function]
    cls.add_method('Begin', 
                   'ns3::Buffer::Iterator', 
                   [], 
                   is_const=True)
    ## buffer.h (module 'network'): void ns3::Buffer::CopyData(std::ostream * os, uint32_t size) const [member function]
    cls.add_method('CopyData', 
                   'void', 
                   [param('std::ostream *', 'os'), param('uint32_t', 'size')], 
                   is_const=True)
    ## buffer.h (module 'network'): uint32_t ns3::Buffer::CopyData(uint8_t * buffer, uint32_t size) const [member function]
    cls.add_method('CopyData', 
                   'uint32_t', 
                   [param('uint8_t *', 'buffer'), param('uint32_t', 'size')], 
                   is_const=True)
    ## buffer.h (module 'network'): ns3::Buffer ns3::Buffer::CreateFragment(uint32_t start, uint32_t length) const [member function]
    cls.add_method('CreateFragment', 
                   'ns3::Buffer', 
                   [param('uint32_t', 'start'), param('uint32_t', 'length')], 
                   is_const=True)
    ## buffer.h (module 'network'): uint32_t ns3::Buffer::Deserialize(uint8_t const * buffer, uint32_t size) [member function]
    cls.add_method('Deserialize', 
                   'uint32_t', 
                   [param('uint8_t const *', 'buffer'), param('uint32_t', 'size')])
    ## buffer.h (module 'network'): ns3::Buffer::Iterator ns3::Buffer::End() const [member function]
    cls.add_method('End', 
                   'ns3::Buffer::Iterator', 
                   [], 
                   is_const=True)
    ## buffer.h (module 'network'): uint32_t ns3::Buffer::GetSerializedSize() const [member function]
    cls.add_method('GetSerializedSize', 
                   'uint32_t', 
                   [], 
                   is_const=True)
    ## buffer.h (module 'network'): uint32_t ns3::Buffer::GetSize() const [member function]
    cls.add_method('GetSize', 
                   'uint32_t', 
                   [], 
                   is_const=True)
    ## buffer.h (module 'network'): uint8_t const * ns3::Buffer::PeekData() const [member function]
    cls.add_method('PeekData', 
                   'uint8_t const *', 
                   [], 
                   is_const=True)
    ## buffer.h (module 'network'): void ns3::Buffer::RemoveAtEnd(uint32_t end) [member function]
    cls.add_method('RemoveAtEnd', 
                   'void', 
                   [param('uint32_t', 'end')])
    ## buffer.h (module 'network'): void ns3::Buffer::RemoveAtStart(uint32_t start) [member function]
    cls.add_method('RemoveAtStart', 
                   'void', 
                   [param('uint32_t', 'start')])
    ## buffer.h (module 'network'): uint32_t ns3::Buffer::Serialize(uint8_t * buffer, uint32_t maxSize) const [member function]
    cls.add_method('Serialize', 
                   'uint32_t', 
                   [param('uint8_t *', 'buffer'), param('uint32_t', 'maxSize')], 
                   is_const=True)
    return

def register_Ns3BufferIterator_methods(root_module, cls):
    ## buffer.h (module 'network'): ns3::Buffer::Iterator::Iterator(ns3::Buffer::Iterator const & arg0) [copy constructor]
    cls.add_constructor([param('ns3::Buffer::Iterator const &', 'arg0')])
    ## buffer.h (module 'network'): ns3::Buffer::Iterator::Iterator() [constructor]
    cls.add_constructor([])
    ## buffer.h (module 'network'): uint16_t ns3::Buffer::Iterator::CalculateIpChecksum(uint16_t size) [member function]
    cls.add_method('CalculateIpChecksum', 
                   'uint16_t', 
                   [param('uint16_t', 'size')])
    ## buffer.h (module 'network'): uint16_t ns3::Buffer::Iterator::CalculateIpChecksum(uint16_t size, uint32_t initialChecksum) [member function]
    cls.add_method('CalculateIpChecksum', 
                   'uint16_t', 
                   [param('uint16_t', 'size'), param('uint32_t', 'initialChecksum')])
    ## buffer.h (module 'network'): uint32_t ns3::Buffer::Iterator::GetDistanceFrom(ns3::Buffer::Iterator const & o) const [member function]
    cls.add_method('GetDistanceFrom', 
                   'uint32_t', 
                   [param('ns3::Buffer::Iterator const &', 'o')], 
                   is_const=True)
    ## buffer.h (module 'network'): uint32_t ns3::Buffer::Iterator::GetRemainingSize() const [member function]
    cls.add_method('GetRemainingSize', 
                   'uint32_t', 
                   [], 
                   is_const=True)
    ## buffer.h (module 'network'): uint32_t ns3::Buffer::Iterator::GetSize() const [member function]
    cls.add_method('GetSize', 
                   'uint32_t', 
                   [], 
                   is_const=True)
    ## buffer.h (module 'network'): bool ns3::Buffer::Iterator::IsEnd() const [member function]
    cls.add_method('IsEnd', 
                   'bool', 
                   [], 
                   is_const=True)
    ## buffer.h (module 'network'): bool ns3::Buffer::Iterator::IsStart() const [member function]
    cls.add_method('IsStart', 
                   'bool', 
                   [], 
                   is_const=True)
    ## buffer.h (module 'network'): void ns3::Buffer::Iterator::Next() [member function]
    cls.add_method('Next', 
                   'void', 
                   [])
    ## buffer.h (module 'network'): void ns3::Buffer::Iterator::Next(uint32_t delta) [member function]
    cls.add_method('Next', 
                   'void', 
                   [param('uint32_t', 'delta')])
    ## buffer.h (module 'network'): uint8_t ns3::Buffer::Iterator::PeekU8() [member function]
    cls.add_method('PeekU8', 
                   'uint8_t', 
                   [])
    ## buffer.h (module 'network'): void ns3::Buffer::Iterator::Prev() [member function]
    cls.add_method('Prev', 
                   'void', 
                   [])
    ## buffer.h (module 'network'): void ns3::Buffer::Iterator::Prev(uint32_t delta) [member function]
    cls.add_method('Prev', 
                   'void', 
                   [param('uint32_t', 'delta')])
    ## buffer.h (module 'network'): void ns3::Buffer::Iterator::Read(uint8_t * buffer, uint32_t size) [member function]
    cls.add_method('Read', 
                   'void', 
                   [param('uint8_t *', 'buffer'), param('uint32_t', 'size')])
    ## buffer.h (module 'network'): void ns3::Buffer::Iterator::Read(ns3::Buffer::Iterator start, uint32_t size) [member function]
    cls.add_method('Read', 
                   'void', 
                   [param('ns3::Buffer::Iterator', 'start'), param('uint32_t', 'size')])
    ## buffer.h (module 'network'): uint16_t ns3::Buffer::Iterator::ReadLsbtohU16() [member function]
    cls.add_method('ReadLsbtohU16', 
                   'uint16_t', 
                   [])
    ## buffer.h (module 'network'): uint32_t ns3::Buffer::Iterator::ReadLsbtohU32() [member function]
    cls.add_method('ReadLsbtohU32', 
                   'uint32_t', 
                   [])
    ## buffer.h (module 'network'): uint64_t ns3::Buffer::Iterator::ReadLsbtohU64() [member function]
    cls.add_method('ReadLsbtohU64', 
                   'uint64_t', 
                   [])
    ## buffer.h (module 'network'): uint16_t ns3::Buffer::Iterator::ReadNtohU16() [member function]
    cls.add_method('ReadNtohU16', 
                   'uint16_t', 
                   [])
    ## buffer.h (module 'network'): uint32_t ns3::Buffer::Iterator::ReadNtohU32() [member function]
    cls.add_method('ReadNtohU32', 
                   'uint32_t', 
                   [])
    ## buffer.h (module 'network'): uint64_t ns3::Buffer::Iterator::ReadNtohU64() [member function]
    cls.add_method('ReadNtohU64', 
                   'uint64_t', 
                   [])
    ## buffer.h (module 'network'): uint16_t ns3::Buffer::Iterator::ReadU16() [member function]
    cls.add_method('ReadU16', 
                   'uint16_t', 
                   [])
    ## buffer.h (module 'network'): uint32_t ns3::Buffer::Iterator::ReadU32() [member function]
    cls.add_method('ReadU32', 
                   'uint32_t', 
                   [])
    ## buffer.h (module 'network'): uint64_t ns3::Buffer::Iterator::ReadU64() [member function]
    cls.add_method('ReadU64', 
                   'uint64_t', 
                   [])
    ## buffer.h (module 'network'): uint8_t ns3::Buffer::Iterator::ReadU8() [member function]
    cls.add_method('ReadU8', 
                   'uint8_t', 
                   [])
    ## buffer.h (module 'network'): void ns3::Buffer::Iterator::Write(uint8_t const * buffer, uint32_t size) [member function]
    cls.add_method('Write', 
                   'void', 
                   [param('uint8_t const *', 'buffer'), param('uint32_t', 'size')])
    ## buffer.h (module 'network'): void ns3::Buffer::Iterator::Write(ns3::Buffer::Iterator start, ns3::Buffer::Iterator end) [member function]
    cls.add_method('Write', 
                   'void', 
                   [param('ns3::Buffer::Iterator', 'start'), param('ns3::Buffer::Iterator', 'end')])
    ## buffer.h (module 'network'): void ns3::Buffer::Iterator::WriteHtolsbU16(uint16_t data) [member function]
    cls.add_method('WriteHtolsbU16', 
                   'void', 
                   [param('uint16_t', 'data')])
    ## buffer.h (module 'network'): void ns3::Buffer::Iterator::WriteHtolsbU32(uint32_t data) [member function]
    cls.add_method('WriteHtolsbU32', 
                   'void', 
                   [param('uint32_t', 'data')])
    ## buffer.h (module 'network'): void ns3::Buffer::Iterator::WriteHtolsbU64(uint64_t data) [member function]
    cls.add_method('WriteHtolsbU64', 
                   'void', 
                   [param('uint64_t', 'data')])
    ## buffer.h (module 'network'): void ns3::Buffer::Iterator::WriteHtonU16(uint16_t data) [member function]
    cls.add_method('WriteHtonU16', 
                   'void', 
                   [param('uint16_t', 'data')])
    ## buffer.h (module 'network'): void ns3::Buffer::Iterator::WriteHtonU32(uint32_t data) [member function]
    cls.add_method('WriteHtonU32', 
                   'void', 
                   [param('uint32_t', 'data')])
    ## buffer.h (module 'network'): void ns3::Buffer::Iterator::WriteHtonU64(uint64_t data) [member function]
    cls.add_method('WriteHtonU64', 
                   'void', 
                   [param('uint64_t', 'data')])
    ## buffer.h (module 'network'): void ns3::Buffer::Iterator::WriteU16(uint16_t data) [member function]
    cls.add_method('WriteU16', 
                   'void', 
                   [param('uint16_t', 'data')])
    ## buffer.h (module 'network'): void ns3::Buffer::Iterator::WriteU32(uint32_t data) [member function]
    cls.add_method('WriteU32', 
                   'void', 
                   [param('uint32_t', 'data')])
    ## buffer.h (module 'network'): void ns3::Buffer::Iterator::WriteU64(uint64_t data) [member function]
    cls.add_method('WriteU64', 
                   'void', 
                   [param('uint64_t', 'data')])
    ## buffer.h (module 'network'): void ns3::Buffer::Iterator::WriteU8(uint8_t data) [member function]
    cls.add_method('WriteU8', 
                   'void', 
                   [param('uint8_t', 'data')])
    ## buffer.h (module 'network'): void ns3::Buffer::Iterator::WriteU8(uint8_t data, uint32_t len) [member function]
    cls.add_method('WriteU8', 
                   'void', 
                   [param('uint8_t', 'data'), param('uint32_t', 'len')])
    return

def register_Ns3ByteTagIterator_methods(root_module, cls):
    ## packet.h (module 'network'): ns3::ByteTagIterator::ByteTagIterator(ns3::ByteTagIterator const & arg0) [copy constructor]
    cls.add_constructor([param('ns3::ByteTagIterator const &', 'arg0')])
    ## packet.h (module 'network'): bool ns3::ByteTagIterator::HasNext() const [member function]
    cls.add_method('HasNext', 
                   'bool', 
                   [], 
                   is_const=True)
    ## packet.h (module 'network'): ns3::ByteTagIterator::Item ns3::ByteTagIterator::Next() [member function]
    cls.add_method('Next', 
                   'ns3::ByteTagIterator::Item', 
                   [])
    return

def register_Ns3ByteTagIteratorItem_methods(root_module, cls):
    ## packet.h (module 'network'): ns3::ByteTagIterator::Item::Item(ns3::ByteTagIterator::Item const & arg0) [copy constructor]
    cls.add_constructor([param('ns3::ByteTagIterator::Item const &', 'arg0')])
    ## packet.h (module 'network'): uint32_t ns3::ByteTagIterator::Item::GetEnd() const [member function]
    cls.add_method('GetEnd', 
                   'uint32_t', 
                   [], 
                   is_const=True)
    ## packet.h (module 'network'): uint32_t ns3::ByteTagIterator::Item::GetStart() const [member function]
    cls.add_method('GetStart', 
                   'uint32_t', 
                   [], 
                   is_const=True)
    ## packet.h (module 'network'): void ns3::ByteTagIterator::Item::GetTag(ns3::Tag & tag) const [member function]
    cls.add_method('GetTag', 
                   'void', 
                   [param('ns3::Tag &', 'tag')], 
                   is_const=True)
    ## packet.h (module 'network'): ns3::TypeId ns3::ByteTagIterator::Item::GetTypeId() const [member function]
    cls.add_method('GetTypeId', 
                   'ns3::TypeId', 
                   [], 
                   is_const=True)
    return

def register_Ns3ByteTagList_methods(root_module, cls):
    ## byte-tag-list.h (module 'network'): ns3::ByteTagList::ByteTagList() [constructor]
    cls.add_constructor([])
    ## byte-tag-list.h (module 'network'): ns3::ByteTagList::ByteTagList(ns3::ByteTagList const & o) [copy constructor]
    cls.add_constructor([param('ns3::ByteTagList const &', 'o')])
    ## byte-tag-list.h (module 'network'): ns3::TagBuffer ns3::ByteTagList::Add(ns3::TypeId tid, uint32_t bufferSize, int32_t start, int32_t end) [member function]
    cls.add_method('Add', 
                   'ns3::TagBuffer', 
                   [param('ns3::TypeId', 'tid'), param('uint32_t', 'bufferSize'), param('int32_t', 'start'), param('int32_t', 'end')])
    ## byte-tag-list.h (module 'network'): void ns3::ByteTagList::Add(ns3::ByteTagList const & o) [member function]
    cls.add_method('Add', 
                   'void', 
                   [param('ns3::ByteTagList const &', 'o')])
    ## byte-tag-list.h (module 'network'): void ns3::ByteTagList::AddAtEnd(int32_t appendOffset) [member function]
    cls.add_method('AddAtEnd', 
                   'void', 
                   [param('int32_t', 'appendOffset')])
    ## byte-tag-list.h (module 'network'): void ns3::ByteTagList::AddAtStart(int32_t prependOffset) [member function]
    cls.add_method('AddAtStart', 
                   'void', 
                   [param('int32_t', 'prependOffset')])
    ## byte-tag-list.h (module 'network'): void ns3::ByteTagList::Adjust(int32_t adjustment) [member function]
    cls.add_method('Adjust', 
                   'void', 
                   [param('int32_t', 'adjustment')])
    ## byte-tag-list.h (module 'network'): ns3::ByteTagList::Iterator ns3::ByteTagList::Begin(int32_t offsetStart, int32_t offsetEnd) const [member function]
    cls.add_method('Begin', 
                   'ns3::ByteTagList::Iterator', 
                   [param('int32_t', 'offsetStart'), param('int32_t', 'offsetEnd')], 
                   is_const=True)
    ## byte-tag-list.h (module 'network'): void ns3::ByteTagList::RemoveAll() [member function]
    cls.add_method('RemoveAll', 
                   'void', 
                   [])
    return

def register_Ns3ByteTagListIterator_methods(root_module, cls):
    ## byte-tag-list.h (module 'network'): ns3::ByteTagList::Iterator::Iterator(ns3::ByteTagList::Iterator const & arg0) [copy constructor]
    cls.add_constructor([param('ns3::ByteTagList::Iterator const &', 'arg0')])
    ## byte-tag-list.h (module 'network'): uint32_t ns3::ByteTagList::Iterator::GetOffsetStart() const [member function]
    cls.add_method('GetOffsetStart', 
                   'uint32_t', 
                   [], 
                   is_const=True)
    ## byte-tag-list.h (module 'network'): bool ns3::ByteTagList::Iterator::HasNext() const [member function]
    cls.add_method('HasNext', 
                   'bool', 
                   [], 
                   is_const=True)
    ## byte-tag-list.h (module 'network'): ns3::ByteTagList::Iterator::Item ns3::ByteTagList::Iterator::Next() [member function]
    cls.add_method('Next', 
                   'ns3::ByteTagList::Iterator::Item', 
                   [])
    return

def register_Ns3ByteTagListIteratorItem_methods(root_module, cls):
    ## byte-tag-list.h (module 'network'): ns3::ByteTagList::Iterator::Item::Item(ns3::ByteTagList::Iterator::Item const & arg0) [copy constructor]
    cls.add_constructor([param('ns3::ByteTagList::Iterator::Item const &', 'arg0')])
    ## byte-tag-list.h (module 'network'): ns3::ByteTagList::Iterator::Item::Item(ns3::TagBuffer buf) [constructor]
    cls.add_constructor([param('ns3::TagBuffer', 'buf')])
    ## byte-tag-list.h (module 'network'): ns3::ByteTagList::Iterator::Item::buf [variable]
    cls.add_instance_attribute('buf', 'ns3::TagBuffer', is_const=False)
    ## byte-tag-list.h (module 'network'): ns3::ByteTagList::Iterator::Item::end [variable]
    cls.add_instance_attribute('end', 'int32_t', is_const=False)
    ## byte-tag-list.h (module 'network'): ns3::ByteTagList::Iterator::Item::size [variable]
    cls.add_instance_attribute('size', 'uint32_t', is_const=False)
    ## byte-tag-list.h (module 'network'): ns3::ByteTagList::Iterator::Item::start [variable]
    cls.add_instance_attribute('start', 'int32_t', is_const=False)
    ## byte-tag-list.h (module 'network'): ns3::ByteTagList::Iterator::Item::tid [variable]
    cls.add_instance_attribute('tid', 'ns3::TypeId', is_const=False)
    return

def register_Ns3CallbackBase_methods(root_module, cls):
    ## callback.h (module 'core'): ns3::CallbackBase::CallbackBase(ns3::CallbackBase const & arg0) [copy constructor]
    cls.add_constructor([param('ns3::CallbackBase const &', 'arg0')])
    ## callback.h (module 'core'): ns3::CallbackBase::CallbackBase() [constructor]
    cls.add_constructor([])
    ## callback.h (module 'core'): ns3::Ptr<ns3::CallbackImplBase> ns3::CallbackBase::GetImpl() const [member function]
    cls.add_method('GetImpl', 
                   'ns3::Ptr< ns3::CallbackImplBase >', 
                   [], 
                   is_const=True)
    ## callback.h (module 'core'): ns3::CallbackBase::CallbackBase(ns3::Ptr<ns3::CallbackImplBase> impl) [constructor]
    cls.add_constructor([param('ns3::Ptr< ns3::CallbackImplBase >', 'impl')], 
                        visibility='protected')
    return

def register_Ns3EventId_methods(root_module, cls):
    cls.add_binary_comparison_operator('!=')
    cls.add_binary_comparison_operator('==')
    ## event-id.h (module 'core'): ns3::EventId::EventId(ns3::EventId const & arg0) [copy constructor]
    cls.add_constructor([param('ns3::EventId const &', 'arg0')])
    ## event-id.h (module 'core'): ns3::EventId::EventId() [constructor]
    cls.add_constructor([])
    ## event-id.h (module 'core'): ns3::EventId::EventId(ns3::Ptr<ns3::EventImpl> const & impl, uint64_t ts, uint32_t context, uint32_t uid) [constructor]
    cls.add_constructor([param('ns3::Ptr< ns3::EventImpl > const &', 'impl'), param('uint64_t', 'ts'), param('uint32_t', 'context'), param('uint32_t', 'uid')])
    ## event-id.h (module 'core'): void ns3::EventId::Cancel() [member function]
    cls.add_method('Cancel', 
                   'void', 
                   [])
    ## event-id.h (module 'core'): uint32_t ns3::EventId::GetContext() const [member function]
    cls.add_method('GetContext', 
                   'uint32_t', 
                   [], 
                   is_const=True)
    ## event-id.h (module 'core'): uint64_t ns3::EventId::GetTs() const [member function]
    cls.add_method('GetTs', 
                   'uint64_t', 
                   [], 
                   is_const=True)
    ## event-id.h (module 'core'): uint32_t ns3::EventId::GetUid() const [member function]
    cls.add_method('GetUid', 
                   'uint32_t', 
                   [], 
                   is_const=True)
    ## event-id.h (module 'core'): bool ns3::EventId::IsExpired() const [member function]
    cls.add_method('IsExpired', 
                   'bool', 
                   [], 
                   is_const=True)
    ## event-id.h (module 'core'): bool ns3::EventId::IsRunning() const [member function]
    cls.add_method('IsRunning', 
                   'bool', 
                   [], 
                   is_const=True)
    ## event-id.h (module 'core'): ns3::EventImpl * ns3::EventId::PeekEventImpl() const [member function]
    cls.add_method('PeekEventImpl', 
                   'ns3::EventImpl *', 
                   [], 
                   is_const=True)
    return

def register_Ns3Hasher_methods(root_module, cls):
    ## hash.h (module 'core'): ns3::Hasher::Hasher(ns3::Hasher const & arg0) [copy constructor]
    cls.add_constructor([param('ns3::Hasher const &', 'arg0')])
    ## hash.h (module 'core'): ns3::Hasher::Hasher() [constructor]
    cls.add_constructor([])
    ## hash.h (module 'core'): ns3::Hasher::Hasher(ns3::Ptr<ns3::Hash::Implementation> hp) [constructor]
    cls.add_constructor([param('ns3::Ptr< ns3::Hash::Implementation >', 'hp')])
    ## hash.h (module 'core'): uint32_t ns3::Hasher::GetHash32(char const * buffer, size_t const size) [member function]
    cls.add_method('GetHash32', 
                   'uint32_t', 
                   [param('char const *', 'buffer'), param('size_t const', 'size')])
    ## hash.h (module 'core'): uint32_t ns3::Hasher::GetHash32(std::string const s) [member function]
    cls.add_method('GetHash32', 
                   'uint32_t', 
                   [param('std::string const', 's')])
    ## hash.h (module 'core'): uint64_t ns3::Hasher::GetHash64(char const * buffer, size_t const size) [member function]
    cls.add_method('GetHash64', 
                   'uint64_t', 
                   [param('char const *', 'buffer'), param('size_t const', 'size')])
    ## hash.h (module 'core'): uint64_t ns3::Hasher::GetHash64(std::string const s) [member function]
    cls.add_method('GetHash64', 
                   'uint64_t', 
                   [param('std::string const', 's')])
    ## hash.h (module 'core'): ns3::Hasher & ns3::Hasher::clear() [member function]
    cls.add_method('clear', 
                   'ns3::Hasher &', 
                   [])
    return

def register_Ns3Inet6SocketAddress_methods(root_module, cls):
    ## inet6-socket-address.h (module 'network'): ns3::Inet6SocketAddress::Inet6SocketAddress(ns3::Inet6SocketAddress const & arg0) [copy constructor]
    cls.add_constructor([param('ns3::Inet6SocketAddress const &', 'arg0')])
    ## inet6-socket-address.h (module 'network'): ns3::Inet6SocketAddress::Inet6SocketAddress(ns3::Ipv6Address ipv6, uint16_t port) [constructor]
    cls.add_constructor([param('ns3::Ipv6Address', 'ipv6'), param('uint16_t', 'port')])
    ## inet6-socket-address.h (module 'network'): ns3::Inet6SocketAddress::Inet6SocketAddress(ns3::Ipv6Address ipv6) [constructor]
    cls.add_constructor([param('ns3::Ipv6Address', 'ipv6')])
    ## inet6-socket-address.h (module 'network'): ns3::Inet6SocketAddress::Inet6SocketAddress(uint16_t port) [constructor]
    cls.add_constructor([param('uint16_t', 'port')])
    ## inet6-socket-address.h (module 'network'): ns3::Inet6SocketAddress::Inet6SocketAddress(char const * ipv6, uint16_t port) [constructor]
    cls.add_constructor([param('char const *', 'ipv6'), param('uint16_t', 'port')])
    ## inet6-socket-address.h (module 'network'): ns3::Inet6SocketAddress::Inet6SocketAddress(char const * ipv6) [constructor]
    cls.add_constructor([param('char const *', 'ipv6')])
    ## inet6-socket-address.h (module 'network'): static ns3::Inet6SocketAddress ns3::Inet6SocketAddress::ConvertFrom(ns3::Address const & addr) [member function]
    cls.add_method('ConvertFrom', 
                   'ns3::Inet6SocketAddress', 
                   [param('ns3::Address const &', 'addr')], 
                   is_static=True)
    ## inet6-socket-address.h (module 'network'): ns3::Ipv6Address ns3::Inet6SocketAddress::GetIpv6() const [member function]
    cls.add_method('GetIpv6', 
                   'ns3::Ipv6Address', 
                   [], 
                   is_const=True)
    ## inet6-socket-address.h (module 'network'): uint16_t ns3::Inet6SocketAddress::GetPort() const [member function]
    cls.add_method('GetPort', 
                   'uint16_t', 
                   [], 
                   is_const=True)
    ## inet6-socket-address.h (module 'network'): static bool ns3::Inet6SocketAddress::IsMatchingType(ns3::Address const & addr) [member function]
    cls.add_method('IsMatchingType', 
                   'bool', 
                   [param('ns3::Address const &', 'addr')], 
                   is_static=True)
    ## inet6-socket-address.h (module 'network'): void ns3::Inet6SocketAddress::SetIpv6(ns3::Ipv6Address ipv6) [member function]
    cls.add_method('SetIpv6', 
                   'void', 
                   [param('ns3::Ipv6Address', 'ipv6')])
    ## inet6-socket-address.h (module 'network'): void ns3::Inet6SocketAddress::SetPort(uint16_t port) [member function]
    cls.add_method('SetPort', 
                   'void', 
                   [param('uint16_t', 'port')])
    return

def register_Ns3InetSocketAddress_methods(root_module, cls):
    ## inet-socket-address.h (module 'network'): ns3::InetSocketAddress::InetSocketAddress(ns3::InetSocketAddress const & arg0) [copy constructor]
    cls.add_constructor([param('ns3::InetSocketAddress const &', 'arg0')])
    ## inet-socket-address.h (module 'network'): ns3::InetSocketAddress::InetSocketAddress(ns3::Ipv4Address ipv4, uint16_t port) [constructor]
    cls.add_constructor([param('ns3::Ipv4Address', 'ipv4'), param('uint16_t', 'port')])
    ## inet-socket-address.h (module 'network'): ns3::InetSocketAddress::InetSocketAddress(ns3::Ipv4Address ipv4) [constructor]
    cls.add_constructor([param('ns3::Ipv4Address', 'ipv4')])
    ## inet-socket-address.h (module 'network'): ns3::InetSocketAddress::InetSocketAddress(uint16_t port) [constructor]
    cls.add_constructor([param('uint16_t', 'port')])
    ## inet-socket-address.h (module 'network'): ns3::InetSocketAddress::InetSocketAddress(char const * ipv4, uint16_t port) [constructor]
    cls.add_constructor([param('char const *', 'ipv4'), param('uint16_t', 'port')])
    ## inet-socket-address.h (module 'network'): ns3::InetSocketAddress::InetSocketAddress(char const * ipv4) [constructor]
    cls.add_constructor([param('char const *', 'ipv4')])
    ## inet-socket-address.h (module 'network'): static ns3::InetSocketAddress ns3::InetSocketAddress::ConvertFrom(ns3::Address const & address) [member function]
    cls.add_method('ConvertFrom', 
                   'ns3::InetSocketAddress', 
                   [param('ns3::Address const &', 'address')], 
                   is_static=True)
    ## inet-socket-address.h (module 'network'): ns3::Ipv4Address ns3::InetSocketAddress::GetIpv4() const [member function]
    cls.add_method('GetIpv4', 
                   'ns3::Ipv4Address', 
                   [], 
                   is_const=True)
    ## inet-socket-address.h (module 'network'): uint16_t ns3::InetSocketAddress::GetPort() const [member function]
    cls.add_method('GetPort', 
                   'uint16_t', 
                   [], 
                   is_const=True)
    ## inet-socket-address.h (module 'network'): uint8_t ns3::InetSocketAddress::GetTos() const [member function]
    cls.add_method('GetTos', 
                   'uint8_t', 
                   [], 
                   is_const=True)
    ## inet-socket-address.h (module 'network'): static bool ns3::InetSocketAddress::IsMatchingType(ns3::Address const & address) [member function]
    cls.add_method('IsMatchingType', 
                   'bool', 
                   [param('ns3::Address const &', 'address')], 
                   is_static=True)
    ## inet-socket-address.h (module 'network'): void ns3::InetSocketAddress::SetIpv4(ns3::Ipv4Address address) [member function]
    cls.add_method('SetIpv4', 
                   'void', 
                   [param('ns3::Ipv4Address', 'address')])
    ## inet-socket-address.h (module 'network'): void ns3::InetSocketAddress::SetPort(uint16_t port) [member function]
    cls.add_method('SetPort', 
                   'void', 
                   [param('uint16_t', 'port')])
    ## inet-socket-address.h (module 'network'): void ns3::InetSocketAddress::SetTos(uint8_t tos) [member function]
    cls.add_method('SetTos', 
                   'void', 
                   [param('uint8_t', 'tos')])
    return

def register_Ns3IntToType__0_methods(root_module, cls):
    ## int-to-type.h (module 'core'): ns3::IntToType<0>::IntToType() [constructor]
    cls.add_constructor([])
    ## int-to-type.h (module 'core'): ns3::IntToType<0>::IntToType(ns3::IntToType<0> const & arg0) [copy constructor]
    cls.add_constructor([param('ns3::IntToType< 0 > const &', 'arg0')])
    return

def register_Ns3IntToType__1_methods(root_module, cls):
    ## int-to-type.h (module 'core'): ns3::IntToType<1>::IntToType() [constructor]
    cls.add_constructor([])
    ## int-to-type.h (module 'core'): ns3::IntToType<1>::IntToType(ns3::IntToType<1> const & arg0) [copy constructor]
    cls.add_constructor([param('ns3::IntToType< 1 > const &', 'arg0')])
    return

def register_Ns3IntToType__2_methods(root_module, cls):
    ## int-to-type.h (module 'core'): ns3::IntToType<2>::IntToType() [constructor]
    cls.add_constructor([])
    ## int-to-type.h (module 'core'): ns3::IntToType<2>::IntToType(ns3::IntToType<2> const & arg0) [copy constructor]
    cls.add_constructor([param('ns3::IntToType< 2 > const &', 'arg0')])
    return

def register_Ns3IntToType__3_methods(root_module, cls):
    ## int-to-type.h (module 'core'): ns3::IntToType<3>::IntToType() [constructor]
    cls.add_constructor([])
    ## int-to-type.h (module 'core'): ns3::IntToType<3>::IntToType(ns3::IntToType<3> const & arg0) [copy constructor]
    cls.add_constructor([param('ns3::IntToType< 3 > const &', 'arg0')])
    return

def register_Ns3IntToType__4_methods(root_module, cls):
    ## int-to-type.h (module 'core'): ns3::IntToType<4>::IntToType() [constructor]
    cls.add_constructor([])
    ## int-to-type.h (module 'core'): ns3::IntToType<4>::IntToType(ns3::IntToType<4> const & arg0) [copy constructor]
    cls.add_constructor([param('ns3::IntToType< 4 > const &', 'arg0')])
    return

def register_Ns3IntToType__5_methods(root_module, cls):
    ## int-to-type.h (module 'core'): ns3::IntToType<5>::IntToType() [constructor]
    cls.add_constructor([])
    ## int-to-type.h (module 'core'): ns3::IntToType<5>::IntToType(ns3::IntToType<5> const & arg0) [copy constructor]
    cls.add_constructor([param('ns3::IntToType< 5 > const &', 'arg0')])
    return

def register_Ns3IntToType__6_methods(root_module, cls):
    ## int-to-type.h (module 'core'): ns3::IntToType<6>::IntToType() [constructor]
    cls.add_constructor([])
    ## int-to-type.h (module 'core'): ns3::IntToType<6>::IntToType(ns3::IntToType<6> const & arg0) [copy constructor]
    cls.add_constructor([param('ns3::IntToType< 6 > const &', 'arg0')])
    return

def register_Ns3Ipv4Address_methods(root_module, cls):
    cls.add_binary_comparison_operator('!=')
    cls.add_binary_comparison_operator('<')
    cls.add_output_stream_operator()
    cls.add_binary_comparison_operator('==')
    ## ipv4-address.h (module 'network'): ns3::Ipv4Address::Ipv4Address(ns3::Ipv4Address const & arg0) [copy constructor]
    cls.add_constructor([param('ns3::Ipv4Address const &', 'arg0')])
    ## ipv4-address.h (module 'network'): ns3::Ipv4Address::Ipv4Address() [constructor]
    cls.add_constructor([])
    ## ipv4-address.h (module 'network'): ns3::Ipv4Address::Ipv4Address(uint32_t address) [constructor]
    cls.add_constructor([param('uint32_t', 'address')])
    ## ipv4-address.h (module 'network'): ns3::Ipv4Address::Ipv4Address(char const * address) [constructor]
    cls.add_constructor([param('char const *', 'address')])
    ## ipv4-address.h (module 'network'): ns3::Ipv4Address ns3::Ipv4Address::CombineMask(ns3::Ipv4Mask const & mask) const [member function]
    cls.add_method('CombineMask', 
                   'ns3::Ipv4Address', 
                   [param('ns3::Ipv4Mask const &', 'mask')], 
                   is_const=True)
    ## ipv4-address.h (module 'network'): static ns3::Ipv4Address ns3::Ipv4Address::ConvertFrom(ns3::Address const & address) [member function]
    cls.add_method('ConvertFrom', 
                   'ns3::Ipv4Address', 
                   [param('ns3::Address const &', 'address')], 
                   is_static=True)
    ## ipv4-address.h (module 'network'): static ns3::Ipv4Address ns3::Ipv4Address::Deserialize(uint8_t const * buf) [member function]
    cls.add_method('Deserialize', 
                   'ns3::Ipv4Address', 
                   [param('uint8_t const *', 'buf')], 
                   is_static=True)
    ## ipv4-address.h (module 'network'): uint32_t ns3::Ipv4Address::Get() const [member function]
    cls.add_method('Get', 
                   'uint32_t', 
                   [], 
                   is_const=True)
    ## ipv4-address.h (module 'network'): static ns3::Ipv4Address ns3::Ipv4Address::GetAny() [member function]
    cls.add_method('GetAny', 
                   'ns3::Ipv4Address', 
                   [], 
                   is_static=True)
    ## ipv4-address.h (module 'network'): static ns3::Ipv4Address ns3::Ipv4Address::GetBroadcast() [member function]
    cls.add_method('GetBroadcast', 
                   'ns3::Ipv4Address', 
                   [], 
                   is_static=True)
    ## ipv4-address.h (module 'network'): static ns3::Ipv4Address ns3::Ipv4Address::GetLoopback() [member function]
    cls.add_method('GetLoopback', 
                   'ns3::Ipv4Address', 
                   [], 
                   is_static=True)
    ## ipv4-address.h (module 'network'): ns3::Ipv4Address ns3::Ipv4Address::GetSubnetDirectedBroadcast(ns3::Ipv4Mask const & mask) const [member function]
    cls.add_method('GetSubnetDirectedBroadcast', 
                   'ns3::Ipv4Address', 
                   [param('ns3::Ipv4Mask const &', 'mask')], 
                   is_const=True)
    ## ipv4-address.h (module 'network'): static ns3::Ipv4Address ns3::Ipv4Address::GetZero() [member function]
    cls.add_method('GetZero', 
                   'ns3::Ipv4Address', 
                   [], 
                   is_static=True)
    ## ipv4-address.h (module 'network'): bool ns3::Ipv4Address::IsAny() const [member function]
    cls.add_method('IsAny', 
                   'bool', 
                   [], 
                   is_const=True)
    ## ipv4-address.h (module 'network'): bool ns3::Ipv4Address::IsBroadcast() const [member function]
    cls.add_method('IsBroadcast', 
                   'bool', 
                   [], 
                   is_const=True)
    ## ipv4-address.h (module 'network'): bool ns3::Ipv4Address::IsEqual(ns3::Ipv4Address const & other) const [member function]
    cls.add_method('IsEqual', 
                   'bool', 
                   [param('ns3::Ipv4Address const &', 'other')], 
                   is_const=True)
    ## ipv4-address.h (module 'network'): bool ns3::Ipv4Address::IsLocalMulticast() const [member function]
    cls.add_method('IsLocalMulticast', 
                   'bool', 
                   [], 
                   is_const=True)
    ## ipv4-address.h (module 'network'): bool ns3::Ipv4Address::IsLocalhost() const [member function]
    cls.add_method('IsLocalhost', 
                   'bool', 
                   [], 
                   is_const=True)
    ## ipv4-address.h (module 'network'): static bool ns3::Ipv4Address::IsMatchingType(ns3::Address const & address) [member function]
    cls.add_method('IsMatchingType', 
                   'bool', 
                   [param('ns3::Address const &', 'address')], 
                   is_static=True)
    ## ipv4-address.h (module 'network'): bool ns3::Ipv4Address::IsMulticast() const [member function]
    cls.add_method('IsMulticast', 
                   'bool', 
                   [], 
                   is_const=True)
    ## ipv4-address.h (module 'network'): bool ns3::Ipv4Address::IsSubnetDirectedBroadcast(ns3::Ipv4Mask const & mask) const [member function]
    cls.add_method('IsSubnetDirectedBroadcast', 
                   'bool', 
                   [param('ns3::Ipv4Mask const &', 'mask')], 
                   is_const=True)
    ## ipv4-address.h (module 'network'): void ns3::Ipv4Address::Print(std::ostream & os) const [member function]
    cls.add_method('Print', 
                   'void', 
                   [param('std::ostream &', 'os')], 
                   is_const=True)
    ## ipv4-address.h (module 'network'): void ns3::Ipv4Address::Serialize(uint8_t * buf) const [member function]
    cls.add_method('Serialize', 
                   'void', 
                   [param('uint8_t *', 'buf')], 
                   is_const=True)
    ## ipv4-address.h (module 'network'): void ns3::Ipv4Address::Set(uint32_t address) [member function]
    cls.add_method('Set', 
                   'void', 
                   [param('uint32_t', 'address')])
    ## ipv4-address.h (module 'network'): void ns3::Ipv4Address::Set(char const * address) [member function]
    cls.add_method('Set', 
                   'void', 
                   [param('char const *', 'address')])
    return

def register_Ns3Ipv4InterfaceAddress_methods(root_module, cls):
    cls.add_binary_comparison_operator('!=')
    cls.add_output_stream_operator()
    cls.add_binary_comparison_operator('==')
    ## ipv4-interface-address.h (module 'internet'): ns3::Ipv4InterfaceAddress::Ipv4InterfaceAddress() [constructor]
    cls.add_constructor([])
    ## ipv4-interface-address.h (module 'internet'): ns3::Ipv4InterfaceAddress::Ipv4InterfaceAddress(ns3::Ipv4Address local, ns3::Ipv4Mask mask) [constructor]
    cls.add_constructor([param('ns3::Ipv4Address', 'local'), param('ns3::Ipv4Mask', 'mask')])
    ## ipv4-interface-address.h (module 'internet'): ns3::Ipv4InterfaceAddress::Ipv4InterfaceAddress(ns3::Ipv4InterfaceAddress const & o) [copy constructor]
    cls.add_constructor([param('ns3::Ipv4InterfaceAddress const &', 'o')])
    ## ipv4-interface-address.h (module 'internet'): ns3::Ipv4Address ns3::Ipv4InterfaceAddress::GetBroadcast() const [member function]
    cls.add_method('GetBroadcast', 
                   'ns3::Ipv4Address', 
                   [], 
                   is_const=True)
    ## ipv4-interface-address.h (module 'internet'): ns3::Ipv4Address ns3::Ipv4InterfaceAddress::GetLocal() const [member function]
    cls.add_method('GetLocal', 
                   'ns3::Ipv4Address', 
                   [], 
                   is_const=True)
    ## ipv4-interface-address.h (module 'internet'): ns3::Ipv4Mask ns3::Ipv4InterfaceAddress::GetMask() const [member function]
    cls.add_method('GetMask', 
                   'ns3::Ipv4Mask', 
                   [], 
                   is_const=True)
    ## ipv4-interface-address.h (module 'internet'): ns3::Ipv4InterfaceAddress::InterfaceAddressScope_e ns3::Ipv4InterfaceAddress::GetScope() const [member function]
    cls.add_method('GetScope', 
                   'ns3::Ipv4InterfaceAddress::InterfaceAddressScope_e', 
                   [], 
                   is_const=True)
    ## ipv4-interface-address.h (module 'internet'): bool ns3::Ipv4InterfaceAddress::IsSecondary() const [member function]
    cls.add_method('IsSecondary', 
                   'bool', 
                   [], 
                   is_const=True)
    ## ipv4-interface-address.h (module 'internet'): void ns3::Ipv4InterfaceAddress::SetBroadcast(ns3::Ipv4Address broadcast) [member function]
    cls.add_method('SetBroadcast', 
                   'void', 
                   [param('ns3::Ipv4Address', 'broadcast')])
    ## ipv4-interface-address.h (module 'internet'): void ns3::Ipv4InterfaceAddress::SetLocal(ns3::Ipv4Address local) [member function]
    cls.add_method('SetLocal', 
                   'void', 
                   [param('ns3::Ipv4Address', 'local')])
    ## ipv4-interface-address.h (module 'internet'): void ns3::Ipv4InterfaceAddress::SetMask(ns3::Ipv4Mask mask) [member function]
    cls.add_method('SetMask', 
                   'void', 
                   [param('ns3::Ipv4Mask', 'mask')])
    ## ipv4-interface-address.h (module 'internet'): void ns3::Ipv4InterfaceAddress::SetPrimary() [member function]
    cls.add_method('SetPrimary', 
                   'void', 
                   [])
    ## ipv4-interface-address.h (module 'internet'): void ns3::Ipv4InterfaceAddress::SetScope(ns3::Ipv4InterfaceAddress::InterfaceAddressScope_e scope) [member function]
    cls.add_method('SetScope', 
                   'void', 
                   [param('ns3::Ipv4InterfaceAddress::InterfaceAddressScope_e', 'scope')])
    ## ipv4-interface-address.h (module 'internet'): void ns3::Ipv4InterfaceAddress::SetSecondary() [member function]
    cls.add_method('SetSecondary', 
                   'void', 
                   [])
    return

def register_Ns3Ipv4Mask_methods(root_module, cls):
    cls.add_binary_comparison_operator('!=')
    cls.add_output_stream_operator()
    cls.add_binary_comparison_operator('==')
    ## ipv4-address.h (module 'network'): ns3::Ipv4Mask::Ipv4Mask(ns3::Ipv4Mask const & arg0) [copy constructor]
    cls.add_constructor([param('ns3::Ipv4Mask const &', 'arg0')])
    ## ipv4-address.h (module 'network'): ns3::Ipv4Mask::Ipv4Mask() [constructor]
    cls.add_constructor([])
    ## ipv4-address.h (module 'network'): ns3::Ipv4Mask::Ipv4Mask(uint32_t mask) [constructor]
    cls.add_constructor([param('uint32_t', 'mask')])
    ## ipv4-address.h (module 'network'): ns3::Ipv4Mask::Ipv4Mask(char const * mask) [constructor]
    cls.add_constructor([param('char const *', 'mask')])
    ## ipv4-address.h (module 'network'): uint32_t ns3::Ipv4Mask::Get() const [member function]
    cls.add_method('Get', 
                   'uint32_t', 
                   [], 
                   is_const=True)
    ## ipv4-address.h (module 'network'): uint32_t ns3::Ipv4Mask::GetInverse() const [member function]
    cls.add_method('GetInverse', 
                   'uint32_t', 
                   [], 
                   is_const=True)
    ## ipv4-address.h (module 'network'): static ns3::Ipv4Mask ns3::Ipv4Mask::GetLoopback() [member function]
    cls.add_method('GetLoopback', 
                   'ns3::Ipv4Mask', 
                   [], 
                   is_static=True)
    ## ipv4-address.h (module 'network'): static ns3::Ipv4Mask ns3::Ipv4Mask::GetOnes() [member function]
    cls.add_method('GetOnes', 
                   'ns3::Ipv4Mask', 
                   [], 
                   is_static=True)
    ## ipv4-address.h (module 'network'): uint16_t ns3::Ipv4Mask::GetPrefixLength() const [member function]
    cls.add_method('GetPrefixLength', 
                   'uint16_t', 
                   [], 
                   is_const=True)
    ## ipv4-address.h (module 'network'): static ns3::Ipv4Mask ns3::Ipv4Mask::GetZero() [member function]
    cls.add_method('GetZero', 
                   'ns3::Ipv4Mask', 
                   [], 
                   is_static=True)
    ## ipv4-address.h (module 'network'): bool ns3::Ipv4Mask::IsEqual(ns3::Ipv4Mask other) const [member function]
    cls.add_method('IsEqual', 
                   'bool', 
                   [param('ns3::Ipv4Mask', 'other')], 
                   is_const=True)
    ## ipv4-address.h (module 'network'): bool ns3::Ipv4Mask::IsMatch(ns3::Ipv4Address a, ns3::Ipv4Address b) const [member function]
    cls.add_method('IsMatch', 
                   'bool', 
                   [param('ns3::Ipv4Address', 'a'), param('ns3::Ipv4Address', 'b')], 
                   is_const=True)
    ## ipv4-address.h (module 'network'): void ns3::Ipv4Mask::Print(std::ostream & os) const [member function]
    cls.add_method('Print', 
                   'void', 
                   [param('std::ostream &', 'os')], 
                   is_const=True)
    ## ipv4-address.h (module 'network'): void ns3::Ipv4Mask::Set(uint32_t mask) [member function]
    cls.add_method('Set', 
                   'void', 
                   [param('uint32_t', 'mask')])
    return

def register_Ns3Ipv4RoutingHelper_methods(root_module, cls):
    ## ipv4-routing-helper.h (module 'internet'): ns3::Ipv4RoutingHelper::Ipv4RoutingHelper() [constructor]
    cls.add_constructor([])
    ## ipv4-routing-helper.h (module 'internet'): ns3::Ipv4RoutingHelper::Ipv4RoutingHelper(ns3::Ipv4RoutingHelper const & arg0) [copy constructor]
    cls.add_constructor([param('ns3::Ipv4RoutingHelper const &', 'arg0')])
    ## ipv4-routing-helper.h (module 'internet'): ns3::Ipv4RoutingHelper * ns3::Ipv4RoutingHelper::Copy() const [member function]
    cls.add_method('Copy', 
                   'ns3::Ipv4RoutingHelper *', 
                   [], 
                   is_pure_virtual=True, is_const=True, is_virtual=True)
    ## ipv4-routing-helper.h (module 'internet'): ns3::Ptr<ns3::Ipv4RoutingProtocol> ns3::Ipv4RoutingHelper::Create(ns3::Ptr<ns3::Node> node) const [member function]
    cls.add_method('Create', 
                   'ns3::Ptr< ns3::Ipv4RoutingProtocol >', 
                   [param('ns3::Ptr< ns3::Node >', 'node')], 
                   is_pure_virtual=True, is_const=True, is_virtual=True)
    ## ipv4-routing-helper.h (module 'internet'): static void ns3::Ipv4RoutingHelper::PrintNeighborCacheAllAt(ns3::Time printTime, ns3::Ptr<ns3::OutputStreamWrapper> stream) [member function]
    cls.add_method('PrintNeighborCacheAllAt', 
                   'void', 
                   [param('ns3::Time', 'printTime'), param('ns3::Ptr< ns3::OutputStreamWrapper >', 'stream')], 
                   is_static=True)
    ## ipv4-routing-helper.h (module 'internet'): static void ns3::Ipv4RoutingHelper::PrintNeighborCacheAllEvery(ns3::Time printInterval, ns3::Ptr<ns3::OutputStreamWrapper> stream) [member function]
    cls.add_method('PrintNeighborCacheAllEvery', 
                   'void', 
                   [param('ns3::Time', 'printInterval'), param('ns3::Ptr< ns3::OutputStreamWrapper >', 'stream')], 
                   is_static=True)
    ## ipv4-routing-helper.h (module 'internet'): static void ns3::Ipv4RoutingHelper::PrintNeighborCacheAt(ns3::Time printTime, ns3::Ptr<ns3::Node> node, ns3::Ptr<ns3::OutputStreamWrapper> stream) [member function]
    cls.add_method('PrintNeighborCacheAt', 
                   'void', 
                   [param('ns3::Time', 'printTime'), param('ns3::Ptr< ns3::Node >', 'node'), param('ns3::Ptr< ns3::OutputStreamWrapper >', 'stream')], 
                   is_static=True)
    ## ipv4-routing-helper.h (module 'internet'): static void ns3::Ipv4RoutingHelper::PrintNeighborCacheEvery(ns3::Time printInterval, ns3::Ptr<ns3::Node> node, ns3::Ptr<ns3::OutputStreamWrapper> stream) [member function]
    cls.add_method('PrintNeighborCacheEvery', 
                   'void', 
                   [param('ns3::Time', 'printInterval'), param('ns3::Ptr< ns3::Node >', 'node'), param('ns3::Ptr< ns3::OutputStreamWrapper >', 'stream')], 
                   is_static=True)
    ## ipv4-routing-helper.h (module 'internet'): static void ns3::Ipv4RoutingHelper::PrintRoutingTableAllAt(ns3::Time printTime, ns3::Ptr<ns3::OutputStreamWrapper> stream) [member function]
    cls.add_method('PrintRoutingTableAllAt', 
                   'void', 
                   [param('ns3::Time', 'printTime'), param('ns3::Ptr< ns3::OutputStreamWrapper >', 'stream')], 
                   is_static=True)
    ## ipv4-routing-helper.h (module 'internet'): static void ns3::Ipv4RoutingHelper::PrintRoutingTableAllEvery(ns3::Time printInterval, ns3::Ptr<ns3::OutputStreamWrapper> stream) [member function]
    cls.add_method('PrintRoutingTableAllEvery', 
                   'void', 
                   [param('ns3::Time', 'printInterval'), param('ns3::Ptr< ns3::OutputStreamWrapper >', 'stream')], 
                   is_static=True)
    ## ipv4-routing-helper.h (module 'internet'): static void ns3::Ipv4RoutingHelper::PrintRoutingTableAt(ns3::Time printTime, ns3::Ptr<ns3::Node> node, ns3::Ptr<ns3::OutputStreamWrapper> stream) [member function]
    cls.add_method('PrintRoutingTableAt', 
                   'void', 
                   [param('ns3::Time', 'printTime'), param('ns3::Ptr< ns3::Node >', 'node'), param('ns3::Ptr< ns3::OutputStreamWrapper >', 'stream')], 
                   is_static=True)
    ## ipv4-routing-helper.h (module 'internet'): static void ns3::Ipv4RoutingHelper::PrintRoutingTableEvery(ns3::Time printInterval, ns3::Ptr<ns3::Node> node, ns3::Ptr<ns3::OutputStreamWrapper> stream) [member function]
    cls.add_method('PrintRoutingTableEvery', 
                   'void', 
                   [param('ns3::Time', 'printInterval'), param('ns3::Ptr< ns3::Node >', 'node'), param('ns3::Ptr< ns3::OutputStreamWrapper >', 'stream')], 
                   is_static=True)
    return

def register_Ns3Ipv6Address_methods(root_module, cls):
    cls.add_binary_comparison_operator('!=')
    cls.add_binary_comparison_operator('<')
    cls.add_output_stream_operator()
    cls.add_binary_comparison_operator('==')
    ## ipv6-address.h (module 'network'): ns3::Ipv6Address::Ipv6Address() [constructor]
    cls.add_constructor([])
    ## ipv6-address.h (module 'network'): ns3::Ipv6Address::Ipv6Address(char const * address) [constructor]
    cls.add_constructor([param('char const *', 'address')])
    ## ipv6-address.h (module 'network'): ns3::Ipv6Address::Ipv6Address(uint8_t * address) [constructor]
    cls.add_constructor([param('uint8_t *', 'address')])
    ## ipv6-address.h (module 'network'): ns3::Ipv6Address::Ipv6Address(ns3::Ipv6Address const & addr) [copy constructor]
    cls.add_constructor([param('ns3::Ipv6Address const &', 'addr')])
    ## ipv6-address.h (module 'network'): ns3::Ipv6Address::Ipv6Address(ns3::Ipv6Address const * addr) [constructor]
    cls.add_constructor([param('ns3::Ipv6Address const *', 'addr')])
    ## ipv6-address.h (module 'network'): ns3::Ipv6Address ns3::Ipv6Address::CombinePrefix(ns3::Ipv6Prefix const & prefix) [member function]
    cls.add_method('CombinePrefix', 
                   'ns3::Ipv6Address', 
                   [param('ns3::Ipv6Prefix const &', 'prefix')])
    ## ipv6-address.h (module 'network'): static ns3::Ipv6Address ns3::Ipv6Address::ConvertFrom(ns3::Address const & address) [member function]
    cls.add_method('ConvertFrom', 
                   'ns3::Ipv6Address', 
                   [param('ns3::Address const &', 'address')], 
                   is_static=True)
    ## ipv6-address.h (module 'network'): static ns3::Ipv6Address ns3::Ipv6Address::Deserialize(uint8_t const * buf) [member function]
    cls.add_method('Deserialize', 
                   'ns3::Ipv6Address', 
                   [param('uint8_t const *', 'buf')], 
                   is_static=True)
    ## ipv6-address.h (module 'network'): static ns3::Ipv6Address ns3::Ipv6Address::GetAllHostsMulticast() [member function]
    cls.add_method('GetAllHostsMulticast', 
                   'ns3::Ipv6Address', 
                   [], 
                   is_static=True)
    ## ipv6-address.h (module 'network'): static ns3::Ipv6Address ns3::Ipv6Address::GetAllNodesMulticast() [member function]
    cls.add_method('GetAllNodesMulticast', 
                   'ns3::Ipv6Address', 
                   [], 
                   is_static=True)
    ## ipv6-address.h (module 'network'): static ns3::Ipv6Address ns3::Ipv6Address::GetAllRoutersMulticast() [member function]
    cls.add_method('GetAllRoutersMulticast', 
                   'ns3::Ipv6Address', 
                   [], 
                   is_static=True)
    ## ipv6-address.h (module 'network'): static ns3::Ipv6Address ns3::Ipv6Address::GetAny() [member function]
    cls.add_method('GetAny', 
                   'ns3::Ipv6Address', 
                   [], 
                   is_static=True)
    ## ipv6-address.h (module 'network'): void ns3::Ipv6Address::GetBytes(uint8_t * buf) const [member function]
    cls.add_method('GetBytes', 
                   'void', 
                   [param('uint8_t *', 'buf')], 
                   is_const=True)
    ## ipv6-address.h (module 'network'): ns3::Ipv4Address ns3::Ipv6Address::GetIpv4MappedAddress() const [member function]
    cls.add_method('GetIpv4MappedAddress', 
                   'ns3::Ipv4Address', 
                   [], 
                   is_const=True)
    ## ipv6-address.h (module 'network'): static ns3::Ipv6Address ns3::Ipv6Address::GetLoopback() [member function]
    cls.add_method('GetLoopback', 
                   'ns3::Ipv6Address', 
                   [], 
                   is_static=True)
    ## ipv6-address.h (module 'network'): static ns3::Ipv6Address ns3::Ipv6Address::GetOnes() [member function]
    cls.add_method('GetOnes', 
                   'ns3::Ipv6Address', 
                   [], 
                   is_static=True)
    ## ipv6-address.h (module 'network'): static ns3::Ipv6Address ns3::Ipv6Address::GetZero() [member function]
    cls.add_method('GetZero', 
                   'ns3::Ipv6Address', 
                   [], 
                   is_static=True)
    ## ipv6-address.h (module 'network'): bool ns3::Ipv6Address::IsAllHostsMulticast() const [member function]
    cls.add_method('IsAllHostsMulticast', 
                   'bool', 
                   [], 
                   deprecated=True, is_const=True)
    ## ipv6-address.h (module 'network'): bool ns3::Ipv6Address::IsAllNodesMulticast() const [member function]
    cls.add_method('IsAllNodesMulticast', 
                   'bool', 
                   [], 
                   is_const=True)
    ## ipv6-address.h (module 'network'): bool ns3::Ipv6Address::IsAllRoutersMulticast() const [member function]
    cls.add_method('IsAllRoutersMulticast', 
                   'bool', 
                   [], 
                   is_const=True)
    ## ipv6-address.h (module 'network'): bool ns3::Ipv6Address::IsAny() const [member function]
    cls.add_method('IsAny', 
                   'bool', 
                   [], 
                   is_const=True)
    ## ipv6-address.h (module 'network'): bool ns3::Ipv6Address::IsDocumentation() const [member function]
    cls.add_method('IsDocumentation', 
                   'bool', 
                   [], 
                   is_const=True)
    ## ipv6-address.h (module 'network'): bool ns3::Ipv6Address::IsEqual(ns3::Ipv6Address const & other) const [member function]
    cls.add_method('IsEqual', 
                   'bool', 
                   [param('ns3::Ipv6Address const &', 'other')], 
                   is_const=True)
    ## ipv6-address.h (module 'network'): bool ns3::Ipv6Address::IsIpv4MappedAddress() const [member function]
    cls.add_method('IsIpv4MappedAddress', 
                   'bool', 
                   [], 
                   is_const=True)
    ## ipv6-address.h (module 'network'): bool ns3::Ipv6Address::IsLinkLocal() const [member function]
    cls.add_method('IsLinkLocal', 
                   'bool', 
                   [], 
                   is_const=True)
    ## ipv6-address.h (module 'network'): bool ns3::Ipv6Address::IsLinkLocalMulticast() const [member function]
    cls.add_method('IsLinkLocalMulticast', 
                   'bool', 
                   [], 
                   is_const=True)
    ## ipv6-address.h (module 'network'): bool ns3::Ipv6Address::IsLocalhost() const [member function]
    cls.add_method('IsLocalhost', 
                   'bool', 
                   [], 
                   is_const=True)
    ## ipv6-address.h (module 'network'): static bool ns3::Ipv6Address::IsMatchingType(ns3::Address const & address) [member function]
    cls.add_method('IsMatchingType', 
                   'bool', 
                   [param('ns3::Address const &', 'address')], 
                   is_static=True)
    ## ipv6-address.h (module 'network'): bool ns3::Ipv6Address::IsMulticast() const [member function]
    cls.add_method('IsMulticast', 
                   'bool', 
                   [], 
                   is_const=True)
    ## ipv6-address.h (module 'network'): bool ns3::Ipv6Address::IsSolicitedMulticast() const [member function]
    cls.add_method('IsSolicitedMulticast', 
                   'bool', 
                   [], 
                   is_const=True)
    ## ipv6-address.h (module 'network'): static ns3::Ipv6Address ns3::Ipv6Address::MakeAutoconfiguredAddress(ns3::Mac16Address addr, ns3::Ipv6Address prefix) [member function]
    cls.add_method('MakeAutoconfiguredAddress', 
                   'ns3::Ipv6Address', 
                   [param('ns3::Mac16Address', 'addr'), param('ns3::Ipv6Address', 'prefix')], 
                   is_static=True)
    ## ipv6-address.h (module 'network'): static ns3::Ipv6Address ns3::Ipv6Address::MakeAutoconfiguredAddress(ns3::Mac48Address addr, ns3::Ipv6Address prefix) [member function]
    cls.add_method('MakeAutoconfiguredAddress', 
                   'ns3::Ipv6Address', 
                   [param('ns3::Mac48Address', 'addr'), param('ns3::Ipv6Address', 'prefix')], 
                   is_static=True)
    ## ipv6-address.h (module 'network'): static ns3::Ipv6Address ns3::Ipv6Address::MakeAutoconfiguredAddress(ns3::Mac64Address addr, ns3::Ipv6Address prefix) [member function]
    cls.add_method('MakeAutoconfiguredAddress', 
                   'ns3::Ipv6Address', 
                   [param('ns3::Mac64Address', 'addr'), param('ns3::Ipv6Address', 'prefix')], 
                   is_static=True)
    ## ipv6-address.h (module 'network'): static ns3::Ipv6Address ns3::Ipv6Address::MakeAutoconfiguredLinkLocalAddress(ns3::Mac16Address mac) [member function]
    cls.add_method('MakeAutoconfiguredLinkLocalAddress', 
                   'ns3::Ipv6Address', 
                   [param('ns3::Mac16Address', 'mac')], 
                   is_static=True)
    ## ipv6-address.h (module 'network'): static ns3::Ipv6Address ns3::Ipv6Address::MakeAutoconfiguredLinkLocalAddress(ns3::Mac48Address mac) [member function]
    cls.add_method('MakeAutoconfiguredLinkLocalAddress', 
                   'ns3::Ipv6Address', 
                   [param('ns3::Mac48Address', 'mac')], 
                   is_static=True)
    ## ipv6-address.h (module 'network'): static ns3::Ipv6Address ns3::Ipv6Address::MakeAutoconfiguredLinkLocalAddress(ns3::Mac64Address mac) [member function]
    cls.add_method('MakeAutoconfiguredLinkLocalAddress', 
                   'ns3::Ipv6Address', 
                   [param('ns3::Mac64Address', 'mac')], 
                   is_static=True)
    ## ipv6-address.h (module 'network'): static ns3::Ipv6Address ns3::Ipv6Address::MakeIpv4MappedAddress(ns3::Ipv4Address addr) [member function]
    cls.add_method('MakeIpv4MappedAddress', 
                   'ns3::Ipv6Address', 
                   [param('ns3::Ipv4Address', 'addr')], 
                   is_static=True)
    ## ipv6-address.h (module 'network'): static ns3::Ipv6Address ns3::Ipv6Address::MakeSolicitedAddress(ns3::Ipv6Address addr) [member function]
    cls.add_method('MakeSolicitedAddress', 
                   'ns3::Ipv6Address', 
                   [param('ns3::Ipv6Address', 'addr')], 
                   is_static=True)
    ## ipv6-address.h (module 'network'): void ns3::Ipv6Address::Print(std::ostream & os) const [member function]
    cls.add_method('Print', 
                   'void', 
                   [param('std::ostream &', 'os')], 
                   is_const=True)
    ## ipv6-address.h (module 'network'): void ns3::Ipv6Address::Serialize(uint8_t * buf) const [member function]
    cls.add_method('Serialize', 
                   'void', 
                   [param('uint8_t *', 'buf')], 
                   is_const=True)
    ## ipv6-address.h (module 'network'): void ns3::Ipv6Address::Set(char const * address) [member function]
    cls.add_method('Set', 
                   'void', 
                   [param('char const *', 'address')])
    ## ipv6-address.h (module 'network'): void ns3::Ipv6Address::Set(uint8_t * address) [member function]
    cls.add_method('Set', 
                   'void', 
                   [param('uint8_t *', 'address')])
    return

def register_Ns3Ipv6Prefix_methods(root_module, cls):
    cls.add_binary_comparison_operator('!=')
    cls.add_output_stream_operator()
    cls.add_binary_comparison_operator('==')
    ## ipv6-address.h (module 'network'): ns3::Ipv6Prefix::Ipv6Prefix() [constructor]
    cls.add_constructor([])
    ## ipv6-address.h (module 'network'): ns3::Ipv6Prefix::Ipv6Prefix(uint8_t * prefix) [constructor]
    cls.add_constructor([param('uint8_t *', 'prefix')])
    ## ipv6-address.h (module 'network'): ns3::Ipv6Prefix::Ipv6Prefix(char const * prefix) [constructor]
    cls.add_constructor([param('char const *', 'prefix')])
    ## ipv6-address.h (module 'network'): ns3::Ipv6Prefix::Ipv6Prefix(uint8_t prefix) [constructor]
    cls.add_constructor([param('uint8_t', 'prefix')])
    ## ipv6-address.h (module 'network'): ns3::Ipv6Prefix::Ipv6Prefix(ns3::Ipv6Prefix const & prefix) [copy constructor]
    cls.add_constructor([param('ns3::Ipv6Prefix const &', 'prefix')])
    ## ipv6-address.h (module 'network'): ns3::Ipv6Prefix::Ipv6Prefix(ns3::Ipv6Prefix const * prefix) [constructor]
    cls.add_constructor([param('ns3::Ipv6Prefix const *', 'prefix')])
    ## ipv6-address.h (module 'network'): void ns3::Ipv6Prefix::GetBytes(uint8_t * buf) const [member function]
    cls.add_method('GetBytes', 
                   'void', 
                   [param('uint8_t *', 'buf')], 
                   is_const=True)
    ## ipv6-address.h (module 'network'): static ns3::Ipv6Prefix ns3::Ipv6Prefix::GetLoopback() [member function]
    cls.add_method('GetLoopback', 
                   'ns3::Ipv6Prefix', 
                   [], 
                   is_static=True)
    ## ipv6-address.h (module 'network'): static ns3::Ipv6Prefix ns3::Ipv6Prefix::GetOnes() [member function]
    cls.add_method('GetOnes', 
                   'ns3::Ipv6Prefix', 
                   [], 
                   is_static=True)
    ## ipv6-address.h (module 'network'): uint8_t ns3::Ipv6Prefix::GetPrefixLength() const [member function]
    cls.add_method('GetPrefixLength', 
                   'uint8_t', 
                   [], 
                   is_const=True)
    ## ipv6-address.h (module 'network'): static ns3::Ipv6Prefix ns3::Ipv6Prefix::GetZero() [member function]
    cls.add_method('GetZero', 
                   'ns3::Ipv6Prefix', 
                   [], 
                   is_static=True)
    ## ipv6-address.h (module 'network'): bool ns3::Ipv6Prefix::IsEqual(ns3::Ipv6Prefix const & other) const [member function]
    cls.add_method('IsEqual', 
                   'bool', 
                   [param('ns3::Ipv6Prefix const &', 'other')], 
                   is_const=True)
    ## ipv6-address.h (module 'network'): bool ns3::Ipv6Prefix::IsMatch(ns3::Ipv6Address a, ns3::Ipv6Address b) const [member function]
    cls.add_method('IsMatch', 
                   'bool', 
                   [param('ns3::Ipv6Address', 'a'), param('ns3::Ipv6Address', 'b')], 
                   is_const=True)
    ## ipv6-address.h (module 'network'): void ns3::Ipv6Prefix::Print(std::ostream & os) const [member function]
    cls.add_method('Print', 
                   'void', 
                   [param('std::ostream &', 'os')], 
                   is_const=True)
    return

def register_Ns3Mac48Address_methods(root_module, cls):
    cls.add_binary_comparison_operator('!=')
    cls.add_binary_comparison_operator('<')
    cls.add_output_stream_operator()
    cls.add_binary_comparison_operator('==')
    ## mac48-address.h (module 'network'): ns3::Mac48Address::Mac48Address(ns3::Mac48Address const & arg0) [copy constructor]
    cls.add_constructor([param('ns3::Mac48Address const &', 'arg0')])
    ## mac48-address.h (module 'network'): ns3::Mac48Address::Mac48Address() [constructor]
    cls.add_constructor([])
    ## mac48-address.h (module 'network'): ns3::Mac48Address::Mac48Address(char const * str) [constructor]
    cls.add_constructor([param('char const *', 'str')])
    ## mac48-address.h (module 'network'): static ns3::Mac48Address ns3::Mac48Address::Allocate() [member function]
    cls.add_method('Allocate', 
                   'ns3::Mac48Address', 
                   [], 
                   is_static=True)
    ## mac48-address.h (module 'network'): static ns3::Mac48Address ns3::Mac48Address::ConvertFrom(ns3::Address const & address) [member function]
    cls.add_method('ConvertFrom', 
                   'ns3::Mac48Address', 
                   [param('ns3::Address const &', 'address')], 
                   is_static=True)
    ## mac48-address.h (module 'network'): void ns3::Mac48Address::CopyFrom(uint8_t const * buffer) [member function]
    cls.add_method('CopyFrom', 
                   'void', 
                   [param('uint8_t const *', 'buffer')])
    ## mac48-address.h (module 'network'): void ns3::Mac48Address::CopyTo(uint8_t * buffer) const [member function]
    cls.add_method('CopyTo', 
                   'void', 
                   [param('uint8_t *', 'buffer')], 
                   is_const=True)
    ## mac48-address.h (module 'network'): static ns3::Mac48Address ns3::Mac48Address::GetBroadcast() [member function]
    cls.add_method('GetBroadcast', 
                   'ns3::Mac48Address', 
                   [], 
                   is_static=True)
    ## mac48-address.h (module 'network'): static ns3::Mac48Address ns3::Mac48Address::GetMulticast(ns3::Ipv4Address address) [member function]
    cls.add_method('GetMulticast', 
                   'ns3::Mac48Address', 
                   [param('ns3::Ipv4Address', 'address')], 
                   is_static=True)
    ## mac48-address.h (module 'network'): static ns3::Mac48Address ns3::Mac48Address::GetMulticast(ns3::Ipv6Address address) [member function]
    cls.add_method('GetMulticast', 
                   'ns3::Mac48Address', 
                   [param('ns3::Ipv6Address', 'address')], 
                   is_static=True)
    ## mac48-address.h (module 'network'): static ns3::Mac48Address ns3::Mac48Address::GetMulticast6Prefix() [member function]
    cls.add_method('GetMulticast6Prefix', 
                   'ns3::Mac48Address', 
                   [], 
                   is_static=True)
    ## mac48-address.h (module 'network'): static ns3::Mac48Address ns3::Mac48Address::GetMulticastPrefix() [member function]
    cls.add_method('GetMulticastPrefix', 
                   'ns3::Mac48Address', 
                   [], 
                   is_static=True)
    ## mac48-address.h (module 'network'): bool ns3::Mac48Address::IsBroadcast() const [member function]
    cls.add_method('IsBroadcast', 
                   'bool', 
                   [], 
                   is_const=True)
    ## mac48-address.h (module 'network'): bool ns3::Mac48Address::IsGroup() const [member function]
    cls.add_method('IsGroup', 
                   'bool', 
                   [], 
                   is_const=True)
    ## mac48-address.h (module 'network'): static bool ns3::Mac48Address::IsMatchingType(ns3::Address const & address) [member function]
    cls.add_method('IsMatchingType', 
                   'bool', 
                   [param('ns3::Address const &', 'address')], 
                   is_static=True)
    return

def register_Ns3NodeContainer_methods(root_module, cls):
    ## node-container.h (module 'network'): ns3::NodeContainer::NodeContainer(ns3::NodeContainer const & arg0) [copy constructor]
    cls.add_constructor([param('ns3::NodeContainer const &', 'arg0')])
    ## node-container.h (module 'network'): ns3::NodeContainer::NodeContainer() [constructor]
    cls.add_constructor([])
    ## node-container.h (module 'network'): ns3::NodeContainer::NodeContainer(ns3::Ptr<ns3::Node> node) [constructor]
    cls.add_constructor([param('ns3::Ptr< ns3::Node >', 'node')])
    ## node-container.h (module 'network'): ns3::NodeContainer::NodeContainer(std::string nodeName) [constructor]
    cls.add_constructor([param('std::string', 'nodeName')])
    ## node-container.h (module 'network'): ns3::NodeContainer::NodeContainer(ns3::NodeContainer const & a, ns3::NodeContainer const & b) [constructor]
    cls.add_constructor([param('ns3::NodeContainer const &', 'a'), param('ns3::NodeContainer const &', 'b')])
    ## node-container.h (module 'network'): ns3::NodeContainer::NodeContainer(ns3::NodeContainer const & a, ns3::NodeContainer const & b, ns3::NodeContainer const & c) [constructor]
    cls.add_constructor([param('ns3::NodeContainer const &', 'a'), param('ns3::NodeContainer const &', 'b'), param('ns3::NodeContainer const &', 'c')])
    ## node-container.h (module 'network'): ns3::NodeContainer::NodeContainer(ns3::NodeContainer const & a, ns3::NodeContainer const & b, ns3::NodeContainer const & c, ns3::NodeContainer const & d) [constructor]
    cls.add_constructor([param('ns3::NodeContainer const &', 'a'), param('ns3::NodeContainer const &', 'b'), param('ns3::NodeContainer const &', 'c'), param('ns3::NodeContainer const &', 'd')])
    ## node-container.h (module 'network'): ns3::NodeContainer::NodeContainer(ns3::NodeContainer const & a, ns3::NodeContainer const & b, ns3::NodeContainer const & c, ns3::NodeContainer const & d, ns3::NodeContainer const & e) [constructor]
    cls.add_constructor([param('ns3::NodeContainer const &', 'a'), param('ns3::NodeContainer const &', 'b'), param('ns3::NodeContainer const &', 'c'), param('ns3::NodeContainer const &', 'd'), param('ns3::NodeContainer const &', 'e')])
    ## node-container.h (module 'network'): void ns3::NodeContainer::Add(ns3::NodeContainer other) [member function]
    cls.add_method('Add', 
                   'void', 
                   [param('ns3::NodeContainer', 'other')])
    ## node-container.h (module 'network'): void ns3::NodeContainer::Add(ns3::Ptr<ns3::Node> node) [member function]
    cls.add_method('Add', 
                   'void', 
                   [param('ns3::Ptr< ns3::Node >', 'node')])
    ## node-container.h (module 'network'): void ns3::NodeContainer::Add(std::string nodeName) [member function]
    cls.add_method('Add', 
                   'void', 
                   [param('std::string', 'nodeName')])
    ## node-container.h (module 'network'): __gnu_cxx::__normal_iterator<const ns3::Ptr<ns3::Node>*,std::vector<ns3::Ptr<ns3::Node>, std::allocator<ns3::Ptr<ns3::Node> > > > ns3::NodeContainer::Begin() const [member function]
    cls.add_method('Begin', 
                   '__gnu_cxx::__normal_iterator< ns3::Ptr< ns3::Node > const, std::vector< ns3::Ptr< ns3::Node > > >', 
                   [], 
                   is_const=True)
    ## node-container.h (module 'network'): void ns3::NodeContainer::Create(uint32_t n) [member function]
    cls.add_method('Create', 
                   'void', 
                   [param('uint32_t', 'n')])
    ## node-container.h (module 'network'): void ns3::NodeContainer::Create(uint32_t n, uint32_t systemId) [member function]
    cls.add_method('Create', 
                   'void', 
                   [param('uint32_t', 'n'), param('uint32_t', 'systemId')])
    ## node-container.h (module 'network'): __gnu_cxx::__normal_iterator<const ns3::Ptr<ns3::Node>*,std::vector<ns3::Ptr<ns3::Node>, std::allocator<ns3::Ptr<ns3::Node> > > > ns3::NodeContainer::End() const [member function]
    cls.add_method('End', 
                   '__gnu_cxx::__normal_iterator< ns3::Ptr< ns3::Node > const, std::vector< ns3::Ptr< ns3::Node > > >', 
                   [], 
                   is_const=True)
    ## node-container.h (module 'network'): ns3::Ptr<ns3::Node> ns3::NodeContainer::Get(uint32_t i) const [member function]
    cls.add_method('Get', 
                   'ns3::Ptr< ns3::Node >', 
                   [param('uint32_t', 'i')], 
                   is_const=True)
    ## node-container.h (module 'network'): static ns3::NodeContainer ns3::NodeContainer::GetGlobal() [member function]
    cls.add_method('GetGlobal', 
                   'ns3::NodeContainer', 
                   [], 
                   is_static=True)
    ## node-container.h (module 'network'): uint32_t ns3::NodeContainer::GetN() const [member function]
    cls.add_method('GetN', 
                   'uint32_t', 
                   [], 
                   is_const=True)
    return

def register_Ns3ObjectBase_methods(root_module, cls):
    ## object-base.h (module 'core'): ns3::ObjectBase::ObjectBase() [constructor]
    cls.add_constructor([])
    ## object-base.h (module 'core'): ns3::ObjectBase::ObjectBase(ns3::ObjectBase const & arg0) [copy constructor]
    cls.add_constructor([param('ns3::ObjectBase const &', 'arg0')])
    ## object-base.h (module 'core'): void ns3::ObjectBase::GetAttribute(std::string name, ns3::AttributeValue & value) const [member function]
    cls.add_method('GetAttribute', 
                   'void', 
                   [param('std::string', 'name'), param('ns3::AttributeValue &', 'value')], 
                   is_const=True)
    ## object-base.h (module 'core'): bool ns3::ObjectBase::GetAttributeFailSafe(std::string name, ns3::AttributeValue & value) const [member function]
    cls.add_method('GetAttributeFailSafe', 
                   'bool', 
                   [param('std::string', 'name'), param('ns3::AttributeValue &', 'value')], 
                   is_const=True)
    ## object-base.h (module 'core'): ns3::TypeId ns3::ObjectBase::GetInstanceTypeId() const [member function]
    cls.add_method('GetInstanceTypeId', 
                   'ns3::TypeId', 
                   [], 
                   is_pure_virtual=True, is_const=True, is_virtual=True)
    ## object-base.h (module 'core'): static ns3::TypeId ns3::ObjectBase::GetTypeId() [member function]
    cls.add_method('GetTypeId', 
                   'ns3::TypeId', 
                   [], 
                   is_static=True)
    ## object-base.h (module 'core'): void ns3::ObjectBase::SetAttribute(std::string name, ns3::AttributeValue const & value) [member function]
    cls.add_method('SetAttribute', 
                   'void', 
                   [param('std::string', 'name'), param('ns3::AttributeValue const &', 'value')])
    ## object-base.h (module 'core'): bool ns3::ObjectBase::SetAttributeFailSafe(std::string name, ns3::AttributeValue const & value) [member function]
    cls.add_method('SetAttributeFailSafe', 
                   'bool', 
                   [param('std::string', 'name'), param('ns3::AttributeValue const &', 'value')])
    ## object-base.h (module 'core'): bool ns3::ObjectBase::TraceConnect(std::string name, std::string context, ns3::CallbackBase const & cb) [member function]
    cls.add_method('TraceConnect', 
                   'bool', 
                   [param('std::string', 'name'), param('std::string', 'context'), param('ns3::CallbackBase const &', 'cb')])
    ## object-base.h (module 'core'): bool ns3::ObjectBase::TraceConnectWithoutContext(std::string name, ns3::CallbackBase const & cb) [member function]
    cls.add_method('TraceConnectWithoutContext', 
                   'bool', 
                   [param('std::string', 'name'), param('ns3::CallbackBase const &', 'cb')])
    ## object-base.h (module 'core'): bool ns3::ObjectBase::TraceDisconnect(std::string name, std::string context, ns3::CallbackBase const & cb) [member function]
    cls.add_method('TraceDisconnect', 
                   'bool', 
                   [param('std::string', 'name'), param('std::string', 'context'), param('ns3::CallbackBase const &', 'cb')])
    ## object-base.h (module 'core'): bool ns3::ObjectBase::TraceDisconnectWithoutContext(std::string name, ns3::CallbackBase const & cb) [member function]
    cls.add_method('TraceDisconnectWithoutContext', 
                   'bool', 
                   [param('std::string', 'name'), param('ns3::CallbackBase const &', 'cb')])
    ## object-base.h (module 'core'): void ns3::ObjectBase::ConstructSelf(ns3::AttributeConstructionList const & attributes) [member function]
    cls.add_method('ConstructSelf', 
                   'void', 
                   [param('ns3::AttributeConstructionList const &', 'attributes')], 
                   visibility='protected')
    ## object-base.h (module 'core'): void ns3::ObjectBase::NotifyConstructionCompleted() [member function]
    cls.add_method('NotifyConstructionCompleted', 
                   'void', 
                   [], 
                   visibility='protected', is_virtual=True)
    return

def register_Ns3ObjectDeleter_methods(root_module, cls):
    ## object.h (module 'core'): ns3::ObjectDeleter::ObjectDeleter() [constructor]
    cls.add_constructor([])
    ## object.h (module 'core'): ns3::ObjectDeleter::ObjectDeleter(ns3::ObjectDeleter const & arg0) [copy constructor]
    cls.add_constructor([param('ns3::ObjectDeleter const &', 'arg0')])
    ## object.h (module 'core'): static void ns3::ObjectDeleter::Delete(ns3::Object * object) [member function]
    cls.add_method('Delete', 
                   'void', 
                   [param('ns3::Object *', 'object')], 
                   is_static=True)
    return

def register_Ns3ObjectFactory_methods(root_module, cls):
    cls.add_output_stream_operator()
    ## object-factory.h (module 'core'): ns3::ObjectFactory::ObjectFactory(ns3::ObjectFactory const & arg0) [copy constructor]
    cls.add_constructor([param('ns3::ObjectFactory const &', 'arg0')])
    ## object-factory.h (module 'core'): ns3::ObjectFactory::ObjectFactory() [constructor]
    cls.add_constructor([])
    ## object-factory.h (module 'core'): ns3::ObjectFactory::ObjectFactory(std::string typeId) [constructor]
    cls.add_constructor([param('std::string', 'typeId')])
    ## object-factory.h (module 'core'): ns3::Ptr<ns3::Object> ns3::ObjectFactory::Create() const [member function]
    cls.add_method('Create', 
                   'ns3::Ptr< ns3::Object >', 
                   [], 
                   is_const=True)
    ## object-factory.h (module 'core'): ns3::TypeId ns3::ObjectFactory::GetTypeId() const [member function]
    cls.add_method('GetTypeId', 
                   'ns3::TypeId', 
                   [], 
                   is_const=True)
    ## object-factory.h (module 'core'): void ns3::ObjectFactory::Set(std::string name, ns3::AttributeValue const & value) [member function]
    cls.add_method('Set', 
                   'void', 
                   [param('std::string', 'name'), param('ns3::AttributeValue const &', 'value')])
    ## object-factory.h (module 'core'): void ns3::ObjectFactory::SetTypeId(ns3::TypeId tid) [member function]
    cls.add_method('SetTypeId', 
                   'void', 
                   [param('ns3::TypeId', 'tid')])
    ## object-factory.h (module 'core'): void ns3::ObjectFactory::SetTypeId(char const * tid) [member function]
    cls.add_method('SetTypeId', 
                   'void', 
                   [param('char const *', 'tid')])
    ## object-factory.h (module 'core'): void ns3::ObjectFactory::SetTypeId(std::string tid) [member function]
    cls.add_method('SetTypeId', 
                   'void', 
                   [param('std::string', 'tid')])
    return

def register_Ns3PacketMetadata_methods(root_module, cls):
    ## packet-metadata.h (module 'network'): ns3::PacketMetadata::PacketMetadata(uint64_t uid, uint32_t size) [constructor]
    cls.add_constructor([param('uint64_t', 'uid'), param('uint32_t', 'size')])
    ## packet-metadata.h (module 'network'): ns3::PacketMetadata::PacketMetadata(ns3::PacketMetadata const & o) [copy constructor]
    cls.add_constructor([param('ns3::PacketMetadata const &', 'o')])
    ## packet-metadata.h (module 'network'): void ns3::PacketMetadata::AddAtEnd(ns3::PacketMetadata const & o) [member function]
    cls.add_method('AddAtEnd', 
                   'void', 
                   [param('ns3::PacketMetadata const &', 'o')])
    ## packet-metadata.h (module 'network'): void ns3::PacketMetadata::AddHeader(ns3::Header const & header, uint32_t size) [member function]
    cls.add_method('AddHeader', 
                   'void', 
                   [param('ns3::Header const &', 'header'), param('uint32_t', 'size')])
    ## packet-metadata.h (module 'network'): void ns3::PacketMetadata::AddPaddingAtEnd(uint32_t end) [member function]
    cls.add_method('AddPaddingAtEnd', 
                   'void', 
                   [param('uint32_t', 'end')])
    ## packet-metadata.h (module 'network'): void ns3::PacketMetadata::AddTrailer(ns3::Trailer const & trailer, uint32_t size) [member function]
    cls.add_method('AddTrailer', 
                   'void', 
                   [param('ns3::Trailer const &', 'trailer'), param('uint32_t', 'size')])
    ## packet-metadata.h (module 'network'): ns3::PacketMetadata::ItemIterator ns3::PacketMetadata::BeginItem(ns3::Buffer buffer) const [member function]
    cls.add_method('BeginItem', 
                   'ns3::PacketMetadata::ItemIterator', 
                   [param('ns3::Buffer', 'buffer')], 
                   is_const=True)
    ## packet-metadata.h (module 'network'): ns3::PacketMetadata ns3::PacketMetadata::CreateFragment(uint32_t start, uint32_t end) const [member function]
    cls.add_method('CreateFragment', 
                   'ns3::PacketMetadata', 
                   [param('uint32_t', 'start'), param('uint32_t', 'end')], 
                   is_const=True)
    ## packet-metadata.h (module 'network'): uint32_t ns3::PacketMetadata::Deserialize(uint8_t const * buffer, uint32_t size) [member function]
    cls.add_method('Deserialize', 
                   'uint32_t', 
                   [param('uint8_t const *', 'buffer'), param('uint32_t', 'size')])
    ## packet-metadata.h (module 'network'): static void ns3::PacketMetadata::Enable() [member function]
    cls.add_method('Enable', 
                   'void', 
                   [], 
                   is_static=True)
    ## packet-metadata.h (module 'network'): static void ns3::PacketMetadata::EnableChecking() [member function]
    cls.add_method('EnableChecking', 
                   'void', 
                   [], 
                   is_static=True)
    ## packet-metadata.h (module 'network'): uint32_t ns3::PacketMetadata::GetSerializedSize() const [member function]
    cls.add_method('GetSerializedSize', 
                   'uint32_t', 
                   [], 
                   is_const=True)
    ## packet-metadata.h (module 'network'): uint64_t ns3::PacketMetadata::GetUid() const [member function]
    cls.add_method('GetUid', 
                   'uint64_t', 
                   [], 
                   is_const=True)
    ## packet-metadata.h (module 'network'): void ns3::PacketMetadata::RemoveAtEnd(uint32_t end) [member function]
    cls.add_method('RemoveAtEnd', 
                   'void', 
                   [param('uint32_t', 'end')])
    ## packet-metadata.h (module 'network'): void ns3::PacketMetadata::RemoveAtStart(uint32_t start) [member function]
    cls.add_method('RemoveAtStart', 
                   'void', 
                   [param('uint32_t', 'start')])
    ## packet-metadata.h (module 'network'): void ns3::PacketMetadata::RemoveHeader(ns3::Header const & header, uint32_t size) [member function]
    cls.add_method('RemoveHeader', 
                   'void', 
                   [param('ns3::Header const &', 'header'), param('uint32_t', 'size')])
    ## packet-metadata.h (module 'network'): void ns3::PacketMetadata::RemoveTrailer(ns3::Trailer const & trailer, uint32_t size) [member function]
    cls.add_method('RemoveTrailer', 
                   'void', 
                   [param('ns3::Trailer const &', 'trailer'), param('uint32_t', 'size')])
    ## packet-metadata.h (module 'network'): uint32_t ns3::PacketMetadata::Serialize(uint8_t * buffer, uint32_t maxSize) const [member function]
    cls.add_method('Serialize', 
                   'uint32_t', 
                   [param('uint8_t *', 'buffer'), param('uint32_t', 'maxSize')], 
                   is_const=True)
    return

def register_Ns3PacketMetadataItem_methods(root_module, cls):
    ## packet-metadata.h (module 'network'): ns3::PacketMetadata::Item::Item() [constructor]
    cls.add_constructor([])
    ## packet-metadata.h (module 'network'): ns3::PacketMetadata::Item::Item(ns3::PacketMetadata::Item const & arg0) [copy constructor]
    cls.add_constructor([param('ns3::PacketMetadata::Item const &', 'arg0')])
    ## packet-metadata.h (module 'network'): ns3::PacketMetadata::Item::current [variable]
    cls.add_instance_attribute('current', 'ns3::Buffer::Iterator', is_const=False)
    ## packet-metadata.h (module 'network'): ns3::PacketMetadata::Item::currentSize [variable]
    cls.add_instance_attribute('currentSize', 'uint32_t', is_const=False)
    ## packet-metadata.h (module 'network'): ns3::PacketMetadata::Item::currentTrimedFromEnd [variable]
    cls.add_instance_attribute('currentTrimedFromEnd', 'uint32_t', is_const=False)
    ## packet-metadata.h (module 'network'): ns3::PacketMetadata::Item::currentTrimedFromStart [variable]
    cls.add_instance_attribute('currentTrimedFromStart', 'uint32_t', is_const=False)
    ## packet-metadata.h (module 'network'): ns3::PacketMetadata::Item::isFragment [variable]
    cls.add_instance_attribute('isFragment', 'bool', is_const=False)
    ## packet-metadata.h (module 'network'): ns3::PacketMetadata::Item::tid [variable]
    cls.add_instance_attribute('tid', 'ns3::TypeId', is_const=False)
    return

def register_Ns3PacketMetadataItemIterator_methods(root_module, cls):
    ## packet-metadata.h (module 'network'): ns3::PacketMetadata::ItemIterator::ItemIterator(ns3::PacketMetadata::ItemIterator const & arg0) [copy constructor]
    cls.add_constructor([param('ns3::PacketMetadata::ItemIterator const &', 'arg0')])
    ## packet-metadata.h (module 'network'): ns3::PacketMetadata::ItemIterator::ItemIterator(ns3::PacketMetadata const * metadata, ns3::Buffer buffer) [constructor]
    cls.add_constructor([param('ns3::PacketMetadata const *', 'metadata'), param('ns3::Buffer', 'buffer')])
    ## packet-metadata.h (module 'network'): bool ns3::PacketMetadata::ItemIterator::HasNext() const [member function]
    cls.add_method('HasNext', 
                   'bool', 
                   [], 
                   is_const=True)
    ## packet-metadata.h (module 'network'): ns3::PacketMetadata::Item ns3::PacketMetadata::ItemIterator::Next() [member function]
    cls.add_method('Next', 
                   'ns3::PacketMetadata::Item', 
                   [])
    return

def register_Ns3PacketTagIterator_methods(root_module, cls):
    ## packet.h (module 'network'): ns3::PacketTagIterator::PacketTagIterator(ns3::PacketTagIterator const & arg0) [copy constructor]
    cls.add_constructor([param('ns3::PacketTagIterator const &', 'arg0')])
    ## packet.h (module 'network'): bool ns3::PacketTagIterator::HasNext() const [member function]
    cls.add_method('HasNext', 
                   'bool', 
                   [], 
                   is_const=True)
    ## packet.h (module 'network'): ns3::PacketTagIterator::Item ns3::PacketTagIterator::Next() [member function]
    cls.add_method('Next', 
                   'ns3::PacketTagIterator::Item', 
                   [])
    return

def register_Ns3PacketTagIteratorItem_methods(root_module, cls):
    ## packet.h (module 'network'): ns3::PacketTagIterator::Item::Item(ns3::PacketTagIterator::Item const & arg0) [copy constructor]
    cls.add_constructor([param('ns3::PacketTagIterator::Item const &', 'arg0')])
    ## packet.h (module 'network'): void ns3::PacketTagIterator::Item::GetTag(ns3::Tag & tag) const [member function]
    cls.add_method('GetTag', 
                   'void', 
                   [param('ns3::Tag &', 'tag')], 
                   is_const=True)
    ## packet.h (module 'network'): ns3::TypeId ns3::PacketTagIterator::Item::GetTypeId() const [member function]
    cls.add_method('GetTypeId', 
                   'ns3::TypeId', 
                   [], 
                   is_const=True)
    return

def register_Ns3PacketTagList_methods(root_module, cls):
    ## packet-tag-list.h (module 'network'): ns3::PacketTagList::PacketTagList() [constructor]
    cls.add_constructor([])
    ## packet-tag-list.h (module 'network'): ns3::PacketTagList::PacketTagList(ns3::PacketTagList const & o) [copy constructor]
    cls.add_constructor([param('ns3::PacketTagList const &', 'o')])
    ## packet-tag-list.h (module 'network'): void ns3::PacketTagList::Add(ns3::Tag const & tag) const [member function]
    cls.add_method('Add', 
                   'void', 
                   [param('ns3::Tag const &', 'tag')], 
                   is_const=True)
    ## packet-tag-list.h (module 'network'): ns3::PacketTagList::TagData const * ns3::PacketTagList::Head() const [member function]
    cls.add_method('Head', 
                   'ns3::PacketTagList::TagData const *', 
                   [], 
                   is_const=True)
    ## packet-tag-list.h (module 'network'): bool ns3::PacketTagList::Peek(ns3::Tag & tag) const [member function]
    cls.add_method('Peek', 
                   'bool', 
                   [param('ns3::Tag &', 'tag')], 
                   is_const=True)
    ## packet-tag-list.h (module 'network'): bool ns3::PacketTagList::Remove(ns3::Tag & tag) [member function]
    cls.add_method('Remove', 
                   'bool', 
                   [param('ns3::Tag &', 'tag')])
    ## packet-tag-list.h (module 'network'): void ns3::PacketTagList::RemoveAll() [member function]
    cls.add_method('RemoveAll', 
                   'void', 
                   [])
    ## packet-tag-list.h (module 'network'): bool ns3::PacketTagList::Replace(ns3::Tag & tag) [member function]
    cls.add_method('Replace', 
                   'bool', 
                   [param('ns3::Tag &', 'tag')])
    return

def register_Ns3PacketTagListTagData_methods(root_module, cls):
    ## packet-tag-list.h (module 'network'): ns3::PacketTagList::TagData::TagData() [constructor]
    cls.add_constructor([])
    ## packet-tag-list.h (module 'network'): ns3::PacketTagList::TagData::TagData(ns3::PacketTagList::TagData const & arg0) [copy constructor]
    cls.add_constructor([param('ns3::PacketTagList::TagData const &', 'arg0')])
    ## packet-tag-list.h (module 'network'): ns3::PacketTagList::TagData::count [variable]
    cls.add_instance_attribute('count', 'uint32_t', is_const=False)
    ## packet-tag-list.h (module 'network'): ns3::PacketTagList::TagData::data [variable]
    cls.add_instance_attribute('data', 'uint8_t [ 21 ]', is_const=False)
    ## packet-tag-list.h (module 'network'): ns3::PacketTagList::TagData::next [variable]
    cls.add_instance_attribute('next', 'ns3::PacketTagList::TagData *', is_const=False)
    ## packet-tag-list.h (module 'network'): ns3::PacketTagList::TagData::tid [variable]
    cls.add_instance_attribute('tid', 'ns3::TypeId', is_const=False)
    return

def register_Ns3SimpleRefCount__Ns3Object_Ns3ObjectBase_Ns3ObjectDeleter_methods(root_module, cls):
    ## simple-ref-count.h (module 'core'): ns3::SimpleRefCount<ns3::Object, ns3::ObjectBase, ns3::ObjectDeleter>::SimpleRefCount() [constructor]
    cls.add_constructor([])
    ## simple-ref-count.h (module 'core'): ns3::SimpleRefCount<ns3::Object, ns3::ObjectBase, ns3::ObjectDeleter>::SimpleRefCount(ns3::SimpleRefCount<ns3::Object, ns3::ObjectBase, ns3::ObjectDeleter> const & o) [copy constructor]
    cls.add_constructor([param('ns3::SimpleRefCount< ns3::Object, ns3::ObjectBase, ns3::ObjectDeleter > const &', 'o')])
    ## simple-ref-count.h (module 'core'): static void ns3::SimpleRefCount<ns3::Object, ns3::ObjectBase, ns3::ObjectDeleter>::Cleanup() [member function]
    cls.add_method('Cleanup', 
                   'void', 
                   [], 
                   is_static=True)
    return

def register_Ns3Simulator_methods(root_module, cls):
    ## simulator.h (module 'core'): ns3::Simulator::Simulator(ns3::Simulator const & arg0) [copy constructor]
    cls.add_constructor([param('ns3::Simulator const &', 'arg0')])
    ## simulator.h (module 'core'): static void ns3::Simulator::Cancel(ns3::EventId const & id) [member function]
    cls.add_method('Cancel', 
                   'void', 
                   [param('ns3::EventId const &', 'id')], 
                   is_static=True)
    ## simulator.h (module 'core'): static void ns3::Simulator::Destroy() [member function]
    cls.add_method('Destroy', 
                   'void', 
                   [], 
                   is_static=True)
    ## simulator.h (module 'core'): static uint32_t ns3::Simulator::GetContext() [member function]
    cls.add_method('GetContext', 
                   'uint32_t', 
                   [], 
                   is_static=True)
    ## simulator.h (module 'core'): static ns3::Time ns3::Simulator::GetDelayLeft(ns3::EventId const & id) [member function]
    cls.add_method('GetDelayLeft', 
                   'ns3::Time', 
                   [param('ns3::EventId const &', 'id')], 
                   is_static=True)
    ## simulator.h (module 'core'): static ns3::Ptr<ns3::SimulatorImpl> ns3::Simulator::GetImplementation() [member function]
    cls.add_method('GetImplementation', 
                   'ns3::Ptr< ns3::SimulatorImpl >', 
                   [], 
                   is_static=True)
    ## simulator.h (module 'core'): static ns3::Time ns3::Simulator::GetMaximumSimulationTime() [member function]
    cls.add_method('GetMaximumSimulationTime', 
                   'ns3::Time', 
                   [], 
                   is_static=True)
    ## simulator.h (module 'core'): static uint32_t ns3::Simulator::GetSystemId() [member function]
    cls.add_method('GetSystemId', 
                   'uint32_t', 
                   [], 
                   is_static=True)
    ## simulator.h (module 'core'): static bool ns3::Simulator::IsExpired(ns3::EventId const & id) [member function]
    cls.add_method('IsExpired', 
                   'bool', 
                   [param('ns3::EventId const &', 'id')], 
                   is_static=True)
    ## simulator.h (module 'core'): static bool ns3::Simulator::IsFinished() [member function]
    cls.add_method('IsFinished', 
                   'bool', 
                   [], 
                   is_static=True)
    ## simulator.h (module 'core'): static ns3::Time ns3::Simulator::Now() [member function]
    cls.add_method('Now', 
                   'ns3::Time', 
                   [], 
                   is_static=True)
    ## simulator.h (module 'core'): static void ns3::Simulator::Remove(ns3::EventId const & id) [member function]
    cls.add_method('Remove', 
                   'void', 
                   [param('ns3::EventId const &', 'id')], 
                   is_static=True)
    ## simulator.h (module 'core'): static void ns3::Simulator::SetImplementation(ns3::Ptr<ns3::SimulatorImpl> impl) [member function]
    cls.add_method('SetImplementation', 
                   'void', 
                   [param('ns3::Ptr< ns3::SimulatorImpl >', 'impl')], 
                   is_static=True)
    ## simulator.h (module 'core'): static void ns3::Simulator::SetScheduler(ns3::ObjectFactory schedulerFactory) [member function]
    cls.add_method('SetScheduler', 
                   'void', 
                   [param('ns3::ObjectFactory', 'schedulerFactory')], 
                   is_static=True)
    ## simulator.h (module 'core'): static void ns3::Simulator::Stop() [member function]
    cls.add_method('Stop', 
                   'void', 
                   [], 
                   is_static=True)
    ## simulator.h (module 'core'): static void ns3::Simulator::Stop(ns3::Time const & delay) [member function]
    cls.add_method('Stop', 
                   'void', 
                   [param('ns3::Time const &', 'delay')], 
                   is_static=True)
    return

def register_Ns3Tag_methods(root_module, cls):
    ## tag.h (module 'network'): ns3::Tag::Tag() [constructor]
    cls.add_constructor([])
    ## tag.h (module 'network'): ns3::Tag::Tag(ns3::Tag const & arg0) [copy constructor]
    cls.add_constructor([param('ns3::Tag const &', 'arg0')])
    ## tag.h (module 'network'): void ns3::Tag::Deserialize(ns3::TagBuffer i) [member function]
    cls.add_method('Deserialize', 
                   'void', 
                   [param('ns3::TagBuffer', 'i')], 
                   is_pure_virtual=True, is_virtual=True)
    ## tag.h (module 'network'): uint32_t ns3::Tag::GetSerializedSize() const [member function]
    cls.add_method('GetSerializedSize', 
                   'uint32_t', 
                   [], 
                   is_pure_virtual=True, is_const=True, is_virtual=True)
    ## tag.h (module 'network'): static ns3::TypeId ns3::Tag::GetTypeId() [member function]
    cls.add_method('GetTypeId', 
                   'ns3::TypeId', 
                   [], 
                   is_static=True)
    ## tag.h (module 'network'): void ns3::Tag::Print(std::ostream & os) const [member function]
    cls.add_method('Print', 
                   'void', 
                   [param('std::ostream &', 'os')], 
                   is_pure_virtual=True, is_const=True, is_virtual=True)
    ## tag.h (module 'network'): void ns3::Tag::Serialize(ns3::TagBuffer i) const [member function]
    cls.add_method('Serialize', 
                   'void', 
                   [param('ns3::TagBuffer', 'i')], 
                   is_pure_virtual=True, is_const=True, is_virtual=True)
    return

def register_Ns3TagBuffer_methods(root_module, cls):
    ## tag-buffer.h (module 'network'): ns3::TagBuffer::TagBuffer(ns3::TagBuffer const & arg0) [copy constructor]
    cls.add_constructor([param('ns3::TagBuffer const &', 'arg0')])
    ## tag-buffer.h (module 'network'): ns3::TagBuffer::TagBuffer(uint8_t * start, uint8_t * end) [constructor]
    cls.add_constructor([param('uint8_t *', 'start'), param('uint8_t *', 'end')])
    ## tag-buffer.h (module 'network'): void ns3::TagBuffer::CopyFrom(ns3::TagBuffer o) [member function]
    cls.add_method('CopyFrom', 
                   'void', 
                   [param('ns3::TagBuffer', 'o')])
    ## tag-buffer.h (module 'network'): void ns3::TagBuffer::Read(uint8_t * buffer, uint32_t size) [member function]
    cls.add_method('Read', 
                   'void', 
                   [param('uint8_t *', 'buffer'), param('uint32_t', 'size')])
    ## tag-buffer.h (module 'network'): double ns3::TagBuffer::ReadDouble() [member function]
    cls.add_method('ReadDouble', 
                   'double', 
                   [])
    ## tag-buffer.h (module 'network'): uint16_t ns3::TagBuffer::ReadU16() [member function]
    cls.add_method('ReadU16', 
                   'uint16_t', 
                   [])
    ## tag-buffer.h (module 'network'): uint32_t ns3::TagBuffer::ReadU32() [member function]
    cls.add_method('ReadU32', 
                   'uint32_t', 
                   [])
    ## tag-buffer.h (module 'network'): uint64_t ns3::TagBuffer::ReadU64() [member function]
    cls.add_method('ReadU64', 
                   'uint64_t', 
                   [])
    ## tag-buffer.h (module 'network'): uint8_t ns3::TagBuffer::ReadU8() [member function]
    cls.add_method('ReadU8', 
                   'uint8_t', 
                   [])
    ## tag-buffer.h (module 'network'): void ns3::TagBuffer::TrimAtEnd(uint32_t trim) [member function]
    cls.add_method('TrimAtEnd', 
                   'void', 
                   [param('uint32_t', 'trim')])
    ## tag-buffer.h (module 'network'): void ns3::TagBuffer::Write(uint8_t const * buffer, uint32_t size) [member function]
    cls.add_method('Write', 
                   'void', 
                   [param('uint8_t const *', 'buffer'), param('uint32_t', 'size')])
    ## tag-buffer.h (module 'network'): void ns3::TagBuffer::WriteDouble(double v) [member function]
    cls.add_method('WriteDouble', 
                   'void', 
                   [param('double', 'v')])
    ## tag-buffer.h (module 'network'): void ns3::TagBuffer::WriteU16(uint16_t data) [member function]
    cls.add_method('WriteU16', 
                   'void', 
                   [param('uint16_t', 'data')])
    ## tag-buffer.h (module 'network'): void ns3::TagBuffer::WriteU32(uint32_t data) [member function]
    cls.add_method('WriteU32', 
                   'void', 
                   [param('uint32_t', 'data')])
    ## tag-buffer.h (module 'network'): void ns3::TagBuffer::WriteU64(uint64_t v) [member function]
    cls.add_method('WriteU64', 
                   'void', 
                   [param('uint64_t', 'v')])
    ## tag-buffer.h (module 'network'): void ns3::TagBuffer::WriteU8(uint8_t v) [member function]
    cls.add_method('WriteU8', 
                   'void', 
                   [param('uint8_t', 'v')])
    return

def register_Ns3TimeWithUnit_methods(root_module, cls):
    cls.add_output_stream_operator()
    ## nstime.h (module 'core'): ns3::TimeWithUnit::TimeWithUnit(ns3::TimeWithUnit const & arg0) [copy constructor]
    cls.add_constructor([param('ns3::TimeWithUnit const &', 'arg0')])
    ## nstime.h (module 'core'): ns3::TimeWithUnit::TimeWithUnit(ns3::Time const time, ns3::Time::Unit const unit) [constructor]
    cls.add_constructor([param('ns3::Time const', 'time'), param('ns3::Time::Unit const', 'unit')])
    return

def register_Ns3Timer_methods(root_module, cls):
    ## timer.h (module 'core'): ns3::Timer::Timer(ns3::Timer const & arg0) [copy constructor]
    cls.add_constructor([param('ns3::Timer const &', 'arg0')])
    ## timer.h (module 'core'): ns3::Timer::Timer() [constructor]
    cls.add_constructor([])
    ## timer.h (module 'core'): ns3::Timer::Timer(ns3::Timer::DestroyPolicy destroyPolicy) [constructor]
    cls.add_constructor([param('ns3::Timer::DestroyPolicy', 'destroyPolicy')])
    ## timer.h (module 'core'): void ns3::Timer::Cancel() [member function]
    cls.add_method('Cancel', 
                   'void', 
                   [])
    ## timer.h (module 'core'): ns3::Time ns3::Timer::GetDelay() const [member function]
    cls.add_method('GetDelay', 
                   'ns3::Time', 
                   [], 
                   is_const=True)
    ## timer.h (module 'core'): ns3::Time ns3::Timer::GetDelayLeft() const [member function]
    cls.add_method('GetDelayLeft', 
                   'ns3::Time', 
                   [], 
                   is_const=True)
    ## timer.h (module 'core'): ns3::Timer::State ns3::Timer::GetState() const [member function]
    cls.add_method('GetState', 
                   'ns3::Timer::State', 
                   [], 
                   is_const=True)
    ## timer.h (module 'core'): bool ns3::Timer::IsExpired() const [member function]
    cls.add_method('IsExpired', 
                   'bool', 
                   [], 
                   is_const=True)
    ## timer.h (module 'core'): bool ns3::Timer::IsRunning() const [member function]
    cls.add_method('IsRunning', 
                   'bool', 
                   [], 
                   is_const=True)
    ## timer.h (module 'core'): bool ns3::Timer::IsSuspended() const [member function]
    cls.add_method('IsSuspended', 
                   'bool', 
                   [], 
                   is_const=True)
    ## timer.h (module 'core'): void ns3::Timer::Remove() [member function]
    cls.add_method('Remove', 
                   'void', 
                   [])
    ## timer.h (module 'core'): void ns3::Timer::Resume() [member function]
    cls.add_method('Resume', 
                   'void', 
                   [])
    ## timer.h (module 'core'): void ns3::Timer::Schedule() [member function]
    cls.add_method('Schedule', 
                   'void', 
                   [])
    ## timer.h (module 'core'): void ns3::Timer::Schedule(ns3::Time delay) [member function]
    cls.add_method('Schedule', 
                   'void', 
                   [param('ns3::Time', 'delay')])
    ## timer.h (module 'core'): void ns3::Timer::SetDelay(ns3::Time const & delay) [member function]
    cls.add_method('SetDelay', 
                   'void', 
                   [param('ns3::Time const &', 'delay')])
    ## timer.h (module 'core'): void ns3::Timer::Suspend() [member function]
    cls.add_method('Suspend', 
                   'void', 
                   [])
    return

def register_Ns3TimerImpl_methods(root_module, cls):
    ## timer-impl.h (module 'core'): ns3::TimerImpl::TimerImpl() [constructor]
    cls.add_constructor([])
    ## timer-impl.h (module 'core'): ns3::TimerImpl::TimerImpl(ns3::TimerImpl const & arg0) [copy constructor]
    cls.add_constructor([param('ns3::TimerImpl const &', 'arg0')])
    ## timer-impl.h (module 'core'): void ns3::TimerImpl::Invoke() [member function]
    cls.add_method('Invoke', 
                   'void', 
                   [], 
                   is_pure_virtual=True, is_virtual=True)
    ## timer-impl.h (module 'core'): ns3::EventId ns3::TimerImpl::Schedule(ns3::Time const & delay) [member function]
    cls.add_method('Schedule', 
                   'ns3::EventId', 
                   [param('ns3::Time const &', 'delay')], 
                   is_pure_virtual=True, is_virtual=True)
    return

def register_Ns3TracedValue__Unsigned_int_methods(root_module, cls):
    ## traced-value.h (module 'core'): ns3::TracedValue<unsigned int>::TracedValue() [constructor]
    cls.add_constructor([])
    ## traced-value.h (module 'core'): ns3::TracedValue<unsigned int>::TracedValue(ns3::TracedValue<unsigned int> const & o) [copy constructor]
    cls.add_constructor([param('ns3::TracedValue< unsigned int > const &', 'o')])
    ## traced-value.h (module 'core'): ns3::TracedValue<unsigned int>::TracedValue(unsigned int const & v) [constructor]
    cls.add_constructor([param('unsigned int const &', 'v')])
    ## traced-value.h (module 'core'): void ns3::TracedValue<unsigned int>::Connect(ns3::CallbackBase const & cb, std::basic_string<char,std::char_traits<char>,std::allocator<char> > path) [member function]
    cls.add_method('Connect', 
                   'void', 
                   [param('ns3::CallbackBase const &', 'cb'), param('std::string', 'path')])
    ## traced-value.h (module 'core'): void ns3::TracedValue<unsigned int>::ConnectWithoutContext(ns3::CallbackBase const & cb) [member function]
    cls.add_method('ConnectWithoutContext', 
                   'void', 
                   [param('ns3::CallbackBase const &', 'cb')])
    ## traced-value.h (module 'core'): void ns3::TracedValue<unsigned int>::Disconnect(ns3::CallbackBase const & cb, std::basic_string<char,std::char_traits<char>,std::allocator<char> > path) [member function]
    cls.add_method('Disconnect', 
                   'void', 
                   [param('ns3::CallbackBase const &', 'cb'), param('std::string', 'path')])
    ## traced-value.h (module 'core'): void ns3::TracedValue<unsigned int>::DisconnectWithoutContext(ns3::CallbackBase const & cb) [member function]
    cls.add_method('DisconnectWithoutContext', 
                   'void', 
                   [param('ns3::CallbackBase const &', 'cb')])
    ## traced-value.h (module 'core'): unsigned int ns3::TracedValue<unsigned int>::Get() const [member function]
    cls.add_method('Get', 
                   'unsigned int', 
                   [], 
                   is_const=True)
    ## traced-value.h (module 'core'): void ns3::TracedValue<unsigned int>::Set(unsigned int const & v) [member function]
    cls.add_method('Set', 
                   'void', 
                   [param('unsigned int const &', 'v')])
    return

def register_Ns3TypeId_methods(root_module, cls):
    cls.add_binary_comparison_operator('!=')
    cls.add_binary_comparison_operator('<')
    cls.add_output_stream_operator()
    cls.add_binary_comparison_operator('==')
    ## type-id.h (module 'core'): ns3::TypeId::TypeId(char const * name) [constructor]
    cls.add_constructor([param('char const *', 'name')])
    ## type-id.h (module 'core'): ns3::TypeId::TypeId() [constructor]
    cls.add_constructor([])
    ## type-id.h (module 'core'): ns3::TypeId::TypeId(ns3::TypeId const & o) [copy constructor]
    cls.add_constructor([param('ns3::TypeId const &', 'o')])
    ## type-id.h (module 'core'): ns3::TypeId ns3::TypeId::AddAttribute(std::string name, std::string help, ns3::AttributeValue const & initialValue, ns3::Ptr<ns3::AttributeAccessor const> accessor, ns3::Ptr<ns3::AttributeChecker const> checker, ns3::TypeId::SupportLevel supportLevel=::ns3::TypeId::SUPPORTED, std::string const & supportMsg="") [member function]
    cls.add_method('AddAttribute', 
                   'ns3::TypeId', 
                   [param('std::string', 'name'), param('std::string', 'help'), param('ns3::AttributeValue const &', 'initialValue'), param('ns3::Ptr< ns3::AttributeAccessor const >', 'accessor'), param('ns3::Ptr< ns3::AttributeChecker const >', 'checker'), param('ns3::TypeId::SupportLevel', 'supportLevel', default_value='::ns3::TypeId::SUPPORTED'), param('std::string const &', 'supportMsg', default_value='""')])
    ## type-id.h (module 'core'): ns3::TypeId ns3::TypeId::AddAttribute(std::string name, std::string help, uint32_t flags, ns3::AttributeValue const & initialValue, ns3::Ptr<ns3::AttributeAccessor const> accessor, ns3::Ptr<ns3::AttributeChecker const> checker, ns3::TypeId::SupportLevel supportLevel=::ns3::TypeId::SUPPORTED, std::string const & supportMsg="") [member function]
    cls.add_method('AddAttribute', 
                   'ns3::TypeId', 
                   [param('std::string', 'name'), param('std::string', 'help'), param('uint32_t', 'flags'), param('ns3::AttributeValue const &', 'initialValue'), param('ns3::Ptr< ns3::AttributeAccessor const >', 'accessor'), param('ns3::Ptr< ns3::AttributeChecker const >', 'checker'), param('ns3::TypeId::SupportLevel', 'supportLevel', default_value='::ns3::TypeId::SUPPORTED'), param('std::string const &', 'supportMsg', default_value='""')])
    ## type-id.h (module 'core'): ns3::TypeId ns3::TypeId::AddTraceSource(std::string name, std::string help, ns3::Ptr<ns3::TraceSourceAccessor const> accessor) [member function]
    cls.add_method('AddTraceSource', 
                   'ns3::TypeId', 
                   [param('std::string', 'name'), param('std::string', 'help'), param('ns3::Ptr< ns3::TraceSourceAccessor const >', 'accessor')], 
                   deprecated=True)
    ## type-id.h (module 'core'): ns3::TypeId ns3::TypeId::AddTraceSource(std::string name, std::string help, ns3::Ptr<ns3::TraceSourceAccessor const> accessor, std::string callback, ns3::TypeId::SupportLevel supportLevel=::ns3::TypeId::SUPPORTED, std::string const & supportMsg="") [member function]
    cls.add_method('AddTraceSource', 
                   'ns3::TypeId', 
                   [param('std::string', 'name'), param('std::string', 'help'), param('ns3::Ptr< ns3::TraceSourceAccessor const >', 'accessor'), param('std::string', 'callback'), param('ns3::TypeId::SupportLevel', 'supportLevel', default_value='::ns3::TypeId::SUPPORTED'), param('std::string const &', 'supportMsg', default_value='""')])
    ## type-id.h (module 'core'): ns3::TypeId::AttributeInformation ns3::TypeId::GetAttribute(uint32_t i) const [member function]
    cls.add_method('GetAttribute', 
                   'ns3::TypeId::AttributeInformation', 
                   [param('uint32_t', 'i')], 
                   is_const=True)
    ## type-id.h (module 'core'): std::string ns3::TypeId::GetAttributeFullName(uint32_t i) const [member function]
    cls.add_method('GetAttributeFullName', 
                   'std::string', 
                   [param('uint32_t', 'i')], 
                   is_const=True)
    ## type-id.h (module 'core'): uint32_t ns3::TypeId::GetAttributeN() const [member function]
    cls.add_method('GetAttributeN', 
                   'uint32_t', 
                   [], 
                   is_const=True)
    ## type-id.h (module 'core'): ns3::Callback<ns3::ObjectBase*,ns3::empty,ns3::empty,ns3::empty,ns3::empty,ns3::empty,ns3::empty,ns3::empty,ns3::empty,ns3::empty> ns3::TypeId::GetConstructor() const [member function]
    cls.add_method('GetConstructor', 
                   'ns3::Callback< ns3::ObjectBase *, ns3::empty, ns3::empty, ns3::empty, ns3::empty, ns3::empty, ns3::empty, ns3::empty, ns3::empty, ns3::empty >', 
                   [], 
                   is_const=True)
    ## type-id.h (module 'core'): std::string ns3::TypeId::GetGroupName() const [member function]
    cls.add_method('GetGroupName', 
                   'std::string', 
                   [], 
                   is_const=True)
    ## type-id.h (module 'core'): uint32_t ns3::TypeId::GetHash() const [member function]
    cls.add_method('GetHash', 
                   'uint32_t', 
                   [], 
                   is_const=True)
    ## type-id.h (module 'core'): std::string ns3::TypeId::GetName() const [member function]
    cls.add_method('GetName', 
                   'std::string', 
                   [], 
                   is_const=True)
    ## type-id.h (module 'core'): ns3::TypeId ns3::TypeId::GetParent() const [member function]
    cls.add_method('GetParent', 
                   'ns3::TypeId', 
                   [], 
                   is_const=True)
    ## type-id.h (module 'core'): static ns3::TypeId ns3::TypeId::GetRegistered(uint32_t i) [member function]
    cls.add_method('GetRegistered', 
                   'ns3::TypeId', 
                   [param('uint32_t', 'i')], 
                   is_static=True)
    ## type-id.h (module 'core'): static uint32_t ns3::TypeId::GetRegisteredN() [member function]
    cls.add_method('GetRegisteredN', 
                   'uint32_t', 
                   [], 
                   is_static=True)
    ## type-id.h (module 'core'): std::size_t ns3::TypeId::GetSize() const [member function]
    cls.add_method('GetSize', 
                   'std::size_t', 
                   [], 
                   is_const=True)
    ## type-id.h (module 'core'): ns3::TypeId::TraceSourceInformation ns3::TypeId::GetTraceSource(uint32_t i) const [member function]
    cls.add_method('GetTraceSource', 
                   'ns3::TypeId::TraceSourceInformation', 
                   [param('uint32_t', 'i')], 
                   is_const=True)
    ## type-id.h (module 'core'): uint32_t ns3::TypeId::GetTraceSourceN() const [member function]
    cls.add_method('GetTraceSourceN', 
                   'uint32_t', 
                   [], 
                   is_const=True)
    ## type-id.h (module 'core'): uint16_t ns3::TypeId::GetUid() const [member function]
    cls.add_method('GetUid', 
                   'uint16_t', 
                   [], 
                   is_const=True)
    ## type-id.h (module 'core'): bool ns3::TypeId::HasConstructor() const [member function]
    cls.add_method('HasConstructor', 
                   'bool', 
                   [], 
                   is_const=True)
    ## type-id.h (module 'core'): bool ns3::TypeId::HasParent() const [member function]
    cls.add_method('HasParent', 
                   'bool', 
                   [], 
                   is_const=True)
    ## type-id.h (module 'core'): ns3::TypeId ns3::TypeId::HideFromDocumentation() [member function]
    cls.add_method('HideFromDocumentation', 
                   'ns3::TypeId', 
                   [])
    ## type-id.h (module 'core'): bool ns3::TypeId::IsChildOf(ns3::TypeId other) const [member function]
    cls.add_method('IsChildOf', 
                   'bool', 
                   [param('ns3::TypeId', 'other')], 
                   is_const=True)
    ## type-id.h (module 'core'): bool ns3::TypeId::LookupAttributeByName(std::string name, ns3::TypeId::AttributeInformation * info) const [member function]
    cls.add_method('LookupAttributeByName', 
                   'bool', 
                   [param('std::string', 'name'), param('ns3::TypeId::AttributeInformation *', 'info', transfer_ownership=False)], 
                   is_const=True)
    ## type-id.h (module 'core'): static ns3::TypeId ns3::TypeId::LookupByHash(uint32_t hash) [member function]
    cls.add_method('LookupByHash', 
                   'ns3::TypeId', 
                   [param('uint32_t', 'hash')], 
                   is_static=True)
    ## type-id.h (module 'core'): static bool ns3::TypeId::LookupByHashFailSafe(uint32_t hash, ns3::TypeId * tid) [member function]
    cls.add_method('LookupByHashFailSafe', 
                   'bool', 
                   [param('uint32_t', 'hash'), param('ns3::TypeId *', 'tid')], 
                   is_static=True)
    ## type-id.h (module 'core'): static ns3::TypeId ns3::TypeId::LookupByName(std::string name) [member function]
    cls.add_method('LookupByName', 
                   'ns3::TypeId', 
                   [param('std::string', 'name')], 
                   is_static=True)
    ## type-id.h (module 'core'): ns3::Ptr<ns3::TraceSourceAccessor const> ns3::TypeId::LookupTraceSourceByName(std::string name) const [member function]
    cls.add_method('LookupTraceSourceByName', 
                   'ns3::Ptr< ns3::TraceSourceAccessor const >', 
                   [param('std::string', 'name')], 
                   is_const=True)
    ## type-id.h (module 'core'): ns3::Ptr<ns3::TraceSourceAccessor const> ns3::TypeId::LookupTraceSourceByName(std::string name, ns3::TypeId::TraceSourceInformation * info) const [member function]
    cls.add_method('LookupTraceSourceByName', 
                   'ns3::Ptr< ns3::TraceSourceAccessor const >', 
                   [param('std::string', 'name'), param('ns3::TypeId::TraceSourceInformation *', 'info')], 
                   is_const=True)
    ## type-id.h (module 'core'): bool ns3::TypeId::MustHideFromDocumentation() const [member function]
    cls.add_method('MustHideFromDocumentation', 
                   'bool', 
                   [], 
                   is_const=True)
    ## type-id.h (module 'core'): bool ns3::TypeId::SetAttributeInitialValue(uint32_t i, ns3::Ptr<ns3::AttributeValue const> initialValue) [member function]
    cls.add_method('SetAttributeInitialValue', 
                   'bool', 
                   [param('uint32_t', 'i'), param('ns3::Ptr< ns3::AttributeValue const >', 'initialValue')])
    ## type-id.h (module 'core'): ns3::TypeId ns3::TypeId::SetGroupName(std::string groupName) [member function]
    cls.add_method('SetGroupName', 
                   'ns3::TypeId', 
                   [param('std::string', 'groupName')])
    ## type-id.h (module 'core'): ns3::TypeId ns3::TypeId::SetParent(ns3::TypeId tid) [member function]
    cls.add_method('SetParent', 
                   'ns3::TypeId', 
                   [param('ns3::TypeId', 'tid')])
    ## type-id.h (module 'core'): ns3::TypeId ns3::TypeId::SetSize(std::size_t size) [member function]
    cls.add_method('SetSize', 
                   'ns3::TypeId', 
                   [param('std::size_t', 'size')])
    ## type-id.h (module 'core'): void ns3::TypeId::SetUid(uint16_t uid) [member function]
    cls.add_method('SetUid', 
                   'void', 
                   [param('uint16_t', 'uid')])
    return

def register_Ns3TypeIdAttributeInformation_methods(root_module, cls):
    ## type-id.h (module 'core'): ns3::TypeId::AttributeInformation::AttributeInformation() [constructor]
    cls.add_constructor([])
    ## type-id.h (module 'core'): ns3::TypeId::AttributeInformation::AttributeInformation(ns3::TypeId::AttributeInformation const & arg0) [copy constructor]
    cls.add_constructor([param('ns3::TypeId::AttributeInformation const &', 'arg0')])
    ## type-id.h (module 'core'): ns3::TypeId::AttributeInformation::accessor [variable]
    cls.add_instance_attribute('accessor', 'ns3::Ptr< ns3::AttributeAccessor const >', is_const=False)
    ## type-id.h (module 'core'): ns3::TypeId::AttributeInformation::checker [variable]
    cls.add_instance_attribute('checker', 'ns3::Ptr< ns3::AttributeChecker const >', is_const=False)
    ## type-id.h (module 'core'): ns3::TypeId::AttributeInformation::flags [variable]
    cls.add_instance_attribute('flags', 'uint32_t', is_const=False)
    ## type-id.h (module 'core'): ns3::TypeId::AttributeInformation::help [variable]
    cls.add_instance_attribute('help', 'std::string', is_const=False)
    ## type-id.h (module 'core'): ns3::TypeId::AttributeInformation::initialValue [variable]
    cls.add_instance_attribute('initialValue', 'ns3::Ptr< ns3::AttributeValue const >', is_const=False)
    ## type-id.h (module 'core'): ns3::TypeId::AttributeInformation::name [variable]
    cls.add_instance_attribute('name', 'std::string', is_const=False)
    ## type-id.h (module 'core'): ns3::TypeId::AttributeInformation::originalInitialValue [variable]
    cls.add_instance_attribute('originalInitialValue', 'ns3::Ptr< ns3::AttributeValue const >', is_const=False)
    ## type-id.h (module 'core'): ns3::TypeId::AttributeInformation::supportLevel [variable]
    cls.add_instance_attribute('supportLevel', 'ns3::TypeId::SupportLevel', is_const=False)
    ## type-id.h (module 'core'): ns3::TypeId::AttributeInformation::supportMsg [variable]
    cls.add_instance_attribute('supportMsg', 'std::string', is_const=False)
    return

def register_Ns3TypeIdTraceSourceInformation_methods(root_module, cls):
    ## type-id.h (module 'core'): ns3::TypeId::TraceSourceInformation::TraceSourceInformation() [constructor]
    cls.add_constructor([])
    ## type-id.h (module 'core'): ns3::TypeId::TraceSourceInformation::TraceSourceInformation(ns3::TypeId::TraceSourceInformation const & arg0) [copy constructor]
    cls.add_constructor([param('ns3::TypeId::TraceSourceInformation const &', 'arg0')])
    ## type-id.h (module 'core'): ns3::TypeId::TraceSourceInformation::accessor [variable]
    cls.add_instance_attribute('accessor', 'ns3::Ptr< ns3::TraceSourceAccessor const >', is_const=False)
    ## type-id.h (module 'core'): ns3::TypeId::TraceSourceInformation::callback [variable]
    cls.add_instance_attribute('callback', 'std::string', is_const=False)
    ## type-id.h (module 'core'): ns3::TypeId::TraceSourceInformation::help [variable]
    cls.add_instance_attribute('help', 'std::string', is_const=False)
    ## type-id.h (module 'core'): ns3::TypeId::TraceSourceInformation::name [variable]
    cls.add_instance_attribute('name', 'std::string', is_const=False)
    ## type-id.h (module 'core'): ns3::TypeId::TraceSourceInformation::supportLevel [variable]
    cls.add_instance_attribute('supportLevel', 'ns3::TypeId::SupportLevel', is_const=False)
    ## type-id.h (module 'core'): ns3::TypeId::TraceSourceInformation::supportMsg [variable]
    cls.add_instance_attribute('supportMsg', 'std::string', is_const=False)
    return

def register_Ns3Empty_methods(root_module, cls):
    ## empty.h (module 'core'): ns3::empty::empty() [constructor]
    cls.add_constructor([])
    ## empty.h (module 'core'): ns3::empty::empty(ns3::empty const & arg0) [copy constructor]
    cls.add_constructor([param('ns3::empty const &', 'arg0')])
    return

def register_Ns3Int64x64_t_methods(root_module, cls):
    cls.add_binary_comparison_operator('<=')
    cls.add_binary_comparison_operator('!=')
    cls.add_inplace_numeric_operator('+=', param('ns3::int64x64_t const &', u'right'))
    cls.add_inplace_numeric_operator('/=', param('ns3::int64x64_t const &', u'right'))
    cls.add_binary_numeric_operator('*', root_module['ns3::int64x64_t'], root_module['ns3::int64x64_t'], param('ns3::int64x64_t const &', u'right'))
    cls.add_binary_numeric_operator('+', root_module['ns3::int64x64_t'], root_module['ns3::int64x64_t'], param('ns3::int64x64_t const &', u'right'))
    cls.add_binary_numeric_operator('-', root_module['ns3::int64x64_t'], root_module['ns3::int64x64_t'], param('ns3::int64x64_t const &', u'right'))
    cls.add_unary_numeric_operator('-')
    cls.add_binary_numeric_operator('/', root_module['ns3::int64x64_t'], root_module['ns3::int64x64_t'], param('ns3::int64x64_t const &', u'right'))
    cls.add_binary_comparison_operator('<')
    cls.add_binary_comparison_operator('>')
    cls.add_inplace_numeric_operator('*=', param('ns3::int64x64_t const &', u'right'))
    cls.add_inplace_numeric_operator('-=', param('ns3::int64x64_t const &', u'right'))
    cls.add_output_stream_operator()
    cls.add_binary_comparison_operator('==')
    cls.add_binary_comparison_operator('>=')
    ## int64x64-double.h (module 'core'): ns3::int64x64_t::int64x64_t() [constructor]
    cls.add_constructor([])
    ## int64x64-double.h (module 'core'): ns3::int64x64_t::int64x64_t(double v) [constructor]
    cls.add_constructor([param('double', 'v')])
    ## int64x64-double.h (module 'core'): ns3::int64x64_t::int64x64_t(long double v) [constructor]
    cls.add_constructor([param('long double', 'v')])
    ## int64x64-double.h (module 'core'): ns3::int64x64_t::int64x64_t(int v) [constructor]
    cls.add_constructor([param('int', 'v')])
    ## int64x64-double.h (module 'core'): ns3::int64x64_t::int64x64_t(long int v) [constructor]
    cls.add_constructor([param('long int', 'v')])
    ## int64x64-double.h (module 'core'): ns3::int64x64_t::int64x64_t(long long int v) [constructor]
    cls.add_constructor([param('long long int', 'v')])
    ## int64x64-double.h (module 'core'): ns3::int64x64_t::int64x64_t(unsigned int v) [constructor]
    cls.add_constructor([param('unsigned int', 'v')])
    ## int64x64-double.h (module 'core'): ns3::int64x64_t::int64x64_t(long unsigned int v) [constructor]
    cls.add_constructor([param('long unsigned int', 'v')])
    ## int64x64-double.h (module 'core'): ns3::int64x64_t::int64x64_t(long long unsigned int v) [constructor]
    cls.add_constructor([param('long long unsigned int', 'v')])
    ## int64x64-double.h (module 'core'): ns3::int64x64_t::int64x64_t(int64_t hi, uint64_t lo) [constructor]
    cls.add_constructor([param('int64_t', 'hi'), param('uint64_t', 'lo')])
    ## int64x64-double.h (module 'core'): ns3::int64x64_t::int64x64_t(ns3::int64x64_t const & o) [copy constructor]
    cls.add_constructor([param('ns3::int64x64_t const &', 'o')])
    ## int64x64-double.h (module 'core'): double ns3::int64x64_t::GetDouble() const [member function]
    cls.add_method('GetDouble', 
                   'double', 
                   [], 
                   is_const=True)
    ## int64x64-double.h (module 'core'): int64_t ns3::int64x64_t::GetHigh() const [member function]
    cls.add_method('GetHigh', 
                   'int64_t', 
                   [], 
                   is_const=True)
    ## int64x64-double.h (module 'core'): uint64_t ns3::int64x64_t::GetLow() const [member function]
    cls.add_method('GetLow', 
                   'uint64_t', 
                   [], 
                   is_const=True)
    ## int64x64-double.h (module 'core'): static ns3::int64x64_t ns3::int64x64_t::Invert(uint64_t v) [member function]
    cls.add_method('Invert', 
                   'ns3::int64x64_t', 
                   [param('uint64_t', 'v')], 
                   is_static=True)
    ## int64x64-double.h (module 'core'): void ns3::int64x64_t::MulByInvert(ns3::int64x64_t const & o) [member function]
    cls.add_method('MulByInvert', 
                   'void', 
                   [param('ns3::int64x64_t const &', 'o')])
    ## int64x64-double.h (module 'core'): ns3::int64x64_t::implementation [variable]
    cls.add_static_attribute('implementation', 'ns3::int64x64_t::impl_type const', is_const=True)
    return

def register_Ns3AodvHelper_methods(root_module, cls):
    ## aodv-helper.h (module 'aodv'): ns3::AodvHelper::AodvHelper(ns3::AodvHelper const & arg0) [copy constructor]
    cls.add_constructor([param('ns3::AodvHelper const &', 'arg0')])
    ## aodv-helper.h (module 'aodv'): ns3::AodvHelper::AodvHelper() [constructor]
    cls.add_constructor([])
    ## aodv-helper.h (module 'aodv'): int64_t ns3::AodvHelper::AssignStreams(ns3::NodeContainer c, int64_t stream) [member function]
    cls.add_method('AssignStreams', 
                   'int64_t', 
                   [param('ns3::NodeContainer', 'c'), param('int64_t', 'stream')])
    ## aodv-helper.h (module 'aodv'): ns3::AodvHelper * ns3::AodvHelper::Copy() const [member function]
    cls.add_method('Copy', 
                   'ns3::AodvHelper *', 
                   [], 
                   is_const=True, is_virtual=True)
    ## aodv-helper.h (module 'aodv'): ns3::Ptr<ns3::Ipv4RoutingProtocol> ns3::AodvHelper::Create(ns3::Ptr<ns3::Node> node) const [member function]
    cls.add_method('Create', 
                   'ns3::Ptr< ns3::Ipv4RoutingProtocol >', 
                   [param('ns3::Ptr< ns3::Node >', 'node')], 
                   is_const=True, is_virtual=True)
    ## aodv-helper.h (module 'aodv'): void ns3::AodvHelper::Set(std::string name, ns3::AttributeValue const & value) [member function]
    cls.add_method('Set', 
                   'void', 
                   [param('std::string', 'name'), param('ns3::AttributeValue const &', 'value')])
    return

def register_Ns3Chunk_methods(root_module, cls):
    ## chunk.h (module 'network'): ns3::Chunk::Chunk() [constructor]
    cls.add_constructor([])
    ## chunk.h (module 'network'): ns3::Chunk::Chunk(ns3::Chunk const & arg0) [copy constructor]
    cls.add_constructor([param('ns3::Chunk const &', 'arg0')])
    ## chunk.h (module 'network'): uint32_t ns3::Chunk::Deserialize(ns3::Buffer::Iterator start) [member function]
    cls.add_method('Deserialize', 
                   'uint32_t', 
                   [param('ns3::Buffer::Iterator', 'start')], 
                   is_pure_virtual=True, is_virtual=True)
    ## chunk.h (module 'network'): static ns3::TypeId ns3::Chunk::GetTypeId() [member function]
    cls.add_method('GetTypeId', 
                   'ns3::TypeId', 
                   [], 
                   is_static=True)
    ## chunk.h (module 'network'): void ns3::Chunk::Print(std::ostream & os) const [member function]
    cls.add_method('Print', 
                   'void', 
                   [param('std::ostream &', 'os')], 
                   is_pure_virtual=True, is_const=True, is_virtual=True)
    return

def register_Ns3Header_methods(root_module, cls):
    cls.add_output_stream_operator()
    ## header.h (module 'network'): ns3::Header::Header() [constructor]
    cls.add_constructor([])
    ## header.h (module 'network'): ns3::Header::Header(ns3::Header const & arg0) [copy constructor]
    cls.add_constructor([param('ns3::Header const &', 'arg0')])
    ## header.h (module 'network'): uint32_t ns3::Header::Deserialize(ns3::Buffer::Iterator start) [member function]
    cls.add_method('Deserialize', 
                   'uint32_t', 
                   [param('ns3::Buffer::Iterator', 'start')], 
                   is_pure_virtual=True, is_virtual=True)
    ## header.h (module 'network'): uint32_t ns3::Header::GetSerializedSize() const [member function]
    cls.add_method('GetSerializedSize', 
                   'uint32_t', 
                   [], 
                   is_pure_virtual=True, is_const=True, is_virtual=True)
    ## header.h (module 'network'): static ns3::TypeId ns3::Header::GetTypeId() [member function]
    cls.add_method('GetTypeId', 
                   'ns3::TypeId', 
                   [], 
                   is_static=True)
    ## header.h (module 'network'): void ns3::Header::Print(std::ostream & os) const [member function]
    cls.add_method('Print', 
                   'void', 
                   [param('std::ostream &', 'os')], 
                   is_pure_virtual=True, is_const=True, is_virtual=True)
    ## header.h (module 'network'): void ns3::Header::Serialize(ns3::Buffer::Iterator start) const [member function]
    cls.add_method('Serialize', 
                   'void', 
                   [param('ns3::Buffer::Iterator', 'start')], 
                   is_pure_virtual=True, is_const=True, is_virtual=True)
    return

def register_Ns3Ipv4Header_methods(root_module, cls):
    ## ipv4-header.h (module 'internet'): ns3::Ipv4Header::Ipv4Header(ns3::Ipv4Header const & arg0) [copy constructor]
    cls.add_constructor([param('ns3::Ipv4Header const &', 'arg0')])
    ## ipv4-header.h (module 'internet'): ns3::Ipv4Header::Ipv4Header() [constructor]
    cls.add_constructor([])
    ## ipv4-header.h (module 'internet'): uint32_t ns3::Ipv4Header::Deserialize(ns3::Buffer::Iterator start) [member function]
    cls.add_method('Deserialize', 
                   'uint32_t', 
                   [param('ns3::Buffer::Iterator', 'start')], 
                   is_virtual=True)
    ## ipv4-header.h (module 'internet'): std::string ns3::Ipv4Header::DscpTypeToString(ns3::Ipv4Header::DscpType dscp) const [member function]
    cls.add_method('DscpTypeToString', 
                   'std::string', 
                   [param('ns3::Ipv4Header::DscpType', 'dscp')], 
                   is_const=True)
    ## ipv4-header.h (module 'internet'): std::string ns3::Ipv4Header::EcnTypeToString(ns3::Ipv4Header::EcnType ecn) const [member function]
    cls.add_method('EcnTypeToString', 
                   'std::string', 
                   [param('ns3::Ipv4Header::EcnType', 'ecn')], 
                   is_const=True)
    ## ipv4-header.h (module 'internet'): void ns3::Ipv4Header::EnableChecksum() [member function]
    cls.add_method('EnableChecksum', 
                   'void', 
                   [])
    ## ipv4-header.h (module 'internet'): ns3::Ipv4Address ns3::Ipv4Header::GetDestination() const [member function]
    cls.add_method('GetDestination', 
                   'ns3::Ipv4Address', 
                   [], 
                   is_const=True)
    ## ipv4-header.h (module 'internet'): ns3::Ipv4Header::DscpType ns3::Ipv4Header::GetDscp() const [member function]
    cls.add_method('GetDscp', 
                   'ns3::Ipv4Header::DscpType', 
                   [], 
                   is_const=True)
    ## ipv4-header.h (module 'internet'): ns3::Ipv4Header::EcnType ns3::Ipv4Header::GetEcn() const [member function]
    cls.add_method('GetEcn', 
                   'ns3::Ipv4Header::EcnType', 
                   [], 
                   is_const=True)
    ## ipv4-header.h (module 'internet'): uint16_t ns3::Ipv4Header::GetFragmentOffset() const [member function]
    cls.add_method('GetFragmentOffset', 
                   'uint16_t', 
                   [], 
                   is_const=True)
    ## ipv4-header.h (module 'internet'): uint16_t ns3::Ipv4Header::GetIdentification() const [member function]
    cls.add_method('GetIdentification', 
                   'uint16_t', 
                   [], 
                   is_const=True)
    ## ipv4-header.h (module 'internet'): ns3::TypeId ns3::Ipv4Header::GetInstanceTypeId() const [member function]
    cls.add_method('GetInstanceTypeId', 
                   'ns3::TypeId', 
                   [], 
                   is_const=True, is_virtual=True)
    ## ipv4-header.h (module 'internet'): uint16_t ns3::Ipv4Header::GetPayloadSize() const [member function]
    cls.add_method('GetPayloadSize', 
                   'uint16_t', 
                   [], 
                   is_const=True)
    ## ipv4-header.h (module 'internet'): uint8_t ns3::Ipv4Header::GetProtocol() const [member function]
    cls.add_method('GetProtocol', 
                   'uint8_t', 
                   [], 
                   is_const=True)
    ## ipv4-header.h (module 'internet'): uint32_t ns3::Ipv4Header::GetSerializedSize() const [member function]
    cls.add_method('GetSerializedSize', 
                   'uint32_t', 
                   [], 
                   is_const=True, is_virtual=True)
    ## ipv4-header.h (module 'internet'): ns3::Ipv4Address ns3::Ipv4Header::GetSource() const [member function]
    cls.add_method('GetSource', 
                   'ns3::Ipv4Address', 
                   [], 
                   is_const=True)
    ## ipv4-header.h (module 'internet'): uint8_t ns3::Ipv4Header::GetTos() const [member function]
    cls.add_method('GetTos', 
                   'uint8_t', 
                   [], 
                   is_const=True)
    ## ipv4-header.h (module 'internet'): uint8_t ns3::Ipv4Header::GetTtl() const [member function]
    cls.add_method('GetTtl', 
                   'uint8_t', 
                   [], 
                   is_const=True)
    ## ipv4-header.h (module 'internet'): static ns3::TypeId ns3::Ipv4Header::GetTypeId() [member function]
    cls.add_method('GetTypeId', 
                   'ns3::TypeId', 
                   [], 
                   is_static=True)
    ## ipv4-header.h (module 'internet'): bool ns3::Ipv4Header::IsChecksumOk() const [member function]
    cls.add_method('IsChecksumOk', 
                   'bool', 
                   [], 
                   is_const=True)
    ## ipv4-header.h (module 'internet'): bool ns3::Ipv4Header::IsDontFragment() const [member function]
    cls.add_method('IsDontFragment', 
                   'bool', 
                   [], 
                   is_const=True)
    ## ipv4-header.h (module 'internet'): bool ns3::Ipv4Header::IsLastFragment() const [member function]
    cls.add_method('IsLastFragment', 
                   'bool', 
                   [], 
                   is_const=True)
    ## ipv4-header.h (module 'internet'): void ns3::Ipv4Header::Print(std::ostream & os) const [member function]
    cls.add_method('Print', 
                   'void', 
                   [param('std::ostream &', 'os')], 
                   is_const=True, is_virtual=True)
    ## ipv4-header.h (module 'internet'): void ns3::Ipv4Header::Serialize(ns3::Buffer::Iterator start) const [member function]
    cls.add_method('Serialize', 
                   'void', 
                   [param('ns3::Buffer::Iterator', 'start')], 
                   is_const=True, is_virtual=True)
    ## ipv4-header.h (module 'internet'): void ns3::Ipv4Header::SetDestination(ns3::Ipv4Address destination) [member function]
    cls.add_method('SetDestination', 
                   'void', 
                   [param('ns3::Ipv4Address', 'destination')])
    ## ipv4-header.h (module 'internet'): void ns3::Ipv4Header::SetDontFragment() [member function]
    cls.add_method('SetDontFragment', 
                   'void', 
                   [])
    ## ipv4-header.h (module 'internet'): void ns3::Ipv4Header::SetDscp(ns3::Ipv4Header::DscpType dscp) [member function]
    cls.add_method('SetDscp', 
                   'void', 
                   [param('ns3::Ipv4Header::DscpType', 'dscp')])
    ## ipv4-header.h (module 'internet'): void ns3::Ipv4Header::SetEcn(ns3::Ipv4Header::EcnType ecn) [member function]
    cls.add_method('SetEcn', 
                   'void', 
                   [param('ns3::Ipv4Header::EcnType', 'ecn')])
    ## ipv4-header.h (module 'internet'): void ns3::Ipv4Header::SetFragmentOffset(uint16_t offsetBytes) [member function]
    cls.add_method('SetFragmentOffset', 
                   'void', 
                   [param('uint16_t', 'offsetBytes')])
    ## ipv4-header.h (module 'internet'): void ns3::Ipv4Header::SetIdentification(uint16_t identification) [member function]
    cls.add_method('SetIdentification', 
                   'void', 
                   [param('uint16_t', 'identification')])
    ## ipv4-header.h (module 'internet'): void ns3::Ipv4Header::SetLastFragment() [member function]
    cls.add_method('SetLastFragment', 
                   'void', 
                   [])
    ## ipv4-header.h (module 'internet'): void ns3::Ipv4Header::SetMayFragment() [member function]
    cls.add_method('SetMayFragment', 
                   'void', 
                   [])
    ## ipv4-header.h (module 'internet'): void ns3::Ipv4Header::SetMoreFragments() [member function]
    cls.add_method('SetMoreFragments', 
                   'void', 
                   [])
    ## ipv4-header.h (module 'internet'): void ns3::Ipv4Header::SetPayloadSize(uint16_t size) [member function]
    cls.add_method('SetPayloadSize', 
                   'void', 
                   [param('uint16_t', 'size')])
    ## ipv4-header.h (module 'internet'): void ns3::Ipv4Header::SetProtocol(uint8_t num) [member function]
    cls.add_method('SetProtocol', 
                   'void', 
                   [param('uint8_t', 'num')])
    ## ipv4-header.h (module 'internet'): void ns3::Ipv4Header::SetSource(ns3::Ipv4Address source) [member function]
    cls.add_method('SetSource', 
                   'void', 
                   [param('ns3::Ipv4Address', 'source')])
    ## ipv4-header.h (module 'internet'): void ns3::Ipv4Header::SetTos(uint8_t tos) [member function]
    cls.add_method('SetTos', 
                   'void', 
                   [param('uint8_t', 'tos')])
    ## ipv4-header.h (module 'internet'): void ns3::Ipv4Header::SetTtl(uint8_t ttl) [member function]
    cls.add_method('SetTtl', 
                   'void', 
                   [param('uint8_t', 'ttl')])
    return

def register_Ns3Object_methods(root_module, cls):
    ## object.h (module 'core'): ns3::Object::Object() [constructor]
    cls.add_constructor([])
    ## object.h (module 'core'): void ns3::Object::AggregateObject(ns3::Ptr<ns3::Object> other) [member function]
    cls.add_method('AggregateObject', 
                   'void', 
                   [param('ns3::Ptr< ns3::Object >', 'other')])
    ## object.h (module 'core'): void ns3::Object::Dispose() [member function]
    cls.add_method('Dispose', 
                   'void', 
                   [])
    ## object.h (module 'core'): ns3::Object::AggregateIterator ns3::Object::GetAggregateIterator() const [member function]
    cls.add_method('GetAggregateIterator', 
                   'ns3::Object::AggregateIterator', 
                   [], 
                   is_const=True)
    ## object.h (module 'core'): ns3::TypeId ns3::Object::GetInstanceTypeId() const [member function]
    cls.add_method('GetInstanceTypeId', 
                   'ns3::TypeId', 
                   [], 
                   is_const=True, is_virtual=True)
    ## object.h (module 'core'): static ns3::TypeId ns3::Object::GetTypeId() [member function]
    cls.add_method('GetTypeId', 
                   'ns3::TypeId', 
                   [], 
                   is_static=True)
    ## object.h (module 'core'): void ns3::Object::Initialize() [member function]
    cls.add_method('Initialize', 
                   'void', 
                   [])
    ## object.h (module 'core'): bool ns3::Object::IsInitialized() const [member function]
    cls.add_method('IsInitialized', 
                   'bool', 
                   [], 
                   is_const=True)
    ## object.h (module 'core'): ns3::Object::Object(ns3::Object const & o) [copy constructor]
    cls.add_constructor([param('ns3::Object const &', 'o')], 
                        visibility='protected')
    ## object.h (module 'core'): void ns3::Object::DoDispose() [member function]
    cls.add_method('DoDispose', 
                   'void', 
                   [], 
                   visibility='protected', is_virtual=True)
    ## object.h (module 'core'): void ns3::Object::DoInitialize() [member function]
    cls.add_method('DoInitialize', 
                   'void', 
                   [], 
                   visibility='protected', is_virtual=True)
    ## object.h (module 'core'): void ns3::Object::NotifyNewAggregate() [member function]
    cls.add_method('NotifyNewAggregate', 
                   'void', 
                   [], 
                   visibility='protected', is_virtual=True)
    return

def register_Ns3ObjectAggregateIterator_methods(root_module, cls):
    ## object.h (module 'core'): ns3::Object::AggregateIterator::AggregateIterator(ns3::Object::AggregateIterator const & arg0) [copy constructor]
    cls.add_constructor([param('ns3::Object::AggregateIterator const &', 'arg0')])
    ## object.h (module 'core'): ns3::Object::AggregateIterator::AggregateIterator() [constructor]
    cls.add_constructor([])
    ## object.h (module 'core'): bool ns3::Object::AggregateIterator::HasNext() const [member function]
    cls.add_method('HasNext', 
                   'bool', 
                   [], 
                   is_const=True)
    ## object.h (module 'core'): ns3::Ptr<ns3::Object const> ns3::Object::AggregateIterator::Next() [member function]
    cls.add_method('Next', 
                   'ns3::Ptr< ns3::Object const >', 
                   [])
    return

def register_Ns3PacketFilter_methods(root_module, cls):
    ## packet-filter.h (module 'traffic-control'): ns3::PacketFilter::PacketFilter(ns3::PacketFilter const & arg0) [copy constructor]
    cls.add_constructor([param('ns3::PacketFilter const &', 'arg0')])
    ## packet-filter.h (module 'traffic-control'): ns3::PacketFilter::PacketFilter() [constructor]
    cls.add_constructor([])
    ## packet-filter.h (module 'traffic-control'): int32_t ns3::PacketFilter::Classify(ns3::Ptr<ns3::QueueDiscItem> item) const [member function]
    cls.add_method('Classify', 
                   'int32_t', 
                   [param('ns3::Ptr< ns3::QueueDiscItem >', 'item')], 
                   is_const=True)
    ## packet-filter.h (module 'traffic-control'): static ns3::TypeId ns3::PacketFilter::GetTypeId() [member function]
    cls.add_method('GetTypeId', 
                   'ns3::TypeId', 
                   [], 
                   is_static=True)
    ## packet-filter.h (module 'traffic-control'): ns3::PacketFilter::PF_NO_MATCH [variable]
    cls.add_static_attribute('PF_NO_MATCH', 'int const', is_const=True)
    ## packet-filter.h (module 'traffic-control'): bool ns3::PacketFilter::CheckProtocol(ns3::Ptr<ns3::QueueDiscItem> item) const [member function]
    cls.add_method('CheckProtocol', 
                   'bool', 
                   [param('ns3::Ptr< ns3::QueueDiscItem >', 'item')], 
                   is_pure_virtual=True, is_const=True, visibility='private', is_virtual=True)
    ## packet-filter.h (module 'traffic-control'): int32_t ns3::PacketFilter::DoClassify(ns3::Ptr<ns3::QueueDiscItem> item) const [member function]
    cls.add_method('DoClassify', 
                   'int32_t', 
                   [param('ns3::Ptr< ns3::QueueDiscItem >', 'item')], 
                   is_pure_virtual=True, is_const=True, visibility='private', is_virtual=True)
    return

def register_Ns3Queue_methods(root_module, cls):
    ## queue.h (module 'network'): ns3::Queue::Queue(ns3::Queue const & arg0) [copy constructor]
    cls.add_constructor([param('ns3::Queue const &', 'arg0')])
    ## queue.h (module 'network'): ns3::Queue::Queue() [constructor]
    cls.add_constructor([])
    ## queue.h (module 'network'): ns3::Ptr<ns3::QueueItem> ns3::Queue::Dequeue() [member function]
    cls.add_method('Dequeue', 
                   'ns3::Ptr< ns3::QueueItem >', 
                   [])
    ## queue.h (module 'network'): void ns3::Queue::DequeueAll() [member function]
    cls.add_method('DequeueAll', 
                   'void', 
                   [])
    ## queue.h (module 'network'): bool ns3::Queue::Enqueue(ns3::Ptr<ns3::QueueItem> item) [member function]
    cls.add_method('Enqueue', 
                   'bool', 
                   [param('ns3::Ptr< ns3::QueueItem >', 'item')])
    ## queue.h (module 'network'): uint32_t ns3::Queue::GetMaxBytes() const [member function]
    cls.add_method('GetMaxBytes', 
                   'uint32_t', 
                   [], 
                   is_const=True)
    ## queue.h (module 'network'): uint32_t ns3::Queue::GetMaxPackets() const [member function]
    cls.add_method('GetMaxPackets', 
                   'uint32_t', 
                   [], 
                   is_const=True)
    ## queue.h (module 'network'): ns3::Queue::QueueMode ns3::Queue::GetMode() const [member function]
    cls.add_method('GetMode', 
                   'ns3::Queue::QueueMode', 
                   [], 
                   is_const=True)
    ## queue.h (module 'network'): uint32_t ns3::Queue::GetNBytes() const [member function]
    cls.add_method('GetNBytes', 
                   'uint32_t', 
                   [], 
                   is_const=True)
    ## queue.h (module 'network'): uint32_t ns3::Queue::GetNPackets() const [member function]
    cls.add_method('GetNPackets', 
                   'uint32_t', 
                   [], 
                   is_const=True)
    ## queue.h (module 'network'): uint32_t ns3::Queue::GetTotalDroppedBytes() const [member function]
    cls.add_method('GetTotalDroppedBytes', 
                   'uint32_t', 
                   [], 
                   is_const=True)
    ## queue.h (module 'network'): uint32_t ns3::Queue::GetTotalDroppedPackets() const [member function]
    cls.add_method('GetTotalDroppedPackets', 
                   'uint32_t', 
                   [], 
                   is_const=True)
    ## queue.h (module 'network'): uint32_t ns3::Queue::GetTotalReceivedBytes() const [member function]
    cls.add_method('GetTotalReceivedBytes', 
                   'uint32_t', 
                   [], 
                   is_const=True)
    ## queue.h (module 'network'): uint32_t ns3::Queue::GetTotalReceivedPackets() const [member function]
    cls.add_method('GetTotalReceivedPackets', 
                   'uint32_t', 
                   [], 
                   is_const=True)
    ## queue.h (module 'network'): static ns3::TypeId ns3::Queue::GetTypeId() [member function]
    cls.add_method('GetTypeId', 
                   'ns3::TypeId', 
                   [], 
                   is_static=True)
    ## queue.h (module 'network'): bool ns3::Queue::IsEmpty() const [member function]
    cls.add_method('IsEmpty', 
                   'bool', 
                   [], 
                   is_const=True)
    ## queue.h (module 'network'): ns3::Ptr<const ns3::QueueItem> ns3::Queue::Peek() const [member function]
    cls.add_method('Peek', 
                   'ns3::Ptr< ns3::QueueItem const >', 
                   [], 
                   is_const=True)
    ## queue.h (module 'network'): ns3::Ptr<ns3::QueueItem> ns3::Queue::Remove() [member function]
    cls.add_method('Remove', 
                   'ns3::Ptr< ns3::QueueItem >', 
                   [])
    ## queue.h (module 'network'): void ns3::Queue::ResetStatistics() [member function]
    cls.add_method('ResetStatistics', 
                   'void', 
                   [])
    ## queue.h (module 'network'): void ns3::Queue::SetDropCallback(ns3::Callback<void, ns3::Ptr<ns3::QueueItem>, ns3::empty, ns3::empty, ns3::empty, ns3::empty, ns3::empty, ns3::empty, ns3::empty, ns3::empty> cb) [member function]
    cls.add_method('SetDropCallback', 
                   'void', 
                   [param('ns3::Callback< void, ns3::Ptr< ns3::QueueItem >, ns3::empty, ns3::empty, ns3::empty, ns3::empty, ns3::empty, ns3::empty, ns3::empty, ns3::empty >', 'cb')], 
                   is_virtual=True)
    ## queue.h (module 'network'): void ns3::Queue::SetMaxBytes(uint32_t maxBytes) [member function]
    cls.add_method('SetMaxBytes', 
                   'void', 
                   [param('uint32_t', 'maxBytes')])
    ## queue.h (module 'network'): void ns3::Queue::SetMaxPackets(uint32_t maxPackets) [member function]
    cls.add_method('SetMaxPackets', 
                   'void', 
                   [param('uint32_t', 'maxPackets')])
    ## queue.h (module 'network'): void ns3::Queue::SetMode(ns3::Queue::QueueMode mode) [member function]
    cls.add_method('SetMode', 
                   'void', 
                   [param('ns3::Queue::QueueMode', 'mode')])
    ## queue.h (module 'network'): void ns3::Queue::Drop(ns3::Ptr<ns3::QueueItem> item) [member function]
    cls.add_method('Drop', 
                   'void', 
                   [param('ns3::Ptr< ns3::QueueItem >', 'item')], 
                   visibility='protected')
    ## queue.h (module 'network'): ns3::Ptr<ns3::QueueItem> ns3::Queue::DoDequeue() [member function]
    cls.add_method('DoDequeue', 
                   'ns3::Ptr< ns3::QueueItem >', 
                   [], 
                   is_pure_virtual=True, visibility='private', is_virtual=True)
    ## queue.h (module 'network'): bool ns3::Queue::DoEnqueue(ns3::Ptr<ns3::QueueItem> item) [member function]
    cls.add_method('DoEnqueue', 
                   'bool', 
                   [param('ns3::Ptr< ns3::QueueItem >', 'item')], 
                   is_pure_virtual=True, visibility='private', is_virtual=True)
    ## queue.h (module 'network'): ns3::Ptr<const ns3::QueueItem> ns3::Queue::DoPeek() const [member function]
    cls.add_method('DoPeek', 
                   'ns3::Ptr< ns3::QueueItem const >', 
                   [], 
                   is_pure_virtual=True, is_const=True, visibility='private', is_virtual=True)
    ## queue.h (module 'network'): ns3::Ptr<ns3::QueueItem> ns3::Queue::DoRemove() [member function]
    cls.add_method('DoRemove', 
                   'ns3::Ptr< ns3::QueueItem >', 
                   [], 
                   is_pure_virtual=True, visibility='private', is_virtual=True)
    return

def register_Ns3QueueDisc_methods(root_module, cls):
    ## queue-disc.h (module 'traffic-control'): ns3::QueueDisc::QueueDisc(ns3::QueueDisc const & arg0) [copy constructor]
    cls.add_constructor([param('ns3::QueueDisc const &', 'arg0')])
    ## queue-disc.h (module 'traffic-control'): ns3::QueueDisc::QueueDisc() [constructor]
    cls.add_constructor([])
    ## queue-disc.h (module 'traffic-control'): void ns3::QueueDisc::AddInternalQueue(ns3::Ptr<ns3::Queue> queue) [member function]
    cls.add_method('AddInternalQueue', 
                   'void', 
                   [param('ns3::Ptr< ns3::Queue >', 'queue')])
    ## queue-disc.h (module 'traffic-control'): void ns3::QueueDisc::AddPacketFilter(ns3::Ptr<ns3::PacketFilter> filter) [member function]
    cls.add_method('AddPacketFilter', 
                   'void', 
                   [param('ns3::Ptr< ns3::PacketFilter >', 'filter')])
    ## queue-disc.h (module 'traffic-control'): void ns3::QueueDisc::AddQueueDiscClass(ns3::Ptr<ns3::QueueDiscClass> qdClass) [member function]
    cls.add_method('AddQueueDiscClass', 
                   'void', 
                   [param('ns3::Ptr< ns3::QueueDiscClass >', 'qdClass')])
    ## queue-disc.h (module 'traffic-control'): int32_t ns3::QueueDisc::Classify(ns3::Ptr<ns3::QueueDiscItem> item) [member function]
    cls.add_method('Classify', 
                   'int32_t', 
                   [param('ns3::Ptr< ns3::QueueDiscItem >', 'item')])
    ## queue-disc.h (module 'traffic-control'): ns3::Ptr<ns3::QueueDiscItem> ns3::QueueDisc::Dequeue() [member function]
    cls.add_method('Dequeue', 
                   'ns3::Ptr< ns3::QueueDiscItem >', 
                   [])
    ## queue-disc.h (module 'traffic-control'): bool ns3::QueueDisc::Enqueue(ns3::Ptr<ns3::QueueDiscItem> item) [member function]
    cls.add_method('Enqueue', 
                   'bool', 
                   [param('ns3::Ptr< ns3::QueueDiscItem >', 'item')])
    ## queue-disc.h (module 'traffic-control'): ns3::Ptr<ns3::Queue> ns3::QueueDisc::GetInternalQueue(uint32_t i) const [member function]
    cls.add_method('GetInternalQueue', 
                   'ns3::Ptr< ns3::Queue >', 
                   [param('uint32_t', 'i')], 
                   is_const=True)
    ## queue-disc.h (module 'traffic-control'): uint32_t ns3::QueueDisc::GetNBytes() const [member function]
    cls.add_method('GetNBytes', 
                   'uint32_t', 
                   [], 
                   is_const=True)
    ## queue-disc.h (module 'traffic-control'): uint32_t ns3::QueueDisc::GetNInternalQueues() const [member function]
    cls.add_method('GetNInternalQueues', 
                   'uint32_t', 
                   [], 
                   is_const=True)
    ## queue-disc.h (module 'traffic-control'): uint32_t ns3::QueueDisc::GetNPacketFilters() const [member function]
    cls.add_method('GetNPacketFilters', 
                   'uint32_t', 
                   [], 
                   is_const=True)
    ## queue-disc.h (module 'traffic-control'): uint32_t ns3::QueueDisc::GetNPackets() const [member function]
    cls.add_method('GetNPackets', 
                   'uint32_t', 
                   [], 
                   is_const=True)
    ## queue-disc.h (module 'traffic-control'): uint32_t ns3::QueueDisc::GetNQueueDiscClasses() const [member function]
    cls.add_method('GetNQueueDiscClasses', 
                   'uint32_t', 
                   [], 
                   is_const=True)
    ## queue-disc.h (module 'traffic-control'): ns3::Ptr<ns3::NetDevice> ns3::QueueDisc::GetNetDevice() const [member function]
    cls.add_method('GetNetDevice', 
                   'ns3::Ptr< ns3::NetDevice >', 
                   [], 
                   is_const=True)
    ## queue-disc.h (module 'traffic-control'): ns3::Ptr<ns3::PacketFilter> ns3::QueueDisc::GetPacketFilter(uint32_t i) const [member function]
    cls.add_method('GetPacketFilter', 
                   'ns3::Ptr< ns3::PacketFilter >', 
                   [param('uint32_t', 'i')], 
                   is_const=True)
    ## queue-disc.h (module 'traffic-control'): ns3::Ptr<ns3::QueueDiscClass> ns3::QueueDisc::GetQueueDiscClass(uint32_t i) const [member function]
    cls.add_method('GetQueueDiscClass', 
                   'ns3::Ptr< ns3::QueueDiscClass >', 
                   [param('uint32_t', 'i')], 
                   is_const=True)
    ## queue-disc.h (module 'traffic-control'): uint32_t ns3::QueueDisc::GetQuota() const [member function]
    cls.add_method('GetQuota', 
                   'uint32_t', 
                   [], 
                   is_const=True, is_virtual=True)
    ## queue-disc.h (module 'traffic-control'): uint32_t ns3::QueueDisc::GetTotalDroppedBytes() const [member function]
    cls.add_method('GetTotalDroppedBytes', 
                   'uint32_t', 
                   [], 
                   is_const=True)
    ## queue-disc.h (module 'traffic-control'): uint32_t ns3::QueueDisc::GetTotalDroppedPackets() const [member function]
    cls.add_method('GetTotalDroppedPackets', 
                   'uint32_t', 
                   [], 
                   is_const=True)
    ## queue-disc.h (module 'traffic-control'): uint32_t ns3::QueueDisc::GetTotalReceivedBytes() const [member function]
    cls.add_method('GetTotalReceivedBytes', 
                   'uint32_t', 
                   [], 
                   is_const=True)
    ## queue-disc.h (module 'traffic-control'): uint32_t ns3::QueueDisc::GetTotalReceivedPackets() const [member function]
    cls.add_method('GetTotalReceivedPackets', 
                   'uint32_t', 
                   [], 
                   is_const=True)
    ## queue-disc.h (module 'traffic-control'): uint32_t ns3::QueueDisc::GetTotalRequeuedBytes() const [member function]
    cls.add_method('GetTotalRequeuedBytes', 
                   'uint32_t', 
                   [], 
                   is_const=True)
    ## queue-disc.h (module 'traffic-control'): uint32_t ns3::QueueDisc::GetTotalRequeuedPackets() const [member function]
    cls.add_method('GetTotalRequeuedPackets', 
                   'uint32_t', 
                   [], 
                   is_const=True)
    ## queue-disc.h (module 'traffic-control'): static ns3::TypeId ns3::QueueDisc::GetTypeId() [member function]
    cls.add_method('GetTypeId', 
                   'ns3::TypeId', 
                   [], 
                   is_static=True)
    ## queue-disc.h (module 'traffic-control'): ns3::QueueDisc::WakeMode ns3::QueueDisc::GetWakeMode() [member function]
    cls.add_method('GetWakeMode', 
                   'ns3::QueueDisc::WakeMode', 
                   [])
    ## queue-disc.h (module 'traffic-control'): ns3::Ptr<const ns3::QueueDiscItem> ns3::QueueDisc::Peek() const [member function]
    cls.add_method('Peek', 
                   'ns3::Ptr< ns3::QueueDiscItem const >', 
                   [], 
                   is_const=True)
    ## queue-disc.h (module 'traffic-control'): void ns3::QueueDisc::Run() [member function]
    cls.add_method('Run', 
                   'void', 
                   [])
    ## queue-disc.h (module 'traffic-control'): void ns3::QueueDisc::SetNetDevice(ns3::Ptr<ns3::NetDevice> device) [member function]
    cls.add_method('SetNetDevice', 
                   'void', 
                   [param('ns3::Ptr< ns3::NetDevice >', 'device')])
    ## queue-disc.h (module 'traffic-control'): void ns3::QueueDisc::SetParentDropCallback(ns3::Callback<void, ns3::Ptr<ns3::QueueItem>, ns3::empty, ns3::empty, ns3::empty, ns3::empty, ns3::empty, ns3::empty, ns3::empty, ns3::empty> cb) [member function]
    cls.add_method('SetParentDropCallback', 
                   'void', 
                   [param('ns3::Callback< void, ns3::Ptr< ns3::QueueItem >, ns3::empty, ns3::empty, ns3::empty, ns3::empty, ns3::empty, ns3::empty, ns3::empty, ns3::empty >', 'cb')], 
                   is_virtual=True)
    ## queue-disc.h (module 'traffic-control'): void ns3::QueueDisc::SetQuota(uint32_t const quota) [member function]
    cls.add_method('SetQuota', 
                   'void', 
                   [param('uint32_t const', 'quota')], 
                   is_virtual=True)
    ## queue-disc.h (module 'traffic-control'): void ns3::QueueDisc::DoDispose() [member function]
    cls.add_method('DoDispose', 
                   'void', 
                   [], 
                   visibility='protected', is_virtual=True)
    ## queue-disc.h (module 'traffic-control'): void ns3::QueueDisc::DoInitialize() [member function]
    cls.add_method('DoInitialize', 
                   'void', 
                   [], 
                   visibility='protected', is_virtual=True)
    ## queue-disc.h (module 'traffic-control'): void ns3::QueueDisc::Drop(ns3::Ptr<ns3::QueueItem> item) [member function]
    cls.add_method('Drop', 
                   'void', 
                   [param('ns3::Ptr< ns3::QueueItem >', 'item')], 
                   visibility='protected')
    ## queue-disc.h (module 'traffic-control'): bool ns3::QueueDisc::CheckConfig() [member function]
    cls.add_method('CheckConfig', 
                   'bool', 
                   [], 
                   is_pure_virtual=True, visibility='private', is_virtual=True)
    ## queue-disc.h (module 'traffic-control'): ns3::Ptr<ns3::QueueDiscItem> ns3::QueueDisc::DoDequeue() [member function]
    cls.add_method('DoDequeue', 
                   'ns3::Ptr< ns3::QueueDiscItem >', 
                   [], 
                   is_pure_virtual=True, visibility='private', is_virtual=True)
    ## queue-disc.h (module 'traffic-control'): bool ns3::QueueDisc::DoEnqueue(ns3::Ptr<ns3::QueueDiscItem> item) [member function]
    cls.add_method('DoEnqueue', 
                   'bool', 
                   [param('ns3::Ptr< ns3::QueueDiscItem >', 'item')], 
                   is_pure_virtual=True, visibility='private', is_virtual=True)
    ## queue-disc.h (module 'traffic-control'): ns3::Ptr<const ns3::QueueDiscItem> ns3::QueueDisc::DoPeek() const [member function]
    cls.add_method('DoPeek', 
                   'ns3::Ptr< ns3::QueueDiscItem const >', 
                   [], 
                   is_pure_virtual=True, is_const=True, visibility='private', is_virtual=True)
    ## queue-disc.h (module 'traffic-control'): void ns3::QueueDisc::InitializeParams() [member function]
    cls.add_method('InitializeParams', 
                   'void', 
                   [], 
                   is_pure_virtual=True, visibility='private', is_virtual=True)
    return

def register_Ns3QueueDiscClass_methods(root_module, cls):
    ## queue-disc.h (module 'traffic-control'): ns3::QueueDiscClass::QueueDiscClass(ns3::QueueDiscClass const & arg0) [copy constructor]
    cls.add_constructor([param('ns3::QueueDiscClass const &', 'arg0')])
    ## queue-disc.h (module 'traffic-control'): ns3::QueueDiscClass::QueueDiscClass() [constructor]
    cls.add_constructor([])
    ## queue-disc.h (module 'traffic-control'): ns3::Ptr<ns3::QueueDisc> ns3::QueueDiscClass::GetQueueDisc() const [member function]
    cls.add_method('GetQueueDisc', 
                   'ns3::Ptr< ns3::QueueDisc >', 
                   [], 
                   is_const=True)
    ## queue-disc.h (module 'traffic-control'): static ns3::TypeId ns3::QueueDiscClass::GetTypeId() [member function]
    cls.add_method('GetTypeId', 
                   'ns3::TypeId', 
                   [], 
                   is_static=True)
    ## queue-disc.h (module 'traffic-control'): void ns3::QueueDiscClass::SetQueueDisc(ns3::Ptr<ns3::QueueDisc> qd) [member function]
    cls.add_method('SetQueueDisc', 
                   'void', 
                   [param('ns3::Ptr< ns3::QueueDisc >', 'qd')])
    ## queue-disc.h (module 'traffic-control'): void ns3::QueueDiscClass::DoDispose() [member function]
    cls.add_method('DoDispose', 
                   'void', 
                   [], 
                   visibility='protected', is_virtual=True)
    return

def register_Ns3RandomVariableStream_methods(root_module, cls):
    ## random-variable-stream.h (module 'core'): static ns3::TypeId ns3::RandomVariableStream::GetTypeId() [member function]
    cls.add_method('GetTypeId', 
                   'ns3::TypeId', 
                   [], 
                   is_static=True)
    ## random-variable-stream.h (module 'core'): ns3::RandomVariableStream::RandomVariableStream() [constructor]
    cls.add_constructor([])
    ## random-variable-stream.h (module 'core'): void ns3::RandomVariableStream::SetStream(int64_t stream) [member function]
    cls.add_method('SetStream', 
                   'void', 
                   [param('int64_t', 'stream')])
    ## random-variable-stream.h (module 'core'): int64_t ns3::RandomVariableStream::GetStream() const [member function]
    cls.add_method('GetStream', 
                   'int64_t', 
                   [], 
                   is_const=True)
    ## random-variable-stream.h (module 'core'): void ns3::RandomVariableStream::SetAntithetic(bool isAntithetic) [member function]
    cls.add_method('SetAntithetic', 
                   'void', 
                   [param('bool', 'isAntithetic')])
    ## random-variable-stream.h (module 'core'): bool ns3::RandomVariableStream::IsAntithetic() const [member function]
    cls.add_method('IsAntithetic', 
                   'bool', 
                   [], 
                   is_const=True)
    ## random-variable-stream.h (module 'core'): double ns3::RandomVariableStream::GetValue() [member function]
    cls.add_method('GetValue', 
                   'double', 
                   [], 
                   is_pure_virtual=True, is_virtual=True)
    ## random-variable-stream.h (module 'core'): uint32_t ns3::RandomVariableStream::GetInteger() [member function]
    cls.add_method('GetInteger', 
                   'uint32_t', 
                   [], 
                   is_pure_virtual=True, is_virtual=True)
    ## random-variable-stream.h (module 'core'): ns3::RngStream * ns3::RandomVariableStream::Peek() const [member function]
    cls.add_method('Peek', 
                   'ns3::RngStream *', 
                   [], 
                   is_const=True, visibility='protected')
    return

def register_Ns3SequentialRandomVariable_methods(root_module, cls):
    ## random-variable-stream.h (module 'core'): static ns3::TypeId ns3::SequentialRandomVariable::GetTypeId() [member function]
    cls.add_method('GetTypeId', 
                   'ns3::TypeId', 
                   [], 
                   is_static=True)
    ## random-variable-stream.h (module 'core'): ns3::SequentialRandomVariable::SequentialRandomVariable() [constructor]
    cls.add_constructor([])
    ## random-variable-stream.h (module 'core'): double ns3::SequentialRandomVariable::GetMin() const [member function]
    cls.add_method('GetMin', 
                   'double', 
                   [], 
                   is_const=True)
    ## random-variable-stream.h (module 'core'): double ns3::SequentialRandomVariable::GetMax() const [member function]
    cls.add_method('GetMax', 
                   'double', 
                   [], 
                   is_const=True)
    ## random-variable-stream.h (module 'core'): ns3::Ptr<ns3::RandomVariableStream> ns3::SequentialRandomVariable::GetIncrement() const [member function]
    cls.add_method('GetIncrement', 
                   'ns3::Ptr< ns3::RandomVariableStream >', 
                   [], 
                   is_const=True)
    ## random-variable-stream.h (module 'core'): uint32_t ns3::SequentialRandomVariable::GetConsecutive() const [member function]
    cls.add_method('GetConsecutive', 
                   'uint32_t', 
                   [], 
                   is_const=True)
    ## random-variable-stream.h (module 'core'): double ns3::SequentialRandomVariable::GetValue() [member function]
    cls.add_method('GetValue', 
                   'double', 
                   [], 
                   is_virtual=True)
    ## random-variable-stream.h (module 'core'): uint32_t ns3::SequentialRandomVariable::GetInteger() [member function]
    cls.add_method('GetInteger', 
                   'uint32_t', 
                   [], 
                   is_virtual=True)
    return

def register_Ns3SimpleRefCount__Ns3AttributeAccessor_Ns3Empty_Ns3DefaultDeleter__lt__ns3AttributeAccessor__gt___methods(root_module, cls):
    ## simple-ref-count.h (module 'core'): ns3::SimpleRefCount<ns3::AttributeAccessor, ns3::empty, ns3::DefaultDeleter<ns3::AttributeAccessor> >::SimpleRefCount() [constructor]
    cls.add_constructor([])
    ## simple-ref-count.h (module 'core'): ns3::SimpleRefCount<ns3::AttributeAccessor, ns3::empty, ns3::DefaultDeleter<ns3::AttributeAccessor> >::SimpleRefCount(ns3::SimpleRefCount<ns3::AttributeAccessor, ns3::empty, ns3::DefaultDeleter<ns3::AttributeAccessor> > const & o) [copy constructor]
    cls.add_constructor([param('ns3::SimpleRefCount< ns3::AttributeAccessor, ns3::empty, ns3::DefaultDeleter< ns3::AttributeAccessor > > const &', 'o')])
    ## simple-ref-count.h (module 'core'): static void ns3::SimpleRefCount<ns3::AttributeAccessor, ns3::empty, ns3::DefaultDeleter<ns3::AttributeAccessor> >::Cleanup() [member function]
    cls.add_method('Cleanup', 
                   'void', 
                   [], 
                   is_static=True)
    return

def register_Ns3SimpleRefCount__Ns3AttributeChecker_Ns3Empty_Ns3DefaultDeleter__lt__ns3AttributeChecker__gt___methods(root_module, cls):
    ## simple-ref-count.h (module 'core'): ns3::SimpleRefCount<ns3::AttributeChecker, ns3::empty, ns3::DefaultDeleter<ns3::AttributeChecker> >::SimpleRefCount() [constructor]
    cls.add_constructor([])
    ## simple-ref-count.h (module 'core'): ns3::SimpleRefCount<ns3::AttributeChecker, ns3::empty, ns3::DefaultDeleter<ns3::AttributeChecker> >::SimpleRefCount(ns3::SimpleRefCount<ns3::AttributeChecker, ns3::empty, ns3::DefaultDeleter<ns3::AttributeChecker> > const & o) [copy constructor]
    cls.add_constructor([param('ns3::SimpleRefCount< ns3::AttributeChecker, ns3::empty, ns3::DefaultDeleter< ns3::AttributeChecker > > const &', 'o')])
    ## simple-ref-count.h (module 'core'): static void ns3::SimpleRefCount<ns3::AttributeChecker, ns3::empty, ns3::DefaultDeleter<ns3::AttributeChecker> >::Cleanup() [member function]
    cls.add_method('Cleanup', 
                   'void', 
                   [], 
                   is_static=True)
    return

def register_Ns3SimpleRefCount__Ns3AttributeValue_Ns3Empty_Ns3DefaultDeleter__lt__ns3AttributeValue__gt___methods(root_module, cls):
    ## simple-ref-count.h (module 'core'): ns3::SimpleRefCount<ns3::AttributeValue, ns3::empty, ns3::DefaultDeleter<ns3::AttributeValue> >::SimpleRefCount() [constructor]
    cls.add_constructor([])
    ## simple-ref-count.h (module 'core'): ns3::SimpleRefCount<ns3::AttributeValue, ns3::empty, ns3::DefaultDeleter<ns3::AttributeValue> >::SimpleRefCount(ns3::SimpleRefCount<ns3::AttributeValue, ns3::empty, ns3::DefaultDeleter<ns3::AttributeValue> > const & o) [copy constructor]
    cls.add_constructor([param('ns3::SimpleRefCount< ns3::AttributeValue, ns3::empty, ns3::DefaultDeleter< ns3::AttributeValue > > const &', 'o')])
    ## simple-ref-count.h (module 'core'): static void ns3::SimpleRefCount<ns3::AttributeValue, ns3::empty, ns3::DefaultDeleter<ns3::AttributeValue> >::Cleanup() [member function]
    cls.add_method('Cleanup', 
                   'void', 
                   [], 
                   is_static=True)
    return

def register_Ns3SimpleRefCount__Ns3CallbackImplBase_Ns3Empty_Ns3DefaultDeleter__lt__ns3CallbackImplBase__gt___methods(root_module, cls):
    ## simple-ref-count.h (module 'core'): ns3::SimpleRefCount<ns3::CallbackImplBase, ns3::empty, ns3::DefaultDeleter<ns3::CallbackImplBase> >::SimpleRefCount() [constructor]
    cls.add_constructor([])
    ## simple-ref-count.h (module 'core'): ns3::SimpleRefCount<ns3::CallbackImplBase, ns3::empty, ns3::DefaultDeleter<ns3::CallbackImplBase> >::SimpleRefCount(ns3::SimpleRefCount<ns3::CallbackImplBase, ns3::empty, ns3::DefaultDeleter<ns3::CallbackImplBase> > const & o) [copy constructor]
    cls.add_constructor([param('ns3::SimpleRefCount< ns3::CallbackImplBase, ns3::empty, ns3::DefaultDeleter< ns3::CallbackImplBase > > const &', 'o')])
    ## simple-ref-count.h (module 'core'): static void ns3::SimpleRefCount<ns3::CallbackImplBase, ns3::empty, ns3::DefaultDeleter<ns3::CallbackImplBase> >::Cleanup() [member function]
    cls.add_method('Cleanup', 
                   'void', 
                   [], 
                   is_static=True)
    return

def register_Ns3SimpleRefCount__Ns3EventImpl_Ns3Empty_Ns3DefaultDeleter__lt__ns3EventImpl__gt___methods(root_module, cls):
    ## simple-ref-count.h (module 'core'): ns3::SimpleRefCount<ns3::EventImpl, ns3::empty, ns3::DefaultDeleter<ns3::EventImpl> >::SimpleRefCount() [constructor]
    cls.add_constructor([])
    ## simple-ref-count.h (module 'core'): ns3::SimpleRefCount<ns3::EventImpl, ns3::empty, ns3::DefaultDeleter<ns3::EventImpl> >::SimpleRefCount(ns3::SimpleRefCount<ns3::EventImpl, ns3::empty, ns3::DefaultDeleter<ns3::EventImpl> > const & o) [copy constructor]
    cls.add_constructor([param('ns3::SimpleRefCount< ns3::EventImpl, ns3::empty, ns3::DefaultDeleter< ns3::EventImpl > > const &', 'o')])
    ## simple-ref-count.h (module 'core'): static void ns3::SimpleRefCount<ns3::EventImpl, ns3::empty, ns3::DefaultDeleter<ns3::EventImpl> >::Cleanup() [member function]
    cls.add_method('Cleanup', 
                   'void', 
                   [], 
                   is_static=True)
    return

def register_Ns3SimpleRefCount__Ns3HashImplementation_Ns3Empty_Ns3DefaultDeleter__lt__ns3HashImplementation__gt___methods(root_module, cls):
    ## simple-ref-count.h (module 'core'): ns3::SimpleRefCount<ns3::Hash::Implementation, ns3::empty, ns3::DefaultDeleter<ns3::Hash::Implementation> >::SimpleRefCount() [constructor]
    cls.add_constructor([])
    ## simple-ref-count.h (module 'core'): ns3::SimpleRefCount<ns3::Hash::Implementation, ns3::empty, ns3::DefaultDeleter<ns3::Hash::Implementation> >::SimpleRefCount(ns3::SimpleRefCount<ns3::Hash::Implementation, ns3::empty, ns3::DefaultDeleter<ns3::Hash::Implementation> > const & o) [copy constructor]
    cls.add_constructor([param('ns3::SimpleRefCount< ns3::Hash::Implementation, ns3::empty, ns3::DefaultDeleter< ns3::Hash::Implementation > > const &', 'o')])
    ## simple-ref-count.h (module 'core'): static void ns3::SimpleRefCount<ns3::Hash::Implementation, ns3::empty, ns3::DefaultDeleter<ns3::Hash::Implementation> >::Cleanup() [member function]
    cls.add_method('Cleanup', 
                   'void', 
                   [], 
                   is_static=True)
    return

def register_Ns3SimpleRefCount__Ns3Ipv4MulticastRoute_Ns3Empty_Ns3DefaultDeleter__lt__ns3Ipv4MulticastRoute__gt___methods(root_module, cls):
    ## simple-ref-count.h (module 'core'): ns3::SimpleRefCount<ns3::Ipv4MulticastRoute, ns3::empty, ns3::DefaultDeleter<ns3::Ipv4MulticastRoute> >::SimpleRefCount() [constructor]
    cls.add_constructor([])
    ## simple-ref-count.h (module 'core'): ns3::SimpleRefCount<ns3::Ipv4MulticastRoute, ns3::empty, ns3::DefaultDeleter<ns3::Ipv4MulticastRoute> >::SimpleRefCount(ns3::SimpleRefCount<ns3::Ipv4MulticastRoute, ns3::empty, ns3::DefaultDeleter<ns3::Ipv4MulticastRoute> > const & o) [copy constructor]
    cls.add_constructor([param('ns3::SimpleRefCount< ns3::Ipv4MulticastRoute, ns3::empty, ns3::DefaultDeleter< ns3::Ipv4MulticastRoute > > const &', 'o')])
    ## simple-ref-count.h (module 'core'): static void ns3::SimpleRefCount<ns3::Ipv4MulticastRoute, ns3::empty, ns3::DefaultDeleter<ns3::Ipv4MulticastRoute> >::Cleanup() [member function]
    cls.add_method('Cleanup', 
                   'void', 
                   [], 
                   is_static=True)
    return

def register_Ns3SimpleRefCount__Ns3Ipv4Route_Ns3Empty_Ns3DefaultDeleter__lt__ns3Ipv4Route__gt___methods(root_module, cls):
    ## simple-ref-count.h (module 'core'): ns3::SimpleRefCount<ns3::Ipv4Route, ns3::empty, ns3::DefaultDeleter<ns3::Ipv4Route> >::SimpleRefCount() [constructor]
    cls.add_constructor([])
    ## simple-ref-count.h (module 'core'): ns3::SimpleRefCount<ns3::Ipv4Route, ns3::empty, ns3::DefaultDeleter<ns3::Ipv4Route> >::SimpleRefCount(ns3::SimpleRefCount<ns3::Ipv4Route, ns3::empty, ns3::DefaultDeleter<ns3::Ipv4Route> > const & o) [copy constructor]
    cls.add_constructor([param('ns3::SimpleRefCount< ns3::Ipv4Route, ns3::empty, ns3::DefaultDeleter< ns3::Ipv4Route > > const &', 'o')])
    ## simple-ref-count.h (module 'core'): static void ns3::SimpleRefCount<ns3::Ipv4Route, ns3::empty, ns3::DefaultDeleter<ns3::Ipv4Route> >::Cleanup() [member function]
    cls.add_method('Cleanup', 
                   'void', 
                   [], 
                   is_static=True)
    return

def register_Ns3SimpleRefCount__Ns3NetDeviceQueue_Ns3Empty_Ns3DefaultDeleter__lt__ns3NetDeviceQueue__gt___methods(root_module, cls):
    ## simple-ref-count.h (module 'core'): ns3::SimpleRefCount<ns3::NetDeviceQueue, ns3::empty, ns3::DefaultDeleter<ns3::NetDeviceQueue> >::SimpleRefCount() [constructor]
    cls.add_constructor([])
    ## simple-ref-count.h (module 'core'): ns3::SimpleRefCount<ns3::NetDeviceQueue, ns3::empty, ns3::DefaultDeleter<ns3::NetDeviceQueue> >::SimpleRefCount(ns3::SimpleRefCount<ns3::NetDeviceQueue, ns3::empty, ns3::DefaultDeleter<ns3::NetDeviceQueue> > const & o) [copy constructor]
    cls.add_constructor([param('ns3::SimpleRefCount< ns3::NetDeviceQueue, ns3::empty, ns3::DefaultDeleter< ns3::NetDeviceQueue > > const &', 'o')])
    ## simple-ref-count.h (module 'core'): static void ns3::SimpleRefCount<ns3::NetDeviceQueue, ns3::empty, ns3::DefaultDeleter<ns3::NetDeviceQueue> >::Cleanup() [member function]
    cls.add_method('Cleanup', 
                   'void', 
                   [], 
                   is_static=True)
    return

def register_Ns3SimpleRefCount__Ns3NixVector_Ns3Empty_Ns3DefaultDeleter__lt__ns3NixVector__gt___methods(root_module, cls):
    ## simple-ref-count.h (module 'core'): ns3::SimpleRefCount<ns3::NixVector, ns3::empty, ns3::DefaultDeleter<ns3::NixVector> >::SimpleRefCount() [constructor]
    cls.add_constructor([])
    ## simple-ref-count.h (module 'core'): ns3::SimpleRefCount<ns3::NixVector, ns3::empty, ns3::DefaultDeleter<ns3::NixVector> >::SimpleRefCount(ns3::SimpleRefCount<ns3::NixVector, ns3::empty, ns3::DefaultDeleter<ns3::NixVector> > const & o) [copy constructor]
    cls.add_constructor([param('ns3::SimpleRefCount< ns3::NixVector, ns3::empty, ns3::DefaultDeleter< ns3::NixVector > > const &', 'o')])
    ## simple-ref-count.h (module 'core'): static void ns3::SimpleRefCount<ns3::NixVector, ns3::empty, ns3::DefaultDeleter<ns3::NixVector> >::Cleanup() [member function]
    cls.add_method('Cleanup', 
                   'void', 
                   [], 
                   is_static=True)
    return

def register_Ns3SimpleRefCount__Ns3OutputStreamWrapper_Ns3Empty_Ns3DefaultDeleter__lt__ns3OutputStreamWrapper__gt___methods(root_module, cls):
    ## simple-ref-count.h (module 'core'): ns3::SimpleRefCount<ns3::OutputStreamWrapper, ns3::empty, ns3::DefaultDeleter<ns3::OutputStreamWrapper> >::SimpleRefCount() [constructor]
    cls.add_constructor([])
    ## simple-ref-count.h (module 'core'): ns3::SimpleRefCount<ns3::OutputStreamWrapper, ns3::empty, ns3::DefaultDeleter<ns3::OutputStreamWrapper> >::SimpleRefCount(ns3::SimpleRefCount<ns3::OutputStreamWrapper, ns3::empty, ns3::DefaultDeleter<ns3::OutputStreamWrapper> > const & o) [copy constructor]
    cls.add_constructor([param('ns3::SimpleRefCount< ns3::OutputStreamWrapper, ns3::empty, ns3::DefaultDeleter< ns3::OutputStreamWrapper > > const &', 'o')])
    ## simple-ref-count.h (module 'core'): static void ns3::SimpleRefCount<ns3::OutputStreamWrapper, ns3::empty, ns3::DefaultDeleter<ns3::OutputStreamWrapper> >::Cleanup() [member function]
    cls.add_method('Cleanup', 
                   'void', 
                   [], 
                   is_static=True)
    return

def register_Ns3SimpleRefCount__Ns3Packet_Ns3Empty_Ns3DefaultDeleter__lt__ns3Packet__gt___methods(root_module, cls):
    ## simple-ref-count.h (module 'core'): ns3::SimpleRefCount<ns3::Packet, ns3::empty, ns3::DefaultDeleter<ns3::Packet> >::SimpleRefCount() [constructor]
    cls.add_constructor([])
    ## simple-ref-count.h (module 'core'): ns3::SimpleRefCount<ns3::Packet, ns3::empty, ns3::DefaultDeleter<ns3::Packet> >::SimpleRefCount(ns3::SimpleRefCount<ns3::Packet, ns3::empty, ns3::DefaultDeleter<ns3::Packet> > const & o) [copy constructor]
    cls.add_constructor([param('ns3::SimpleRefCount< ns3::Packet, ns3::empty, ns3::DefaultDeleter< ns3::Packet > > const &', 'o')])
    ## simple-ref-count.h (module 'core'): static void ns3::SimpleRefCount<ns3::Packet, ns3::empty, ns3::DefaultDeleter<ns3::Packet> >::Cleanup() [member function]
    cls.add_method('Cleanup', 
                   'void', 
                   [], 
                   is_static=True)
    return

def register_Ns3SimpleRefCount__Ns3QueueItem_Ns3Empty_Ns3DefaultDeleter__lt__ns3QueueItem__gt___methods(root_module, cls):
    ## simple-ref-count.h (module 'core'): ns3::SimpleRefCount<ns3::QueueItem, ns3::empty, ns3::DefaultDeleter<ns3::QueueItem> >::SimpleRefCount() [constructor]
    cls.add_constructor([])
    ## simple-ref-count.h (module 'core'): ns3::SimpleRefCount<ns3::QueueItem, ns3::empty, ns3::DefaultDeleter<ns3::QueueItem> >::SimpleRefCount(ns3::SimpleRefCount<ns3::QueueItem, ns3::empty, ns3::DefaultDeleter<ns3::QueueItem> > const & o) [copy constructor]
    cls.add_constructor([param('ns3::SimpleRefCount< ns3::QueueItem, ns3::empty, ns3::DefaultDeleter< ns3::QueueItem > > const &', 'o')])
    ## simple-ref-count.h (module 'core'): static void ns3::SimpleRefCount<ns3::QueueItem, ns3::empty, ns3::DefaultDeleter<ns3::QueueItem> >::Cleanup() [member function]
    cls.add_method('Cleanup', 
                   'void', 
                   [], 
                   is_static=True)
    return

def register_Ns3SimpleRefCount__Ns3TraceSourceAccessor_Ns3Empty_Ns3DefaultDeleter__lt__ns3TraceSourceAccessor__gt___methods(root_module, cls):
    ## simple-ref-count.h (module 'core'): ns3::SimpleRefCount<ns3::TraceSourceAccessor, ns3::empty, ns3::DefaultDeleter<ns3::TraceSourceAccessor> >::SimpleRefCount() [constructor]
    cls.add_constructor([])
    ## simple-ref-count.h (module 'core'): ns3::SimpleRefCount<ns3::TraceSourceAccessor, ns3::empty, ns3::DefaultDeleter<ns3::TraceSourceAccessor> >::SimpleRefCount(ns3::SimpleRefCount<ns3::TraceSourceAccessor, ns3::empty, ns3::DefaultDeleter<ns3::TraceSourceAccessor> > const & o) [copy constructor]
    cls.add_constructor([param('ns3::SimpleRefCount< ns3::TraceSourceAccessor, ns3::empty, ns3::DefaultDeleter< ns3::TraceSourceAccessor > > const &', 'o')])
    ## simple-ref-count.h (module 'core'): static void ns3::SimpleRefCount<ns3::TraceSourceAccessor, ns3::empty, ns3::DefaultDeleter<ns3::TraceSourceAccessor> >::Cleanup() [member function]
    cls.add_method('Cleanup', 
                   'void', 
                   [], 
                   is_static=True)
    return

def register_Ns3Socket_methods(root_module, cls):
    ## socket.h (module 'network'): ns3::Socket::Socket(ns3::Socket const & arg0) [copy constructor]
    cls.add_constructor([param('ns3::Socket const &', 'arg0')])
    ## socket.h (module 'network'): ns3::Socket::Socket() [constructor]
    cls.add_constructor([])
    ## socket.h (module 'network'): int ns3::Socket::Bind(ns3::Address const & address) [member function]
    cls.add_method('Bind', 
                   'int', 
                   [param('ns3::Address const &', 'address')], 
                   is_pure_virtual=True, is_virtual=True)
    ## socket.h (module 'network'): int ns3::Socket::Bind() [member function]
    cls.add_method('Bind', 
                   'int', 
                   [], 
                   is_pure_virtual=True, is_virtual=True)
    ## socket.h (module 'network'): int ns3::Socket::Bind6() [member function]
    cls.add_method('Bind6', 
                   'int', 
                   [], 
                   is_pure_virtual=True, is_virtual=True)
    ## socket.h (module 'network'): void ns3::Socket::BindToNetDevice(ns3::Ptr<ns3::NetDevice> netdevice) [member function]
    cls.add_method('BindToNetDevice', 
                   'void', 
                   [param('ns3::Ptr< ns3::NetDevice >', 'netdevice')], 
                   is_virtual=True)
    ## socket.h (module 'network'): int ns3::Socket::Close() [member function]
    cls.add_method('Close', 
                   'int', 
                   [], 
                   is_pure_virtual=True, is_virtual=True)
    ## socket.h (module 'network'): int ns3::Socket::Connect(ns3::Address const & address) [member function]
    cls.add_method('Connect', 
                   'int', 
                   [param('ns3::Address const &', 'address')], 
                   is_pure_virtual=True, is_virtual=True)
    ## socket.h (module 'network'): static ns3::Ptr<ns3::Socket> ns3::Socket::CreateSocket(ns3::Ptr<ns3::Node> node, ns3::TypeId tid) [member function]
    cls.add_method('CreateSocket', 
                   'ns3::Ptr< ns3::Socket >', 
                   [param('ns3::Ptr< ns3::Node >', 'node'), param('ns3::TypeId', 'tid')], 
                   is_static=True)
    ## socket.h (module 'network'): bool ns3::Socket::GetAllowBroadcast() const [member function]
    cls.add_method('GetAllowBroadcast', 
                   'bool', 
                   [], 
                   is_pure_virtual=True, is_const=True, is_virtual=True)
    ## socket.h (module 'network'): ns3::Ptr<ns3::NetDevice> ns3::Socket::GetBoundNetDevice() [member function]
    cls.add_method('GetBoundNetDevice', 
                   'ns3::Ptr< ns3::NetDevice >', 
                   [])
    ## socket.h (module 'network'): ns3::Socket::SocketErrno ns3::Socket::GetErrno() const [member function]
    cls.add_method('GetErrno', 
                   'ns3::Socket::SocketErrno', 
                   [], 
                   is_pure_virtual=True, is_const=True, is_virtual=True)
    ## socket.h (module 'network'): uint8_t ns3::Socket::GetIpTos() const [member function]
    cls.add_method('GetIpTos', 
                   'uint8_t', 
                   [], 
                   is_const=True)
    ## socket.h (module 'network'): uint8_t ns3::Socket::GetIpTtl() const [member function]
    cls.add_method('GetIpTtl', 
                   'uint8_t', 
                   [], 
                   is_const=True, is_virtual=True)
    ## socket.h (module 'network'): uint8_t ns3::Socket::GetIpv6HopLimit() const [member function]
    cls.add_method('GetIpv6HopLimit', 
                   'uint8_t', 
                   [], 
                   is_const=True, is_virtual=True)
    ## socket.h (module 'network'): uint8_t ns3::Socket::GetIpv6Tclass() const [member function]
    cls.add_method('GetIpv6Tclass', 
                   'uint8_t', 
                   [], 
                   is_const=True)
    ## socket.h (module 'network'): ns3::Ptr<ns3::Node> ns3::Socket::GetNode() const [member function]
    cls.add_method('GetNode', 
                   'ns3::Ptr< ns3::Node >', 
                   [], 
                   is_pure_virtual=True, is_const=True, is_virtual=True)
    ## socket.h (module 'network'): int ns3::Socket::GetPeerName(ns3::Address & address) const [member function]
    cls.add_method('GetPeerName', 
                   'int', 
                   [param('ns3::Address &', 'address')], 
                   is_pure_virtual=True, is_const=True, is_virtual=True)
    ## socket.h (module 'network'): uint8_t ns3::Socket::GetPriority() const [member function]
    cls.add_method('GetPriority', 
                   'uint8_t', 
                   [], 
                   is_const=True)
    ## socket.h (module 'network'): uint32_t ns3::Socket::GetRxAvailable() const [member function]
    cls.add_method('GetRxAvailable', 
                   'uint32_t', 
                   [], 
                   is_pure_virtual=True, is_const=True, is_virtual=True)
    ## socket.h (module 'network'): int ns3::Socket::GetSockName(ns3::Address & address) const [member function]
    cls.add_method('GetSockName', 
                   'int', 
                   [param('ns3::Address &', 'address')], 
                   is_pure_virtual=True, is_const=True, is_virtual=True)
    ## socket.h (module 'network'): ns3::Socket::SocketType ns3::Socket::GetSocketType() const [member function]
    cls.add_method('GetSocketType', 
                   'ns3::Socket::SocketType', 
                   [], 
                   is_pure_virtual=True, is_const=True, is_virtual=True)
    ## socket.h (module 'network'): uint32_t ns3::Socket::GetTxAvailable() const [member function]
    cls.add_method('GetTxAvailable', 
                   'uint32_t', 
                   [], 
                   is_pure_virtual=True, is_const=True, is_virtual=True)
    ## socket.h (module 'network'): static ns3::TypeId ns3::Socket::GetTypeId() [member function]
    cls.add_method('GetTypeId', 
                   'ns3::TypeId', 
                   [], 
                   is_static=True)
    ## socket.h (module 'network'): static uint8_t ns3::Socket::IpTos2Priority(uint8_t ipTos) [member function]
    cls.add_method('IpTos2Priority', 
                   'uint8_t', 
                   [param('uint8_t', 'ipTos')], 
                   is_static=True)
    ## socket.h (module 'network'): void ns3::Socket::Ipv6JoinGroup(ns3::Ipv6Address address, ns3::Socket::Ipv6MulticastFilterMode filterMode, std::vector<ns3::Ipv6Address,std::allocator<ns3::Ipv6Address> > sourceAddresses) [member function]
    cls.add_method('Ipv6JoinGroup', 
                   'void', 
                   [param('ns3::Ipv6Address', 'address'), param('ns3::Socket::Ipv6MulticastFilterMode', 'filterMode'), param('std::vector< ns3::Ipv6Address >', 'sourceAddresses')], 
                   is_virtual=True)
    ## socket.h (module 'network'): void ns3::Socket::Ipv6JoinGroup(ns3::Ipv6Address address) [member function]
    cls.add_method('Ipv6JoinGroup', 
                   'void', 
                   [param('ns3::Ipv6Address', 'address')], 
                   is_virtual=True)
    ## socket.h (module 'network'): void ns3::Socket::Ipv6LeaveGroup() [member function]
    cls.add_method('Ipv6LeaveGroup', 
                   'void', 
                   [], 
                   is_virtual=True)
    ## socket.h (module 'network'): bool ns3::Socket::IsIpRecvTos() const [member function]
    cls.add_method('IsIpRecvTos', 
                   'bool', 
                   [], 
                   is_const=True)
    ## socket.h (module 'network'): bool ns3::Socket::IsIpRecvTtl() const [member function]
    cls.add_method('IsIpRecvTtl', 
                   'bool', 
                   [], 
                   is_const=True)
    ## socket.h (module 'network'): bool ns3::Socket::IsIpv6RecvHopLimit() const [member function]
    cls.add_method('IsIpv6RecvHopLimit', 
                   'bool', 
                   [], 
                   is_const=True)
    ## socket.h (module 'network'): bool ns3::Socket::IsIpv6RecvTclass() const [member function]
    cls.add_method('IsIpv6RecvTclass', 
                   'bool', 
                   [], 
                   is_const=True)
    ## socket.h (module 'network'): bool ns3::Socket::IsRecvPktInfo() const [member function]
    cls.add_method('IsRecvPktInfo', 
                   'bool', 
                   [], 
                   is_const=True)
    ## socket.h (module 'network'): int ns3::Socket::Listen() [member function]
    cls.add_method('Listen', 
                   'int', 
                   [], 
                   is_pure_virtual=True, is_virtual=True)
    ## socket.h (module 'network'): ns3::Ptr<ns3::Packet> ns3::Socket::Recv(uint32_t maxSize, uint32_t flags) [member function]
    cls.add_method('Recv', 
                   'ns3::Ptr< ns3::Packet >', 
                   [param('uint32_t', 'maxSize'), param('uint32_t', 'flags')], 
                   is_pure_virtual=True, is_virtual=True)
    ## socket.h (module 'network'): ns3::Ptr<ns3::Packet> ns3::Socket::Recv() [member function]
    cls.add_method('Recv', 
                   'ns3::Ptr< ns3::Packet >', 
                   [])
    ## socket.h (module 'network'): int ns3::Socket::Recv(uint8_t * buf, uint32_t size, uint32_t flags) [member function]
    cls.add_method('Recv', 
                   'int', 
                   [param('uint8_t *', 'buf'), param('uint32_t', 'size'), param('uint32_t', 'flags')])
    ## socket.h (module 'network'): ns3::Ptr<ns3::Packet> ns3::Socket::RecvFrom(uint32_t maxSize, uint32_t flags, ns3::Address & fromAddress) [member function]
    cls.add_method('RecvFrom', 
                   'ns3::Ptr< ns3::Packet >', 
                   [param('uint32_t', 'maxSize'), param('uint32_t', 'flags'), param('ns3::Address &', 'fromAddress')], 
                   is_pure_virtual=True, is_virtual=True)
    ## socket.h (module 'network'): ns3::Ptr<ns3::Packet> ns3::Socket::RecvFrom(ns3::Address & fromAddress) [member function]
    cls.add_method('RecvFrom', 
                   'ns3::Ptr< ns3::Packet >', 
                   [param('ns3::Address &', 'fromAddress')])
    ## socket.h (module 'network'): int ns3::Socket::RecvFrom(uint8_t * buf, uint32_t size, uint32_t flags, ns3::Address & fromAddress) [member function]
    cls.add_method('RecvFrom', 
                   'int', 
                   [param('uint8_t *', 'buf'), param('uint32_t', 'size'), param('uint32_t', 'flags'), param('ns3::Address &', 'fromAddress')])
    ## socket.h (module 'network'): int ns3::Socket::Send(ns3::Ptr<ns3::Packet> p, uint32_t flags) [member function]
    cls.add_method('Send', 
                   'int', 
                   [param('ns3::Ptr< ns3::Packet >', 'p'), param('uint32_t', 'flags')], 
                   is_pure_virtual=True, is_virtual=True)
    ## socket.h (module 'network'): int ns3::Socket::Send(ns3::Ptr<ns3::Packet> p) [member function]
    cls.add_method('Send', 
                   'int', 
                   [param('ns3::Ptr< ns3::Packet >', 'p')])
    ## socket.h (module 'network'): int ns3::Socket::Send(uint8_t const * buf, uint32_t size, uint32_t flags) [member function]
    cls.add_method('Send', 
                   'int', 
                   [param('uint8_t const *', 'buf'), param('uint32_t', 'size'), param('uint32_t', 'flags')])
    ## socket.h (module 'network'): int ns3::Socket::SendTo(ns3::Ptr<ns3::Packet> p, uint32_t flags, ns3::Address const & toAddress) [member function]
    cls.add_method('SendTo', 
                   'int', 
                   [param('ns3::Ptr< ns3::Packet >', 'p'), param('uint32_t', 'flags'), param('ns3::Address const &', 'toAddress')], 
                   is_pure_virtual=True, is_virtual=True)
    ## socket.h (module 'network'): int ns3::Socket::SendTo(uint8_t const * buf, uint32_t size, uint32_t flags, ns3::Address const & address) [member function]
    cls.add_method('SendTo', 
                   'int', 
                   [param('uint8_t const *', 'buf'), param('uint32_t', 'size'), param('uint32_t', 'flags'), param('ns3::Address const &', 'address')])
    ## socket.h (module 'network'): void ns3::Socket::SetAcceptCallback(ns3::Callback<bool, ns3::Ptr<ns3::Socket>, ns3::Address const&, ns3::empty, ns3::empty, ns3::empty, ns3::empty, ns3::empty, ns3::empty, ns3::empty> connectionRequest, ns3::Callback<void, ns3::Ptr<ns3::Socket>, ns3::Address const&, ns3::empty, ns3::empty, ns3::empty, ns3::empty, ns3::empty, ns3::empty, ns3::empty> newConnectionCreated) [member function]
    cls.add_method('SetAcceptCallback', 
                   'void', 
                   [param('ns3::Callback< bool, ns3::Ptr< ns3::Socket >, ns3::Address const &, ns3::empty, ns3::empty, ns3::empty, ns3::empty, ns3::empty, ns3::empty, ns3::empty >', 'connectionRequest'), param('ns3::Callback< void, ns3::Ptr< ns3::Socket >, ns3::Address const &, ns3::empty, ns3::empty, ns3::empty, ns3::empty, ns3::empty, ns3::empty, ns3::empty >', 'newConnectionCreated')])
    ## socket.h (module 'network'): bool ns3::Socket::SetAllowBroadcast(bool allowBroadcast) [member function]
    cls.add_method('SetAllowBroadcast', 
                   'bool', 
                   [param('bool', 'allowBroadcast')], 
                   is_pure_virtual=True, is_virtual=True)
    ## socket.h (module 'network'): void ns3::Socket::SetCloseCallbacks(ns3::Callback<void, ns3::Ptr<ns3::Socket>, ns3::empty, ns3::empty, ns3::empty, ns3::empty, ns3::empty, ns3::empty, ns3::empty, ns3::empty> normalClose, ns3::Callback<void, ns3::Ptr<ns3::Socket>, ns3::empty, ns3::empty, ns3::empty, ns3::empty, ns3::empty, ns3::empty, ns3::empty, ns3::empty> errorClose) [member function]
    cls.add_method('SetCloseCallbacks', 
                   'void', 
                   [param('ns3::Callback< void, ns3::Ptr< ns3::Socket >, ns3::empty, ns3::empty, ns3::empty, ns3::empty, ns3::empty, ns3::empty, ns3::empty, ns3::empty >', 'normalClose'), param('ns3::Callback< void, ns3::Ptr< ns3::Socket >, ns3::empty, ns3::empty, ns3::empty, ns3::empty, ns3::empty, ns3::empty, ns3::empty, ns3::empty >', 'errorClose')])
    ## socket.h (module 'network'): void ns3::Socket::SetConnectCallback(ns3::Callback<void, ns3::Ptr<ns3::Socket>, ns3::empty, ns3::empty, ns3::empty, ns3::empty, ns3::empty, ns3::empty, ns3::empty, ns3::empty> connectionSucceeded, ns3::Callback<void, ns3::Ptr<ns3::Socket>, ns3::empty, ns3::empty, ns3::empty, ns3::empty, ns3::empty, ns3::empty, ns3::empty, ns3::empty> connectionFailed) [member function]
    cls.add_method('SetConnectCallback', 
                   'void', 
                   [param('ns3::Callback< void, ns3::Ptr< ns3::Socket >, ns3::empty, ns3::empty, ns3::empty, ns3::empty, ns3::empty, ns3::empty, ns3::empty, ns3::empty >', 'connectionSucceeded'), param('ns3::Callback< void, ns3::Ptr< ns3::Socket >, ns3::empty, ns3::empty, ns3::empty, ns3::empty, ns3::empty, ns3::empty, ns3::empty, ns3::empty >', 'connectionFailed')])
    ## socket.h (module 'network'): void ns3::Socket::SetDataSentCallback(ns3::Callback<void, ns3::Ptr<ns3::Socket>, unsigned int, ns3::empty, ns3::empty, ns3::empty, ns3::empty, ns3::empty, ns3::empty, ns3::empty> dataSent) [member function]
    cls.add_method('SetDataSentCallback', 
                   'void', 
                   [param('ns3::Callback< void, ns3::Ptr< ns3::Socket >, unsigned int, ns3::empty, ns3::empty, ns3::empty, ns3::empty, ns3::empty, ns3::empty, ns3::empty >', 'dataSent')])
    ## socket.h (module 'network'): void ns3::Socket::SetIpRecvTos(bool ipv4RecvTos) [member function]
    cls.add_method('SetIpRecvTos', 
                   'void', 
                   [param('bool', 'ipv4RecvTos')])
    ## socket.h (module 'network'): void ns3::Socket::SetIpRecvTtl(bool ipv4RecvTtl) [member function]
    cls.add_method('SetIpRecvTtl', 
                   'void', 
                   [param('bool', 'ipv4RecvTtl')])
    ## socket.h (module 'network'): void ns3::Socket::SetIpTos(uint8_t ipTos) [member function]
    cls.add_method('SetIpTos', 
                   'void', 
                   [param('uint8_t', 'ipTos')])
    ## socket.h (module 'network'): void ns3::Socket::SetIpTtl(uint8_t ipTtl) [member function]
    cls.add_method('SetIpTtl', 
                   'void', 
                   [param('uint8_t', 'ipTtl')], 
                   is_virtual=True)
    ## socket.h (module 'network'): void ns3::Socket::SetIpv6HopLimit(uint8_t ipHopLimit) [member function]
    cls.add_method('SetIpv6HopLimit', 
                   'void', 
                   [param('uint8_t', 'ipHopLimit')], 
                   is_virtual=True)
    ## socket.h (module 'network'): void ns3::Socket::SetIpv6RecvHopLimit(bool ipv6RecvHopLimit) [member function]
    cls.add_method('SetIpv6RecvHopLimit', 
                   'void', 
                   [param('bool', 'ipv6RecvHopLimit')])
    ## socket.h (module 'network'): void ns3::Socket::SetIpv6RecvTclass(bool ipv6RecvTclass) [member function]
    cls.add_method('SetIpv6RecvTclass', 
                   'void', 
                   [param('bool', 'ipv6RecvTclass')])
    ## socket.h (module 'network'): void ns3::Socket::SetIpv6Tclass(int ipTclass) [member function]
    cls.add_method('SetIpv6Tclass', 
                   'void', 
                   [param('int', 'ipTclass')])
    ## socket.h (module 'network'): void ns3::Socket::SetPriority(uint8_t priority) [member function]
    cls.add_method('SetPriority', 
                   'void', 
                   [param('uint8_t', 'priority')])
    ## socket.h (module 'network'): void ns3::Socket::SetRecvCallback(ns3::Callback<void, ns3::Ptr<ns3::Socket>, ns3::empty, ns3::empty, ns3::empty, ns3::empty, ns3::empty, ns3::empty, ns3::empty, ns3::empty> arg0) [member function]
    cls.add_method('SetRecvCallback', 
                   'void', 
                   [param('ns3::Callback< void, ns3::Ptr< ns3::Socket >, ns3::empty, ns3::empty, ns3::empty, ns3::empty, ns3::empty, ns3::empty, ns3::empty, ns3::empty >', 'arg0')])
    ## socket.h (module 'network'): void ns3::Socket::SetRecvPktInfo(bool flag) [member function]
    cls.add_method('SetRecvPktInfo', 
                   'void', 
                   [param('bool', 'flag')])
    ## socket.h (module 'network'): void ns3::Socket::SetSendCallback(ns3::Callback<void, ns3::Ptr<ns3::Socket>, unsigned int, ns3::empty, ns3::empty, ns3::empty, ns3::empty, ns3::empty, ns3::empty, ns3::empty> sendCb) [member function]
    cls.add_method('SetSendCallback', 
                   'void', 
                   [param('ns3::Callback< void, ns3::Ptr< ns3::Socket >, unsigned int, ns3::empty, ns3::empty, ns3::empty, ns3::empty, ns3::empty, ns3::empty, ns3::empty >', 'sendCb')])
    ## socket.h (module 'network'): int ns3::Socket::ShutdownRecv() [member function]
    cls.add_method('ShutdownRecv', 
                   'int', 
                   [], 
                   is_pure_virtual=True, is_virtual=True)
    ## socket.h (module 'network'): int ns3::Socket::ShutdownSend() [member function]
    cls.add_method('ShutdownSend', 
                   'int', 
                   [], 
                   is_pure_virtual=True, is_virtual=True)
    ## socket.h (module 'network'): void ns3::Socket::DoDispose() [member function]
    cls.add_method('DoDispose', 
                   'void', 
                   [], 
                   visibility='protected', is_virtual=True)
    ## socket.h (module 'network'): bool ns3::Socket::IsManualIpTtl() const [member function]
    cls.add_method('IsManualIpTtl', 
                   'bool', 
                   [], 
                   is_const=True, visibility='protected')
    ## socket.h (module 'network'): bool ns3::Socket::IsManualIpv6HopLimit() const [member function]
    cls.add_method('IsManualIpv6HopLimit', 
                   'bool', 
                   [], 
                   is_const=True, visibility='protected')
    ## socket.h (module 'network'): bool ns3::Socket::IsManualIpv6Tclass() const [member function]
    cls.add_method('IsManualIpv6Tclass', 
                   'bool', 
                   [], 
                   is_const=True, visibility='protected')
    ## socket.h (module 'network'): void ns3::Socket::NotifyConnectionFailed() [member function]
    cls.add_method('NotifyConnectionFailed', 
                   'void', 
                   [], 
                   visibility='protected')
    ## socket.h (module 'network'): bool ns3::Socket::NotifyConnectionRequest(ns3::Address const & from) [member function]
    cls.add_method('NotifyConnectionRequest', 
                   'bool', 
                   [param('ns3::Address const &', 'from')], 
                   visibility='protected')
    ## socket.h (module 'network'): void ns3::Socket::NotifyConnectionSucceeded() [member function]
    cls.add_method('NotifyConnectionSucceeded', 
                   'void', 
                   [], 
                   visibility='protected')
    ## socket.h (module 'network'): void ns3::Socket::NotifyDataRecv() [member function]
    cls.add_method('NotifyDataRecv', 
                   'void', 
                   [], 
                   visibility='protected')
    ## socket.h (module 'network'): void ns3::Socket::NotifyDataSent(uint32_t size) [member function]
    cls.add_method('NotifyDataSent', 
                   'void', 
                   [param('uint32_t', 'size')], 
                   visibility='protected')
    ## socket.h (module 'network'): void ns3::Socket::NotifyErrorClose() [member function]
    cls.add_method('NotifyErrorClose', 
                   'void', 
                   [], 
                   visibility='protected')
    ## socket.h (module 'network'): void ns3::Socket::NotifyNewConnectionCreated(ns3::Ptr<ns3::Socket> socket, ns3::Address const & from) [member function]
    cls.add_method('NotifyNewConnectionCreated', 
                   'void', 
                   [param('ns3::Ptr< ns3::Socket >', 'socket'), param('ns3::Address const &', 'from')], 
                   visibility='protected')
    ## socket.h (module 'network'): void ns3::Socket::NotifyNormalClose() [member function]
    cls.add_method('NotifyNormalClose', 
                   'void', 
                   [], 
                   visibility='protected')
    ## socket.h (module 'network'): void ns3::Socket::NotifySend(uint32_t spaceAvailable) [member function]
    cls.add_method('NotifySend', 
                   'void', 
                   [param('uint32_t', 'spaceAvailable')], 
                   visibility='protected')
    return

def register_Ns3SocketIpTosTag_methods(root_module, cls):
    ## socket.h (module 'network'): ns3::SocketIpTosTag::SocketIpTosTag(ns3::SocketIpTosTag const & arg0) [copy constructor]
    cls.add_constructor([param('ns3::SocketIpTosTag const &', 'arg0')])
    ## socket.h (module 'network'): ns3::SocketIpTosTag::SocketIpTosTag() [constructor]
    cls.add_constructor([])
    ## socket.h (module 'network'): void ns3::SocketIpTosTag::Deserialize(ns3::TagBuffer i) [member function]
    cls.add_method('Deserialize', 
                   'void', 
                   [param('ns3::TagBuffer', 'i')], 
                   is_virtual=True)
    ## socket.h (module 'network'): ns3::TypeId ns3::SocketIpTosTag::GetInstanceTypeId() const [member function]
    cls.add_method('GetInstanceTypeId', 
                   'ns3::TypeId', 
                   [], 
                   is_const=True, is_virtual=True)
    ## socket.h (module 'network'): uint32_t ns3::SocketIpTosTag::GetSerializedSize() const [member function]
    cls.add_method('GetSerializedSize', 
                   'uint32_t', 
                   [], 
                   is_const=True, is_virtual=True)
    ## socket.h (module 'network'): uint8_t ns3::SocketIpTosTag::GetTos() const [member function]
    cls.add_method('GetTos', 
                   'uint8_t', 
                   [], 
                   is_const=True)
    ## socket.h (module 'network'): static ns3::TypeId ns3::SocketIpTosTag::GetTypeId() [member function]
    cls.add_method('GetTypeId', 
                   'ns3::TypeId', 
                   [], 
                   is_static=True)
    ## socket.h (module 'network'): void ns3::SocketIpTosTag::Print(std::ostream & os) const [member function]
    cls.add_method('Print', 
                   'void', 
                   [param('std::ostream &', 'os')], 
                   is_const=True, is_virtual=True)
    ## socket.h (module 'network'): void ns3::SocketIpTosTag::Serialize(ns3::TagBuffer i) const [member function]
    cls.add_method('Serialize', 
                   'void', 
                   [param('ns3::TagBuffer', 'i')], 
                   is_const=True, is_virtual=True)
    ## socket.h (module 'network'): void ns3::SocketIpTosTag::SetTos(uint8_t tos) [member function]
    cls.add_method('SetTos', 
                   'void', 
                   [param('uint8_t', 'tos')])
    return

def register_Ns3SocketIpTtlTag_methods(root_module, cls):
    ## socket.h (module 'network'): ns3::SocketIpTtlTag::SocketIpTtlTag(ns3::SocketIpTtlTag const & arg0) [copy constructor]
    cls.add_constructor([param('ns3::SocketIpTtlTag const &', 'arg0')])
    ## socket.h (module 'network'): ns3::SocketIpTtlTag::SocketIpTtlTag() [constructor]
    cls.add_constructor([])
    ## socket.h (module 'network'): void ns3::SocketIpTtlTag::Deserialize(ns3::TagBuffer i) [member function]
    cls.add_method('Deserialize', 
                   'void', 
                   [param('ns3::TagBuffer', 'i')], 
                   is_virtual=True)
    ## socket.h (module 'network'): ns3::TypeId ns3::SocketIpTtlTag::GetInstanceTypeId() const [member function]
    cls.add_method('GetInstanceTypeId', 
                   'ns3::TypeId', 
                   [], 
                   is_const=True, is_virtual=True)
    ## socket.h (module 'network'): uint32_t ns3::SocketIpTtlTag::GetSerializedSize() const [member function]
    cls.add_method('GetSerializedSize', 
                   'uint32_t', 
                   [], 
                   is_const=True, is_virtual=True)
    ## socket.h (module 'network'): uint8_t ns3::SocketIpTtlTag::GetTtl() const [member function]
    cls.add_method('GetTtl', 
                   'uint8_t', 
                   [], 
                   is_const=True)
    ## socket.h (module 'network'): static ns3::TypeId ns3::SocketIpTtlTag::GetTypeId() [member function]
    cls.add_method('GetTypeId', 
                   'ns3::TypeId', 
                   [], 
                   is_static=True)
    ## socket.h (module 'network'): void ns3::SocketIpTtlTag::Print(std::ostream & os) const [member function]
    cls.add_method('Print', 
                   'void', 
                   [param('std::ostream &', 'os')], 
                   is_const=True, is_virtual=True)
    ## socket.h (module 'network'): void ns3::SocketIpTtlTag::Serialize(ns3::TagBuffer i) const [member function]
    cls.add_method('Serialize', 
                   'void', 
                   [param('ns3::TagBuffer', 'i')], 
                   is_const=True, is_virtual=True)
    ## socket.h (module 'network'): void ns3::SocketIpTtlTag::SetTtl(uint8_t ttl) [member function]
    cls.add_method('SetTtl', 
                   'void', 
                   [param('uint8_t', 'ttl')])
    return

def register_Ns3SocketIpv6HopLimitTag_methods(root_module, cls):
    ## socket.h (module 'network'): ns3::SocketIpv6HopLimitTag::SocketIpv6HopLimitTag(ns3::SocketIpv6HopLimitTag const & arg0) [copy constructor]
    cls.add_constructor([param('ns3::SocketIpv6HopLimitTag const &', 'arg0')])
    ## socket.h (module 'network'): ns3::SocketIpv6HopLimitTag::SocketIpv6HopLimitTag() [constructor]
    cls.add_constructor([])
    ## socket.h (module 'network'): void ns3::SocketIpv6HopLimitTag::Deserialize(ns3::TagBuffer i) [member function]
    cls.add_method('Deserialize', 
                   'void', 
                   [param('ns3::TagBuffer', 'i')], 
                   is_virtual=True)
    ## socket.h (module 'network'): uint8_t ns3::SocketIpv6HopLimitTag::GetHopLimit() const [member function]
    cls.add_method('GetHopLimit', 
                   'uint8_t', 
                   [], 
                   is_const=True)
    ## socket.h (module 'network'): ns3::TypeId ns3::SocketIpv6HopLimitTag::GetInstanceTypeId() const [member function]
    cls.add_method('GetInstanceTypeId', 
                   'ns3::TypeId', 
                   [], 
                   is_const=True, is_virtual=True)
    ## socket.h (module 'network'): uint32_t ns3::SocketIpv6HopLimitTag::GetSerializedSize() const [member function]
    cls.add_method('GetSerializedSize', 
                   'uint32_t', 
                   [], 
                   is_const=True, is_virtual=True)
    ## socket.h (module 'network'): static ns3::TypeId ns3::SocketIpv6HopLimitTag::GetTypeId() [member function]
    cls.add_method('GetTypeId', 
                   'ns3::TypeId', 
                   [], 
                   is_static=True)
    ## socket.h (module 'network'): void ns3::SocketIpv6HopLimitTag::Print(std::ostream & os) const [member function]
    cls.add_method('Print', 
                   'void', 
                   [param('std::ostream &', 'os')], 
                   is_const=True, is_virtual=True)
    ## socket.h (module 'network'): void ns3::SocketIpv6HopLimitTag::Serialize(ns3::TagBuffer i) const [member function]
    cls.add_method('Serialize', 
                   'void', 
                   [param('ns3::TagBuffer', 'i')], 
                   is_const=True, is_virtual=True)
    ## socket.h (module 'network'): void ns3::SocketIpv6HopLimitTag::SetHopLimit(uint8_t hopLimit) [member function]
    cls.add_method('SetHopLimit', 
                   'void', 
                   [param('uint8_t', 'hopLimit')])
    return

def register_Ns3SocketIpv6TclassTag_methods(root_module, cls):
    ## socket.h (module 'network'): ns3::SocketIpv6TclassTag::SocketIpv6TclassTag(ns3::SocketIpv6TclassTag const & arg0) [copy constructor]
    cls.add_constructor([param('ns3::SocketIpv6TclassTag const &', 'arg0')])
    ## socket.h (module 'network'): ns3::SocketIpv6TclassTag::SocketIpv6TclassTag() [constructor]
    cls.add_constructor([])
    ## socket.h (module 'network'): void ns3::SocketIpv6TclassTag::Deserialize(ns3::TagBuffer i) [member function]
    cls.add_method('Deserialize', 
                   'void', 
                   [param('ns3::TagBuffer', 'i')], 
                   is_virtual=True)
    ## socket.h (module 'network'): ns3::TypeId ns3::SocketIpv6TclassTag::GetInstanceTypeId() const [member function]
    cls.add_method('GetInstanceTypeId', 
                   'ns3::TypeId', 
                   [], 
                   is_const=True, is_virtual=True)
    ## socket.h (module 'network'): uint32_t ns3::SocketIpv6TclassTag::GetSerializedSize() const [member function]
    cls.add_method('GetSerializedSize', 
                   'uint32_t', 
                   [], 
                   is_const=True, is_virtual=True)
    ## socket.h (module 'network'): uint8_t ns3::SocketIpv6TclassTag::GetTclass() const [member function]
    cls.add_method('GetTclass', 
                   'uint8_t', 
                   [], 
                   is_const=True)
    ## socket.h (module 'network'): static ns3::TypeId ns3::SocketIpv6TclassTag::GetTypeId() [member function]
    cls.add_method('GetTypeId', 
                   'ns3::TypeId', 
                   [], 
                   is_static=True)
    ## socket.h (module 'network'): void ns3::SocketIpv6TclassTag::Print(std::ostream & os) const [member function]
    cls.add_method('Print', 
                   'void', 
                   [param('std::ostream &', 'os')], 
                   is_const=True, is_virtual=True)
    ## socket.h (module 'network'): void ns3::SocketIpv6TclassTag::Serialize(ns3::TagBuffer i) const [member function]
    cls.add_method('Serialize', 
                   'void', 
                   [param('ns3::TagBuffer', 'i')], 
                   is_const=True, is_virtual=True)
    ## socket.h (module 'network'): void ns3::SocketIpv6TclassTag::SetTclass(uint8_t tclass) [member function]
    cls.add_method('SetTclass', 
                   'void', 
                   [param('uint8_t', 'tclass')])
    return

def register_Ns3SocketPriorityTag_methods(root_module, cls):
    ## socket.h (module 'network'): ns3::SocketPriorityTag::SocketPriorityTag(ns3::SocketPriorityTag const & arg0) [copy constructor]
    cls.add_constructor([param('ns3::SocketPriorityTag const &', 'arg0')])
    ## socket.h (module 'network'): ns3::SocketPriorityTag::SocketPriorityTag() [constructor]
    cls.add_constructor([])
    ## socket.h (module 'network'): void ns3::SocketPriorityTag::Deserialize(ns3::TagBuffer i) [member function]
    cls.add_method('Deserialize', 
                   'void', 
                   [param('ns3::TagBuffer', 'i')], 
                   is_virtual=True)
    ## socket.h (module 'network'): ns3::TypeId ns3::SocketPriorityTag::GetInstanceTypeId() const [member function]
    cls.add_method('GetInstanceTypeId', 
                   'ns3::TypeId', 
                   [], 
                   is_const=True, is_virtual=True)
    ## socket.h (module 'network'): uint8_t ns3::SocketPriorityTag::GetPriority() const [member function]
    cls.add_method('GetPriority', 
                   'uint8_t', 
                   [], 
                   is_const=True)
    ## socket.h (module 'network'): uint32_t ns3::SocketPriorityTag::GetSerializedSize() const [member function]
    cls.add_method('GetSerializedSize', 
                   'uint32_t', 
                   [], 
                   is_const=True, is_virtual=True)
    ## socket.h (module 'network'): static ns3::TypeId ns3::SocketPriorityTag::GetTypeId() [member function]
    cls.add_method('GetTypeId', 
                   'ns3::TypeId', 
                   [], 
                   is_static=True)
    ## socket.h (module 'network'): void ns3::SocketPriorityTag::Print(std::ostream & os) const [member function]
    cls.add_method('Print', 
                   'void', 
                   [param('std::ostream &', 'os')], 
                   is_const=True, is_virtual=True)
    ## socket.h (module 'network'): void ns3::SocketPriorityTag::Serialize(ns3::TagBuffer i) const [member function]
    cls.add_method('Serialize', 
                   'void', 
                   [param('ns3::TagBuffer', 'i')], 
                   is_const=True, is_virtual=True)
    ## socket.h (module 'network'): void ns3::SocketPriorityTag::SetPriority(uint8_t priority) [member function]
    cls.add_method('SetPriority', 
                   'void', 
                   [param('uint8_t', 'priority')])
    return

def register_Ns3SocketSetDontFragmentTag_methods(root_module, cls):
    ## socket.h (module 'network'): ns3::SocketSetDontFragmentTag::SocketSetDontFragmentTag(ns3::SocketSetDontFragmentTag const & arg0) [copy constructor]
    cls.add_constructor([param('ns3::SocketSetDontFragmentTag const &', 'arg0')])
    ## socket.h (module 'network'): ns3::SocketSetDontFragmentTag::SocketSetDontFragmentTag() [constructor]
    cls.add_constructor([])
    ## socket.h (module 'network'): void ns3::SocketSetDontFragmentTag::Deserialize(ns3::TagBuffer i) [member function]
    cls.add_method('Deserialize', 
                   'void', 
                   [param('ns3::TagBuffer', 'i')], 
                   is_virtual=True)
    ## socket.h (module 'network'): void ns3::SocketSetDontFragmentTag::Disable() [member function]
    cls.add_method('Disable', 
                   'void', 
                   [])
    ## socket.h (module 'network'): void ns3::SocketSetDontFragmentTag::Enable() [member function]
    cls.add_method('Enable', 
                   'void', 
                   [])
    ## socket.h (module 'network'): ns3::TypeId ns3::SocketSetDontFragmentTag::GetInstanceTypeId() const [member function]
    cls.add_method('GetInstanceTypeId', 
                   'ns3::TypeId', 
                   [], 
                   is_const=True, is_virtual=True)
    ## socket.h (module 'network'): uint32_t ns3::SocketSetDontFragmentTag::GetSerializedSize() const [member function]
    cls.add_method('GetSerializedSize', 
                   'uint32_t', 
                   [], 
                   is_const=True, is_virtual=True)
    ## socket.h (module 'network'): static ns3::TypeId ns3::SocketSetDontFragmentTag::GetTypeId() [member function]
    cls.add_method('GetTypeId', 
                   'ns3::TypeId', 
                   [], 
                   is_static=True)
    ## socket.h (module 'network'): bool ns3::SocketSetDontFragmentTag::IsEnabled() const [member function]
    cls.add_method('IsEnabled', 
                   'bool', 
                   [], 
                   is_const=True)
    ## socket.h (module 'network'): void ns3::SocketSetDontFragmentTag::Print(std::ostream & os) const [member function]
    cls.add_method('Print', 
                   'void', 
                   [param('std::ostream &', 'os')], 
                   is_const=True, is_virtual=True)
    ## socket.h (module 'network'): void ns3::SocketSetDontFragmentTag::Serialize(ns3::TagBuffer i) const [member function]
    cls.add_method('Serialize', 
                   'void', 
                   [param('ns3::TagBuffer', 'i')], 
                   is_const=True, is_virtual=True)
    return

def register_Ns3Time_methods(root_module, cls):
    cls.add_binary_comparison_operator('<=')
    cls.add_binary_comparison_operator('!=')
    cls.add_inplace_numeric_operator('+=', param('ns3::Time const &', u'right'))
    cls.add_binary_numeric_operator('*', root_module['ns3::Time'], root_module['ns3::Time'], param('int64_t const &', u'right'))
    cls.add_binary_numeric_operator('+', root_module['ns3::Time'], root_module['ns3::Time'], param('ns3::Time const &', u'right'))
    cls.add_binary_numeric_operator('-', root_module['ns3::Time'], root_module['ns3::Time'], param('ns3::Time const &', u'right'))
    cls.add_binary_numeric_operator('/', root_module['ns3::Time'], root_module['ns3::Time'], param('int64_t const &', u'right'))
    cls.add_binary_comparison_operator('<')
    cls.add_binary_comparison_operator('>')
    cls.add_inplace_numeric_operator('-=', param('ns3::Time const &', u'right'))
    cls.add_output_stream_operator()
    cls.add_binary_comparison_operator('==')
    cls.add_binary_comparison_operator('>=')
    ## nstime.h (module 'core'): ns3::Time::Time() [constructor]
    cls.add_constructor([])
    ## nstime.h (module 'core'): ns3::Time::Time(ns3::Time const & o) [copy constructor]
    cls.add_constructor([param('ns3::Time const &', 'o')])
    ## nstime.h (module 'core'): ns3::Time::Time(double v) [constructor]
    cls.add_constructor([param('double', 'v')])
    ## nstime.h (module 'core'): ns3::Time::Time(int v) [constructor]
    cls.add_constructor([param('int', 'v')])
    ## nstime.h (module 'core'): ns3::Time::Time(long int v) [constructor]
    cls.add_constructor([param('long int', 'v')])
    ## nstime.h (module 'core'): ns3::Time::Time(long long int v) [constructor]
    cls.add_constructor([param('long long int', 'v')])
    ## nstime.h (module 'core'): ns3::Time::Time(unsigned int v) [constructor]
    cls.add_constructor([param('unsigned int', 'v')])
    ## nstime.h (module 'core'): ns3::Time::Time(long unsigned int v) [constructor]
    cls.add_constructor([param('long unsigned int', 'v')])
    ## nstime.h (module 'core'): ns3::Time::Time(long long unsigned int v) [constructor]
    cls.add_constructor([param('long long unsigned int', 'v')])
    ## nstime.h (module 'core'): ns3::Time::Time(ns3::int64x64_t const & v) [constructor]
    cls.add_constructor([param('ns3::int64x64_t const &', 'v')])
    ## nstime.h (module 'core'): ns3::Time::Time(std::string const & s) [constructor]
    cls.add_constructor([param('std::string const &', 's')])
    ## nstime.h (module 'core'): ns3::TimeWithUnit ns3::Time::As(ns3::Time::Unit const unit) const [member function]
    cls.add_method('As', 
                   'ns3::TimeWithUnit', 
                   [param('ns3::Time::Unit const', 'unit')], 
                   is_const=True)
    ## nstime.h (module 'core'): int ns3::Time::Compare(ns3::Time const & o) const [member function]
    cls.add_method('Compare', 
                   'int', 
                   [param('ns3::Time const &', 'o')], 
                   is_const=True)
    ## nstime.h (module 'core'): static ns3::Time ns3::Time::From(ns3::int64x64_t const & value) [member function]
    cls.add_method('From', 
                   'ns3::Time', 
                   [param('ns3::int64x64_t const &', 'value')], 
                   is_static=True)
    ## nstime.h (module 'core'): static ns3::Time ns3::Time::From(ns3::int64x64_t const & value, ns3::Time::Unit unit) [member function]
    cls.add_method('From', 
                   'ns3::Time', 
                   [param('ns3::int64x64_t const &', 'value'), param('ns3::Time::Unit', 'unit')], 
                   is_static=True)
    ## nstime.h (module 'core'): static ns3::Time ns3::Time::FromDouble(double value, ns3::Time::Unit unit) [member function]
    cls.add_method('FromDouble', 
                   'ns3::Time', 
                   [param('double', 'value'), param('ns3::Time::Unit', 'unit')], 
                   is_static=True)
    ## nstime.h (module 'core'): static ns3::Time ns3::Time::FromInteger(uint64_t value, ns3::Time::Unit unit) [member function]
    cls.add_method('FromInteger', 
                   'ns3::Time', 
                   [param('uint64_t', 'value'), param('ns3::Time::Unit', 'unit')], 
                   is_static=True)
    ## nstime.h (module 'core'): double ns3::Time::GetDays() const [member function]
    cls.add_method('GetDays', 
                   'double', 
                   [], 
                   is_const=True)
    ## nstime.h (module 'core'): double ns3::Time::GetDouble() const [member function]
    cls.add_method('GetDouble', 
                   'double', 
                   [], 
                   is_const=True)
    ## nstime.h (module 'core'): int64_t ns3::Time::GetFemtoSeconds() const [member function]
    cls.add_method('GetFemtoSeconds', 
                   'int64_t', 
                   [], 
                   is_const=True)
    ## nstime.h (module 'core'): double ns3::Time::GetHours() const [member function]
    cls.add_method('GetHours', 
                   'double', 
                   [], 
                   is_const=True)
    ## nstime.h (module 'core'): int64_t ns3::Time::GetInteger() const [member function]
    cls.add_method('GetInteger', 
                   'int64_t', 
                   [], 
                   is_const=True)
    ## nstime.h (module 'core'): int64_t ns3::Time::GetMicroSeconds() const [member function]
    cls.add_method('GetMicroSeconds', 
                   'int64_t', 
                   [], 
                   is_const=True)
    ## nstime.h (module 'core'): int64_t ns3::Time::GetMilliSeconds() const [member function]
    cls.add_method('GetMilliSeconds', 
                   'int64_t', 
                   [], 
                   is_const=True)
    ## nstime.h (module 'core'): double ns3::Time::GetMinutes() const [member function]
    cls.add_method('GetMinutes', 
                   'double', 
                   [], 
                   is_const=True)
    ## nstime.h (module 'core'): int64_t ns3::Time::GetNanoSeconds() const [member function]
    cls.add_method('GetNanoSeconds', 
                   'int64_t', 
                   [], 
                   is_const=True)
    ## nstime.h (module 'core'): int64_t ns3::Time::GetPicoSeconds() const [member function]
    cls.add_method('GetPicoSeconds', 
                   'int64_t', 
                   [], 
                   is_const=True)
    ## nstime.h (module 'core'): static ns3::Time::Unit ns3::Time::GetResolution() [member function]
    cls.add_method('GetResolution', 
                   'ns3::Time::Unit', 
                   [], 
                   is_static=True)
    ## nstime.h (module 'core'): double ns3::Time::GetSeconds() const [member function]
    cls.add_method('GetSeconds', 
                   'double', 
                   [], 
                   is_const=True)
    ## nstime.h (module 'core'): int64_t ns3::Time::GetTimeStep() const [member function]
    cls.add_method('GetTimeStep', 
                   'int64_t', 
                   [], 
                   is_const=True)
    ## nstime.h (module 'core'): double ns3::Time::GetYears() const [member function]
    cls.add_method('GetYears', 
                   'double', 
                   [], 
                   is_const=True)
    ## nstime.h (module 'core'): bool ns3::Time::IsNegative() const [member function]
    cls.add_method('IsNegative', 
                   'bool', 
                   [], 
                   is_const=True)
    ## nstime.h (module 'core'): bool ns3::Time::IsPositive() const [member function]
    cls.add_method('IsPositive', 
                   'bool', 
                   [], 
                   is_const=True)
    ## nstime.h (module 'core'): bool ns3::Time::IsStrictlyNegative() const [member function]
    cls.add_method('IsStrictlyNegative', 
                   'bool', 
                   [], 
                   is_const=True)
    ## nstime.h (module 'core'): bool ns3::Time::IsStrictlyPositive() const [member function]
    cls.add_method('IsStrictlyPositive', 
                   'bool', 
                   [], 
                   is_const=True)
    ## nstime.h (module 'core'): bool ns3::Time::IsZero() const [member function]
    cls.add_method('IsZero', 
                   'bool', 
                   [], 
                   is_const=True)
    ## nstime.h (module 'core'): static ns3::Time ns3::Time::Max() [member function]
    cls.add_method('Max', 
                   'ns3::Time', 
                   [], 
                   is_static=True)
    ## nstime.h (module 'core'): static ns3::Time ns3::Time::Min() [member function]
    cls.add_method('Min', 
                   'ns3::Time', 
                   [], 
                   is_static=True)
    ## nstime.h (module 'core'): static void ns3::Time::SetResolution(ns3::Time::Unit resolution) [member function]
    cls.add_method('SetResolution', 
                   'void', 
                   [param('ns3::Time::Unit', 'resolution')], 
                   is_static=True)
    ## nstime.h (module 'core'): static bool ns3::Time::StaticInit() [member function]
    cls.add_method('StaticInit', 
                   'bool', 
                   [], 
                   is_static=True)
    ## nstime.h (module 'core'): ns3::int64x64_t ns3::Time::To(ns3::Time::Unit unit) const [member function]
    cls.add_method('To', 
                   'ns3::int64x64_t', 
                   [param('ns3::Time::Unit', 'unit')], 
                   is_const=True)
    ## nstime.h (module 'core'): double ns3::Time::ToDouble(ns3::Time::Unit unit) const [member function]
    cls.add_method('ToDouble', 
                   'double', 
                   [param('ns3::Time::Unit', 'unit')], 
                   is_const=True)
    ## nstime.h (module 'core'): int64_t ns3::Time::ToInteger(ns3::Time::Unit unit) const [member function]
    cls.add_method('ToInteger', 
                   'int64_t', 
                   [param('ns3::Time::Unit', 'unit')], 
                   is_const=True)
    return

def register_Ns3TraceSourceAccessor_methods(root_module, cls):
    ## trace-source-accessor.h (module 'core'): ns3::TraceSourceAccessor::TraceSourceAccessor(ns3::TraceSourceAccessor const & arg0) [copy constructor]
    cls.add_constructor([param('ns3::TraceSourceAccessor const &', 'arg0')])
    ## trace-source-accessor.h (module 'core'): ns3::TraceSourceAccessor::TraceSourceAccessor() [constructor]
    cls.add_constructor([])
    ## trace-source-accessor.h (module 'core'): bool ns3::TraceSourceAccessor::Connect(ns3::ObjectBase * obj, std::string context, ns3::CallbackBase const & cb) const [member function]
    cls.add_method('Connect', 
                   'bool', 
                   [param('ns3::ObjectBase *', 'obj', transfer_ownership=False), param('std::string', 'context'), param('ns3::CallbackBase const &', 'cb')], 
                   is_pure_virtual=True, is_const=True, is_virtual=True)
    ## trace-source-accessor.h (module 'core'): bool ns3::TraceSourceAccessor::ConnectWithoutContext(ns3::ObjectBase * obj, ns3::CallbackBase const & cb) const [member function]
    cls.add_method('ConnectWithoutContext', 
                   'bool', 
                   [param('ns3::ObjectBase *', 'obj', transfer_ownership=False), param('ns3::CallbackBase const &', 'cb')], 
                   is_pure_virtual=True, is_const=True, is_virtual=True)
    ## trace-source-accessor.h (module 'core'): bool ns3::TraceSourceAccessor::Disconnect(ns3::ObjectBase * obj, std::string context, ns3::CallbackBase const & cb) const [member function]
    cls.add_method('Disconnect', 
                   'bool', 
                   [param('ns3::ObjectBase *', 'obj', transfer_ownership=False), param('std::string', 'context'), param('ns3::CallbackBase const &', 'cb')], 
                   is_pure_virtual=True, is_const=True, is_virtual=True)
    ## trace-source-accessor.h (module 'core'): bool ns3::TraceSourceAccessor::DisconnectWithoutContext(ns3::ObjectBase * obj, ns3::CallbackBase const & cb) const [member function]
    cls.add_method('DisconnectWithoutContext', 
                   'bool', 
                   [param('ns3::ObjectBase *', 'obj', transfer_ownership=False), param('ns3::CallbackBase const &', 'cb')], 
                   is_pure_virtual=True, is_const=True, is_virtual=True)
    return

def register_Ns3TrafficControlLayer_methods(root_module, cls):
    ## traffic-control-layer.h (module 'traffic-control'): ns3::TrafficControlLayer::TrafficControlLayer() [constructor]
    cls.add_constructor([])
    ## traffic-control-layer.h (module 'traffic-control'): void ns3::TrafficControlLayer::DeleteRootQueueDiscOnDevice(ns3::Ptr<ns3::NetDevice> device) [member function]
    cls.add_method('DeleteRootQueueDiscOnDevice', 
                   'void', 
                   [param('ns3::Ptr< ns3::NetDevice >', 'device')], 
                   is_virtual=True)
    ## traffic-control-layer.h (module 'traffic-control'): ns3::TypeId ns3::TrafficControlLayer::GetInstanceTypeId() const [member function]
    cls.add_method('GetInstanceTypeId', 
                   'ns3::TypeId', 
                   [], 
                   is_const=True, is_virtual=True)
    ## traffic-control-layer.h (module 'traffic-control'): ns3::Ptr<ns3::QueueDisc> ns3::TrafficControlLayer::GetRootQueueDiscOnDevice(ns3::Ptr<ns3::NetDevice> device) const [member function]
    cls.add_method('GetRootQueueDiscOnDevice', 
                   'ns3::Ptr< ns3::QueueDisc >', 
                   [param('ns3::Ptr< ns3::NetDevice >', 'device')], 
                   is_const=True, is_virtual=True)
    ## traffic-control-layer.h (module 'traffic-control'): static ns3::TypeId ns3::TrafficControlLayer::GetTypeId() [member function]
    cls.add_method('GetTypeId', 
                   'ns3::TypeId', 
                   [], 
                   is_static=True)
    ## traffic-control-layer.h (module 'traffic-control'): void ns3::TrafficControlLayer::Receive(ns3::Ptr<ns3::NetDevice> device, ns3::Ptr<ns3::Packet const> p, uint16_t protocol, ns3::Address const & from, ns3::Address const & to, ns3::NetDevice::PacketType packetType) [member function]
    cls.add_method('Receive', 
                   'void', 
                   [param('ns3::Ptr< ns3::NetDevice >', 'device'), param('ns3::Ptr< ns3::Packet const >', 'p'), param('uint16_t', 'protocol'), param('ns3::Address const &', 'from'), param('ns3::Address const &', 'to'), param('ns3::NetDevice::PacketType', 'packetType')], 
                   is_virtual=True)
    ## traffic-control-layer.h (module 'traffic-control'): void ns3::TrafficControlLayer::RegisterProtocolHandler(ns3::Callback<void, ns3::Ptr<ns3::NetDevice>, ns3::Ptr<ns3::Packet const>, unsigned short, ns3::Address const&, ns3::Address const&, ns3::NetDevice::PacketType, ns3::empty, ns3::empty, ns3::empty> handler, uint16_t protocolType, ns3::Ptr<ns3::NetDevice> device) [member function]
    cls.add_method('RegisterProtocolHandler', 
                   'void', 
                   [param('ns3::Callback< void, ns3::Ptr< ns3::NetDevice >, ns3::Ptr< ns3::Packet const >, unsigned short, ns3::Address const &, ns3::Address const &, ns3::NetDevice::PacketType, ns3::empty, ns3::empty, ns3::empty >', 'handler'), param('uint16_t', 'protocolType'), param('ns3::Ptr< ns3::NetDevice >', 'device')])
    ## traffic-control-layer.h (module 'traffic-control'): void ns3::TrafficControlLayer::Send(ns3::Ptr<ns3::NetDevice> device, ns3::Ptr<ns3::QueueDiscItem> item) [member function]
    cls.add_method('Send', 
                   'void', 
                   [param('ns3::Ptr< ns3::NetDevice >', 'device'), param('ns3::Ptr< ns3::QueueDiscItem >', 'item')], 
                   is_virtual=True)
    ## traffic-control-layer.h (module 'traffic-control'): void ns3::TrafficControlLayer::SetNode(ns3::Ptr<ns3::Node> node) [member function]
    cls.add_method('SetNode', 
                   'void', 
                   [param('ns3::Ptr< ns3::Node >', 'node')])
    ## traffic-control-layer.h (module 'traffic-control'): void ns3::TrafficControlLayer::SetRootQueueDiscOnDevice(ns3::Ptr<ns3::NetDevice> device, ns3::Ptr<ns3::QueueDisc> qDisc) [member function]
    cls.add_method('SetRootQueueDiscOnDevice', 
                   'void', 
                   [param('ns3::Ptr< ns3::NetDevice >', 'device'), param('ns3::Ptr< ns3::QueueDisc >', 'qDisc')], 
                   is_virtual=True)
    ## traffic-control-layer.h (module 'traffic-control'): void ns3::TrafficControlLayer::SetupDevice(ns3::Ptr<ns3::NetDevice> device) [member function]
    cls.add_method('SetupDevice', 
                   'void', 
                   [param('ns3::Ptr< ns3::NetDevice >', 'device')], 
                   is_virtual=True)
    ## traffic-control-layer.h (module 'traffic-control'): void ns3::TrafficControlLayer::DoDispose() [member function]
    cls.add_method('DoDispose', 
                   'void', 
                   [], 
                   visibility='protected', is_virtual=True)
    ## traffic-control-layer.h (module 'traffic-control'): void ns3::TrafficControlLayer::DoInitialize() [member function]
    cls.add_method('DoInitialize', 
                   'void', 
                   [], 
                   visibility='protected', is_virtual=True)
    ## traffic-control-layer.h (module 'traffic-control'): void ns3::TrafficControlLayer::NotifyNewAggregate() [member function]
    cls.add_method('NotifyNewAggregate', 
                   'void', 
                   [], 
                   visibility='protected', is_virtual=True)
    return

def register_Ns3Trailer_methods(root_module, cls):
    cls.add_output_stream_operator()
    ## trailer.h (module 'network'): ns3::Trailer::Trailer() [constructor]
    cls.add_constructor([])
    ## trailer.h (module 'network'): ns3::Trailer::Trailer(ns3::Trailer const & arg0) [copy constructor]
    cls.add_constructor([param('ns3::Trailer const &', 'arg0')])
    ## trailer.h (module 'network'): uint32_t ns3::Trailer::Deserialize(ns3::Buffer::Iterator end) [member function]
    cls.add_method('Deserialize', 
                   'uint32_t', 
                   [param('ns3::Buffer::Iterator', 'end')], 
                   is_pure_virtual=True, is_virtual=True)
    ## trailer.h (module 'network'): uint32_t ns3::Trailer::GetSerializedSize() const [member function]
    cls.add_method('GetSerializedSize', 
                   'uint32_t', 
                   [], 
                   is_pure_virtual=True, is_const=True, is_virtual=True)
    ## trailer.h (module 'network'): static ns3::TypeId ns3::Trailer::GetTypeId() [member function]
    cls.add_method('GetTypeId', 
                   'ns3::TypeId', 
                   [], 
                   is_static=True)
    ## trailer.h (module 'network'): void ns3::Trailer::Print(std::ostream & os) const [member function]
    cls.add_method('Print', 
                   'void', 
                   [param('std::ostream &', 'os')], 
                   is_pure_virtual=True, is_const=True, is_virtual=True)
    ## trailer.h (module 'network'): void ns3::Trailer::Serialize(ns3::Buffer::Iterator start) const [member function]
    cls.add_method('Serialize', 
                   'void', 
                   [param('ns3::Buffer::Iterator', 'start')], 
                   is_pure_virtual=True, is_const=True, is_virtual=True)
    return

def register_Ns3TriangularRandomVariable_methods(root_module, cls):
    ## random-variable-stream.h (module 'core'): static ns3::TypeId ns3::TriangularRandomVariable::GetTypeId() [member function]
    cls.add_method('GetTypeId', 
                   'ns3::TypeId', 
                   [], 
                   is_static=True)
    ## random-variable-stream.h (module 'core'): ns3::TriangularRandomVariable::TriangularRandomVariable() [constructor]
    cls.add_constructor([])
    ## random-variable-stream.h (module 'core'): double ns3::TriangularRandomVariable::GetMean() const [member function]
    cls.add_method('GetMean', 
                   'double', 
                   [], 
                   is_const=True)
    ## random-variable-stream.h (module 'core'): double ns3::TriangularRandomVariable::GetMin() const [member function]
    cls.add_method('GetMin', 
                   'double', 
                   [], 
                   is_const=True)
    ## random-variable-stream.h (module 'core'): double ns3::TriangularRandomVariable::GetMax() const [member function]
    cls.add_method('GetMax', 
                   'double', 
                   [], 
                   is_const=True)
    ## random-variable-stream.h (module 'core'): double ns3::TriangularRandomVariable::GetValue(double mean, double min, double max) [member function]
    cls.add_method('GetValue', 
                   'double', 
                   [param('double', 'mean'), param('double', 'min'), param('double', 'max')])
    ## random-variable-stream.h (module 'core'): uint32_t ns3::TriangularRandomVariable::GetInteger(uint32_t mean, uint32_t min, uint32_t max) [member function]
    cls.add_method('GetInteger', 
                   'uint32_t', 
                   [param('uint32_t', 'mean'), param('uint32_t', 'min'), param('uint32_t', 'max')])
    ## random-variable-stream.h (module 'core'): double ns3::TriangularRandomVariable::GetValue() [member function]
    cls.add_method('GetValue', 
                   'double', 
                   [], 
                   is_virtual=True)
    ## random-variable-stream.h (module 'core'): uint32_t ns3::TriangularRandomVariable::GetInteger() [member function]
    cls.add_method('GetInteger', 
                   'uint32_t', 
                   [], 
                   is_virtual=True)
    return

def register_Ns3UniformRandomVariable_methods(root_module, cls):
    ## random-variable-stream.h (module 'core'): static ns3::TypeId ns3::UniformRandomVariable::GetTypeId() [member function]
    cls.add_method('GetTypeId', 
                   'ns3::TypeId', 
                   [], 
                   is_static=True)
    ## random-variable-stream.h (module 'core'): ns3::UniformRandomVariable::UniformRandomVariable() [constructor]
    cls.add_constructor([])
    ## random-variable-stream.h (module 'core'): double ns3::UniformRandomVariable::GetMin() const [member function]
    cls.add_method('GetMin', 
                   'double', 
                   [], 
                   is_const=True)
    ## random-variable-stream.h (module 'core'): double ns3::UniformRandomVariable::GetMax() const [member function]
    cls.add_method('GetMax', 
                   'double', 
                   [], 
                   is_const=True)
    ## random-variable-stream.h (module 'core'): double ns3::UniformRandomVariable::GetValue(double min, double max) [member function]
    cls.add_method('GetValue', 
                   'double', 
                   [param('double', 'min'), param('double', 'max')])
    ## random-variable-stream.h (module 'core'): uint32_t ns3::UniformRandomVariable::GetInteger(uint32_t min, uint32_t max) [member function]
    cls.add_method('GetInteger', 
                   'uint32_t', 
                   [param('uint32_t', 'min'), param('uint32_t', 'max')])
    ## random-variable-stream.h (module 'core'): double ns3::UniformRandomVariable::GetValue() [member function]
    cls.add_method('GetValue', 
                   'double', 
                   [], 
                   is_virtual=True)
    ## random-variable-stream.h (module 'core'): uint32_t ns3::UniformRandomVariable::GetInteger() [member function]
    cls.add_method('GetInteger', 
                   'uint32_t', 
                   [], 
                   is_virtual=True)
    return

def register_Ns3WeibullRandomVariable_methods(root_module, cls):
    ## random-variable-stream.h (module 'core'): static ns3::TypeId ns3::WeibullRandomVariable::GetTypeId() [member function]
    cls.add_method('GetTypeId', 
                   'ns3::TypeId', 
                   [], 
                   is_static=True)
    ## random-variable-stream.h (module 'core'): ns3::WeibullRandomVariable::WeibullRandomVariable() [constructor]
    cls.add_constructor([])
    ## random-variable-stream.h (module 'core'): double ns3::WeibullRandomVariable::GetScale() const [member function]
    cls.add_method('GetScale', 
                   'double', 
                   [], 
                   is_const=True)
    ## random-variable-stream.h (module 'core'): double ns3::WeibullRandomVariable::GetShape() const [member function]
    cls.add_method('GetShape', 
                   'double', 
                   [], 
                   is_const=True)
    ## random-variable-stream.h (module 'core'): double ns3::WeibullRandomVariable::GetBound() const [member function]
    cls.add_method('GetBound', 
                   'double', 
                   [], 
                   is_const=True)
    ## random-variable-stream.h (module 'core'): double ns3::WeibullRandomVariable::GetValue(double scale, double shape, double bound) [member function]
    cls.add_method('GetValue', 
                   'double', 
                   [param('double', 'scale'), param('double', 'shape'), param('double', 'bound')])
    ## random-variable-stream.h (module 'core'): uint32_t ns3::WeibullRandomVariable::GetInteger(uint32_t scale, uint32_t shape, uint32_t bound) [member function]
    cls.add_method('GetInteger', 
                   'uint32_t', 
                   [param('uint32_t', 'scale'), param('uint32_t', 'shape'), param('uint32_t', 'bound')])
    ## random-variable-stream.h (module 'core'): double ns3::WeibullRandomVariable::GetValue() [member function]
    cls.add_method('GetValue', 
                   'double', 
                   [], 
                   is_virtual=True)
    ## random-variable-stream.h (module 'core'): uint32_t ns3::WeibullRandomVariable::GetInteger() [member function]
    cls.add_method('GetInteger', 
                   'uint32_t', 
                   [], 
                   is_virtual=True)
    return

def register_Ns3WifiMacHeader_methods(root_module, cls):
    ## wifi-mac-header.h (module 'wifi'): ns3::WifiMacHeader::WifiMacHeader(ns3::WifiMacHeader const & arg0) [copy constructor]
    cls.add_constructor([param('ns3::WifiMacHeader const &', 'arg0')])
    ## wifi-mac-header.h (module 'wifi'): ns3::WifiMacHeader::WifiMacHeader() [constructor]
    cls.add_constructor([])
    ## wifi-mac-header.h (module 'wifi'): uint32_t ns3::WifiMacHeader::Deserialize(ns3::Buffer::Iterator start) [member function]
    cls.add_method('Deserialize', 
                   'uint32_t', 
                   [param('ns3::Buffer::Iterator', 'start')], 
                   is_virtual=True)
    ## wifi-mac-header.h (module 'wifi'): ns3::Mac48Address ns3::WifiMacHeader::GetAddr1() const [member function]
    cls.add_method('GetAddr1', 
                   'ns3::Mac48Address', 
                   [], 
                   is_const=True)
    ## wifi-mac-header.h (module 'wifi'): ns3::Mac48Address ns3::WifiMacHeader::GetAddr2() const [member function]
    cls.add_method('GetAddr2', 
                   'ns3::Mac48Address', 
                   [], 
                   is_const=True)
    ## wifi-mac-header.h (module 'wifi'): ns3::Mac48Address ns3::WifiMacHeader::GetAddr3() const [member function]
    cls.add_method('GetAddr3', 
                   'ns3::Mac48Address', 
                   [], 
                   is_const=True)
    ## wifi-mac-header.h (module 'wifi'): ns3::Mac48Address ns3::WifiMacHeader::GetAddr4() const [member function]
    cls.add_method('GetAddr4', 
                   'ns3::Mac48Address', 
                   [], 
                   is_const=True)
    ## wifi-mac-header.h (module 'wifi'): ns3::Time ns3::WifiMacHeader::GetDuration() const [member function]
    cls.add_method('GetDuration', 
                   'ns3::Time', 
                   [], 
                   is_const=True)
    ## wifi-mac-header.h (module 'wifi'): uint16_t ns3::WifiMacHeader::GetFragmentNumber() const [member function]
    cls.add_method('GetFragmentNumber', 
                   'uint16_t', 
                   [], 
                   is_const=True)
    ## wifi-mac-header.h (module 'wifi'): ns3::TypeId ns3::WifiMacHeader::GetInstanceTypeId() const [member function]
    cls.add_method('GetInstanceTypeId', 
                   'ns3::TypeId', 
                   [], 
                   is_const=True, is_virtual=True)
    ## wifi-mac-header.h (module 'wifi'): ns3::WifiMacHeader::QosAckPolicy ns3::WifiMacHeader::GetQosAckPolicy() const [member function]
    cls.add_method('GetQosAckPolicy', 
                   'ns3::WifiMacHeader::QosAckPolicy', 
                   [], 
                   is_const=True)
    ## wifi-mac-header.h (module 'wifi'): uint8_t ns3::WifiMacHeader::GetQosTid() const [member function]
    cls.add_method('GetQosTid', 
                   'uint8_t', 
                   [], 
                   is_const=True)
    ## wifi-mac-header.h (module 'wifi'): uint8_t ns3::WifiMacHeader::GetQosTxopLimit() const [member function]
    cls.add_method('GetQosTxopLimit', 
                   'uint8_t', 
                   [], 
                   is_const=True)
    ## wifi-mac-header.h (module 'wifi'): uint16_t ns3::WifiMacHeader::GetRawDuration() const [member function]
    cls.add_method('GetRawDuration', 
                   'uint16_t', 
                   [], 
                   is_const=True)
    ## wifi-mac-header.h (module 'wifi'): uint16_t ns3::WifiMacHeader::GetSequenceControl() const [member function]
    cls.add_method('GetSequenceControl', 
                   'uint16_t', 
                   [], 
                   is_const=True)
    ## wifi-mac-header.h (module 'wifi'): uint16_t ns3::WifiMacHeader::GetSequenceNumber() const [member function]
    cls.add_method('GetSequenceNumber', 
                   'uint16_t', 
                   [], 
                   is_const=True)
    ## wifi-mac-header.h (module 'wifi'): uint32_t ns3::WifiMacHeader::GetSerializedSize() const [member function]
    cls.add_method('GetSerializedSize', 
                   'uint32_t', 
                   [], 
                   is_const=True, is_virtual=True)
    ## wifi-mac-header.h (module 'wifi'): uint32_t ns3::WifiMacHeader::GetSize() const [member function]
    cls.add_method('GetSize', 
                   'uint32_t', 
                   [], 
                   is_const=True)
    ## wifi-mac-header.h (module 'wifi'): ns3::WifiMacType ns3::WifiMacHeader::GetType() const [member function]
    cls.add_method('GetType', 
                   'ns3::WifiMacType', 
                   [], 
                   is_const=True)
    ## wifi-mac-header.h (module 'wifi'): static ns3::TypeId ns3::WifiMacHeader::GetTypeId() [member function]
    cls.add_method('GetTypeId', 
                   'ns3::TypeId', 
                   [], 
                   is_static=True)
    ## wifi-mac-header.h (module 'wifi'): char const * ns3::WifiMacHeader::GetTypeString() const [member function]
    cls.add_method('GetTypeString', 
                   'char const *', 
                   [], 
                   is_const=True)
    ## wifi-mac-header.h (module 'wifi'): bool ns3::WifiMacHeader::IsAck() const [member function]
    cls.add_method('IsAck', 
                   'bool', 
                   [], 
                   is_const=True)
    ## wifi-mac-header.h (module 'wifi'): bool ns3::WifiMacHeader::IsAction() const [member function]
    cls.add_method('IsAction', 
                   'bool', 
                   [], 
                   is_const=True)
    ## wifi-mac-header.h (module 'wifi'): bool ns3::WifiMacHeader::IsAssocReq() const [member function]
    cls.add_method('IsAssocReq', 
                   'bool', 
                   [], 
                   is_const=True)
    ## wifi-mac-header.h (module 'wifi'): bool ns3::WifiMacHeader::IsAssocResp() const [member function]
    cls.add_method('IsAssocResp', 
                   'bool', 
                   [], 
                   is_const=True)
    ## wifi-mac-header.h (module 'wifi'): bool ns3::WifiMacHeader::IsAuthentication() const [member function]
    cls.add_method('IsAuthentication', 
                   'bool', 
                   [], 
                   is_const=True)
    ## wifi-mac-header.h (module 'wifi'): bool ns3::WifiMacHeader::IsBeacon() const [member function]
    cls.add_method('IsBeacon', 
                   'bool', 
                   [], 
                   is_const=True)
    ## wifi-mac-header.h (module 'wifi'): bool ns3::WifiMacHeader::IsBlockAck() const [member function]
    cls.add_method('IsBlockAck', 
                   'bool', 
                   [], 
                   is_const=True)
    ## wifi-mac-header.h (module 'wifi'): bool ns3::WifiMacHeader::IsBlockAckReq() const [member function]
    cls.add_method('IsBlockAckReq', 
                   'bool', 
                   [], 
                   is_const=True)
    ## wifi-mac-header.h (module 'wifi'): bool ns3::WifiMacHeader::IsCfpoll() const [member function]
    cls.add_method('IsCfpoll', 
                   'bool', 
                   [], 
                   is_const=True)
    ## wifi-mac-header.h (module 'wifi'): bool ns3::WifiMacHeader::IsCtl() const [member function]
    cls.add_method('IsCtl', 
                   'bool', 
                   [], 
                   is_const=True)
    ## wifi-mac-header.h (module 'wifi'): bool ns3::WifiMacHeader::IsCts() const [member function]
    cls.add_method('IsCts', 
                   'bool', 
                   [], 
                   is_const=True)
    ## wifi-mac-header.h (module 'wifi'): bool ns3::WifiMacHeader::IsData() const [member function]
    cls.add_method('IsData', 
                   'bool', 
                   [], 
                   is_const=True)
    ## wifi-mac-header.h (module 'wifi'): bool ns3::WifiMacHeader::IsDeauthentication() const [member function]
    cls.add_method('IsDeauthentication', 
                   'bool', 
                   [], 
                   is_const=True)
    ## wifi-mac-header.h (module 'wifi'): bool ns3::WifiMacHeader::IsDisassociation() const [member function]
    cls.add_method('IsDisassociation', 
                   'bool', 
                   [], 
                   is_const=True)
    ## wifi-mac-header.h (module 'wifi'): bool ns3::WifiMacHeader::IsFromDs() const [member function]
    cls.add_method('IsFromDs', 
                   'bool', 
                   [], 
                   is_const=True)
    ## wifi-mac-header.h (module 'wifi'): bool ns3::WifiMacHeader::IsMgt() const [member function]
    cls.add_method('IsMgt', 
                   'bool', 
                   [], 
                   is_const=True)
    ## wifi-mac-header.h (module 'wifi'): bool ns3::WifiMacHeader::IsMoreFragments() const [member function]
    cls.add_method('IsMoreFragments', 
                   'bool', 
                   [], 
                   is_const=True)
    ## wifi-mac-header.h (module 'wifi'): bool ns3::WifiMacHeader::IsMultihopAction() const [member function]
    cls.add_method('IsMultihopAction', 
                   'bool', 
                   [], 
                   is_const=True)
    ## wifi-mac-header.h (module 'wifi'): bool ns3::WifiMacHeader::IsProbeReq() const [member function]
    cls.add_method('IsProbeReq', 
                   'bool', 
                   [], 
                   is_const=True)
    ## wifi-mac-header.h (module 'wifi'): bool ns3::WifiMacHeader::IsProbeResp() const [member function]
    cls.add_method('IsProbeResp', 
                   'bool', 
                   [], 
                   is_const=True)
    ## wifi-mac-header.h (module 'wifi'): bool ns3::WifiMacHeader::IsQosAck() const [member function]
    cls.add_method('IsQosAck', 
                   'bool', 
                   [], 
                   is_const=True)
    ## wifi-mac-header.h (module 'wifi'): bool ns3::WifiMacHeader::IsQosAmsdu() const [member function]
    cls.add_method('IsQosAmsdu', 
                   'bool', 
                   [], 
                   is_const=True)
    ## wifi-mac-header.h (module 'wifi'): bool ns3::WifiMacHeader::IsQosBlockAck() const [member function]
    cls.add_method('IsQosBlockAck', 
                   'bool', 
                   [], 
                   is_const=True)
    ## wifi-mac-header.h (module 'wifi'): bool ns3::WifiMacHeader::IsQosData() const [member function]
    cls.add_method('IsQosData', 
                   'bool', 
                   [], 
                   is_const=True)
    ## wifi-mac-header.h (module 'wifi'): bool ns3::WifiMacHeader::IsQosEosp() const [member function]
    cls.add_method('IsQosEosp', 
                   'bool', 
                   [], 
                   is_const=True)
    ## wifi-mac-header.h (module 'wifi'): bool ns3::WifiMacHeader::IsQosNoAck() const [member function]
    cls.add_method('IsQosNoAck', 
                   'bool', 
                   [], 
                   is_const=True)
    ## wifi-mac-header.h (module 'wifi'): bool ns3::WifiMacHeader::IsReassocReq() const [member function]
    cls.add_method('IsReassocReq', 
                   'bool', 
                   [], 
                   is_const=True)
    ## wifi-mac-header.h (module 'wifi'): bool ns3::WifiMacHeader::IsReassocResp() const [member function]
    cls.add_method('IsReassocResp', 
                   'bool', 
                   [], 
                   is_const=True)
    ## wifi-mac-header.h (module 'wifi'): bool ns3::WifiMacHeader::IsRetry() const [member function]
    cls.add_method('IsRetry', 
                   'bool', 
                   [], 
                   is_const=True)
    ## wifi-mac-header.h (module 'wifi'): bool ns3::WifiMacHeader::IsRts() const [member function]
    cls.add_method('IsRts', 
                   'bool', 
                   [], 
                   is_const=True)
    ## wifi-mac-header.h (module 'wifi'): bool ns3::WifiMacHeader::IsToDs() const [member function]
    cls.add_method('IsToDs', 
                   'bool', 
                   [], 
                   is_const=True)
    ## wifi-mac-header.h (module 'wifi'): void ns3::WifiMacHeader::Print(std::ostream & os) const [member function]
    cls.add_method('Print', 
                   'void', 
                   [param('std::ostream &', 'os')], 
                   is_const=True, is_virtual=True)
    ## wifi-mac-header.h (module 'wifi'): void ns3::WifiMacHeader::Serialize(ns3::Buffer::Iterator start) const [member function]
    cls.add_method('Serialize', 
                   'void', 
                   [param('ns3::Buffer::Iterator', 'start')], 
                   is_const=True, is_virtual=True)
    ## wifi-mac-header.h (module 'wifi'): void ns3::WifiMacHeader::SetAction() [member function]
    cls.add_method('SetAction', 
                   'void', 
                   [])
    ## wifi-mac-header.h (module 'wifi'): void ns3::WifiMacHeader::SetAddr1(ns3::Mac48Address address) [member function]
    cls.add_method('SetAddr1', 
                   'void', 
                   [param('ns3::Mac48Address', 'address')])
    ## wifi-mac-header.h (module 'wifi'): void ns3::WifiMacHeader::SetAddr2(ns3::Mac48Address address) [member function]
    cls.add_method('SetAddr2', 
                   'void', 
                   [param('ns3::Mac48Address', 'address')])
    ## wifi-mac-header.h (module 'wifi'): void ns3::WifiMacHeader::SetAddr3(ns3::Mac48Address address) [member function]
    cls.add_method('SetAddr3', 
                   'void', 
                   [param('ns3::Mac48Address', 'address')])
    ## wifi-mac-header.h (module 'wifi'): void ns3::WifiMacHeader::SetAddr4(ns3::Mac48Address address) [member function]
    cls.add_method('SetAddr4', 
                   'void', 
                   [param('ns3::Mac48Address', 'address')])
    ## wifi-mac-header.h (module 'wifi'): void ns3::WifiMacHeader::SetAssocReq() [member function]
    cls.add_method('SetAssocReq', 
                   'void', 
                   [])
    ## wifi-mac-header.h (module 'wifi'): void ns3::WifiMacHeader::SetAssocResp() [member function]
    cls.add_method('SetAssocResp', 
                   'void', 
                   [])
    ## wifi-mac-header.h (module 'wifi'): void ns3::WifiMacHeader::SetBeacon() [member function]
    cls.add_method('SetBeacon', 
                   'void', 
                   [])
    ## wifi-mac-header.h (module 'wifi'): void ns3::WifiMacHeader::SetBlockAck() [member function]
    cls.add_method('SetBlockAck', 
                   'void', 
                   [])
    ## wifi-mac-header.h (module 'wifi'): void ns3::WifiMacHeader::SetBlockAckReq() [member function]
    cls.add_method('SetBlockAckReq', 
                   'void', 
                   [])
    ## wifi-mac-header.h (module 'wifi'): void ns3::WifiMacHeader::SetDsFrom() [member function]
    cls.add_method('SetDsFrom', 
                   'void', 
                   [])
    ## wifi-mac-header.h (module 'wifi'): void ns3::WifiMacHeader::SetDsNotFrom() [member function]
    cls.add_method('SetDsNotFrom', 
                   'void', 
                   [])
    ## wifi-mac-header.h (module 'wifi'): void ns3::WifiMacHeader::SetDsNotTo() [member function]
    cls.add_method('SetDsNotTo', 
                   'void', 
                   [])
    ## wifi-mac-header.h (module 'wifi'): void ns3::WifiMacHeader::SetDsTo() [member function]
    cls.add_method('SetDsTo', 
                   'void', 
                   [])
    ## wifi-mac-header.h (module 'wifi'): void ns3::WifiMacHeader::SetDuration(ns3::Time duration) [member function]
    cls.add_method('SetDuration', 
                   'void', 
                   [param('ns3::Time', 'duration')])
    ## wifi-mac-header.h (module 'wifi'): void ns3::WifiMacHeader::SetFragmentNumber(uint8_t frag) [member function]
    cls.add_method('SetFragmentNumber', 
                   'void', 
                   [param('uint8_t', 'frag')])
    ## wifi-mac-header.h (module 'wifi'): void ns3::WifiMacHeader::SetId(uint16_t id) [member function]
    cls.add_method('SetId', 
                   'void', 
                   [param('uint16_t', 'id')])
    ## wifi-mac-header.h (module 'wifi'): void ns3::WifiMacHeader::SetMoreFragments() [member function]
    cls.add_method('SetMoreFragments', 
                   'void', 
                   [])
    ## wifi-mac-header.h (module 'wifi'): void ns3::WifiMacHeader::SetMultihopAction() [member function]
    cls.add_method('SetMultihopAction', 
                   'void', 
                   [])
    ## wifi-mac-header.h (module 'wifi'): void ns3::WifiMacHeader::SetNoMoreFragments() [member function]
    cls.add_method('SetNoMoreFragments', 
                   'void', 
                   [])
    ## wifi-mac-header.h (module 'wifi'): void ns3::WifiMacHeader::SetNoOrder() [member function]
    cls.add_method('SetNoOrder', 
                   'void', 
                   [])
    ## wifi-mac-header.h (module 'wifi'): void ns3::WifiMacHeader::SetNoRetry() [member function]
    cls.add_method('SetNoRetry', 
                   'void', 
                   [])
    ## wifi-mac-header.h (module 'wifi'): void ns3::WifiMacHeader::SetOrder() [member function]
    cls.add_method('SetOrder', 
                   'void', 
                   [])
    ## wifi-mac-header.h (module 'wifi'): void ns3::WifiMacHeader::SetProbeReq() [member function]
    cls.add_method('SetProbeReq', 
                   'void', 
                   [])
    ## wifi-mac-header.h (module 'wifi'): void ns3::WifiMacHeader::SetProbeResp() [member function]
    cls.add_method('SetProbeResp', 
                   'void', 
                   [])
    ## wifi-mac-header.h (module 'wifi'): void ns3::WifiMacHeader::SetQosAckPolicy(ns3::WifiMacHeader::QosAckPolicy policy) [member function]
    cls.add_method('SetQosAckPolicy', 
                   'void', 
                   [param('ns3::WifiMacHeader::QosAckPolicy', 'policy')])
    ## wifi-mac-header.h (module 'wifi'): void ns3::WifiMacHeader::SetQosAmsdu() [member function]
    cls.add_method('SetQosAmsdu', 
                   'void', 
                   [])
    ## wifi-mac-header.h (module 'wifi'): void ns3::WifiMacHeader::SetQosBlockAck() [member function]
    cls.add_method('SetQosBlockAck', 
                   'void', 
                   [])
    ## wifi-mac-header.h (module 'wifi'): void ns3::WifiMacHeader::SetQosEosp() [member function]
    cls.add_method('SetQosEosp', 
                   'void', 
                   [])
    ## wifi-mac-header.h (module 'wifi'): void ns3::WifiMacHeader::SetQosMeshControlPresent() [member function]
    cls.add_method('SetQosMeshControlPresent', 
                   'void', 
                   [])
    ## wifi-mac-header.h (module 'wifi'): void ns3::WifiMacHeader::SetQosNoAck() [member function]
    cls.add_method('SetQosNoAck', 
                   'void', 
                   [])
    ## wifi-mac-header.h (module 'wifi'): void ns3::WifiMacHeader::SetQosNoAmsdu() [member function]
    cls.add_method('SetQosNoAmsdu', 
                   'void', 
                   [])
    ## wifi-mac-header.h (module 'wifi'): void ns3::WifiMacHeader::SetQosNoEosp() [member function]
    cls.add_method('SetQosNoEosp', 
                   'void', 
                   [])
    ## wifi-mac-header.h (module 'wifi'): void ns3::WifiMacHeader::SetQosNoMeshControlPresent() [member function]
    cls.add_method('SetQosNoMeshControlPresent', 
                   'void', 
                   [])
    ## wifi-mac-header.h (module 'wifi'): void ns3::WifiMacHeader::SetQosNormalAck() [member function]
    cls.add_method('SetQosNormalAck', 
                   'void', 
                   [])
    ## wifi-mac-header.h (module 'wifi'): void ns3::WifiMacHeader::SetQosTid(uint8_t tid) [member function]
    cls.add_method('SetQosTid', 
                   'void', 
                   [param('uint8_t', 'tid')])
    ## wifi-mac-header.h (module 'wifi'): void ns3::WifiMacHeader::SetQosTxopLimit(uint8_t txop) [member function]
    cls.add_method('SetQosTxopLimit', 
                   'void', 
                   [param('uint8_t', 'txop')])
    ## wifi-mac-header.h (module 'wifi'): void ns3::WifiMacHeader::SetRawDuration(uint16_t duration) [member function]
    cls.add_method('SetRawDuration', 
                   'void', 
                   [param('uint16_t', 'duration')])
    ## wifi-mac-header.h (module 'wifi'): void ns3::WifiMacHeader::SetRetry() [member function]
    cls.add_method('SetRetry', 
                   'void', 
                   [])
    ## wifi-mac-header.h (module 'wifi'): void ns3::WifiMacHeader::SetSequenceNumber(uint16_t seq) [member function]
    cls.add_method('SetSequenceNumber', 
                   'void', 
                   [param('uint16_t', 'seq')])
    ## wifi-mac-header.h (module 'wifi'): void ns3::WifiMacHeader::SetType(ns3::WifiMacType type) [member function]
    cls.add_method('SetType', 
                   'void', 
                   [param('ns3::WifiMacType', 'type')])
    ## wifi-mac-header.h (module 'wifi'): void ns3::WifiMacHeader::SetTypeData() [member function]
    cls.add_method('SetTypeData', 
                   'void', 
                   [])
    return

def register_Ns3ZetaRandomVariable_methods(root_module, cls):
    ## random-variable-stream.h (module 'core'): static ns3::TypeId ns3::ZetaRandomVariable::GetTypeId() [member function]
    cls.add_method('GetTypeId', 
                   'ns3::TypeId', 
                   [], 
                   is_static=True)
    ## random-variable-stream.h (module 'core'): ns3::ZetaRandomVariable::ZetaRandomVariable() [constructor]
    cls.add_constructor([])
    ## random-variable-stream.h (module 'core'): double ns3::ZetaRandomVariable::GetAlpha() const [member function]
    cls.add_method('GetAlpha', 
                   'double', 
                   [], 
                   is_const=True)
    ## random-variable-stream.h (module 'core'): double ns3::ZetaRandomVariable::GetValue(double alpha) [member function]
    cls.add_method('GetValue', 
                   'double', 
                   [param('double', 'alpha')])
    ## random-variable-stream.h (module 'core'): uint32_t ns3::ZetaRandomVariable::GetInteger(uint32_t alpha) [member function]
    cls.add_method('GetInteger', 
                   'uint32_t', 
                   [param('uint32_t', 'alpha')])
    ## random-variable-stream.h (module 'core'): double ns3::ZetaRandomVariable::GetValue() [member function]
    cls.add_method('GetValue', 
                   'double', 
                   [], 
                   is_virtual=True)
    ## random-variable-stream.h (module 'core'): uint32_t ns3::ZetaRandomVariable::GetInteger() [member function]
    cls.add_method('GetInteger', 
                   'uint32_t', 
                   [], 
                   is_virtual=True)
    return

def register_Ns3ZipfRandomVariable_methods(root_module, cls):
    ## random-variable-stream.h (module 'core'): static ns3::TypeId ns3::ZipfRandomVariable::GetTypeId() [member function]
    cls.add_method('GetTypeId', 
                   'ns3::TypeId', 
                   [], 
                   is_static=True)
    ## random-variable-stream.h (module 'core'): ns3::ZipfRandomVariable::ZipfRandomVariable() [constructor]
    cls.add_constructor([])
    ## random-variable-stream.h (module 'core'): uint32_t ns3::ZipfRandomVariable::GetN() const [member function]
    cls.add_method('GetN', 
                   'uint32_t', 
                   [], 
                   is_const=True)
    ## random-variable-stream.h (module 'core'): double ns3::ZipfRandomVariable::GetAlpha() const [member function]
    cls.add_method('GetAlpha', 
                   'double', 
                   [], 
                   is_const=True)
    ## random-variable-stream.h (module 'core'): double ns3::ZipfRandomVariable::GetValue(uint32_t n, double alpha) [member function]
    cls.add_method('GetValue', 
                   'double', 
                   [param('uint32_t', 'n'), param('double', 'alpha')])
    ## random-variable-stream.h (module 'core'): uint32_t ns3::ZipfRandomVariable::GetInteger(uint32_t n, uint32_t alpha) [member function]
    cls.add_method('GetInteger', 
                   'uint32_t', 
                   [param('uint32_t', 'n'), param('uint32_t', 'alpha')])
    ## random-variable-stream.h (module 'core'): double ns3::ZipfRandomVariable::GetValue() [member function]
    cls.add_method('GetValue', 
                   'double', 
                   [], 
                   is_virtual=True)
    ## random-variable-stream.h (module 'core'): uint32_t ns3::ZipfRandomVariable::GetInteger() [member function]
    cls.add_method('GetInteger', 
                   'uint32_t', 
                   [], 
                   is_virtual=True)
    return

def register_Ns3ArpCache_methods(root_module, cls):
    ## arp-cache.h (module 'internet'): ns3::ArpCache::ArpCache() [constructor]
    cls.add_constructor([])
    ## arp-cache.h (module 'internet'): ns3::ArpCache::Entry * ns3::ArpCache::Add(ns3::Ipv4Address to) [member function]
    cls.add_method('Add', 
                   'ns3::ArpCache::Entry *', 
                   [param('ns3::Ipv4Address', 'to')])
    ## arp-cache.h (module 'internet'): void ns3::ArpCache::Flush() [member function]
    cls.add_method('Flush', 
                   'void', 
                   [])
    ## arp-cache.h (module 'internet'): ns3::Time ns3::ArpCache::GetAliveTimeout() const [member function]
    cls.add_method('GetAliveTimeout', 
                   'ns3::Time', 
                   [], 
                   is_const=True)
    ## arp-cache.h (module 'internet'): ns3::Time ns3::ArpCache::GetDeadTimeout() const [member function]
    cls.add_method('GetDeadTimeout', 
                   'ns3::Time', 
                   [], 
                   is_const=True)
    ## arp-cache.h (module 'internet'): ns3::Ptr<ns3::NetDevice> ns3::ArpCache::GetDevice() const [member function]
    cls.add_method('GetDevice', 
                   'ns3::Ptr< ns3::NetDevice >', 
                   [], 
                   is_const=True)
    ## arp-cache.h (module 'internet'): ns3::Ptr<ns3::Ipv4Interface> ns3::ArpCache::GetInterface() const [member function]
    cls.add_method('GetInterface', 
                   'ns3::Ptr< ns3::Ipv4Interface >', 
                   [], 
                   is_const=True)
    ## arp-cache.h (module 'internet'): static ns3::TypeId ns3::ArpCache::GetTypeId() [member function]
    cls.add_method('GetTypeId', 
                   'ns3::TypeId', 
                   [], 
                   is_static=True)
    ## arp-cache.h (module 'internet'): ns3::Time ns3::ArpCache::GetWaitReplyTimeout() const [member function]
    cls.add_method('GetWaitReplyTimeout', 
                   'ns3::Time', 
                   [], 
                   is_const=True)
    ## arp-cache.h (module 'internet'): ns3::ArpCache::Entry * ns3::ArpCache::Lookup(ns3::Ipv4Address destination) [member function]
    cls.add_method('Lookup', 
                   'ns3::ArpCache::Entry *', 
                   [param('ns3::Ipv4Address', 'destination')])
    ## arp-cache.h (module 'internet'): std::list<ns3::ArpCache::Entry*,std::allocator<ns3::ArpCache::Entry*> > ns3::ArpCache::LookupInverse(ns3::Address destination) [member function]
    cls.add_method('LookupInverse', 
                   'std::list< ns3::ArpCache::Entry * >', 
                   [param('ns3::Address', 'destination')])
    ## arp-cache.h (module 'internet'): void ns3::ArpCache::PrintArpCache(ns3::Ptr<ns3::OutputStreamWrapper> stream) [member function]
    cls.add_method('PrintArpCache', 
                   'void', 
                   [param('ns3::Ptr< ns3::OutputStreamWrapper >', 'stream')])
    ## arp-cache.h (module 'internet'): void ns3::ArpCache::Remove(ns3::ArpCache::Entry * entry) [member function]
    cls.add_method('Remove', 
                   'void', 
                   [param('ns3::ArpCache::Entry *', 'entry')])
    ## arp-cache.h (module 'internet'): void ns3::ArpCache::SetAliveTimeout(ns3::Time aliveTimeout) [member function]
    cls.add_method('SetAliveTimeout', 
                   'void', 
                   [param('ns3::Time', 'aliveTimeout')])
    ## arp-cache.h (module 'internet'): void ns3::ArpCache::SetArpRequestCallback(ns3::Callback<void, ns3::Ptr<ns3::ArpCache const>, ns3::Ipv4Address, ns3::empty, ns3::empty, ns3::empty, ns3::empty, ns3::empty, ns3::empty, ns3::empty> arpRequestCallback) [member function]
    cls.add_method('SetArpRequestCallback', 
                   'void', 
                   [param('ns3::Callback< void, ns3::Ptr< ns3::ArpCache const >, ns3::Ipv4Address, ns3::empty, ns3::empty, ns3::empty, ns3::empty, ns3::empty, ns3::empty, ns3::empty >', 'arpRequestCallback')])
    ## arp-cache.h (module 'internet'): void ns3::ArpCache::SetDeadTimeout(ns3::Time deadTimeout) [member function]
    cls.add_method('SetDeadTimeout', 
                   'void', 
                   [param('ns3::Time', 'deadTimeout')])
    ## arp-cache.h (module 'internet'): void ns3::ArpCache::SetDevice(ns3::Ptr<ns3::NetDevice> device, ns3::Ptr<ns3::Ipv4Interface> interface) [member function]
    cls.add_method('SetDevice', 
                   'void', 
                   [param('ns3::Ptr< ns3::NetDevice >', 'device'), param('ns3::Ptr< ns3::Ipv4Interface >', 'interface')])
    ## arp-cache.h (module 'internet'): void ns3::ArpCache::SetWaitReplyTimeout(ns3::Time waitReplyTimeout) [member function]
    cls.add_method('SetWaitReplyTimeout', 
                   'void', 
                   [param('ns3::Time', 'waitReplyTimeout')])
    ## arp-cache.h (module 'internet'): void ns3::ArpCache::StartWaitReplyTimer() [member function]
    cls.add_method('StartWaitReplyTimer', 
                   'void', 
                   [])
    ## arp-cache.h (module 'internet'): void ns3::ArpCache::DoDispose() [member function]
    cls.add_method('DoDispose', 
                   'void', 
                   [], 
                   visibility='private', is_virtual=True)
    return

def register_Ns3ArpCacheEntry_methods(root_module, cls):
    ## arp-cache.h (module 'internet'): ns3::ArpCache::Entry::Entry(ns3::ArpCache::Entry const & arg0) [copy constructor]
    cls.add_constructor([param('ns3::ArpCache::Entry const &', 'arg0')])
    ## arp-cache.h (module 'internet'): ns3::ArpCache::Entry::Entry(ns3::ArpCache * arp) [constructor]
    cls.add_constructor([param('ns3::ArpCache *', 'arp')])
    ## arp-cache.h (module 'internet'): void ns3::ArpCache::Entry::ClearPendingPacket() [member function]
    cls.add_method('ClearPendingPacket', 
                   'void', 
                   [])
    ## arp-cache.h (module 'internet'): void ns3::ArpCache::Entry::ClearRetries() [member function]
    cls.add_method('ClearRetries', 
                   'void', 
                   [])
    ## arp-cache.h (module 'internet'): std::pair<ns3::Ptr<ns3::Packet>,ns3::Ipv4Header> ns3::ArpCache::Entry::DequeuePending() [member function]
    cls.add_method('DequeuePending', 
                   'std::pair< ns3::Ptr< ns3::Packet >, ns3::Ipv4Header >', 
                   [])
    ## arp-cache.h (module 'internet'): ns3::Ipv4Address ns3::ArpCache::Entry::GetIpv4Address() const [member function]
    cls.add_method('GetIpv4Address', 
                   'ns3::Ipv4Address', 
                   [], 
                   is_const=True)
    ## arp-cache.h (module 'internet'): ns3::Address ns3::ArpCache::Entry::GetMacAddress() const [member function]
    cls.add_method('GetMacAddress', 
                   'ns3::Address', 
                   [], 
                   is_const=True)
    ## arp-cache.h (module 'internet'): uint32_t ns3::ArpCache::Entry::GetRetries() const [member function]
    cls.add_method('GetRetries', 
                   'uint32_t', 
                   [], 
                   is_const=True)
    ## arp-cache.h (module 'internet'): void ns3::ArpCache::Entry::IncrementRetries() [member function]
    cls.add_method('IncrementRetries', 
                   'void', 
                   [])
    ## arp-cache.h (module 'internet'): bool ns3::ArpCache::Entry::IsAlive() [member function]
    cls.add_method('IsAlive', 
                   'bool', 
                   [])
    ## arp-cache.h (module 'internet'): bool ns3::ArpCache::Entry::IsDead() [member function]
    cls.add_method('IsDead', 
                   'bool', 
                   [])
    ## arp-cache.h (module 'internet'): bool ns3::ArpCache::Entry::IsExpired() const [member function]
    cls.add_method('IsExpired', 
                   'bool', 
                   [], 
                   is_const=True)
    ## arp-cache.h (module 'internet'): bool ns3::ArpCache::Entry::IsPermanent() [member function]
    cls.add_method('IsPermanent', 
                   'bool', 
                   [])
    ## arp-cache.h (module 'internet'): bool ns3::ArpCache::Entry::IsWaitReply() [member function]
    cls.add_method('IsWaitReply', 
                   'bool', 
                   [])
    ## arp-cache.h (module 'internet'): void ns3::ArpCache::Entry::MarkAlive(ns3::Address macAddress) [member function]
    cls.add_method('MarkAlive', 
                   'void', 
                   [param('ns3::Address', 'macAddress')])
    ## arp-cache.h (module 'internet'): void ns3::ArpCache::Entry::MarkDead() [member function]
    cls.add_method('MarkDead', 
                   'void', 
                   [])
    ## arp-cache.h (module 'internet'): void ns3::ArpCache::Entry::MarkPermanent() [member function]
    cls.add_method('MarkPermanent', 
                   'void', 
                   [])
    ## arp-cache.h (module 'internet'): void ns3::ArpCache::Entry::MarkWaitReply(std::pair<ns3::Ptr<ns3::Packet>,ns3::Ipv4Header> waiting) [member function]
    cls.add_method('MarkWaitReply', 
                   'void', 
                   [param('std::pair< ns3::Ptr< ns3::Packet >, ns3::Ipv4Header >', 'waiting')])
    ## arp-cache.h (module 'internet'): void ns3::ArpCache::Entry::SetIpv4Address(ns3::Ipv4Address destination) [member function]
    cls.add_method('SetIpv4Address', 
                   'void', 
                   [param('ns3::Ipv4Address', 'destination')])
    ## arp-cache.h (module 'internet'): void ns3::ArpCache::Entry::SetMacAddresss(ns3::Address macAddress) [member function]
    cls.add_method('SetMacAddresss', 
                   'void', 
                   [param('ns3::Address', 'macAddress')])
    ## arp-cache.h (module 'internet'): void ns3::ArpCache::Entry::UpdateSeen() [member function]
    cls.add_method('UpdateSeen', 
                   'void', 
                   [])
    ## arp-cache.h (module 'internet'): bool ns3::ArpCache::Entry::UpdateWaitReply(std::pair<ns3::Ptr<ns3::Packet>,ns3::Ipv4Header> waiting) [member function]
    cls.add_method('UpdateWaitReply', 
                   'bool', 
                   [param('std::pair< ns3::Ptr< ns3::Packet >, ns3::Ipv4Header >', 'waiting')])
    return

def register_Ns3AttributeAccessor_methods(root_module, cls):
    ## attribute.h (module 'core'): ns3::AttributeAccessor::AttributeAccessor(ns3::AttributeAccessor const & arg0) [copy constructor]
    cls.add_constructor([param('ns3::AttributeAccessor const &', 'arg0')])
    ## attribute.h (module 'core'): ns3::AttributeAccessor::AttributeAccessor() [constructor]
    cls.add_constructor([])
    ## attribute.h (module 'core'): bool ns3::AttributeAccessor::Get(ns3::ObjectBase const * object, ns3::AttributeValue & attribute) const [member function]
    cls.add_method('Get', 
                   'bool', 
                   [param('ns3::ObjectBase const *', 'object'), param('ns3::AttributeValue &', 'attribute')], 
                   is_pure_virtual=True, is_const=True, is_virtual=True)
    ## attribute.h (module 'core'): bool ns3::AttributeAccessor::HasGetter() const [member function]
    cls.add_method('HasGetter', 
                   'bool', 
                   [], 
                   is_pure_virtual=True, is_const=True, is_virtual=True)
    ## attribute.h (module 'core'): bool ns3::AttributeAccessor::HasSetter() const [member function]
    cls.add_method('HasSetter', 
                   'bool', 
                   [], 
                   is_pure_virtual=True, is_const=True, is_virtual=True)
    ## attribute.h (module 'core'): bool ns3::AttributeAccessor::Set(ns3::ObjectBase * object, ns3::AttributeValue const & value) const [member function]
    cls.add_method('Set', 
                   'bool', 
                   [param('ns3::ObjectBase *', 'object', transfer_ownership=False), param('ns3::AttributeValue const &', 'value')], 
                   is_pure_virtual=True, is_const=True, is_virtual=True)
    return

def register_Ns3AttributeChecker_methods(root_module, cls):
    ## attribute.h (module 'core'): ns3::AttributeChecker::AttributeChecker(ns3::AttributeChecker const & arg0) [copy constructor]
    cls.add_constructor([param('ns3::AttributeChecker const &', 'arg0')])
    ## attribute.h (module 'core'): ns3::AttributeChecker::AttributeChecker() [constructor]
    cls.add_constructor([])
    ## attribute.h (module 'core'): bool ns3::AttributeChecker::Check(ns3::AttributeValue const & value) const [member function]
    cls.add_method('Check', 
                   'bool', 
                   [param('ns3::AttributeValue const &', 'value')], 
                   is_pure_virtual=True, is_const=True, is_virtual=True)
    ## attribute.h (module 'core'): bool ns3::AttributeChecker::Copy(ns3::AttributeValue const & source, ns3::AttributeValue & destination) const [member function]
    cls.add_method('Copy', 
                   'bool', 
                   [param('ns3::AttributeValue const &', 'source'), param('ns3::AttributeValue &', 'destination')], 
                   is_pure_virtual=True, is_const=True, is_virtual=True)
    ## attribute.h (module 'core'): ns3::Ptr<ns3::AttributeValue> ns3::AttributeChecker::Create() const [member function]
    cls.add_method('Create', 
                   'ns3::Ptr< ns3::AttributeValue >', 
                   [], 
                   is_pure_virtual=True, is_const=True, is_virtual=True)
    ## attribute.h (module 'core'): ns3::Ptr<ns3::AttributeValue> ns3::AttributeChecker::CreateValidValue(ns3::AttributeValue const & value) const [member function]
    cls.add_method('CreateValidValue', 
                   'ns3::Ptr< ns3::AttributeValue >', 
                   [param('ns3::AttributeValue const &', 'value')], 
                   is_const=True)
    ## attribute.h (module 'core'): std::string ns3::AttributeChecker::GetUnderlyingTypeInformation() const [member function]
    cls.add_method('GetUnderlyingTypeInformation', 
                   'std::string', 
                   [], 
                   is_pure_virtual=True, is_const=True, is_virtual=True)
    ## attribute.h (module 'core'): std::string ns3::AttributeChecker::GetValueTypeName() const [member function]
    cls.add_method('GetValueTypeName', 
                   'std::string', 
                   [], 
                   is_pure_virtual=True, is_const=True, is_virtual=True)
    ## attribute.h (module 'core'): bool ns3::AttributeChecker::HasUnderlyingTypeInformation() const [member function]
    cls.add_method('HasUnderlyingTypeInformation', 
                   'bool', 
                   [], 
                   is_pure_virtual=True, is_const=True, is_virtual=True)
    return

def register_Ns3AttributeValue_methods(root_module, cls):
    ## attribute.h (module 'core'): ns3::AttributeValue::AttributeValue(ns3::AttributeValue const & arg0) [copy constructor]
    cls.add_constructor([param('ns3::AttributeValue const &', 'arg0')])
    ## attribute.h (module 'core'): ns3::AttributeValue::AttributeValue() [constructor]
    cls.add_constructor([])
    ## attribute.h (module 'core'): ns3::Ptr<ns3::AttributeValue> ns3::AttributeValue::Copy() const [member function]
    cls.add_method('Copy', 
                   'ns3::Ptr< ns3::AttributeValue >', 
                   [], 
                   is_pure_virtual=True, is_const=True, is_virtual=True)
    ## attribute.h (module 'core'): bool ns3::AttributeValue::DeserializeFromString(std::string value, ns3::Ptr<ns3::AttributeChecker const> checker) [member function]
    cls.add_method('DeserializeFromString', 
                   'bool', 
                   [param('std::string', 'value'), param('ns3::Ptr< ns3::AttributeChecker const >', 'checker')], 
                   is_pure_virtual=True, is_virtual=True)
    ## attribute.h (module 'core'): std::string ns3::AttributeValue::SerializeToString(ns3::Ptr<ns3::AttributeChecker const> checker) const [member function]
    cls.add_method('SerializeToString', 
                   'std::string', 
                   [param('ns3::Ptr< ns3::AttributeChecker const >', 'checker')], 
                   is_pure_virtual=True, is_const=True, is_virtual=True)
    return

def register_Ns3BooleanChecker_methods(root_module, cls):
    ## boolean.h (module 'core'): ns3::BooleanChecker::BooleanChecker() [constructor]
    cls.add_constructor([])
    ## boolean.h (module 'core'): ns3::BooleanChecker::BooleanChecker(ns3::BooleanChecker const & arg0) [copy constructor]
    cls.add_constructor([param('ns3::BooleanChecker const &', 'arg0')])
    return

def register_Ns3BooleanValue_methods(root_module, cls):
    cls.add_output_stream_operator()
    ## boolean.h (module 'core'): ns3::BooleanValue::BooleanValue(ns3::BooleanValue const & arg0) [copy constructor]
    cls.add_constructor([param('ns3::BooleanValue const &', 'arg0')])
    ## boolean.h (module 'core'): ns3::BooleanValue::BooleanValue() [constructor]
    cls.add_constructor([])
    ## boolean.h (module 'core'): ns3::BooleanValue::BooleanValue(bool value) [constructor]
    cls.add_constructor([param('bool', 'value')])
    ## boolean.h (module 'core'): ns3::Ptr<ns3::AttributeValue> ns3::BooleanValue::Copy() const [member function]
    cls.add_method('Copy', 
                   'ns3::Ptr< ns3::AttributeValue >', 
                   [], 
                   is_const=True, is_virtual=True)
    ## boolean.h (module 'core'): bool ns3::BooleanValue::DeserializeFromString(std::string value, ns3::Ptr<ns3::AttributeChecker const> checker) [member function]
    cls.add_method('DeserializeFromString', 
                   'bool', 
                   [param('std::string', 'value'), param('ns3::Ptr< ns3::AttributeChecker const >', 'checker')], 
                   is_virtual=True)
    ## boolean.h (module 'core'): bool ns3::BooleanValue::Get() const [member function]
    cls.add_method('Get', 
                   'bool', 
                   [], 
                   is_const=True)
    ## boolean.h (module 'core'): std::string ns3::BooleanValue::SerializeToString(ns3::Ptr<ns3::AttributeChecker const> checker) const [member function]
    cls.add_method('SerializeToString', 
                   'std::string', 
                   [param('ns3::Ptr< ns3::AttributeChecker const >', 'checker')], 
                   is_const=True, is_virtual=True)
    ## boolean.h (module 'core'): void ns3::BooleanValue::Set(bool value) [member function]
    cls.add_method('Set', 
                   'void', 
                   [param('bool', 'value')])
    return

def register_Ns3CallbackChecker_methods(root_module, cls):
    ## callback.h (module 'core'): ns3::CallbackChecker::CallbackChecker() [constructor]
    cls.add_constructor([])
    ## callback.h (module 'core'): ns3::CallbackChecker::CallbackChecker(ns3::CallbackChecker const & arg0) [copy constructor]
    cls.add_constructor([param('ns3::CallbackChecker const &', 'arg0')])
    return

def register_Ns3CallbackImplBase_methods(root_module, cls):
    ## callback.h (module 'core'): ns3::CallbackImplBase::CallbackImplBase() [constructor]
    cls.add_constructor([])
    ## callback.h (module 'core'): ns3::CallbackImplBase::CallbackImplBase(ns3::CallbackImplBase const & arg0) [copy constructor]
    cls.add_constructor([param('ns3::CallbackImplBase const &', 'arg0')])
    ## callback.h (module 'core'): std::string ns3::CallbackImplBase::GetTypeid() const [member function]
    cls.add_method('GetTypeid', 
                   'std::string', 
                   [], 
                   is_pure_virtual=True, is_const=True, is_virtual=True)
    ## callback.h (module 'core'): bool ns3::CallbackImplBase::IsEqual(ns3::Ptr<ns3::CallbackImplBase const> other) const [member function]
    cls.add_method('IsEqual', 
                   'bool', 
                   [param('ns3::Ptr< ns3::CallbackImplBase const >', 'other')], 
                   is_pure_virtual=True, is_const=True, is_virtual=True)
    ## callback.h (module 'core'): static std::string ns3::CallbackImplBase::Demangle(std::string const & mangled) [member function]
    cls.add_method('Demangle', 
                   'std::string', 
                   [param('std::string const &', 'mangled')], 
                   is_static=True, visibility='protected')
    return

def register_Ns3CallbackValue_methods(root_module, cls):
    ## callback.h (module 'core'): ns3::CallbackValue::CallbackValue(ns3::CallbackValue const & arg0) [copy constructor]
    cls.add_constructor([param('ns3::CallbackValue const &', 'arg0')])
    ## callback.h (module 'core'): ns3::CallbackValue::CallbackValue() [constructor]
    cls.add_constructor([])
    ## callback.h (module 'core'): ns3::CallbackValue::CallbackValue(ns3::CallbackBase const & base) [constructor]
    cls.add_constructor([param('ns3::CallbackBase const &', 'base')])
    ## callback.h (module 'core'): ns3::Ptr<ns3::AttributeValue> ns3::CallbackValue::Copy() const [member function]
    cls.add_method('Copy', 
                   'ns3::Ptr< ns3::AttributeValue >', 
                   [], 
                   is_const=True, is_virtual=True)
    ## callback.h (module 'core'): bool ns3::CallbackValue::DeserializeFromString(std::string value, ns3::Ptr<ns3::AttributeChecker const> checker) [member function]
    cls.add_method('DeserializeFromString', 
                   'bool', 
                   [param('std::string', 'value'), param('ns3::Ptr< ns3::AttributeChecker const >', 'checker')], 
                   is_virtual=True)
    ## callback.h (module 'core'): std::string ns3::CallbackValue::SerializeToString(ns3::Ptr<ns3::AttributeChecker const> checker) const [member function]
    cls.add_method('SerializeToString', 
                   'std::string', 
                   [param('ns3::Ptr< ns3::AttributeChecker const >', 'checker')], 
                   is_const=True, is_virtual=True)
    ## callback.h (module 'core'): void ns3::CallbackValue::Set(ns3::CallbackBase base) [member function]
    cls.add_method('Set', 
                   'void', 
                   [param('ns3::CallbackBase', 'base')])
    return

def register_Ns3ConstantRandomVariable_methods(root_module, cls):
    ## random-variable-stream.h (module 'core'): static ns3::TypeId ns3::ConstantRandomVariable::GetTypeId() [member function]
    cls.add_method('GetTypeId', 
                   'ns3::TypeId', 
                   [], 
                   is_static=True)
    ## random-variable-stream.h (module 'core'): ns3::ConstantRandomVariable::ConstantRandomVariable() [constructor]
    cls.add_constructor([])
    ## random-variable-stream.h (module 'core'): double ns3::ConstantRandomVariable::GetConstant() const [member function]
    cls.add_method('GetConstant', 
                   'double', 
                   [], 
                   is_const=True)
    ## random-variable-stream.h (module 'core'): double ns3::ConstantRandomVariable::GetValue(double constant) [member function]
    cls.add_method('GetValue', 
                   'double', 
                   [param('double', 'constant')])
    ## random-variable-stream.h (module 'core'): uint32_t ns3::ConstantRandomVariable::GetInteger(uint32_t constant) [member function]
    cls.add_method('GetInteger', 
                   'uint32_t', 
                   [param('uint32_t', 'constant')])
    ## random-variable-stream.h (module 'core'): double ns3::ConstantRandomVariable::GetValue() [member function]
    cls.add_method('GetValue', 
                   'double', 
                   [], 
                   is_virtual=True)
    ## random-variable-stream.h (module 'core'): uint32_t ns3::ConstantRandomVariable::GetInteger() [member function]
    cls.add_method('GetInteger', 
                   'uint32_t', 
                   [], 
                   is_virtual=True)
    return

def register_Ns3DeterministicRandomVariable_methods(root_module, cls):
    ## random-variable-stream.h (module 'core'): static ns3::TypeId ns3::DeterministicRandomVariable::GetTypeId() [member function]
    cls.add_method('GetTypeId', 
                   'ns3::TypeId', 
                   [], 
                   is_static=True)
    ## random-variable-stream.h (module 'core'): ns3::DeterministicRandomVariable::DeterministicRandomVariable() [constructor]
    cls.add_constructor([])
    ## random-variable-stream.h (module 'core'): void ns3::DeterministicRandomVariable::SetValueArray(double * values, uint64_t length) [member function]
    cls.add_method('SetValueArray', 
                   'void', 
                   [param('double *', 'values'), param('uint64_t', 'length')])
    ## random-variable-stream.h (module 'core'): double ns3::DeterministicRandomVariable::GetValue() [member function]
    cls.add_method('GetValue', 
                   'double', 
                   [], 
                   is_virtual=True)
    ## random-variable-stream.h (module 'core'): uint32_t ns3::DeterministicRandomVariable::GetInteger() [member function]
    cls.add_method('GetInteger', 
                   'uint32_t', 
                   [], 
                   is_virtual=True)
    return

def register_Ns3DoubleValue_methods(root_module, cls):
    ## double.h (module 'core'): ns3::DoubleValue::DoubleValue() [constructor]
    cls.add_constructor([])
    ## double.h (module 'core'): ns3::DoubleValue::DoubleValue(ns3::DoubleValue const & arg0) [copy constructor]
    cls.add_constructor([param('ns3::DoubleValue const &', 'arg0')])
    ## double.h (module 'core'): ns3::DoubleValue::DoubleValue(double const & value) [constructor]
    cls.add_constructor([param('double const &', 'value')])
    ## double.h (module 'core'): ns3::Ptr<ns3::AttributeValue> ns3::DoubleValue::Copy() const [member function]
    cls.add_method('Copy', 
                   'ns3::Ptr< ns3::AttributeValue >', 
                   [], 
                   is_const=True, is_virtual=True)
    ## double.h (module 'core'): bool ns3::DoubleValue::DeserializeFromString(std::string value, ns3::Ptr<ns3::AttributeChecker const> checker) [member function]
    cls.add_method('DeserializeFromString', 
                   'bool', 
                   [param('std::string', 'value'), param('ns3::Ptr< ns3::AttributeChecker const >', 'checker')], 
                   is_virtual=True)
    ## double.h (module 'core'): double ns3::DoubleValue::Get() const [member function]
    cls.add_method('Get', 
                   'double', 
                   [], 
                   is_const=True)
    ## double.h (module 'core'): std::string ns3::DoubleValue::SerializeToString(ns3::Ptr<ns3::AttributeChecker const> checker) const [member function]
    cls.add_method('SerializeToString', 
                   'std::string', 
                   [param('ns3::Ptr< ns3::AttributeChecker const >', 'checker')], 
                   is_const=True, is_virtual=True)
    ## double.h (module 'core'): void ns3::DoubleValue::Set(double const & value) [member function]
    cls.add_method('Set', 
                   'void', 
                   [param('double const &', 'value')])
    return

def register_Ns3EmpiricalRandomVariable_methods(root_module, cls):
    ## random-variable-stream.h (module 'core'): ns3::EmpiricalRandomVariable::EmpiricalRandomVariable() [constructor]
    cls.add_constructor([])
    ## random-variable-stream.h (module 'core'): void ns3::EmpiricalRandomVariable::CDF(double v, double c) [member function]
    cls.add_method('CDF', 
                   'void', 
                   [param('double', 'v'), param('double', 'c')])
    ## random-variable-stream.h (module 'core'): uint32_t ns3::EmpiricalRandomVariable::GetInteger() [member function]
    cls.add_method('GetInteger', 
                   'uint32_t', 
                   [], 
                   is_virtual=True)
    ## random-variable-stream.h (module 'core'): static ns3::TypeId ns3::EmpiricalRandomVariable::GetTypeId() [member function]
    cls.add_method('GetTypeId', 
                   'ns3::TypeId', 
                   [], 
                   is_static=True)
    ## random-variable-stream.h (module 'core'): double ns3::EmpiricalRandomVariable::GetValue() [member function]
    cls.add_method('GetValue', 
                   'double', 
                   [], 
                   is_virtual=True)
    ## random-variable-stream.h (module 'core'): double ns3::EmpiricalRandomVariable::Interpolate(double c1, double c2, double v1, double v2, double r) [member function]
    cls.add_method('Interpolate', 
                   'double', 
                   [param('double', 'c1'), param('double', 'c2'), param('double', 'v1'), param('double', 'v2'), param('double', 'r')], 
                   visibility='private', is_virtual=True)
    ## random-variable-stream.h (module 'core'): void ns3::EmpiricalRandomVariable::Validate() [member function]
    cls.add_method('Validate', 
                   'void', 
                   [], 
                   visibility='private', is_virtual=True)
    return

def register_Ns3EmptyAttributeAccessor_methods(root_module, cls):
    ## attribute.h (module 'core'): ns3::EmptyAttributeAccessor::EmptyAttributeAccessor(ns3::EmptyAttributeAccessor const & arg0) [copy constructor]
    cls.add_constructor([param('ns3::EmptyAttributeAccessor const &', 'arg0')])
    ## attribute.h (module 'core'): ns3::EmptyAttributeAccessor::EmptyAttributeAccessor() [constructor]
    cls.add_constructor([])
    ## attribute.h (module 'core'): bool ns3::EmptyAttributeAccessor::Get(ns3::ObjectBase const * object, ns3::AttributeValue & attribute) const [member function]
    cls.add_method('Get', 
                   'bool', 
                   [param('ns3::ObjectBase const *', 'object'), param('ns3::AttributeValue &', 'attribute')], 
                   is_const=True, is_virtual=True)
    ## attribute.h (module 'core'): bool ns3::EmptyAttributeAccessor::HasGetter() const [member function]
    cls.add_method('HasGetter', 
                   'bool', 
                   [], 
                   is_const=True, is_virtual=True)
    ## attribute.h (module 'core'): bool ns3::EmptyAttributeAccessor::HasSetter() const [member function]
    cls.add_method('HasSetter', 
                   'bool', 
                   [], 
                   is_const=True, is_virtual=True)
    ## attribute.h (module 'core'): bool ns3::EmptyAttributeAccessor::Set(ns3::ObjectBase * object, ns3::AttributeValue const & value) const [member function]
    cls.add_method('Set', 
                   'bool', 
                   [param('ns3::ObjectBase *', 'object'), param('ns3::AttributeValue const &', 'value')], 
                   is_const=True, is_virtual=True)
    return

def register_Ns3EmptyAttributeChecker_methods(root_module, cls):
    ## attribute.h (module 'core'): ns3::EmptyAttributeChecker::EmptyAttributeChecker(ns3::EmptyAttributeChecker const & arg0) [copy constructor]
    cls.add_constructor([param('ns3::EmptyAttributeChecker const &', 'arg0')])
    ## attribute.h (module 'core'): ns3::EmptyAttributeChecker::EmptyAttributeChecker() [constructor]
    cls.add_constructor([])
    ## attribute.h (module 'core'): bool ns3::EmptyAttributeChecker::Check(ns3::AttributeValue const & value) const [member function]
    cls.add_method('Check', 
                   'bool', 
                   [param('ns3::AttributeValue const &', 'value')], 
                   is_const=True, is_virtual=True)
    ## attribute.h (module 'core'): bool ns3::EmptyAttributeChecker::Copy(ns3::AttributeValue const & source, ns3::AttributeValue & destination) const [member function]
    cls.add_method('Copy', 
                   'bool', 
                   [param('ns3::AttributeValue const &', 'source'), param('ns3::AttributeValue &', 'destination')], 
                   is_const=True, is_virtual=True)
    ## attribute.h (module 'core'): ns3::Ptr<ns3::AttributeValue> ns3::EmptyAttributeChecker::Create() const [member function]
    cls.add_method('Create', 
                   'ns3::Ptr< ns3::AttributeValue >', 
                   [], 
                   is_const=True, is_virtual=True)
    ## attribute.h (module 'core'): std::string ns3::EmptyAttributeChecker::GetUnderlyingTypeInformation() const [member function]
    cls.add_method('GetUnderlyingTypeInformation', 
                   'std::string', 
                   [], 
                   is_const=True, is_virtual=True)
    ## attribute.h (module 'core'): std::string ns3::EmptyAttributeChecker::GetValueTypeName() const [member function]
    cls.add_method('GetValueTypeName', 
                   'std::string', 
                   [], 
                   is_const=True, is_virtual=True)
    ## attribute.h (module 'core'): bool ns3::EmptyAttributeChecker::HasUnderlyingTypeInformation() const [member function]
    cls.add_method('HasUnderlyingTypeInformation', 
                   'bool', 
                   [], 
                   is_const=True, is_virtual=True)
    return

def register_Ns3EmptyAttributeValue_methods(root_module, cls):
    ## attribute.h (module 'core'): ns3::EmptyAttributeValue::EmptyAttributeValue(ns3::EmptyAttributeValue const & arg0) [copy constructor]
    cls.add_constructor([param('ns3::EmptyAttributeValue const &', 'arg0')])
    ## attribute.h (module 'core'): ns3::EmptyAttributeValue::EmptyAttributeValue() [constructor]
    cls.add_constructor([])
    ## attribute.h (module 'core'): ns3::Ptr<ns3::AttributeValue> ns3::EmptyAttributeValue::Copy() const [member function]
    cls.add_method('Copy', 
                   'ns3::Ptr< ns3::AttributeValue >', 
                   [], 
                   is_const=True, visibility='private', is_virtual=True)
    ## attribute.h (module 'core'): bool ns3::EmptyAttributeValue::DeserializeFromString(std::string value, ns3::Ptr<ns3::AttributeChecker const> checker) [member function]
    cls.add_method('DeserializeFromString', 
                   'bool', 
                   [param('std::string', 'value'), param('ns3::Ptr< ns3::AttributeChecker const >', 'checker')], 
                   visibility='private', is_virtual=True)
    ## attribute.h (module 'core'): std::string ns3::EmptyAttributeValue::SerializeToString(ns3::Ptr<ns3::AttributeChecker const> checker) const [member function]
    cls.add_method('SerializeToString', 
                   'std::string', 
                   [param('ns3::Ptr< ns3::AttributeChecker const >', 'checker')], 
                   is_const=True, visibility='private', is_virtual=True)
    return

def register_Ns3EnumChecker_methods(root_module, cls):
    ## enum.h (module 'core'): ns3::EnumChecker::EnumChecker(ns3::EnumChecker const & arg0) [copy constructor]
    cls.add_constructor([param('ns3::EnumChecker const &', 'arg0')])
    ## enum.h (module 'core'): ns3::EnumChecker::EnumChecker() [constructor]
    cls.add_constructor([])
    ## enum.h (module 'core'): void ns3::EnumChecker::Add(int value, std::string name) [member function]
    cls.add_method('Add', 
                   'void', 
                   [param('int', 'value'), param('std::string', 'name')])
    ## enum.h (module 'core'): void ns3::EnumChecker::AddDefault(int value, std::string name) [member function]
    cls.add_method('AddDefault', 
                   'void', 
                   [param('int', 'value'), param('std::string', 'name')])
    ## enum.h (module 'core'): bool ns3::EnumChecker::Check(ns3::AttributeValue const & value) const [member function]
    cls.add_method('Check', 
                   'bool', 
                   [param('ns3::AttributeValue const &', 'value')], 
                   is_const=True, is_virtual=True)
    ## enum.h (module 'core'): bool ns3::EnumChecker::Copy(ns3::AttributeValue const & src, ns3::AttributeValue & dst) const [member function]
    cls.add_method('Copy', 
                   'bool', 
                   [param('ns3::AttributeValue const &', 'src'), param('ns3::AttributeValue &', 'dst')], 
                   is_const=True, is_virtual=True)
    ## enum.h (module 'core'): ns3::Ptr<ns3::AttributeValue> ns3::EnumChecker::Create() const [member function]
    cls.add_method('Create', 
                   'ns3::Ptr< ns3::AttributeValue >', 
                   [], 
                   is_const=True, is_virtual=True)
    ## enum.h (module 'core'): std::string ns3::EnumChecker::GetUnderlyingTypeInformation() const [member function]
    cls.add_method('GetUnderlyingTypeInformation', 
                   'std::string', 
                   [], 
                   is_const=True, is_virtual=True)
    ## enum.h (module 'core'): std::string ns3::EnumChecker::GetValueTypeName() const [member function]
    cls.add_method('GetValueTypeName', 
                   'std::string', 
                   [], 
                   is_const=True, is_virtual=True)
    ## enum.h (module 'core'): bool ns3::EnumChecker::HasUnderlyingTypeInformation() const [member function]
    cls.add_method('HasUnderlyingTypeInformation', 
                   'bool', 
                   [], 
                   is_const=True, is_virtual=True)
    return

def register_Ns3EnumValue_methods(root_module, cls):
    ## enum.h (module 'core'): ns3::EnumValue::EnumValue(ns3::EnumValue const & arg0) [copy constructor]
    cls.add_constructor([param('ns3::EnumValue const &', 'arg0')])
    ## enum.h (module 'core'): ns3::EnumValue::EnumValue() [constructor]
    cls.add_constructor([])
    ## enum.h (module 'core'): ns3::EnumValue::EnumValue(int value) [constructor]
    cls.add_constructor([param('int', 'value')])
    ## enum.h (module 'core'): ns3::Ptr<ns3::AttributeValue> ns3::EnumValue::Copy() const [member function]
    cls.add_method('Copy', 
                   'ns3::Ptr< ns3::AttributeValue >', 
                   [], 
                   is_const=True, is_virtual=True)
    ## enum.h (module 'core'): bool ns3::EnumValue::DeserializeFromString(std::string value, ns3::Ptr<ns3::AttributeChecker const> checker) [member function]
    cls.add_method('DeserializeFromString', 
                   'bool', 
                   [param('std::string', 'value'), param('ns3::Ptr< ns3::AttributeChecker const >', 'checker')], 
                   is_virtual=True)
    ## enum.h (module 'core'): int ns3::EnumValue::Get() const [member function]
    cls.add_method('Get', 
                   'int', 
                   [], 
                   is_const=True)
    ## enum.h (module 'core'): std::string ns3::EnumValue::SerializeToString(ns3::Ptr<ns3::AttributeChecker const> checker) const [member function]
    cls.add_method('SerializeToString', 
                   'std::string', 
                   [param('ns3::Ptr< ns3::AttributeChecker const >', 'checker')], 
                   is_const=True, is_virtual=True)
    ## enum.h (module 'core'): void ns3::EnumValue::Set(int value) [member function]
    cls.add_method('Set', 
                   'void', 
                   [param('int', 'value')])
    return

def register_Ns3ErlangRandomVariable_methods(root_module, cls):
    ## random-variable-stream.h (module 'core'): static ns3::TypeId ns3::ErlangRandomVariable::GetTypeId() [member function]
    cls.add_method('GetTypeId', 
                   'ns3::TypeId', 
                   [], 
                   is_static=True)
    ## random-variable-stream.h (module 'core'): ns3::ErlangRandomVariable::ErlangRandomVariable() [constructor]
    cls.add_constructor([])
    ## random-variable-stream.h (module 'core'): uint32_t ns3::ErlangRandomVariable::GetK() const [member function]
    cls.add_method('GetK', 
                   'uint32_t', 
                   [], 
                   is_const=True)
    ## random-variable-stream.h (module 'core'): double ns3::ErlangRandomVariable::GetLambda() const [member function]
    cls.add_method('GetLambda', 
                   'double', 
                   [], 
                   is_const=True)
    ## random-variable-stream.h (module 'core'): double ns3::ErlangRandomVariable::GetValue(uint32_t k, double lambda) [member function]
    cls.add_method('GetValue', 
                   'double', 
                   [param('uint32_t', 'k'), param('double', 'lambda')])
    ## random-variable-stream.h (module 'core'): uint32_t ns3::ErlangRandomVariable::GetInteger(uint32_t k, uint32_t lambda) [member function]
    cls.add_method('GetInteger', 
                   'uint32_t', 
                   [param('uint32_t', 'k'), param('uint32_t', 'lambda')])
    ## random-variable-stream.h (module 'core'): double ns3::ErlangRandomVariable::GetValue() [member function]
    cls.add_method('GetValue', 
                   'double', 
                   [], 
                   is_virtual=True)
    ## random-variable-stream.h (module 'core'): uint32_t ns3::ErlangRandomVariable::GetInteger() [member function]
    cls.add_method('GetInteger', 
                   'uint32_t', 
                   [], 
                   is_virtual=True)
    return

def register_Ns3EventImpl_methods(root_module, cls):
    ## event-impl.h (module 'core'): ns3::EventImpl::EventImpl(ns3::EventImpl const & arg0) [copy constructor]
    cls.add_constructor([param('ns3::EventImpl const &', 'arg0')])
    ## event-impl.h (module 'core'): ns3::EventImpl::EventImpl() [constructor]
    cls.add_constructor([])
    ## event-impl.h (module 'core'): void ns3::EventImpl::Cancel() [member function]
    cls.add_method('Cancel', 
                   'void', 
                   [])
    ## event-impl.h (module 'core'): void ns3::EventImpl::Invoke() [member function]
    cls.add_method('Invoke', 
                   'void', 
                   [])
    ## event-impl.h (module 'core'): bool ns3::EventImpl::IsCancelled() [member function]
    cls.add_method('IsCancelled', 
                   'bool', 
                   [])
    ## event-impl.h (module 'core'): void ns3::EventImpl::Notify() [member function]
    cls.add_method('Notify', 
                   'void', 
                   [], 
                   is_pure_virtual=True, visibility='protected', is_virtual=True)
    return

def register_Ns3ExponentialRandomVariable_methods(root_module, cls):
    ## random-variable-stream.h (module 'core'): static ns3::TypeId ns3::ExponentialRandomVariable::GetTypeId() [member function]
    cls.add_method('GetTypeId', 
                   'ns3::TypeId', 
                   [], 
                   is_static=True)
    ## random-variable-stream.h (module 'core'): ns3::ExponentialRandomVariable::ExponentialRandomVariable() [constructor]
    cls.add_constructor([])
    ## random-variable-stream.h (module 'core'): double ns3::ExponentialRandomVariable::GetMean() const [member function]
    cls.add_method('GetMean', 
                   'double', 
                   [], 
                   is_const=True)
    ## random-variable-stream.h (module 'core'): double ns3::ExponentialRandomVariable::GetBound() const [member function]
    cls.add_method('GetBound', 
                   'double', 
                   [], 
                   is_const=True)
    ## random-variable-stream.h (module 'core'): double ns3::ExponentialRandomVariable::GetValue(double mean, double bound) [member function]
    cls.add_method('GetValue', 
                   'double', 
                   [param('double', 'mean'), param('double', 'bound')])
    ## random-variable-stream.h (module 'core'): uint32_t ns3::ExponentialRandomVariable::GetInteger(uint32_t mean, uint32_t bound) [member function]
    cls.add_method('GetInteger', 
                   'uint32_t', 
                   [param('uint32_t', 'mean'), param('uint32_t', 'bound')])
    ## random-variable-stream.h (module 'core'): double ns3::ExponentialRandomVariable::GetValue() [member function]
    cls.add_method('GetValue', 
                   'double', 
                   [], 
                   is_virtual=True)
    ## random-variable-stream.h (module 'core'): uint32_t ns3::ExponentialRandomVariable::GetInteger() [member function]
    cls.add_method('GetInteger', 
                   'uint32_t', 
                   [], 
                   is_virtual=True)
    return

def register_Ns3GammaRandomVariable_methods(root_module, cls):
    ## random-variable-stream.h (module 'core'): static ns3::TypeId ns3::GammaRandomVariable::GetTypeId() [member function]
    cls.add_method('GetTypeId', 
                   'ns3::TypeId', 
                   [], 
                   is_static=True)
    ## random-variable-stream.h (module 'core'): ns3::GammaRandomVariable::GammaRandomVariable() [constructor]
    cls.add_constructor([])
    ## random-variable-stream.h (module 'core'): double ns3::GammaRandomVariable::GetAlpha() const [member function]
    cls.add_method('GetAlpha', 
                   'double', 
                   [], 
                   is_const=True)
    ## random-variable-stream.h (module 'core'): double ns3::GammaRandomVariable::GetBeta() const [member function]
    cls.add_method('GetBeta', 
                   'double', 
                   [], 
                   is_const=True)
    ## random-variable-stream.h (module 'core'): double ns3::GammaRandomVariable::GetValue(double alpha, double beta) [member function]
    cls.add_method('GetValue', 
                   'double', 
                   [param('double', 'alpha'), param('double', 'beta')])
    ## random-variable-stream.h (module 'core'): uint32_t ns3::GammaRandomVariable::GetInteger(uint32_t alpha, uint32_t beta) [member function]
    cls.add_method('GetInteger', 
                   'uint32_t', 
                   [param('uint32_t', 'alpha'), param('uint32_t', 'beta')])
    ## random-variable-stream.h (module 'core'): double ns3::GammaRandomVariable::GetValue() [member function]
    cls.add_method('GetValue', 
                   'double', 
                   [], 
                   is_virtual=True)
    ## random-variable-stream.h (module 'core'): uint32_t ns3::GammaRandomVariable::GetInteger() [member function]
    cls.add_method('GetInteger', 
                   'uint32_t', 
                   [], 
                   is_virtual=True)
    return

def register_Ns3IntegerValue_methods(root_module, cls):
    ## integer.h (module 'core'): ns3::IntegerValue::IntegerValue() [constructor]
    cls.add_constructor([])
    ## integer.h (module 'core'): ns3::IntegerValue::IntegerValue(ns3::IntegerValue const & arg0) [copy constructor]
    cls.add_constructor([param('ns3::IntegerValue const &', 'arg0')])
    ## integer.h (module 'core'): ns3::IntegerValue::IntegerValue(int64_t const & value) [constructor]
    cls.add_constructor([param('int64_t const &', 'value')])
    ## integer.h (module 'core'): ns3::Ptr<ns3::AttributeValue> ns3::IntegerValue::Copy() const [member function]
    cls.add_method('Copy', 
                   'ns3::Ptr< ns3::AttributeValue >', 
                   [], 
                   is_const=True, is_virtual=True)
    ## integer.h (module 'core'): bool ns3::IntegerValue::DeserializeFromString(std::string value, ns3::Ptr<ns3::AttributeChecker const> checker) [member function]
    cls.add_method('DeserializeFromString', 
                   'bool', 
                   [param('std::string', 'value'), param('ns3::Ptr< ns3::AttributeChecker const >', 'checker')], 
                   is_virtual=True)
    ## integer.h (module 'core'): int64_t ns3::IntegerValue::Get() const [member function]
    cls.add_method('Get', 
                   'int64_t', 
                   [], 
                   is_const=True)
    ## integer.h (module 'core'): std::string ns3::IntegerValue::SerializeToString(ns3::Ptr<ns3::AttributeChecker const> checker) const [member function]
    cls.add_method('SerializeToString', 
                   'std::string', 
                   [param('ns3::Ptr< ns3::AttributeChecker const >', 'checker')], 
                   is_const=True, is_virtual=True)
    ## integer.h (module 'core'): void ns3::IntegerValue::Set(int64_t const & value) [member function]
    cls.add_method('Set', 
                   'void', 
                   [param('int64_t const &', 'value')])
    return

def register_Ns3Ipv4_methods(root_module, cls):
    ## ipv4.h (module 'internet'): ns3::Ipv4::Ipv4(ns3::Ipv4 const & arg0) [copy constructor]
    cls.add_constructor([param('ns3::Ipv4 const &', 'arg0')])
    ## ipv4.h (module 'internet'): ns3::Ipv4::Ipv4() [constructor]
    cls.add_constructor([])
[truncated: 189,664 more chars]
