# Supplementary material for: SAFE-CAST: secure AI-federated enumeration for clustering-based automated surveillance and trust in machine-to-machine communication
Source: PeerJ Comput Sci. 2025 Jan 2;11:e2551. doi: 10.7717/peerj-cs.2551 (PMC11784817; doi:10.7717/peerj-cs.2551)
Supplement: Supplemental Information 1 [file peerj-cs-11-2551-s001.zip › code/src/aodv/test/aodv-regression.cc]

/* -*- Mode:C++; c-file-style:"gnu"; indent-tabs-mode:nil; -*- */
/*
 * Copyright (c) 2009 IITP RAS
 *
 * This program is free software; you can redistribute it and/or modify
 * it under the terms of the GNU General Public License version 2 as
 * published by the Free Software Foundation;
 *
 * This program is distributed in the hope that it will be useful,
 * but WITHOUT ANY WARRANTY; without even the implied warranty of
 * MERCHANTABILITY or FITNESS FOR A PARTICULAR PURPOSE.  See the
 * GNU General Public License for more details.
 *
 * You should have received a copy of the GNU General Public License
 * along with this program; if not, write to the Free Software
 * Foundation, Inc., 59 Temple Place, Suite 330, Boston, MA  02111-1307  USA
 *
 * Authors: Pavel Boyko <boyko@iitp.ru>
 */

#include "aodv-regression.h"
#include "bug-772.h"

#include "ns3/simulator.h"
#include "ns3/mobility-helper.h"
#include "ns3/double.h"
#include "ns3/uinteger.h"
#include "ns3/string.h"
#include "ns3/boolean.h"
#include "ns3/yans-wifi-helper.h"
#include "ns3/internet-stack-helper.h"
#include "ns3/ipv4-address-helper.h"
#include "ns3/abort.h"
#include "ns3/mobility-model.h"
#include "ns3/pcap-file.h"
#include "ns3/aodv-helper.h"
#include "ns3/config.h"
#include "ns3/pcap-test.h"
#include "ns3/rng-seed-manager.h"
#include "ns3/icmpv4.h"
#include <sstream>

using namespace ns3;

//-----------------------------------------------------------------------------
// Test suite
//-----------------------------------------------------------------------------
class AodvRegressionTestSuite : public TestSuite
{
public:
  AodvRegressionTestSuite () : TestSuite ("routing-aodv-regression", SYSTEM) 
  {
    SetDataDir (NS_TEST_SOURCEDIR);
    // General RREQ-RREP-RRER test case
    AddTestCase (new ChainRegressionTest ("aodv-chain-regression-test"), TestCase::QUICK);
    // \bugid{606} test case, should crash if bug is not fixed
    AddTestCase (new ChainRegressionTest ("bug-606-test", Seconds (10), 3, Seconds (1)), TestCase::QUICK);
    // \bugid{772} UDP test case
    AddTestCase (new Bug772ChainTest ("udp-chain-test", "ns3::UdpSocketFactory", Seconds (3), 10), TestCase::QUICK);
  }
} g_aodvRegressionTestSuite;
 

//-----------------------------------------------------------------------------
// ChainRegressionTest
//-----------------------------------------------------------------------------
ChainRegressionTest::ChainRegressionTest (const char * const prefix, Time t, uint32_t size, Time arpAliveTimeout) : 
  TestCase ("AODV chain regression test"),
  m_nodes (0),
  m_prefix (prefix),
  m_time (t),
  m_size (size),
  m_step (120),
  m_arpAliveTimeout (arpAliveTimeout),
  m_seq (0)
{
}

ChainRegressionTest::~ChainRegressionTest ()
{
  delete m_nodes;
}

void
ChainRegressionTest::SendPing ()
{
  if (Simulator::Now () >= m_time)
    {
      return;
    }

  Ptr<Packet> p = Create<Packet> ();
  Icmpv4Echo echo;
  echo.SetSequenceNumber (m_seq);
  m_seq++;
  echo.SetIdentifier (0);

  Ptr<Packet> dataPacket = Create<Packet> (56);
  echo.SetData (dataPacket);
  p->AddHeader (echo);
  Icmpv4Header header;
  header.SetType (Icmpv4Header::ECHO);
  header.SetCode (0);
  if (Node::ChecksumEnabled ())
    {
      header.EnableChecksum ();
    }
  p->AddHeader (header);
  m_socket->Send (p, 0);
  Simulator::Schedule (Seconds (1), &ChainRegressionTest::SendPing, this);
}

void
ChainRegressionTest::DoRun ()
{
  RngSeedManager::SetSeed (12345);
  RngSeedManager::SetRun (7);
  Config::SetDefault ("ns3::ArpCache::AliveTimeout", TimeValue (m_arpAliveTimeout));

  CreateNodes ();
  CreateDevices ();

  // At m_time / 3 move central node away and see what will happen
  Ptr<Node> node = m_nodes->Get (m_size / 2);
  Ptr<MobilityModel> mob = node->GetObject<MobilityModel> ();
  Simulator::Schedule (Time (m_time / 3), &MobilityModel::SetPosition, mob, Vector (1e5, 1e5, 1e5));

  Simulator::Stop (m_time);
  Simulator::Run ();
  Simulator::Destroy ();

  CheckResults ();

  delete m_nodes, m_nodes = 0;
}

void
ChainRegressionTest::CreateNodes ()
{
  m_nodes = new NodeContainer;
  m_nodes->Create (m_size);
  MobilityHelper mobility;
  mobility.SetPositionAllocator ("ns3::GridPositionAllocator",
                                 "MinX", DoubleValue (0.0),
                                 "MinY", DoubleValue (0.0),
                                 "DeltaX", DoubleValue (m_step),
                                 "DeltaY", DoubleValue (0),
                                 "GridWidth", UintegerValue (m_size),
                                 "LayoutType", StringValue ("RowFirst"));
  mobility.SetMobilityModel ("ns3::ConstantPositionMobilityModel");
  mobility.Install (*m_nodes);
}

void
ChainRegressionTest::CreateDevices ()
{
  // 1. Setup WiFi
  int64_t streamsUsed = 0;
  WifiMacHelper wifiMac;
  wifiMac.SetType ("ns3::AdhocWifiMac");
  YansWifiPhyHelper wifiPhy = YansWifiPhyHelper::Default ();
  YansWifiChannelHelper wifiChannel = YansWifiChannelHelper::Default ();
  Ptr<YansWifiChannel> chan = wifiChannel.Create ();
  wifiPhy.SetChannel (chan);
  // This test suite output was originally based on YansErrorRateModel
  wifiPhy.SetErrorRateModel ("ns3::YansErrorRateModel"); 
  WifiHelper wifi;
  wifi.SetRemoteStationManager ("ns3::ConstantRateWifiManager", "DataMode", StringValue ("OfdmRate6Mbps"), "RtsCtsThreshold", StringValue ("2200"));
  NetDeviceContainer devices = wifi.Install (wifiPhy, wifiMac, *m_nodes); 

  // Assign fixed stream numbers to wifi and channel random variables
  streamsUsed += wifi.AssignStreams (devices, streamsUsed);
  // Assign 6 streams per device
  NS_TEST_ASSERT_MSG_EQ (streamsUsed, (devices.GetN () * 6), "Stream assignment mismatch");
  streamsUsed += wifiChannel.AssignStreams (chan, streamsUsed);
  // Assign 0 streams per channel for this configuration 
  NS_TEST_ASSERT_MSG_EQ (streamsUsed, (devices.GetN () * 6), "Stream assignment mismatch");

  // 2. Setup TCP/IP & AODV
  AodvHelper aodv; // Use default parameters here
  InternetStackHelper internetStack;
  internetStack.SetRoutingHelper (aodv);
  internetStack.Install (*m_nodes);
  streamsUsed += internetStack.AssignStreams (*m_nodes, streamsUsed);
  // InternetStack uses m_size more streams
  NS_TEST_ASSERT_MSG_EQ (streamsUsed, (devices.GetN () * 8) + m_size, "Stream assignment mismatch");
  streamsUsed += aodv.AssignStreams (*m_nodes, streamsUsed);
  // AODV uses m_size more streams
  NS_TEST_ASSERT_MSG_EQ (streamsUsed, ((devices.GetN () * 8) + (2*m_size)), "Stream assignment mismatch");

  Ipv4AddressHelper address;
  address.SetBase ("10.1.1.0", "255.255.255.0");
  Ipv4InterfaceContainer interfaces = address.Assign (devices);

  // 3. Setup ping
  m_socket = Socket::CreateSocket (m_nodes->Get (0), TypeId::LookupByName ("ns3::Ipv4RawSocketFactory"));
  m_socket->SetAttribute ("Protocol", UintegerValue (1)); // icmp
  InetSocketAddress src = InetSocketAddress (Ipv4Address::GetAny (), 0);
  m_socket->Bind (src);
  InetSocketAddress dst = InetSocketAddress (interfaces.GetAddress (m_size - 1), 0);
  m_socket->Connect (dst);

  SendPing ();

  // 4. write PCAP
  wifiPhy.EnablePcapAll (CreateTempDirFilename (m_prefix));
}

void
ChainRegressionTest::CheckResults ()
{
  for (uint32_t i = 0; i < m_size; ++i)
    {
      NS_PCAP_TEST_EXPECT_EQ (m_prefix << "-" << i << "-0.pcap");
    }
}
