# Supplementary material for: SAFE-CAST: secure AI-federated enumeration for clustering-based automated surveillance and trust in machine-to-machine communication
Source: PeerJ Comput Sci. 2025 Jan 2;11:e2551. doi: 10.7717/peerj-cs.2551 (PMC11784817; doi:10.7717/peerj-cs.2551)
Supplement: Supplemental Information 1 [file peerj-cs-11-2551-s001.zip › code/src/aodv/test/aodv-regression.h]

/* -*- Mode:C++; c-file-style:"gnu"; indent-tabs-mode:nil; -*- */
/*
 * Copyright (c) 2009 IITP RAS
 *
 * This program is free software; you can redistribute it and/or modify
 * it under the terms of the GNU General Public License version 2 as
 * published by the Free Software Foundation;
 *
 * This program is distributed in the hope that it will be useful,
 * but WITHOUT ANY WARRANTY; without even the implied warranty of
 * MERCHANTABILITY or FITNESS FOR A PARTICULAR PURPOSE.  See the
 * GNU General Public License for more details.
 *
 * You should have received a copy of the GNU General Public License
 * along with this program; if not, write to the Free Software
 * Foundation, Inc., 59 Temple Place, Suite 330, Boston, MA  02111-1307  USA
 *
 * Authors: Pavel Boyko <boyko@iitp.ru>
 */

#ifndef AODV_REGRESSION_H
#define AODV_REGRESSION_H

#include "ns3/test.h"
#include "ns3/nstime.h"
#include "ns3/socket.h"
#include "ns3/node-container.h"

using namespace ns3;

/**
 * \ingroup aodv
 * 
 * \brief AODV chain regression test
 *
 * This script creates 1-dimensional grid topology and then ping last node from the first one:
 *
 * [10.1.1.1] <-- step --> [10.1.1.2] <-- step --> [10.1.1.3] <-- step --> [10.1.1.4] <-- step --> [10.1.1.5]
 *
 * Each node can hear only his right and his left neighbor, if they exist. When one third of total time expired,
 * central node moves away. After this, node 3 doesn't hear any packets from other nodes and nobody hears his packets.
 * We want to demonstrate in this script
 * 1) route establishing
 * 2) broken link detection both from layer 2 information and hello messages.
 * 
 * \verbatim
 Expected packets time diagram.
           1       2       3       4       5
    <------|------>|       |       |       |        RREQ (orig 10.1.1.1, dst 10.1.1.5, G=1, U=1, hop=0, ID=1, org_seqno=1) src = 10.1.1.1
           |<------|------>|       |       |        RREQ (orig 10.1.1.1, dst 10.1.1.5, G=1, U=1, hop=1, ID=1, org_seqno=1) src = 10.1.1.2
           |       |<------|------>|       |        RREQ (orig 10.1.1.1, dst 10.1.1.5, G=1, U=1, hop=2, ID=1, org_seqno=1) src = 10.1.1.3
           |       |       |<------|------>|        RREQ (orig 10.1.1.1, dst 10.1.1.5, G=1, U=1, hop=3, ID=1, org_seqno=1) src = 10.1.1.4
           |       |       |       |<------|------> ARP request. Who has 10.1.1.4? Tell 10.1.1.5
           |       |       |       |======>|        ARP reply
           |       |       |       |<======|        RREP (orig 10.1.1.1, dst 10.1.1.5, hop=0, dst_seqno=0) src=10.1.1.5
           |       |       |<------|------>|        ARP request. Who has 10.1.1.3? Tell 10.1.1.4
           |       |       |======>|       |        ARP reply
           |       |       |<======|       |        RREP (orig 10.1.1.1, dst 10.1.1.5, hop=1, dst_seqno=0) src=10.1.1.4
           |       |<------|------>|       |        ARP request. Who has 10.1.1.2? Tell 10.1.1.3
           |       |======>|       |       |        ARP reply
           |       |<======|       |       |        RREP (orig 10.1.1.1, dst 10.1.1.5, hop=2, dst_seqno=0) src=10.1.1.3
           |<------|------>|       |       |        ARP request. Who has 10.1.1.1? Tell 10.1.1.2
           |======>|       |       |       |        ARP reply
           |<======|       |       |       |        RREP (orig 10.1.1.1, dst 10.1.1.5, hop=3, dst_seqno=0) src=10.1.1.2
   <-------|------>|       |       |       |        ARP request. Who has 10.1.1.2? Tell 10.1.1.1
           |<======|       |       |       |
           |======>|       |       |       |        ICMP (ping) request 0 from 10.1.1.1 to 10.1.1.5; src=10.1.1.1 next_hop=10.1.1.2
           |<------|------>|       |       |        ARP request. Who has 10.1.1.3? Tell 10.1.1.2
           |       |<======|       |       |        ARP reply
           |       |======>|       |       |        ICMP (ping) request 0 from 10.1.1.1 to 10.1.1.5; src=10.1.1.2 next_hop=10.1.1.3
           |       |<------|------>|       |        ARP request. Who has 10.1.1.4? Tell 10.1.1.3
           |       |       |<======|       |        ARP reply
           |       |       |======>|       |        ICMP (ping) request 0 from 10.1.1.1 to 10.1.1.5; src=10.1.1.3 next_hop=10.1.1.4
           |       |       |<------|------>|        ARP request. Who has 10.1.1.5? Tell 10.1.1.4
           |       |       |       |<======|        ARP reply
           |       |       |       |======>|        ICMP (ping) request 0; src=10.1.1.4 next_hop=10.1.1.5
           |       |       |       |<======|        ICMP (ping) reply 0; src=10.1.1.5 next_hop=10.1.1.4
           |       |       |<======|       |        ICMP (ping) reply 0; src=10.1.1.4 next_hop=10.1.1.3
           |       |<======|       |       |        ICMP (ping) reply 0; src=10.1.1.3 next_hop=10.1.1.2
           |<======|       |       |       |        ICMP (ping) reply 0; src=10.1.1.2 next_hop=10.1.1.1
           |       |       |       |<------|------> Hello
           |<------|------>|       |       |        Hello
    <------|------>|       |       |       |        Hello
           |       |<------|------>|       |        Hello
           |======>|       |       |       |        ICMP (ping) request 1; src=10.1.1.1 next_hop=10.1.1.2
           |       |       |<------|------>|        Hello
           |       |======>|       |       |        ICMP (ping) request 1; src=10.1.1.2 next_hop=10.1.1.3
           |       |       |======>|       |        ICMP (ping) request 1; src=10.1.1.3 next_hop=10.1.1.4
           |       |       |       |======>|        ICMP (ping) request 1; src=10.1.1.4 next_hop=10.1.1.5
           |       |       |       |<======|        ICMP (ping) reply 1; src=10.1.1.5 next_hop=10.1.1.4
           |       |       |<======|       |        ICMP (ping) reply 1; src=10.1.1.4 next_hop=10.1.1.3
           |       |<======|       |       |        ICMP (ping) reply 11; src=10.1.1.3 next_hop=10.1.1.2
           |<======|       |       |       |        ICMP (ping) reply 1; src=10.1.1.2 next_hop=10.1.1.1
           |       |       |       |<------|------> Hello
           |<------|------>|       |       |        Hello
    <------|------>|       |       |       |        Hello
           |       |       |<------|------>|        Hello
           |       |<------|------>|       |        Hello
           |======>|       |       |       |        ICMP (ping) request 2; src=10.1.1.1 next_hop=10.1.1.2
           |       |======>|       |       |        ICMP (ping) request 2; src=10.1.1.2 next_hop=10.1.1.3
           |       |       |======>|       |        ICMP (ping) request 2; src=10.1.1.3 next_hop=10.1.1.4
           |       |       |       |======>|        ICMP (ping) request 2; src=10.1.1.4 next_hop=10.1.1.5
           |       |       |       |<======|        ICMP (ping) reply 2; src=10.1.1.5 next_hop=10.1.1.4
           |       |       |<======|       |        ICMP (ping) reply 2; src=10.1.1.4 next_hop=10.1.1.3
           |       |<======|       |       |        ICMP (ping) reply 2; src=10.1.1.3 next_hop=10.1.1.2
           |<======|       |       |       |        ICMP (ping) reply 2; src=10.1.1.2 next_hop=10.1.1.1
           |       |       |       |<------|------> Hello
    <------|------>|       |       |       |        Hello
           |       |<------|------>|       |        Hello
           |<------|------>|       |       |        Hello
           |       |       |<------|------>|        Hello
           |======>|       |       |       |        ICMP (ping) request 3; src=10.1.1.1 next_hop=10.1.1.2
           |       |======>|       |       |        ICMP (ping) request 3; src=10.1.1.2 next_hop=10.1.1.3
           |       |       |======>|       |        ICMP (ping) request 3; src=10.1.1.3 next_hop=10.1.1.4
           |       |       |       |======>|        ICMP (ping) request 3; src=10.1.1.4 next_hop=10.1.1.5
           |       |       |       |<======|        ICMP (ping) reply 3; src=10.1.1.5 next_hop=10.1.1.4
           |       |       |<======|       |        ICMP (ping) reply 3; src=10.1.1.4 next_hop=10.1.1.3
           |       |<======|       |       |        ICMP (ping) reply 3; src=10.1.1.3 next_hop=10.1.1.2
           |<======|       |       |       |        ICMP (ping) reply 3; src=10.1.1.2 next_hop=10.1.1.1
           |       |       |       |<------|------> Hello
    <------|------>|       |       |       |        Hello
           |<------|-->    |       |       |        Hello   |
           |       |    <--|-->    |       |        Hello   |Node 3 move away => nobody hear his packets and node 3 doesn't hear anything !
           |       |       |    <--|------>|        Hello   |
           |======>|       |       |       |        ICMP (ping) request 4; src=10.1.1.1 next_hop=10.1.1.2
           |       |==>    |       |       |        ICMP (ping) request 4; src=10.1.1.2 next_hop=10.1.1.3.   7 retries.
           |<======|       |       |       |        RERR (unreachable dst 10.1.1.3 & 10.1.1.5) src=10.1.1.2
           |       |       |       |<------|------> Hello
    <------|------>|       |       |       |        Hello
           |<------|-->    |       |       |        Hello
           |       |    <--|-->    |       |        Hello
           |       |       |    <--|------>|        Hello
    <------|------>|       |       |       |        RREQ (orig 10.1.1.1, dst 10.1.1.5, G=1, hop=0, ID=2, org_seqno=2) src = 10.1.1.1
           |<------|-->    |       |       |        RREQ (orig 10.1.1.1, dst 10.1.1.5, G=1, hop=1, ID=2, org_seqno=2) src = 10.1.1.2
           |       |       |       |<------|------> Hello
           |       |       |    <--|------>|        Hello
           |       |    <--|-->    |       |        Hello
           |<------|-->    |       |       |        Hello
    <------|------>|       |       |       |        Hello
           |       |       |       |======>|        RERR (unreachable dst 10.1.1.1 & 10.1.1.3) src=10.1.1.4
           |       |       |       |<------|------> Hello
           |       |       |    <--|------>|        Hello
           |       |    <--|-->    |       |        Hello
           |<------|-->    |       |       |        Hello
    <------|------>|       |       |       |        Hello
           |       |       |       |<------|------> Hello
    <------|------>|       |       |       |        RREQ (orig 10.1.1.1, dst 10.1.1.5, G=1, hop=0, ID=4, org_seqno=3) src = 10.1.1.1
           |<------|-->    |       |       |        RREQ (orig 10.1.1.1, dst 10.1.1.5, G=1, hop=1, ID=4, org_seqno=3) src = 10.1.1.2

..................................................................
 * \endverbatim
 */
class ChainRegressionTest : public TestCase
{
public:
  /**
   * Create test case
   * 
   * \param prefix              Unique file names prefix
   * \param size                Number of nodes in the chain
   * \param time                Simulation time
   * \param arpAliveTimeout     ARP alive timeout, this is used to check that ARP and routing do not interfere
   */
  ChainRegressionTest (const char * const prefix, Time time = Seconds (10), uint32_t size = 5, Time arpAliveTimeout = Seconds (120));
  ~ChainRegressionTest ();

private:
  /// \internal It is important to have pointers here
  NodeContainer * m_nodes;

  /// PCAP file names prefix
  const std::string m_prefix;
  /// Total simulation time
  const Time m_time;
  /// Chain size
  const uint32_t m_size;
  /// Chain step, meters
  const double m_step;
  /// ARP alive timeout
  const Time m_arpAliveTimeout;
  /// Socket
  Ptr<Socket> m_socket;
  /// Sequence number
  uint16_t m_seq;

  /// Create test topology
  void CreateNodes ();
  /// Create devices, install TCP/IP stack and applications
  void CreateDevices ();
  /// Compare traces with reference ones
  void CheckResults ();
  /// Go
  void DoRun ();
  /// Send one ping
  void SendPing ();
};

#endif /* AODV_REGRESSION_H */
