# Supplementary material for: SAFE-CAST: secure AI-federated enumeration for clustering-based automated surveillance and trust in machine-to-machine communication
Source: PeerJ Comput Sci. 2025 Jan 2;11:e2551. doi: 10.7717/peerj-cs.2551 (PMC11784817; doi:10.7717/peerj-cs.2551)
Supplement: Supplemental Information 1 [file peerj-cs-11-2551-s001.zip › code/src/aodv/wscript]

## -*- Mode: python; py-indent-offset: 4; indent-tabs-mode: nil; coding: utf-8; -*-

def build(bld):
    module = bld.create_ns3_module('aodv', ['internet', 'wifi'])
    module.includes = '.'
    module.source = [
        'model/aodv-id-cache.cc',
        'model/aodv-dpd.cc',
        'model/aodv-rtable.cc',
        'model/aodv-rqueue.cc',
        'model/aodv-packet.cc',
        'model/aodv-neighbor.cc',
        'model/aodv-routing-protocol.cc',
        'helper/aodv-helper.cc',
        ]

    aodv_test = bld.create_ns3_module_test_library('aodv')
    aodv_test.source = [
        'test/aodv-id-cache-test-suite.cc',
        'test/aodv-test-suite.cc',
        'test/aodv-regression.cc',
        'test/bug-772.cc',
        'test/loopback.cc',
        ]

    headers = bld(features='ns3header')
    headers.module = 'aodv'
    headers.source = [
        'model/aodv-id-cache.h',
        'model/aodv-dpd.h',
        'model/aodv-rtable.h',
        'model/aodv-rqueue.h',
        'model/aodv-packet.h',
        'model/aodv-neighbor.h',
        'model/aodv-routing-protocol.h',
        'helper/aodv-helper.h',
        ]

    if bld.env['ENABLE_EXAMPLES']:
        bld.recurse('examples')

    bld.ns3_python_bindings()
