# Supplementary material for: SAFE-CAST: secure AI-federated enumeration for clustering-based automated surveillance and trust in machine-to-machine communication
Source: PeerJ Comput Sci. 2025 Jan 2;11:e2551. doi: 10.7717/peerj-cs.2551 (PMC11784817; doi:10.7717/peerj-cs.2551)
Supplement: Supplemental Information 1 [file peerj-cs-11-2551-s001.zip › code/src/applications/bindings/modulegen__gcc_ILP32.py]

from pybindgen import Module, FileCodeSink, param, retval, cppclass, typehandlers


import pybindgen.settings
import warnings

class ErrorHandler(pybindgen.settings.ErrorHandler):
    def handle_error(self, wrapper, exception, traceback_):
        warnings.warn("exception %r in wrapper %s" % (exception, wrapper))
        return True
pybindgen.settings.error_handler = ErrorHandler()


import sys

def module_init():
    root_module = Module('ns.applications', cpp_namespace='::ns3')
    return root_module

def register_types(module):
    root_module = module.get_root()
    
    ## packetbb.h (module 'network'): ns3::PbbAddressLength [enumeration]
    module.add_enum('PbbAddressLength', ['IPV4', 'IPV6'], import_from_module='ns.network')
    ## ethernet-header.h (module 'network'): ns3::ethernet_header_t [enumeration]
    module.add_enum('ethernet_header_t', ['LENGTH', 'VLAN', 'QINQ'], import_from_module='ns.network')
    ## address.h (module 'network'): ns3::Address [class]
    module.add_class('Address', import_from_module='ns.network')
    ## address.h (module 'network'): ns3::Address::MaxSize_e [enumeration]
    module.add_enum('MaxSize_e', ['MAX_SIZE'], outer_class=root_module['ns3::Address'], import_from_module='ns.network')
    ## application-container.h (module 'network'): ns3::ApplicationContainer [class]
    module.add_class('ApplicationContainer', import_from_module='ns.network')
    ## ascii-file.h (module 'network'): ns3::AsciiFile [class]
    module.add_class('AsciiFile', import_from_module='ns.network')
    ## trace-helper.h (module 'network'): ns3::AsciiTraceHelper [class]
    module.add_class('AsciiTraceHelper', import_from_module='ns.network')
    ## trace-helper.h (module 'network'): ns3::AsciiTraceHelperForDevice [class]
    module.add_class('AsciiTraceHelperForDevice', allow_subclassing=True, import_from_module='ns.network')
    ## attribute-construction-list.h (module 'core'): ns3::AttributeConstructionList [class]
    module.add_class('AttributeConstructionList', import_from_module='ns.core')
    ## attribute-construction-list.h (module 'core'): ns3::AttributeConstructionList::Item [struct]
    module.add_class('Item', import_from_module='ns.core', outer_class=root_module['ns3::AttributeConstructionList'])
    ## buffer.h (module 'network'): ns3::Buffer [class]
    module.add_class('Buffer', import_from_module='ns.network')
    ## buffer.h (module 'network'): ns3::Buffer::Iterator [class]
    module.add_class('Iterator', import_from_module='ns.network', outer_class=root_module['ns3::Buffer'])
    ## bulk-send-helper.h (module 'applications'): ns3::BulkSendHelper [class]
    module.add_class('BulkSendHelper')
    ## packet.h (module 'network'): ns3::ByteTagIterator [class]
    module.add_class('ByteTagIterator', import_from_module='ns.network')
    ## packet.h (module 'network'): ns3::ByteTagIterator::Item [class]
    module.add_class('Item', import_from_module='ns.network', outer_class=root_module['ns3::ByteTagIterator'])
    ## byte-tag-list.h (module 'network'): ns3::ByteTagList [class]
    module.add_class('ByteTagList', import_from_module='ns.network')
    ## byte-tag-list.h (module 'network'): ns3::ByteTagList::Iterator [class]
    module.add_class('Iterator', import_from_module='ns.network', outer_class=root_module['ns3::ByteTagList'])
    ## byte-tag-list.h (module 'network'): ns3::ByteTagList::Iterator::Item [struct]
    module.add_class('Item', import_from_module='ns.network', outer_class=root_module['ns3::ByteTagList::Iterator'])
    ## callback.h (module 'core'): ns3::CallbackBase [class]
    module.add_class('CallbackBase', import_from_module='ns.core')
    ## channel-list.h (module 'network'): ns3::ChannelList [class]
    module.add_class('ChannelList', import_from_module='ns.network')
    ## data-output-interface.h (module 'stats'): ns3::DataOutputCallback [class]
    module.add_class('DataOutputCallback', allow_subclassing=True, import_from_module='ns.stats')
    ## data-rate.h (module 'network'): ns3::DataRate [class]
    module.add_class('DataRate', import_from_module='ns.network')
    ## delay-jitter-estimation.h (module 'network'): ns3::DelayJitterEstimation [class]
    module.add_class('DelayJitterEstimation', import_from_module='ns.network')
    ## event-id.h (module 'core'): ns3::EventId [class]
    module.add_class('EventId', import_from_module='ns.core')
    ## hash.h (module 'core'): ns3::Hasher [class]
    module.add_class('Hasher', import_from_module='ns.core')
    ## inet6-socket-address.h (module 'network'): ns3::Inet6SocketAddress [class]
    module.add_class('Inet6SocketAddress', import_from_module='ns.network')
    ## inet6-socket-address.h (module 'network'): ns3::Inet6SocketAddress [class]
    root_module['ns3::Inet6SocketAddress'].implicitly_converts_to(root_module['ns3::Address'])
    ## inet-socket-address.h (module 'network'): ns3::InetSocketAddress [class]
    module.add_class('InetSocketAddress', import_from_module='ns.network')
    ## inet-socket-address.h (module 'network'): ns3::InetSocketAddress [class]
    root_module['ns3::InetSocketAddress'].implicitly_converts_to(root_module['ns3::Address'])
    ## ipv4-address.h (module 'network'): ns3::Ipv4Address [class]
    module.add_class('Ipv4Address', import_from_module='ns.network')
    ## ipv4-address.h (module 'network'): ns3::Ipv4Address [class]
    root_module['ns3::Ipv4Address'].implicitly_converts_to(root_module['ns3::Address'])
    ## ipv4-address.h (module 'network'): ns3::Ipv4Mask [class]
    module.add_class('Ipv4Mask', import_from_module='ns.network')
    ## ipv6-address.h (module 'network'): ns3::Ipv6Address [class]
    module.add_class('Ipv6Address', import_from_module='ns.network')
    ## ipv6-address.h (module 'network'): ns3::Ipv6Address [class]
    root_module['ns3::Ipv6Address'].implicitly_converts_to(root_module['ns3::Address'])
    ## ipv6-address.h (module 'network'): ns3::Ipv6Prefix [class]
    module.add_class('Ipv6Prefix', import_from_module='ns.network')
    ## mac16-address.h (module 'network'): ns3::Mac16Address [class]
    module.add_class('Mac16Address', import_from_module='ns.network')
    ## mac16-address.h (module 'network'): ns3::Mac16Address [class]
    root_module['ns3::Mac16Address'].implicitly_converts_to(root_module['ns3::Address'])
    ## mac48-address.h (module 'network'): ns3::Mac48Address [class]
    module.add_class('Mac48Address', import_from_module='ns.network')
    ## mac48-address.h (module 'network'): ns3::Mac48Address [class]
    root_module['ns3::Mac48Address'].implicitly_converts_to(root_module['ns3::Address'])
    ## mac64-address.h (module 'network'): ns3::Mac64Address [class]
    module.add_class('Mac64Address', import_from_module='ns.network')
    ## mac64-address.h (module 'network'): ns3::Mac64Address [class]
    root_module['ns3::Mac64Address'].implicitly_converts_to(root_module['ns3::Address'])
    ## net-device-container.h (module 'network'): ns3::NetDeviceContainer [class]
    module.add_class('NetDeviceContainer', import_from_module='ns.network')
    ## node-container.h (module 'network'): ns3::NodeContainer [class]
    module.add_class('NodeContainer', import_from_module='ns.network')
    ## node-list.h (module 'network'): ns3::NodeList [class]
    module.add_class('NodeList', import_from_module='ns.network')
    ## non-copyable.h (module 'core'): ns3::NonCopyable [class]
    module.add_class('NonCopyable', destructor_visibility='protected', import_from_module='ns.core')
    ## object-base.h (module 'core'): ns3::ObjectBase [class]
    module.add_class('ObjectBase', allow_subclassing=True, import_from_module='ns.core')
    ## object.h (module 'core'): ns3::ObjectDeleter [struct]
    module.add_class('ObjectDeleter', import_from_module='ns.core')
    ## object-factory.h (module 'core'): ns3::ObjectFactory [class]
    module.add_class('ObjectFactory', import_from_module='ns.core')
    ## on-off-helper.h (module 'applications'): ns3::OnOffHelper [class]
    module.add_class('OnOffHelper')
    ## packet-loss-counter.h (module 'applications'): ns3::PacketLossCounter [class]
    module.add_class('PacketLossCounter')
    ## packet-metadata.h (module 'network'): ns3::PacketMetadata [class]
    module.add_class('PacketMetadata', import_from_module='ns.network')
    ## packet-metadata.h (module 'network'): ns3::PacketMetadata::Item [struct]
    module.add_class('Item', import_from_module='ns.network', outer_class=root_module['ns3::PacketMetadata'])
    ## packet-metadata.h (module 'network'): ns3::PacketMetadata::Item [enumeration]
    module.add_enum('', ['PAYLOAD', 'HEADER', 'TRAILER'], outer_class=root_module['ns3::PacketMetadata::Item'], import_from_module='ns.network')
    ## packet-metadata.h (module 'network'): ns3::PacketMetadata::ItemIterator [class]
    module.add_class('ItemIterator', import_from_module='ns.network', outer_class=root_module['ns3::PacketMetadata'])
    ## packet-sink-helper.h (module 'applications'): ns3::PacketSinkHelper [class]
    module.add_class('PacketSinkHelper')
    ## packet-socket-address.h (module 'network'): ns3::PacketSocketAddress [class]
    module.add_class('PacketSocketAddress', import_from_module='ns.network')
    ## packet-socket-address.h (module 'network'): ns3::PacketSocketAddress [class]
    root_module['ns3::PacketSocketAddress'].implicitly_converts_to(root_module['ns3::Address'])
    ## packet-socket-helper.h (module 'network'): ns3::PacketSocketHelper [class]
    module.add_class('PacketSocketHelper', import_from_module='ns.network')
    ## packet.h (module 'network'): ns3::PacketTagIterator [class]
    module.add_class('PacketTagIterator', import_from_module='ns.network')
    ## packet.h (module 'network'): ns3::PacketTagIterator::Item [class]
    module.add_class('Item', import_from_module='ns.network', outer_class=root_module['ns3::PacketTagIterator'])
    ## packet-tag-list.h (module 'network'): ns3::PacketTagList [class]
    module.add_class('PacketTagList', import_from_module='ns.network')
    ## packet-tag-list.h (module 'network'): ns3::PacketTagList::TagData [struct]
    module.add_class('TagData', import_from_module='ns.network', outer_class=root_module['ns3::PacketTagList'])
    ## packet-tag-list.h (module 'network'): ns3::PacketTagList::TagData::TagData_e [enumeration]
    module.add_enum('TagData_e', ['MAX_SIZE'], outer_class=root_module['ns3::PacketTagList::TagData'], import_from_module='ns.network')
    ## packetbb.h (module 'network'): ns3::PbbAddressTlvBlock [class]
    module.add_class('PbbAddressTlvBlock', import_from_module='ns.network')
    ## packetbb.h (module 'network'): ns3::PbbTlvBlock [class]
    module.add_class('PbbTlvBlock', import_from_module='ns.network')
    ## pcap-file.h (module 'network'): ns3::PcapFile [class]
    module.add_class('PcapFile', import_from_module='ns.network')
    ## trace-helper.h (module 'network'): ns3::PcapHelper [class]
    module.add_class('PcapHelper', import_from_module='ns.network')
    ## trace-helper.h (module 'network'): ns3::PcapHelper::DataLinkType [enumeration]
    module.add_enum('DataLinkType', ['DLT_NULL', 'DLT_EN10MB', 'DLT_PPP', 'DLT_RAW', 'DLT_IEEE802_11', 'DLT_LINUX_SLL', 'DLT_PRISM_HEADER', 'DLT_IEEE802_11_RADIO', 'DLT_IEEE802_15_4', 'DLT_NETLINK'], outer_class=root_module['ns3::PcapHelper'], import_from_module='ns.network')
    ## trace-helper.h (module 'network'): ns3::PcapHelperForDevice [class]
    module.add_class('PcapHelperForDevice', allow_subclassing=True, import_from_module='ns.network')
    ## simple-net-device-helper.h (module 'network'): ns3::SimpleNetDeviceHelper [class]
    module.add_class('SimpleNetDeviceHelper', import_from_module='ns.network')
    ## simple-ref-count.h (module 'core'): ns3::SimpleRefCount<ns3::Object, ns3::ObjectBase, ns3::ObjectDeleter> [class]
    module.add_class('SimpleRefCount', automatic_type_narrowing=True, import_from_module='ns.core', template_parameters=['ns3::Object', 'ns3::ObjectBase', 'ns3::ObjectDeleter'], parent=root_module['ns3::ObjectBase'], memory_policy=cppclass.ReferenceCountingMethodsPolicy(incref_method='Ref', decref_method='Unref', peekref_method='GetReferenceCount'))
    ## simulator.h (module 'core'): ns3::Simulator [class]
    module.add_class('Simulator', destructor_visibility='private', import_from_module='ns.core')
    ## simulator.h (module 'core'): ns3::Simulator [enumeration]
    module.add_enum('', ['NO_CONTEXT'], outer_class=root_module['ns3::Simulator'], import_from_module='ns.core')
    ## data-calculator.h (module 'stats'): ns3::StatisticalSummary [class]
    module.add_class('StatisticalSummary', allow_subclassing=True, import_from_module='ns.stats')
    ## system-wall-clock-ms.h (module 'core'): ns3::SystemWallClockMs [class]
    module.add_class('SystemWallClockMs', import_from_module='ns.core')
    ## tag.h (module 'network'): ns3::Tag [class]
    module.add_class('Tag', import_from_module='ns.network', parent=root_module['ns3::ObjectBase'])
    ## tag-buffer.h (module 'network'): ns3::TagBuffer [class]
    module.add_class('TagBuffer', import_from_module='ns.network')
    ## nstime.h (module 'core'): ns3::TimeWithUnit [class]
    module.add_class('TimeWithUnit', import_from_module='ns.core')
    ## traced-value.h (module 'core'): ns3::TracedValue<unsigned int> [class]
    module.add_class('TracedValue', import_from_module='ns.core', template_parameters=['unsigned int'])
    ## type-id.h (module 'core'): ns3::TypeId [class]
    module.add_class('TypeId', import_from_module='ns.core')
    ## type-id.h (module 'core'): ns3::TypeId::AttributeFlag [enumeration]
    module.add_enum('AttributeFlag', ['ATTR_GET', 'ATTR_SET', 'ATTR_CONSTRUCT', 'ATTR_SGC'], outer_class=root_module['ns3::TypeId'], import_from_module='ns.core')
    ## type-id.h (module 'core'): ns3::TypeId::SupportLevel [enumeration]
    module.add_enum('SupportLevel', ['SUPPORTED', 'DEPRECATED', 'OBSOLETE'], outer_class=root_module['ns3::TypeId'], import_from_module='ns.core')
    ## type-id.h (module 'core'): ns3::TypeId::AttributeInformation [struct]
    module.add_class('AttributeInformation', import_from_module='ns.core', outer_class=root_module['ns3::TypeId'])
    ## type-id.h (module 'core'): ns3::TypeId::TraceSourceInformation [struct]
    module.add_class('TraceSourceInformation', import_from_module='ns.core', outer_class=root_module['ns3::TypeId'])
    ## udp-client-server-helper.h (module 'applications'): ns3::UdpClientHelper [class]
    module.add_class('UdpClientHelper')
    ## udp-echo-helper.h (module 'applications'): ns3::UdpEchoClientHelper [class]
    module.add_class('UdpEchoClientHelper')
    ## udp-echo-helper.h (module 'applications'): ns3::UdpEchoServerHelper [class]
    module.add_class('UdpEchoServerHelper')
    ## udp-client-server-helper.h (module 'applications'): ns3::UdpServerHelper [class]
    module.add_class('UdpServerHelper')
    ## udp-client-server-helper.h (module 'applications'): ns3::UdpTraceClientHelper [class]
    module.add_class('UdpTraceClientHelper')
    ## empty.h (module 'core'): ns3::empty [class]
    module.add_class('empty', import_from_module='ns.core')
    ## int64x64-double.h (module 'core'): ns3::int64x64_t [class]
    module.add_class('int64x64_t', import_from_module='ns.core')
    ## int64x64-double.h (module 'core'): ns3::int64x64_t::impl_type [enumeration]
    module.add_enum('impl_type', ['int128_impl', 'cairo_impl', 'ld_impl'], outer_class=root_module['ns3::int64x64_t'], import_from_module='ns.core')
    ## chunk.h (module 'network'): ns3::Chunk [class]
    module.add_class('Chunk', import_from_module='ns.network', parent=root_module['ns3::ObjectBase'])
    ## packet-socket.h (module 'network'): ns3::DeviceNameTag [class]
    module.add_class('DeviceNameTag', import_from_module='ns.network', parent=root_module['ns3::Tag'])
    ## flow-id-tag.h (module 'network'): ns3::FlowIdTag [class]
    module.add_class('FlowIdTag', import_from_module='ns.network', parent=root_module['ns3::Tag'])
    ## header.h (module 'network'): ns3::Header [class]
    module.add_class('Header', import_from_module='ns.network', parent=root_module['ns3::Chunk'])
    ## llc-snap-header.h (module 'network'): ns3::LlcSnapHeader [class]
    module.add_class('LlcSnapHeader', import_from_module='ns.network', parent=root_module['ns3::Header'])
    ## object.h (module 'core'): ns3::Object [class]
    module.add_class('Object', import_from_module='ns.core', parent=root_module['ns3::SimpleRefCount< ns3::Object, ns3::ObjectBase, ns3::ObjectDeleter >'])
    ## object.h (module 'core'): ns3::Object::AggregateIterator [class]
    module.add_class('AggregateIterator', import_from_module='ns.core', outer_class=root_module['ns3::Object'])
    ## packet-burst.h (module 'network'): ns3::PacketBurst [class]
    module.add_class('PacketBurst', import_from_module='ns.network', parent=root_module['ns3::Object'])
    ## packet-socket.h (module 'network'): ns3::PacketSocketTag [class]
    module.add_class('PacketSocketTag', import_from_module='ns.network', parent=root_module['ns3::Tag'])
    ## pcap-file-wrapper.h (module 'network'): ns3::PcapFileWrapper [class]
    module.add_class('PcapFileWrapper', import_from_module='ns.network', parent=root_module['ns3::Object'])
    ## queue.h (module 'network'): ns3::Queue [class]
    module.add_class('Queue', import_from_module='ns.network', parent=root_module['ns3::Object'])
    ## queue.h (module 'network'): ns3::Queue::QueueMode [enumeration]
    module.add_enum('QueueMode', ['QUEUE_MODE_PACKETS', 'QUEUE_MODE_BYTES'], outer_class=root_module['ns3::Queue'], import_from_module='ns.network')
    ## queue-limits.h (module 'network'): ns3::QueueLimits [class]
    module.add_class('QueueLimits', import_from_module='ns.network', parent=root_module['ns3::Object'])
    ## radiotap-header.h (module 'network'): ns3::RadiotapHeader [class]
    module.add_class('RadiotapHeader', import_from_module='ns.network', parent=root_module['ns3::Header'])
    ## radiotap-header.h (module 'network'): ns3::RadiotapHeader::FrameFlag [enumeration]
    module.add_enum('FrameFlag', ['FRAME_FLAG_NONE', 'FRAME_FLAG_CFP', 'FRAME_FLAG_SHORT_PREAMBLE', 'FRAME_FLAG_WEP', 'FRAME_FLAG_FRAGMENTED', 'FRAME_FLAG_FCS_INCLUDED', 'FRAME_FLAG_DATA_PADDING', 'FRAME_FLAG_BAD_FCS', 'FRAME_FLAG_SHORT_GUARD'], outer_class=root_module['ns3::RadiotapHeader'], import_from_module='ns.network')
    ## radiotap-header.h (module 'network'): ns3::RadiotapHeader::ChannelFlags [enumeration]
    module.add_enum('ChannelFlags', ['CHANNEL_FLAG_NONE', 'CHANNEL_FLAG_TURBO', 'CHANNEL_FLAG_CCK', 'CHANNEL_FLAG_OFDM', 'CHANNEL_FLAG_SPECTRUM_2GHZ', 'CHANNEL_FLAG_SPECTRUM_5GHZ', 'CHANNEL_FLAG_PASSIVE', 'CHANNEL_FLAG_DYNAMIC', 'CHANNEL_FLAG_GFSK'], outer_class=root_module['ns3::RadiotapHeader'], import_from_module='ns.network')
    ## radiotap-header.h (module 'network'): ns3::RadiotapHeader::McsKnown [enumeration]
    module.add_enum('McsKnown', ['MCS_KNOWN_NONE', 'MCS_KNOWN_BANDWIDTH', 'MCS_KNOWN_INDEX', 'MCS_KNOWN_GUARD_INTERVAL', 'MCS_KNOWN_HT_FORMAT', 'MCS_KNOWN_FEC_TYPE', 'MCS_KNOWN_STBC', 'MCS_KNOWN_NESS', 'MCS_KNOWN_NESS_BIT_1'], outer_class=root_module['ns3::RadiotapHeader'], import_from_module='ns.network')
    ## radiotap-header.h (module 'network'): ns3::RadiotapHeader::McsFlags [enumeration]
    module.add_enum('McsFlags', ['MCS_FLAGS_NONE', 'MCS_FLAGS_BANDWIDTH_40', 'MCS_FLAGS_BANDWIDTH_20L', 'MCS_FLAGS_BANDWIDTH_20U', 'MCS_FLAGS_GUARD_INTERVAL', 'MCS_FLAGS_HT_GREENFIELD', 'MCS_FLAGS_FEC_TYPE', 'MCS_FLAGS_STBC_STREAMS', 'MCS_FLAGS_NESS_BIT_0'], outer_class=root_module['ns3::RadiotapHeader'], import_from_module='ns.network')
    ## radiotap-header.h (module 'network'): ns3::RadiotapHeader::AmpduFlags [enumeration]
    module.add_enum('AmpduFlags', ['A_MPDU_STATUS_NONE', 'A_MPDU_STATUS_REPORT_ZERO_LENGTH', 'A_MPDU_STATUS_IS_ZERO_LENGTH', 'A_MPDU_STATUS_LAST_KNOWN', 'A_MPDU_STATUS_LAST', 'A_MPDU_STATUS_DELIMITER_CRC_ERROR', 'A_MPDU_STATUS_DELIMITER_CRC_KNOWN'], outer_class=root_module['ns3::RadiotapHeader'], import_from_module='ns.network')
    ## radiotap-header.h (module 'network'): ns3::RadiotapHeader::VhtKnown [enumeration]
    module.add_enum('VhtKnown', ['VHT_KNOWN_NONE', 'VHT_KNOWN_STBC', 'VHT_KNOWN_TXOP_PS_NOT_ALLOWED', 'VHT_KNOWN_GUARD_INTERVAL', 'VHT_KNOWN_SHORT_GI_NSYM_DISAMBIGUATION', 'VHT_KNOWN_LDPC_EXTRA_OFDM_SYMBOL', 'VHT_KNOWN_BEAMFORMED', 'VHT_KNOWN_BANDWIDTH', 'VHT_KNOWN_GROUP_ID', 'VHT_KNOWN_PARTIAL_AID'], outer_class=root_module['ns3::RadiotapHeader'], import_from_module='ns.network')
    ## radiotap-header.h (module 'network'): ns3::RadiotapHeader::VhtFlags [enumeration]
    module.add_enum('VhtFlags', ['VHT_FLAGS_NONE', 'VHT_FLAGS_STBC', 'VHT_FLAGS_TXOP_PS_NOT_ALLOWED', 'VHT_FLAGS_GUARD_INTERVAL', 'VHT_FLAGS_SHORT_GI_NSYM_DISAMBIGUATION', 'VHT_FLAGS_LDPC_EXTRA_OFDM_SYMBOL', 'VHT_FLAGS_BEAMFORMED'], outer_class=root_module['ns3::RadiotapHeader'], import_from_module='ns.network')
    ## random-variable-stream.h (module 'core'): ns3::RandomVariableStream [class]
    module.add_class('RandomVariableStream', import_from_module='ns.core', parent=root_module['ns3::Object'])
    ## seq-ts-header.h (module 'applications'): ns3::SeqTsHeader [class]
    module.add_class('SeqTsHeader', parent=root_module['ns3::Header'])
    ## random-variable-stream.h (module 'core'): ns3::SequentialRandomVariable [class]
    module.add_class('SequentialRandomVariable', import_from_module='ns.core', parent=root_module['ns3::RandomVariableStream'])
    ## simple-ref-count.h (module 'core'): ns3::SimpleRefCount<ns3::AttributeAccessor, ns3::empty, ns3::DefaultDeleter<ns3::AttributeAccessor> > [class]
    module.add_class('SimpleRefCount', automatic_type_narrowing=True, import_from_module='ns.core', template_parameters=['ns3::AttributeAccessor', 'ns3::empty', 'ns3::DefaultDeleter<ns3::AttributeAccessor>'], parent=root_module['ns3::empty'], memory_policy=cppclass.ReferenceCountingMethodsPolicy(incref_method='Ref', decref_method='Unref', peekref_method='GetReferenceCount'))
    ## simple-ref-count.h (module 'core'): ns3::SimpleRefCount<ns3::AttributeChecker, ns3::empty, ns3::DefaultDeleter<ns3::AttributeChecker> > [class]
    module.add_class('SimpleRefCount', automatic_type_narrowing=True, import_from_module='ns.core', template_parameters=['ns3::AttributeChecker', 'ns3::empty', 'ns3::DefaultDeleter<ns3::AttributeChecker>'], parent=root_module['ns3::empty'], memory_policy=cppclass.ReferenceCountingMethodsPolicy(incref_method='Ref', decref_method='Unref', peekref_method='GetReferenceCount'))
    ## simple-ref-count.h (module 'core'): ns3::SimpleRefCount<ns3::AttributeValue, ns3::empty, ns3::DefaultDeleter<ns3::AttributeValue> > [class]
    module.add_class('SimpleRefCount', automatic_type_narrowing=True, import_from_module='ns.core', template_parameters=['ns3::AttributeValue', 'ns3::empty', 'ns3::DefaultDeleter<ns3::AttributeValue>'], parent=root_module['ns3::empty'], memory_policy=cppclass.ReferenceCountingMethodsPolicy(incref_method='Ref', decref_method='Unref', peekref_method='GetReferenceCount'))
    ## simple-ref-count.h (module 'core'): ns3::SimpleRefCount<ns3::CallbackImplBase, ns3::empty, ns3::DefaultDeleter<ns3::CallbackImplBase> > [class]
    module.add_class('SimpleRefCount', automatic_type_narrowing=True, import_from_module='ns.core', template_parameters=['ns3::CallbackImplBase', 'ns3::empty', 'ns3::DefaultDeleter<ns3::CallbackImplBase>'], parent=root_module['ns3::empty'], memory_policy=cppclass.ReferenceCountingMethodsPolicy(incref_method='Ref', decref_method='Unref', peekref_method='GetReferenceCount'))
    ## simple-ref-count.h (module 'core'): ns3::SimpleRefCount<ns3::EventImpl, ns3::empty, ns3::DefaultDeleter<ns3::EventImpl> > [class]
    module.add_class('SimpleRefCount', automatic_type_narrowing=True, import_from_module='ns.core', template_parameters=['ns3::EventImpl', 'ns3::empty', 'ns3::DefaultDeleter<ns3::EventImpl>'], parent=root_module['ns3::empty'], memory_policy=cppclass.ReferenceCountingMethodsPolicy(incref_method='Ref', decref_method='Unref', peekref_method='GetReferenceCount'))
    ## simple-ref-count.h (module 'core'): ns3::SimpleRefCount<ns3::Hash::Implementation, ns3::empty, ns3::DefaultDeleter<ns3::Hash::Implementation> > [class]
    module.add_class('SimpleRefCount', automatic_type_narrowing=True, import_from_module='ns.core', template_parameters=['ns3::Hash::Implementation', 'ns3::empty', 'ns3::DefaultDeleter<ns3::Hash::Implementation>'], parent=root_module['ns3::empty'], memory_policy=cppclass.ReferenceCountingMethodsPolicy(incref_method='Ref', decref_method='Unref', peekref_method='GetReferenceCount'))
    ## simple-ref-count.h (module 'core'): ns3::SimpleRefCount<ns3::NetDeviceQueue, ns3::empty, ns3::DefaultDeleter<ns3::NetDeviceQueue> > [class]
    module.add_class('SimpleRefCount', automatic_type_narrowing=True, import_from_module='ns.core', template_parameters=['ns3::NetDeviceQueue', 'ns3::empty', 'ns3::DefaultDeleter<ns3::NetDeviceQueue>'], parent=root_module['ns3::empty'], memory_policy=cppclass.ReferenceCountingMethodsPolicy(incref_method='Ref', decref_method='Unref', peekref_method='GetReferenceCount'))
    ## simple-ref-count.h (module 'core'): ns3::SimpleRefCount<ns3::NixVector, ns3::empty, ns3::DefaultDeleter<ns3::NixVector> > [class]
    module.add_class('SimpleRefCount', automatic_type_narrowing=True, import_from_module='ns.core', template_parameters=['ns3::NixVector', 'ns3::empty', 'ns3::DefaultDeleter<ns3::NixVector>'], parent=root_module['ns3::empty'], memory_policy=cppclass.ReferenceCountingMethodsPolicy(incref_method='Ref', decref_method='Unref', peekref_method='GetReferenceCount'))
    ## simple-ref-count.h (module 'core'): ns3::SimpleRefCount<ns3::OutputStreamWrapper, ns3::empty, ns3::DefaultDeleter<ns3::OutputStreamWrapper> > [class]
    module.add_class('SimpleRefCount', automatic_type_narrowing=True, import_from_module='ns.core', template_parameters=['ns3::OutputStreamWrapper', 'ns3::empty', 'ns3::DefaultDeleter<ns3::OutputStreamWrapper>'], parent=root_module['ns3::empty'], memory_policy=cppclass.ReferenceCountingMethodsPolicy(incref_method='Ref', decref_method='Unref', peekref_method='GetReferenceCount'))
    ## simple-ref-count.h (module 'core'): ns3::SimpleRefCount<ns3::Packet, ns3::empty, ns3::DefaultDeleter<ns3::Packet> > [class]
    module.add_class('SimpleRefCount', automatic_type_narrowing=True, import_from_module='ns.core', template_parameters=['ns3::Packet', 'ns3::empty', 'ns3::DefaultDeleter<ns3::Packet>'], parent=root_module['ns3::empty'], memory_policy=cppclass.ReferenceCountingMethodsPolicy(incref_method='Ref', decref_method='Unref', peekref_method='GetReferenceCount'))
    ## simple-ref-count.h (module 'core'): ns3::SimpleRefCount<ns3::PbbAddressBlock, ns3::empty, ns3::DefaultDeleter<ns3::PbbAddressBlock> > [class]
    module.add_class('SimpleRefCount', automatic_type_narrowing=True, import_from_module='ns.core', template_parameters=['ns3::PbbAddressBlock', 'ns3::empty', 'ns3::DefaultDeleter<ns3::PbbAddressBlock>'], parent=root_module['ns3::empty'], memory_policy=cppclass.ReferenceCountingMethodsPolicy(incref_method='Ref', decref_method='Unref', peekref_method='GetReferenceCount'))
    ## simple-ref-count.h (module 'core'): ns3::SimpleRefCount<ns3::PbbMessage, ns3::empty, ns3::DefaultDeleter<ns3::PbbMessage> > [class]
    module.add_class('SimpleRefCount', automatic_type_narrowing=True, import_from_module='ns.core', template_parameters=['ns3::PbbMessage', 'ns3::empty', 'ns3::DefaultDeleter<ns3::PbbMessage>'], parent=root_module['ns3::empty'], memory_policy=cppclass.ReferenceCountingMethodsPolicy(incref_method='Ref', decref_method='Unref', peekref_method='GetReferenceCount'))
    ## simple-ref-count.h (module 'core'): ns3::SimpleRefCount<ns3::PbbPacket, ns3::Header, ns3::DefaultDeleter<ns3::PbbPacket> > [class]
    module.add_class('SimpleRefCount', automatic_type_narrowing=True, import_from_module='ns.core', template_parameters=['ns3::PbbPacket', 'ns3::Header', 'ns3::DefaultDeleter<ns3::PbbPacket>'], parent=root_module['ns3::Header'], memory_policy=cppclass.ReferenceCountingMethodsPolicy(incref_method='Ref', decref_method='Unref', peekref_method='GetReferenceCount'))
    ## simple-ref-count.h (module 'core'): ns3::SimpleRefCount<ns3::PbbTlv, ns3::empty, ns3::DefaultDeleter<ns3::PbbTlv> > [class]
    module.add_class('SimpleRefCount', automatic_type_narrowing=True, import_from_module='ns.core', template_parameters=['ns3::PbbTlv', 'ns3::empty', 'ns3::DefaultDeleter<ns3::PbbTlv>'], parent=root_module['ns3::empty'], memory_policy=cppclass.ReferenceCountingMethodsPolicy(incref_method='Ref', decref_method='Unref', peekref_method='GetReferenceCount'))
    ## simple-ref-count.h (module 'core'): ns3::SimpleRefCount<ns3::QueueItem, ns3::empty, ns3::DefaultDeleter<ns3::QueueItem> > [class]
    module.add_class('SimpleRefCount', automatic_type_narrowing=True, import_from_module='ns.core', template_parameters=['ns3::QueueItem', 'ns3::empty', 'ns3::DefaultDeleter<ns3::QueueItem>'], parent=root_module['ns3::empty'], memory_policy=cppclass.ReferenceCountingMethodsPolicy(incref_method='Ref', decref_method='Unref', peekref_method='GetReferenceCount'))
    ## simple-ref-count.h (module 'core'): ns3::SimpleRefCount<ns3::TraceSourceAccessor, ns3::empty, ns3::DefaultDeleter<ns3::TraceSourceAccessor> > [class]
    module.add_class('SimpleRefCount', automatic_type_narrowing=True, import_from_module='ns.core', template_parameters=['ns3::TraceSourceAccessor', 'ns3::empty', 'ns3::DefaultDeleter<ns3::TraceSourceAccessor>'], parent=root_module['ns3::empty'], memory_policy=cppclass.ReferenceCountingMethodsPolicy(incref_method='Ref', decref_method='Unref', peekref_method='GetReferenceCount'))
    ## sll-header.h (module 'network'): ns3::SllHeader [class]
    module.add_class('SllHeader', import_from_module='ns.network', parent=root_module['ns3::Header'])
    ## sll-header.h (module 'network'): ns3::SllHeader::PacketType [enumeration]
    module.add_enum('PacketType', ['UNICAST_FROM_PEER_TO_ME', 'BROADCAST_BY_PEER', 'MULTICAST_BY_PEER', 'INTERCEPTED_PACKET', 'SENT_BY_US'], outer_class=root_module['ns3::SllHeader'], import_from_module='ns.network')
    ## socket.h (module 'network'): ns3::Socket [class]
    module.add_class('Socket', import_from_module='ns.network', parent=root_module['ns3::Object'])
    ## socket.h (module 'network'): ns3::Socket::SocketErrno [enumeration]
    module.add_enum('SocketErrno', ['ERROR_NOTERROR', 'ERROR_ISCONN', 'ERROR_NOTCONN', 'ERROR_MSGSIZE', 'ERROR_AGAIN', 'ERROR_SHUTDOWN', 'ERROR_OPNOTSUPP', 'ERROR_AFNOSUPPORT', 'ERROR_INVAL', 'ERROR_BADF', 'ERROR_NOROUTETOHOST', 'ERROR_NODEV', 'ERROR_ADDRNOTAVAIL', 'ERROR_ADDRINUSE', 'SOCKET_ERRNO_LAST'], outer_class=root_module['ns3::Socket'], import_from_module='ns.network')
    ## socket.h (module 'network'): ns3::Socket::SocketType [enumeration]
    module.add_enum('SocketType', ['NS3_SOCK_STREAM', 'NS3_SOCK_SEQPACKET', 'NS3_SOCK_DGRAM', 'NS3_SOCK_RAW'], outer_class=root_module['ns3::Socket'], import_from_module='ns.network')
    ## socket.h (module 'network'): ns3::Socket::SocketPriority [enumeration]
    module.add_enum('SocketPriority', ['NS3_PRIO_BESTEFFORT', 'NS3_PRIO_FILLER', 'NS3_PRIO_BULK', 'NS3_PRIO_INTERACTIVE_BULK', 'NS3_PRIO_INTERACTIVE', 'NS3_PRIO_CONTROL'], outer_class=root_module['ns3::Socket'], import_from_module='ns.network')
    ## socket.h (module 'network'): ns3::Socket::Ipv6MulticastFilterMode [enumeration]
    module.add_enum('Ipv6MulticastFilterMode', ['INCLUDE', 'EXCLUDE'], outer_class=root_module['ns3::Socket'], import_from_module='ns.network')
    ## socket-factory.h (module 'network'): ns3::SocketFactory [class]
    module.add_class('SocketFactory', import_from_module='ns.network', parent=root_module['ns3::Object'])
    ## socket.h (module 'network'): ns3::SocketIpTosTag [class]
    module.add_class('SocketIpTosTag', import_from_module='ns.network', parent=root_module['ns3::Tag'])
    ## socket.h (module 'network'): ns3::SocketIpTtlTag [class]
    module.add_class('SocketIpTtlTag', import_from_module='ns.network', parent=root_module['ns3::Tag'])
    ## socket.h (module 'network'): ns3::SocketIpv6HopLimitTag [class]
    module.add_class('SocketIpv6HopLimitTag', import_from_module='ns.network', parent=root_module['ns3::Tag'])
    ## socket.h (module 'network'): ns3::SocketIpv6TclassTag [class]
    module.add_class('SocketIpv6TclassTag', import_from_module='ns.network', parent=root_module['ns3::Tag'])
    ## socket.h (module 'network'): ns3::SocketPriorityTag [class]
    module.add_class('SocketPriorityTag', import_from_module='ns.network', parent=root_module['ns3::Tag'])
    ## socket.h (module 'network'): ns3::SocketSetDontFragmentTag [class]
    module.add_class('SocketSetDontFragmentTag', import_from_module='ns.network', parent=root_module['ns3::Tag'])
    ## nstime.h (module 'core'): ns3::Time [class]
    module.add_class('Time', import_from_module='ns.core')
    ## nstime.h (module 'core'): ns3::Time::Unit [enumeration]
    module.add_enum('Unit', ['Y', 'D', 'H', 'MIN', 'S', 'MS', 'US', 'NS', 'PS', 'FS', 'LAST'], outer_class=root_module['ns3::Time'], import_from_module='ns.core')
    ## nstime.h (module 'core'): ns3::Time [class]
    root_module['ns3::Time'].implicitly_converts_to(root_module['ns3::int64x64_t'])
    ## trace-source-accessor.h (module 'core'): ns3::TraceSourceAccessor [class]
    module.add_class('TraceSourceAccessor', import_from_module='ns.core', parent=root_module['ns3::SimpleRefCount< ns3::TraceSourceAccessor, ns3::empty, ns3::DefaultDeleter<ns3::TraceSourceAccessor> >'])
    ## trailer.h (module 'network'): ns3::Trailer [class]
    module.add_class('Trailer', import_from_module='ns.network', parent=root_module['ns3::Chunk'])
    ## random-variable-stream.h (module 'core'): ns3::TriangularRandomVariable [class]
    module.add_class('TriangularRandomVariable', import_from_module='ns.core', parent=root_module['ns3::RandomVariableStream'])
    ## random-variable-stream.h (module 'core'): ns3::UniformRandomVariable [class]
    module.add_class('UniformRandomVariable', import_from_module='ns.core', parent=root_module['ns3::RandomVariableStream'])
    ## random-variable-stream.h (module 'core'): ns3::WeibullRandomVariable [class]
    module.add_class('WeibullRandomVariable', import_from_module='ns.core', parent=root_module['ns3::RandomVariableStream'])
    ## random-variable-stream.h (module 'core'): ns3::ZetaRandomVariable [class]
    module.add_class('ZetaRandomVariable', import_from_module='ns.core', parent=root_module['ns3::RandomVariableStream'])
    ## random-variable-stream.h (module 'core'): ns3::ZipfRandomVariable [class]
    module.add_class('ZipfRandomVariable', import_from_module='ns.core', parent=root_module['ns3::RandomVariableStream'])
    ## application.h (module 'network'): ns3::Application [class]
    module.add_class('Application', import_from_module='ns.network', parent=root_module['ns3::Object'])
    ## attribute.h (module 'core'): ns3::AttributeAccessor [class]
    module.add_class('AttributeAccessor', import_from_module='ns.core', parent=root_module['ns3::SimpleRefCount< ns3::AttributeAccessor, ns3::empty, ns3::DefaultDeleter<ns3::AttributeAccessor> >'])
    ## attribute.h (module 'core'): ns3::AttributeChecker [class]
    module.add_class('AttributeChecker', allow_subclassing=False, automatic_type_narrowing=True, import_from_module='ns.core', parent=root_module['ns3::SimpleRefCount< ns3::AttributeChecker, ns3::empty, ns3::DefaultDeleter<ns3::AttributeChecker> >'])
    ## attribute.h (module 'core'): ns3::AttributeValue [class]
    module.add_class('AttributeValue', allow_subclassing=False, automatic_type_narrowing=True, import_from_module='ns.core', parent=root_module['ns3::SimpleRefCount< ns3::AttributeValue, ns3::empty, ns3::DefaultDeleter<ns3::AttributeValue> >'])
    ## boolean.h (module 'core'): ns3::BooleanChecker [class]
    module.add_class('BooleanChecker', import_from_module='ns.core', parent=root_module['ns3::AttributeChecker'])
    ## boolean.h (module 'core'): ns3::BooleanValue [class]
    module.add_class('BooleanValue', import_from_module='ns.core', parent=root_module['ns3::AttributeValue'])
    ## bulk-send-application.h (module 'applications'): ns3::BulkSendApplication [class]
    module.add_class('BulkSendApplication', parent=root_module['ns3::Application'])
    ## callback.h (module 'core'): ns3::CallbackChecker [class]
    module.add_class('CallbackChecker', import_from_module='ns.core', parent=root_module['ns3::AttributeChecker'])
    ## callback.h (module 'core'): ns3::CallbackImplBase [class]
    module.add_class('CallbackImplBase', import_from_module='ns.core', parent=root_module['ns3::SimpleRefCount< ns3::CallbackImplBase, ns3::empty, ns3::DefaultDeleter<ns3::CallbackImplBase> >'])
    ## callback.h (module 'core'): ns3::CallbackValue [class]
    module.add_class('CallbackValue', import_from_module='ns.core', parent=root_module['ns3::AttributeValue'])
    ## channel.h (module 'network'): ns3::Channel [class]
    module.add_class('Channel', import_from_module='ns.network', parent=root_module['ns3::Object'])
    ## random-variable-stream.h (module 'core'): ns3::ConstantRandomVariable [class]
    module.add_class('ConstantRandomVariable', import_from_module='ns.core', parent=root_module['ns3::RandomVariableStream'])
    ## data-calculator.h (module 'stats'): ns3::DataCalculator [class]
    module.add_class('DataCalculator', import_from_module='ns.stats', parent=root_module['ns3::Object'])
    ## data-collection-object.h (module 'stats'): ns3::DataCollectionObject [class]
    module.add_class('DataCollectionObject', import_from_module='ns.stats', parent=root_module['ns3::Object'])
    ## data-output-interface.h (module 'stats'): ns3::DataOutputInterface [class]
    module.add_class('DataOutputInterface', import_from_module='ns.stats', parent=root_module['ns3::Object'])
    ## data-rate.h (module 'network'): ns3::DataRateChecker [class]
    module.add_class('DataRateChecker', import_from_module='ns.network', parent=root_module['ns3::AttributeChecker'])
    ## data-rate.h (module 'network'): ns3::DataRateValue [class]
    module.add_class('DataRateValue', import_from_module='ns.network', parent=root_module['ns3::AttributeValue'])
    ## random-variable-stream.h (module 'core'): ns3::DeterministicRandomVariable [class]
    module.add_class('DeterministicRandomVariable', import_from_module='ns.core', parent=root_module['ns3::RandomVariableStream'])
    ## double.h (module 'core'): ns3::DoubleValue [class]
    module.add_class('DoubleValue', import_from_module='ns.core', parent=root_module['ns3::AttributeValue'])
    ## drop-tail-queue.h (module 'network'): ns3::DropTailQueue [class]
    module.add_class('DropTailQueue', import_from_module='ns.network', parent=root_module['ns3::Queue'])
    ## dynamic-queue-limits.h (module 'network'): ns3::DynamicQueueLimits [class]
    module.add_class('DynamicQueueLimits', import_from_module='ns.network', parent=root_module['ns3::QueueLimits'])
    ## random-variable-stream.h (module 'core'): ns3::EmpiricalRandomVariable [class]
    module.add_class('EmpiricalRandomVariable', import_from_module='ns.core', parent=root_module['ns3::RandomVariableStream'])
    ## attribute.h (module 'core'): ns3::EmptyAttributeAccessor [class]
    module.add_class('EmptyAttributeAccessor', import_from_module='ns.core', parent=root_module['ns3::AttributeAccessor'])
    ## attribute.h (module 'core'): ns3::EmptyAttributeChecker [class]
    module.add_class('EmptyAttributeChecker', import_from_module='ns.core', parent=root_module['ns3::AttributeChecker'])
    ## attribute.h (module 'core'): ns3::EmptyAttributeValue [class]
    module.add_class('EmptyAttributeValue', import_from_module='ns.core', parent=root_module['ns3::AttributeValue'])
    ## enum.h (module 'core'): ns3::EnumChecker [class]
    module.add_class('EnumChecker', import_from_module='ns.core', parent=root_module['ns3::AttributeChecker'])
    ## enum.h (module 'core'): ns3::EnumValue [class]
    module.add_class('EnumValue', import_from_module='ns.core', parent=root_module['ns3::AttributeValue'])
    ## random-variable-stream.h (module 'core'): ns3::ErlangRandomVariable [class]
    module.add_class('ErlangRandomVariable', import_from_module='ns.core', parent=root_module['ns3::RandomVariableStream'])
    ## error-model.h (module 'network'): ns3::ErrorModel [class]
    module.add_class('ErrorModel', import_from_module='ns.network', parent=root_module['ns3::Object'])
    ## ethernet-header.h (module 'network'): ns3::EthernetHeader [class]
    module.add_class('EthernetHeader', import_from_module='ns.network', parent=root_module['ns3::Header'])
    ## ethernet-trailer.h (module 'network'): ns3::EthernetTrailer [class]
    module.add_class('EthernetTrailer', import_from_module='ns.network', parent=root_module['ns3::Trailer'])
    ## event-impl.h (module 'core'): ns3::EventImpl [class]
    module.add_class('EventImpl', import_from_module='ns.core', parent=root_module['ns3::SimpleRefCount< ns3::EventImpl, ns3::empty, ns3::DefaultDeleter<ns3::EventImpl> >'])
    ## random-variable-stream.h (module 'core'): ns3::ExponentialRandomVariable [class]
    module.add_class('ExponentialRandomVariable', import_from_module='ns.core', parent=root_module['ns3::RandomVariableStream'])
    ## random-variable-stream.h (module 'core'): ns3::GammaRandomVariable [class]
    module.add_class('GammaRandomVariable', import_from_module='ns.core', parent=root_module['ns3::RandomVariableStream'])
    ## integer.h (module 'core'): ns3::IntegerValue [class]
    module.add_class('IntegerValue', import_from_module='ns.core', parent=root_module['ns3::AttributeValue'])
    ## ipv4-address.h (module 'network'): ns3::Ipv4AddressChecker [class]
    module.add_class('Ipv4AddressChecker', import_from_module='ns.network', parent=root_module['ns3::AttributeChecker'])
    ## ipv4-address.h (module 'network'): ns3::Ipv4AddressValue [class]
    module.add_class('Ipv4AddressValue', import_from_module='ns.network', parent=root_module['ns3::AttributeValue'])
    ## ipv4-address.h (module 'network'): ns3::Ipv4MaskChecker [class]
    module.add_class('Ipv4MaskChecker', import_from_module='ns.network', parent=root_module['ns3::AttributeChecker'])
    ## ipv4-address.h (module 'network'): ns3::Ipv4MaskValue [class]
    module.add_class('Ipv4MaskValue', import_from_module='ns.network', parent=root_module['ns3::AttributeValue'])
    ## ipv6-address.h (module 'network'): ns3::Ipv6AddressChecker [class]
    module.add_class('Ipv6AddressChecker', import_from_module='ns.network', parent=root_module['ns3::AttributeChecker'])
    ## ipv6-address.h (module 'network'): ns3::Ipv6AddressValue [class]
    module.add_class('Ipv6AddressValue', import_from_module='ns.network', parent=root_module['ns3::AttributeValue'])
    ## ipv6-address.h (module 'network'): ns3::Ipv6PrefixChecker [class]
    module.add_class('Ipv6PrefixChecker', import_from_module='ns.network', parent=root_module['ns3::AttributeChecker'])
    ## ipv6-address.h (module 'network'): ns3::Ipv6PrefixValue [class]
    module.add_class('Ipv6PrefixValue', import_from_module='ns.network', parent=root_module['ns3::AttributeValue'])
    ## error-model.h (module 'network'): ns3::ListErrorModel [class]
    module.add_class('ListErrorModel', import_from_module='ns.network', parent=root_module['ns3::ErrorModel'])
    ## random-variable-stream.h (module 'core'): ns3::LogNormalRandomVariable [class]
    module.add_class('LogNormalRandomVariable', import_from_module='ns.core', parent=root_module['ns3::RandomVariableStream'])
    ## mac16-address.h (module 'network'): ns3::Mac16AddressChecker [class]
    module.add_class('Mac16AddressChecker', import_from_module='ns.network', parent=root_module['ns3::AttributeChecker'])
    ## mac16-address.h (module 'network'): ns3::Mac16AddressValue [class]
    module.add_class('Mac16AddressValue', import_from_module='ns.network', parent=root_module['ns3::AttributeValue'])
    ## mac48-address.h (module 'network'): ns3::Mac48AddressChecker [class]
    module.add_class('Mac48AddressChecker', import_from_module='ns.network', parent=root_module['ns3::AttributeChecker'])
    ## mac48-address.h (module 'network'): ns3::Mac48AddressValue [class]
    module.add_class('Mac48AddressValue', import_from_module='ns.network', parent=root_module['ns3::AttributeValue'])
    ## mac64-address.h (module 'network'): ns3::Mac64AddressChecker [class]
    module.add_class('Mac64AddressChecker', import_from_module='ns.network', parent=root_module['ns3::AttributeChecker'])
    ## mac64-address.h (module 'network'): ns3::Mac64AddressValue [class]
    module.add_class('Mac64AddressValue', import_from_module='ns.network', parent=root_module['ns3::AttributeValue'])
    ## basic-data-calculators.h (module 'stats'): ns3::MinMaxAvgTotalCalculator<unsigned int> [class]
    module.add_class('MinMaxAvgTotalCalculator', import_from_module='ns.stats', template_parameters=['unsigned int'], parent=[root_module['ns3::DataCalculator'], root_module['ns3::StatisticalSummary']])
    ## net-device.h (module 'network'): ns3::NetDevice [class]
    module.add_class('NetDevice', import_from_module='ns.network', parent=root_module['ns3::Object'])
    ## net-device.h (module 'network'): ns3::NetDevice::PacketType [enumeration]
    module.add_enum('PacketType', ['PACKET_HOST', 'NS3_PACKET_HOST', 'PACKET_BROADCAST', 'NS3_PACKET_BROADCAST', 'PACKET_MULTICAST', 'NS3_PACKET_MULTICAST', 'PACKET_OTHERHOST', 'NS3_PACKET_OTHERHOST'], outer_class=root_module['ns3::NetDevice'], import_from_module='ns.network')
    ## net-device.h (module 'network'): ns3::NetDeviceQueue [class]
    module.add_class('NetDeviceQueue', import_from_module='ns.network', parent=root_module['ns3::SimpleRefCount< ns3::NetDeviceQueue, ns3::empty, ns3::DefaultDeleter<ns3::NetDeviceQueue> >'])
    ## net-device.h (module 'network'): ns3::NetDeviceQueueInterface [class]
    module.add_class('NetDeviceQueueInterface', import_from_module='ns.network', parent=root_module['ns3::Object'])
    ## nix-vector.h (module 'network'): ns3::NixVector [class]
    module.add_class('NixVector', import_from_module='ns.network', parent=root_module['ns3::SimpleRefCount< ns3::NixVector, ns3::empty, ns3::DefaultDeleter<ns3::NixVector> >'])
    ## node.h (module 'network'): ns3::Node [class]
    module.add_class('Node', import_from_module='ns.network', parent=root_module['ns3::Object'])
    ## random-variable-stream.h (module 'core'): ns3::NormalRandomVariable [class]
    module.add_class('NormalRandomVariable', import_from_module='ns.core', parent=root_module['ns3::RandomVariableStream'])
    ## object-factory.h (module 'core'): ns3::ObjectFactoryChecker [class]
    module.add_class('ObjectFactoryChecker', import_from_module='ns.core', parent=root_module['ns3::AttributeChecker'])
    ## object-factory.h (module 'core'): ns3::ObjectFactoryValue [class]
    module.add_class('ObjectFactoryValue', import_from_module='ns.core', parent=root_module['ns3::AttributeValue'])
    ## onoff-application.h (module 'applications'): ns3::OnOffApplication [class]
    module.add_class('OnOffApplication', parent=root_module['ns3::Application'])
    ## output-stream-wrapper.h (module 'network'): ns3::OutputStreamWrapper [class]
    module.add_class('OutputStreamWrapper', import_from_module='ns.network', parent=root_module['ns3::SimpleRefCount< ns3::OutputStreamWrapper, ns3::empty, ns3::DefaultDeleter<ns3::OutputStreamWrapper> >'])
    ## packet.h (module 'network'): ns3::Packet [class]
    module.add_class('Packet', import_from_module='ns.network', parent=root_module['ns3::SimpleRefCount< ns3::Packet, ns3::empty, ns3::DefaultDeleter<ns3::Packet> >'])
    ## packet-sink.h (module 'applications'): ns3::PacketSink [class]
    module.add_class('PacketSink', parent=root_module['ns3::Application'])
    ## packet-data-calculators.h (module 'network'): ns3::PacketSizeMinMaxAvgTotalCalculator [class]
    module.add_class('PacketSizeMinMaxAvgTotalCalculator', import_from_module='ns.network', parent=root_module['ns3::MinMaxAvgTotalCalculator< unsigned int >'])
    ## packet-socket.h (module 'network'): ns3::PacketSocket [class]
    module.add_class('PacketSocket', import_from_module='ns.network', parent=root_module['ns3::Socket'])
    ## packet-socket-client.h (module 'network'): ns3::PacketSocketClient [class]
    module.add_class('PacketSocketClient', import_from_module='ns.network', parent=root_module['ns3::Application'])
    ## packet-socket-factory.h (module 'network'): ns3::PacketSocketFactory [class]
    module.add_class('PacketSocketFactory', import_from_module='ns.network', parent=root_module['ns3::SocketFactory'])
    ## packet-socket-server.h (module 'network'): ns3::PacketSocketServer [class]
    module.add_class('PacketSocketServer', import_from_module='ns.network', parent=root_module['ns3::Application'])
    ## random-variable-stream.h (module 'core'): ns3::ParetoRandomVariable [class]
    module.add_class('ParetoRandomVariable', import_from_module='ns.core', parent=root_module['ns3::RandomVariableStream'])
    ## packetbb.h (module 'network'): ns3::PbbAddressBlock [class]
    module.add_class('PbbAddressBlock', import_from_module='ns.network', parent=root_module['ns3::SimpleRefCount< ns3::PbbAddressBlock, ns3::empty, ns3::DefaultDeleter<ns3::PbbAddressBlock> >'])
    ## packetbb.h (module 'network'): ns3::PbbAddressBlockIpv4 [class]
    module.add_class('PbbAddressBlockIpv4', import_from_module='ns.network', parent=root_module['ns3::PbbAddressBlock'])
    ## packetbb.h (module 'network'): ns3::PbbAddressBlockIpv6 [class]
    module.add_class('PbbAddressBlockIpv6', import_from_module='ns.network', parent=root_module['ns3::PbbAddressBlock'])
    ## packetbb.h (module 'network'): ns3::PbbMessage [class]
    module.add_class('PbbMessage', import_from_module='ns.network', parent=root_module['ns3::SimpleRefCount< ns3::PbbMessage, ns3::empty, ns3::DefaultDeleter<ns3::PbbMessage> >'])
    ## packetbb.h (module 'network'): ns3::PbbMessageIpv4 [class]
    module.add_class('PbbMessageIpv4', import_from_module='ns.network', parent=root_module['ns3::PbbMessage'])
    ## packetbb.h (module 'network'): ns3::PbbMessageIpv6 [class]
    module.add_class('PbbMessageIpv6', import_from_module='ns.network', parent=root_module['ns3::PbbMessage'])
    ## packetbb.h (module 'network'): ns3::PbbPacket [class]
    module.add_class('PbbPacket', import_from_module='ns.network', parent=root_module['ns3::SimpleRefCount< ns3::PbbPacket, ns3::Header, ns3::DefaultDeleter<ns3::PbbPacket> >'])
    ## packetbb.h (module 'network'): ns3::PbbTlv [class]
    module.add_class('PbbTlv', import_from_module='ns.network', parent=root_module['ns3::SimpleRefCount< ns3::PbbTlv, ns3::empty, ns3::DefaultDeleter<ns3::PbbTlv> >'])
    ## probe.h (module 'stats'): ns3::Probe [class]
    module.add_class('Probe', import_from_module='ns.stats', parent=root_module['ns3::DataCollectionObject'])
    ## net-device.h (module 'network'): ns3::QueueItem [class]
    module.add_class('QueueItem', import_from_module='ns.network', parent=root_module['ns3::SimpleRefCount< ns3::QueueItem, ns3::empty, ns3::DefaultDeleter<ns3::QueueItem> >'])
    ## net-device.h (module 'network'): ns3::QueueItem::Uint8Values [enumeration]
    module.add_enum('Uint8Values', ['IP_DSFIELD'], outer_class=root_module['ns3::QueueItem'], import_from_module='ns.network')
    ## error-model.h (module 'network'): ns3::RateErrorModel [class]
    module.add_class('RateErrorModel', import_from_module='ns.network', parent=root_module['ns3::ErrorModel'])
    ## error-model.h (module 'network'): ns3::RateErrorModel::ErrorUnit [enumeration]
    module.add_enum('ErrorUnit', ['ERROR_UNIT_BIT', 'ERROR_UNIT_BYTE', 'ERROR_UNIT_PACKET'], outer_class=root_module['ns3::RateErrorModel'], import_from_module='ns.network')
    ## error-model.h (module 'network'): ns3::ReceiveListErrorModel [class]
    module.add_class('ReceiveListErrorModel', import_from_module='ns.network', parent=root_module['ns3::ErrorModel'])
    ## simple-channel.h (module 'network'): ns3::SimpleChannel [class]
    module.add_class('SimpleChannel', import_from_module='ns.network', parent=root_module['ns3::Channel'])
    ## simple-net-device.h (module 'network'): ns3::SimpleNetDevice [class]
    module.add_class('SimpleNetDevice', import_from_module='ns.network', parent=root_module['ns3::NetDevice'])
    ## nstime.h (module 'core'): ns3::TimeValue [class]
    module.add_class('TimeValue', import_from_module='ns.core', parent=root_module['ns3::AttributeValue'])
    ## type-id.h (module 'core'): ns3::TypeIdChecker [class]
    module.add_class('TypeIdChecker', import_from_module='ns.core', parent=root_module['ns3::AttributeChecker'])
    ## type-id.h (module 'core'): ns3::TypeIdValue [class]
    module.add_class('TypeIdValue', import_from_module='ns.core', parent=root_module['ns3::AttributeValue'])
    ## udp-client.h (module 'applications'): ns3::UdpClient [class]
    module.add_class('UdpClient', parent=root_module['ns3::Application'])
    ## udp-echo-client.h (module 'applications'): ns3::UdpEchoClient [class]
    module.add_class('UdpEchoClient', parent=root_module['ns3::Application'])
    ## udp-echo-server.h (module 'applications'): ns3::UdpEchoServer [class]
    module.add_class('UdpEchoServer', parent=root_module['ns3::Application'])
    ## udp-server.h (module 'applications'): ns3::UdpServer [class]
    module.add_class('UdpServer', parent=root_module['ns3::Application'])
    ## udp-trace-client.h (module 'applications'): ns3::UdpTraceClient [class]
    module.add_class('UdpTraceClient', parent=root_module['ns3::Application'])
    ## uinteger.h (module 'core'): ns3::UintegerValue [class]
    module.add_class('UintegerValue', import_from_module='ns.core', parent=root_module['ns3::AttributeValue'])
    ## address.h (module 'network'): ns3::AddressChecker [class]
    module.add_class('AddressChecker', import_from_module='ns.network', parent=root_module['ns3::AttributeChecker'])
    ## address.h (module 'network'): ns3::AddressValue [class]
    module.add_class('AddressValue', import_from_module='ns.network', parent=root_module['ns3::AttributeValue'])
    ## application-packet-probe.h (module 'applications'): ns3::ApplicationPacketProbe [class]
    module.add_class('ApplicationPacketProbe', parent=root_module['ns3::Probe'])
    ## error-model.h (module 'network'): ns3::BurstErrorModel [class]
    module.add_class('BurstErrorModel', import_from_module='ns.network', parent=root_module['ns3::ErrorModel'])
    ## basic-data-calculators.h (module 'stats'): ns3::CounterCalculator<unsigned int> [class]
    module.add_class('CounterCalculator', import_from_module='ns.stats', template_parameters=['unsigned int'], parent=root_module['ns3::DataCalculator'])
    ## packet-data-calculators.h (module 'network'): ns3::PacketCounterCalculator [class]
    module.add_class('PacketCounterCalculator', import_from_module='ns.network', parent=root_module['ns3::CounterCalculator< unsigned int >'])
    ## packet-probe.h (module 'network'): ns3::PacketProbe [class]
    module.add_class('PacketProbe', import_from_module='ns.network', parent=root_module['ns3::Probe'])
    ## packetbb.h (module 'network'): ns3::PbbAddressTlv [class]
    module.add_class('PbbAddressTlv', import_from_module='ns.network', parent=root_module['ns3::PbbTlv'])
    module.add_container('std::list< ns3::Ptr< ns3::Packet > >', 'ns3::Ptr< ns3::Packet >', container_type=u'list')
    module.add_container('std::vector< ns3::Ipv6Address >', 'ns3::Ipv6Address', container_type=u'vector')
    module.add_container('std::list< unsigned int >', 'unsigned int', container_type=u'list')
    module.add_container('std::list< ns3::Ptr< ns3::Socket > >', 'ns3::Ptr< ns3::Socket >', container_type=u'list')
    typehandlers.add_type_alias(u'ns3::Callback< void, ns3::Ptr< ns3::Packet const >, ns3::empty, ns3::empty, ns3::empty, ns3::empty, ns3::empty, ns3::empty, ns3::empty, ns3::empty >', u'ns3::GenericPhyTxEndCallback')
    typehandlers.add_type_alias(u'ns3::Callback< void, ns3::Ptr< ns3::Packet const >, ns3::empty, ns3::empty, ns3::empty, ns3::empty, ns3::empty, ns3::empty, ns3::empty, ns3::empty >*', u'ns3::GenericPhyTxEndCallback*')
    typehandlers.add_type_alias(u'ns3::Callback< void, ns3::Ptr< ns3::Packet const >, ns3::empty, ns3::empty, ns3::empty, ns3::empty, ns3::empty, ns3::empty, ns3::empty, ns3::empty >&', u'ns3::GenericPhyTxEndCallback&')
    typehandlers.add_type_alias(u'ns3::SequenceNumber< short unsigned int, short int >', u'ns3::SequenceNumber16')
    typehandlers.add_type_alias(u'ns3::SequenceNumber< short unsigned int, short int >*', u'ns3::SequenceNumber16*')
    typehandlers.add_type_alias(u'ns3::SequenceNumber< short unsigned int, short int >&', u'ns3::SequenceNumber16&')
    typehandlers.add_type_alias(u'ns3::SequenceNumber< unsigned int, int >', u'ns3::SequenceNumber32')
    typehandlers.add_type_alias(u'ns3::SequenceNumber< unsigned int, int >*', u'ns3::SequenceNumber32*')
    typehandlers.add_type_alias(u'ns3::SequenceNumber< unsigned int, int >&', u'ns3::SequenceNumber32&')
    typehandlers.add_type_alias(u'ns3::Callback< void, ns3::empty, ns3::empty, ns3::empty, ns3::empty, ns3::empty, ns3::empty, ns3::empty, ns3::empty, ns3::empty >', u'ns3::GenericPhyRxStartCallback')
    typehandlers.add_type_alias(u'ns3::Callback< void, ns3::empty, ns3::empty, ns3::empty, ns3::empty, ns3::empty, ns3::empty, ns3::empty, ns3::empty, ns3::empty >*', u'ns3::GenericPhyRxStartCallback*')
    typehandlers.add_type_alias(u'ns3::Callback< void, ns3::empty, ns3::empty, ns3::empty, ns3::empty, ns3::empty, ns3::empty, ns3::empty, ns3::empty, ns3::empty >&', u'ns3::GenericPhyRxStartCallback&')
    typehandlers.add_type_alias(u'ns3::SequenceNumber< unsigned char, signed char >', u'ns3::SequenceNumber8')
    typehandlers.add_type_alias(u'ns3::SequenceNumber< unsigned char, signed char >*', u'ns3::SequenceNumber8*')
    typehandlers.add_type_alias(u'ns3::SequenceNumber< unsigned char, signed char >&', u'ns3::SequenceNumber8&')
    typehandlers.add_type_alias(u'ns3::Callback< void, ns3::empty, ns3::empty, ns3::empty, ns3::empty, ns3::empty, ns3::empty, ns3::empty, ns3::empty, ns3::empty >', u'ns3::GenericPhyRxEndErrorCallback')
    typehandlers.add_type_alias(u'ns3::Callback< void, ns3::empty, ns3::empty, ns3::empty, ns3::empty, ns3::empty, ns3::empty, ns3::empty, ns3::empty, ns3::empty >*', u'ns3::GenericPhyRxEndErrorCallback*')
    typehandlers.add_type_alias(u'ns3::Callback< void, ns3::empty, ns3::empty, ns3::empty, ns3::empty, ns3::empty, ns3::empty, ns3::empty, ns3::empty, ns3::empty >&', u'ns3::GenericPhyRxEndErrorCallback&')
    typehandlers.add_type_alias(u'ns3::Callback< bool, ns3::Ptr< ns3::Packet >, ns3::empty, ns3::empty, ns3::empty, ns3::empty, ns3::empty, ns3::empty, ns3::empty, ns3::empty >', u'ns3::GenericPhyTxStartCallback')
    typehandlers.add_type_alias(u'ns3::Callback< bool, ns3::Ptr< ns3::Packet >, ns3::empty, ns3::empty, ns3::empty, ns3::empty, ns3::empty, ns3::empty, ns3::empty, ns3::empty >*', u'ns3::GenericPhyTxStartCallback*')
    typehandlers.add_type_alias(u'ns3::Callback< bool, ns3::Ptr< ns3::Packet >, ns3::empty, ns3::empty, ns3::empty, ns3::empty, ns3::empty, ns3::empty, ns3::empty, ns3::empty >&', u'ns3::GenericPhyTxStartCallback&')
    typehandlers.add_type_alias(u'ns3::Callback< void, ns3::Ptr< ns3::Packet >, ns3::empty, ns3::empty, ns3::empty, ns3::empty, ns3::empty, ns3::empty, ns3::empty, ns3::empty >', u'ns3::GenericPhyRxEndOkCallback')
    typehandlers.add_type_alias(u'ns3::Callback< void, ns3::Ptr< ns3::Packet >, ns3::empty, ns3::empty, ns3::empty, ns3::empty, ns3::empty, ns3::empty, ns3::empty, ns3::empty >*', u'ns3::GenericPhyRxEndOkCallback*')
    typehandlers.add_type_alias(u'ns3::Callback< void, ns3::Ptr< ns3::Packet >, ns3::empty, ns3::empty, ns3::empty, ns3::empty, ns3::empty, ns3::empty, ns3::empty, ns3::empty >&', u'ns3::GenericPhyRxEndOkCallback&')
    
    ## Register a nested module for the namespace FatalImpl
    
    nested_module = module.add_cpp_namespace('FatalImpl')
    register_types_ns3_FatalImpl(nested_module)
    
    
    ## Register a nested module for the namespace Hash
    
    nested_module = module.add_cpp_namespace('Hash')
    register_types_ns3_Hash(nested_module)
    
    
    ## Register a nested module for the namespace TracedValueCallback
    
    nested_module = module.add_cpp_namespace('TracedValueCallback')
    register_types_ns3_TracedValueCallback(nested_module)
    
    
    ## Register a nested module for the namespace addressUtils
    
    nested_module = module.add_cpp_namespace('addressUtils')
    register_types_ns3_addressUtils(nested_module)
    
    
    ## Register a nested module for the namespace internal
    
    nested_module = module.add_cpp_namespace('internal')
    register_types_ns3_internal(nested_module)
    

def register_types_ns3_FatalImpl(module):
    root_module = module.get_root()
    

def register_types_ns3_Hash(module):
    root_module = module.get_root()
    
    ## hash-function.h (module 'core'): ns3::Hash::Implementation [class]
    module.add_class('Implementation', import_from_module='ns.core', parent=root_module['ns3::SimpleRefCount< ns3::Hash::Implementation, ns3::empty, ns3::DefaultDeleter<ns3::Hash::Implementation> >'])
    typehandlers.add_type_alias(u'uint32_t ( * ) ( char const *, size_t ) *', u'ns3::Hash::Hash32Function_ptr')
    typehandlers.add_type_alias(u'uint32_t ( * ) ( char const *, size_t ) **', u'ns3::Hash::Hash32Function_ptr*')
    typehandlers.add_type_alias(u'uint32_t ( * ) ( char const *, size_t ) *&', u'ns3::Hash::Hash32Function_ptr&')
    typehandlers.add_type_alias(u'uint64_t ( * ) ( char const *, size_t ) *', u'ns3::Hash::Hash64Function_ptr')
    typehandlers.add_type_alias(u'uint64_t ( * ) ( char const *, size_t ) **', u'ns3::Hash::Hash64Function_ptr*')
    typehandlers.add_type_alias(u'uint64_t ( * ) ( char const *, size_t ) *&', u'ns3::Hash::Hash64Function_ptr&')
    
    ## Register a nested module for the namespace Function
    
    nested_module = module.add_cpp_namespace('Function')
    register_types_ns3_Hash_Function(nested_module)
    

def register_types_ns3_Hash_Function(module):
    root_module = module.get_root()
    
    ## hash-fnv.h (module 'core'): ns3::Hash::Function::Fnv1a [class]
    module.add_class('Fnv1a', import_from_module='ns.core', parent=root_module['ns3::Hash::Implementation'])
    ## hash-function.h (module 'core'): ns3::Hash::Function::Hash32 [class]
    module.add_class('Hash32', import_from_module='ns.core', parent=root_module['ns3::Hash::Implementation'])
    ## hash-function.h (module 'core'): ns3::Hash::Function::Hash64 [class]
    module.add_class('Hash64', import_from_module='ns.core', parent=root_module['ns3::Hash::Implementation'])
    ## hash-murmur3.h (module 'core'): ns3::Hash::Function::Murmur3 [class]
    module.add_class('Murmur3', import_from_module='ns.core', parent=root_module['ns3::Hash::Implementation'])

def register_types_ns3_TracedValueCallback(module):
    root_module = module.get_root()
    
    typehandlers.add_type_alias(u'void ( * ) ( double, double ) *', u'ns3::TracedValueCallback::Double')
    typehandlers.add_type_alias(u'void ( * ) ( double, double ) **', u'ns3::TracedValueCallback::Double*')
    typehandlers.add_type_alias(u'void ( * ) ( double, double ) *&', u'ns3::TracedValueCallback::Double&')
    typehandlers.add_type_alias(u'void ( * ) ( ns3::SequenceNumber32, ns3::SequenceNumber32 ) *', u'ns3::TracedValueCallback::SequenceNumber32')
    typehandlers.add_type_alias(u'void ( * ) ( ns3::SequenceNumber32, ns3::SequenceNumber32 ) **', u'ns3::TracedValueCallback::SequenceNumber32*')
    typehandlers.add_type_alias(u'void ( * ) ( ns3::SequenceNumber32, ns3::SequenceNumber32 ) *&', u'ns3::TracedValueCallback::SequenceNumber32&')
    typehandlers.add_type_alias(u'void ( * ) ( int8_t, int8_t ) *', u'ns3::TracedValueCallback::Int8')
    typehandlers.add_type_alias(u'void ( * ) ( int8_t, int8_t ) **', u'ns3::TracedValueCallback::Int8*')
    typehandlers.add_type_alias(u'void ( * ) ( int8_t, int8_t ) *&', u'ns3::TracedValueCallback::Int8&')
    typehandlers.add_type_alias(u'void ( * ) ( uint8_t, uint8_t ) *', u'ns3::TracedValueCallback::Uint8')
    typehandlers.add_type_alias(u'void ( * ) ( uint8_t, uint8_t ) **', u'ns3::TracedValueCallback::Uint8*')
    typehandlers.add_type_alias(u'void ( * ) ( uint8_t, uint8_t ) *&', u'ns3::TracedValueCallback::Uint8&')
    typehandlers.add_type_alias(u'void ( * ) ( int32_t, int32_t ) *', u'ns3::TracedValueCallback::Int32')
    typehandlers.add_type_alias(u'void ( * ) ( int32_t, int32_t ) **', u'ns3::TracedValueCallback::Int32*')
    typehandlers.add_type_alias(u'void ( * ) ( int32_t, int32_t ) *&', u'ns3::TracedValueCallback::Int32&')
    typehandlers.add_type_alias(u'void ( * ) ( bool, bool ) *', u'ns3::TracedValueCallback::Bool')
    typehandlers.add_type_alias(u'void ( * ) ( bool, bool ) **', u'ns3::TracedValueCallback::Bool*')
    typehandlers.add_type_alias(u'void ( * ) ( bool, bool ) *&', u'ns3::TracedValueCallback::Bool&')
    typehandlers.add_type_alias(u'void ( * ) ( uint16_t, uint16_t ) *', u'ns3::TracedValueCallback::Uint16')
    typehandlers.add_type_alias(u'void ( * ) ( uint16_t, uint16_t ) **', u'ns3::TracedValueCallback::Uint16*')
    typehandlers.add_type_alias(u'void ( * ) ( uint16_t, uint16_t ) *&', u'ns3::TracedValueCallback::Uint16&')
    typehandlers.add_type_alias(u'void ( * ) ( uint32_t, uint32_t ) *', u'ns3::TracedValueCallback::Uint32')
    typehandlers.add_type_alias(u'void ( * ) ( uint32_t, uint32_t ) **', u'ns3::TracedValueCallback::Uint32*')
    typehandlers.add_type_alias(u'void ( * ) ( uint32_t, uint32_t ) *&', u'ns3::TracedValueCallback::Uint32&')
    typehandlers.add_type_alias(u'void ( * ) ( int16_t, int16_t ) *', u'ns3::TracedValueCallback::Int16')
    typehandlers.add_type_alias(u'void ( * ) ( int16_t, int16_t ) **', u'ns3::TracedValueCallback::Int16*')
    typehandlers.add_type_alias(u'void ( * ) ( int16_t, int16_t ) *&', u'ns3::TracedValueCallback::Int16&')
    typehandlers.add_type_alias(u'void ( * ) ( ns3::Time, ns3::Time ) *', u'ns3::TracedValueCallback::Time')
    typehandlers.add_type_alias(u'void ( * ) ( ns3::Time, ns3::Time ) **', u'ns3::TracedValueCallback::Time*')
    typehandlers.add_type_alias(u'void ( * ) ( ns3::Time, ns3::Time ) *&', u'ns3::TracedValueCallback::Time&')
    typehandlers.add_type_alias(u'void ( * ) (  ) *', u'ns3::TracedValueCallback::Void')
    typehandlers.add_type_alias(u'void ( * ) (  ) **', u'ns3::TracedValueCallback::Void*')
    typehandlers.add_type_alias(u'void ( * ) (  ) *&', u'ns3::TracedValueCallback::Void&')

def register_types_ns3_addressUtils(module):
    root_module = module.get_root()
    

def register_types_ns3_internal(module):
    root_module = module.get_root()
    

def register_methods(root_module):
    register_Ns3Address_methods(root_module, root_module['ns3::Address'])
    register_Ns3ApplicationContainer_methods(root_module, root_module['ns3::ApplicationContainer'])
    register_Ns3AsciiFile_methods(root_module, root_module['ns3::AsciiFile'])
    register_Ns3AsciiTraceHelper_methods(root_module, root_module['ns3::AsciiTraceHelper'])
    register_Ns3AsciiTraceHelperForDevice_methods(root_module, root_module['ns3::AsciiTraceHelperForDevice'])
    register_Ns3AttributeConstructionList_methods(root_module, root_module['ns3::AttributeConstructionList'])
    register_Ns3AttributeConstructionListItem_methods(root_module, root_module['ns3::AttributeConstructionList::Item'])
    register_Ns3Buffer_methods(root_module, root_module['ns3::Buffer'])
    register_Ns3BufferIterator_methods(root_module, root_module['ns3::Buffer::Iterator'])
    register_Ns3BulkSendHelper_methods(root_module, root_module['ns3::BulkSendHelper'])
    register_Ns3ByteTagIterator_methods(root_module, root_module['ns3::ByteTagIterator'])
    register_Ns3ByteTagIteratorItem_methods(root_module, root_module['ns3::ByteTagIterator::Item'])
    register_Ns3ByteTagList_methods(root_module, root_module['ns3::ByteTagList'])
    register_Ns3ByteTagListIterator_methods(root_module, root_module['ns3::ByteTagList::Iterator'])
    register_Ns3ByteTagListIteratorItem_methods(root_module, root_module['ns3::ByteTagList::Iterator::Item'])
    register_Ns3CallbackBase_methods(root_module, root_module['ns3::CallbackBase'])
    register_Ns3ChannelList_methods(root_module, root_module['ns3::ChannelList'])
    register_Ns3DataOutputCallback_methods(root_module, root_module['ns3::DataOutputCallback'])
    register_Ns3DataRate_methods(root_module, root_module['ns3::DataRate'])
    register_Ns3DelayJitterEstimation_methods(root_module, root_module['ns3::DelayJitterEstimation'])
    register_Ns3EventId_methods(root_module, root_module['ns3::EventId'])
    register_Ns3Hasher_methods(root_module, root_module['ns3::Hasher'])
    register_Ns3Inet6SocketAddress_methods(root_module, root_module['ns3::Inet6SocketAddress'])
    register_Ns3InetSocketAddress_methods(root_module, root_module['ns3::InetSocketAddress'])
    register_Ns3Ipv4Address_methods(root_module, root_module['ns3::Ipv4Address'])
    register_Ns3Ipv4Mask_methods(root_module, root_module['ns3::Ipv4Mask'])
    register_Ns3Ipv6Address_methods(root_module, root_module['ns3::Ipv6Address'])
    register_Ns3Ipv6Prefix_methods(root_module, root_module['ns3::Ipv6Prefix'])
    register_Ns3Mac16Address_methods(root_module, root_module['ns3::Mac16Address'])
    register_Ns3Mac48Address_methods(root_module, root_module['ns3::Mac48Address'])
    register_Ns3Mac64Address_methods(root_module, root_module['ns3::Mac64Address'])
    register_Ns3NetDeviceContainer_methods(root_module, root_module['ns3::NetDeviceContainer'])
    register_Ns3NodeContainer_methods(root_module, root_module['ns3::NodeContainer'])
    register_Ns3NodeList_methods(root_module, root_module['ns3::NodeList'])
    register_Ns3NonCopyable_methods(root_module, root_module['ns3::NonCopyable'])
    register_Ns3ObjectBase_methods(root_module, root_module['ns3::ObjectBase'])
    register_Ns3ObjectDeleter_methods(root_module, root_module['ns3::ObjectDeleter'])
    register_Ns3ObjectFactory_methods(root_module, root_module['ns3::ObjectFactory'])
    register_Ns3OnOffHelper_methods(root_module, root_module['ns3::OnOffHelper'])
    register_Ns3PacketLossCounter_methods(root_module, root_module['ns3::PacketLossCounter'])
    register_Ns3PacketMetadata_methods(root_module, root_module['ns3::PacketMetadata'])
    register_Ns3PacketMetadataItem_methods(root_module, root_module['ns3::PacketMetadata::Item'])
    register_Ns3PacketMetadataItemIterator_methods(root_module, root_module['ns3::PacketMetadata::ItemIterator'])
    register_Ns3PacketSinkHelper_methods(root_module, root_module['ns3::PacketSinkHelper'])
    register_Ns3PacketSocketAddress_methods(root_module, root_module['ns3::PacketSocketAddress'])
    register_Ns3PacketSocketHelper_methods(root_module, root_module['ns3::PacketSocketHelper'])
    register_Ns3PacketTagIterator_methods(root_module, root_module['ns3::PacketTagIterator'])
    register_Ns3PacketTagIteratorItem_methods(root_module, root_module['ns3::PacketTagIterator::Item'])
    register_Ns3PacketTagList_methods(root_module, root_module['ns3::PacketTagList'])
    register_Ns3PacketTagListTagData_methods(root_module, root_module['ns3::PacketTagList::TagData'])
    register_Ns3PbbAddressTlvBlock_methods(root_module, root_module['ns3::PbbAddressTlvBlock'])
    register_Ns3PbbTlvBlock_methods(root_module, root_module['ns3::PbbTlvBlock'])
    register_Ns3PcapFile_methods(root_module, root_module['ns3::PcapFile'])
    register_Ns3PcapHelper_methods(root_module, root_module['ns3::PcapHelper'])
    register_Ns3PcapHelperForDevice_methods(root_module, root_module['ns3::PcapHelperForDevice'])
    register_Ns3SimpleNetDeviceHelper_methods(root_module, root_module['ns3::SimpleNetDeviceHelper'])
    register_Ns3SimpleRefCount__Ns3Object_Ns3ObjectBase_Ns3ObjectDeleter_methods(root_module, root_module['ns3::SimpleRefCount< ns3::Object, ns3::ObjectBase, ns3::ObjectDeleter >'])
    register_Ns3Simulator_methods(root_module, root_module['ns3::Simulator'])
    register_Ns3StatisticalSummary_methods(root_module, root_module['ns3::StatisticalSummary'])
    register_Ns3SystemWallClockMs_methods(root_module, root_module['ns3::SystemWallClockMs'])
    register_Ns3Tag_methods(root_module, root_module['ns3::Tag'])
    register_Ns3TagBuffer_methods(root_module, root_module['ns3::TagBuffer'])
    register_Ns3TimeWithUnit_methods(root_module, root_module['ns3::TimeWithUnit'])
    register_Ns3TracedValue__Unsigned_int_methods(root_module, root_module['ns3::TracedValue< unsigned int >'])
    register_Ns3TypeId_methods(root_module, root_module['ns3::TypeId'])
    register_Ns3TypeIdAttributeInformation_methods(root_module, root_module['ns3::TypeId::AttributeInformation'])
    register_Ns3TypeIdTraceSourceInformation_methods(root_module, root_module['ns3::TypeId::TraceSourceInformation'])
    register_Ns3UdpClientHelper_methods(root_module, root_module['ns3::UdpClientHelper'])
    register_Ns3UdpEchoClientHelper_methods(root_module, root_module['ns3::UdpEchoClientHelper'])
    register_Ns3UdpEchoServerHelper_methods(root_module, root_module['ns3::UdpEchoServerHelper'])
    register_Ns3UdpServerHelper_methods(root_module, root_module['ns3::UdpServerHelper'])
    register_Ns3UdpTraceClientHelper_methods(root_module, root_module['ns3::UdpTraceClientHelper'])
    register_Ns3Empty_methods(root_module, root_module['ns3::empty'])
    register_Ns3Int64x64_t_methods(root_module, root_module['ns3::int64x64_t'])
    register_Ns3Chunk_methods(root_module, root_module['ns3::Chunk'])
    register_Ns3DeviceNameTag_methods(root_module, root_module['ns3::DeviceNameTag'])
    register_Ns3FlowIdTag_methods(root_module, root_module['ns3::FlowIdTag'])
    register_Ns3Header_methods(root_module, root_module['ns3::Header'])
    register_Ns3LlcSnapHeader_methods(root_module, root_module['ns3::LlcSnapHeader'])
    register_Ns3Object_methods(root_module, root_module['ns3::Object'])
    register_Ns3ObjectAggregateIterator_methods(root_module, root_module['ns3::Object::AggregateIterator'])
    register_Ns3PacketBurst_methods(root_module, root_module['ns3::PacketBurst'])
    register_Ns3PacketSocketTag_methods(root_module, root_module['ns3::PacketSocketTag'])
    register_Ns3PcapFileWrapper_methods(root_module, root_module['ns3::PcapFileWrapper'])
    register_Ns3Queue_methods(root_module, root_module['ns3::Queue'])
    register_Ns3QueueLimits_methods(root_module, root_module['ns3::QueueLimits'])
    register_Ns3RadiotapHeader_methods(root_module, root_module['ns3::RadiotapHeader'])
    register_Ns3RandomVariableStream_methods(root_module, root_module['ns3::RandomVariableStream'])
    register_Ns3SeqTsHeader_methods(root_module, root_module['ns3::SeqTsHeader'])
    register_Ns3SequentialRandomVariable_methods(root_module, root_module['ns3::SequentialRandomVariable'])
    register_Ns3SimpleRefCount__Ns3AttributeAccessor_Ns3Empty_Ns3DefaultDeleter__lt__ns3AttributeAccessor__gt___methods(root_module, root_module['ns3::SimpleRefCount< ns3::AttributeAccessor, ns3::empty, ns3::DefaultDeleter<ns3::AttributeAccessor> >'])
    register_Ns3SimpleRefCount__Ns3AttributeChecker_Ns3Empty_Ns3DefaultDeleter__lt__ns3AttributeChecker__gt___methods(root_module, root_module['ns3::SimpleRefCount< ns3::AttributeChecker, ns3::empty, ns3::DefaultDeleter<ns3::AttributeChecker> >'])
    register_Ns3SimpleRefCount__Ns3AttributeValue_Ns3Empty_Ns3DefaultDeleter__lt__ns3AttributeValue__gt___methods(root_module, root_module['ns3::SimpleRefCount< ns3::AttributeValue, ns3::empty, ns3::DefaultDeleter<ns3::AttributeValue> >'])
    register_Ns3SimpleRefCount__Ns3CallbackImplBase_Ns3Empty_Ns3DefaultDeleter__lt__ns3CallbackImplBase__gt___methods(root_module, root_module['ns3::SimpleRefCount< ns3::CallbackImplBase, ns3::empty, ns3::DefaultDeleter<ns3::CallbackImplBase> >'])
    register_Ns3SimpleRefCount__Ns3EventImpl_Ns3Empty_Ns3DefaultDeleter__lt__ns3EventImpl__gt___methods(root_module, root_module['ns3::SimpleRefCount< ns3::EventImpl, ns3::empty, ns3::DefaultDeleter<ns3::EventImpl> >'])
    register_Ns3SimpleRefCount__Ns3HashImplementation_Ns3Empty_Ns3DefaultDeleter__lt__ns3HashImplementation__gt___methods(root_module, root_module['ns3::SimpleRefCount< ns3::Hash::Implementation, ns3::empty, ns3::DefaultDeleter<ns3::Hash::Implementation> >'])
    register_Ns3SimpleRefCount__Ns3NetDeviceQueue_Ns3Empty_Ns3DefaultDeleter__lt__ns3NetDeviceQueue__gt___methods(root_module, root_module['ns3::SimpleRefCount< ns3::NetDeviceQueue, ns3::empty, ns3::DefaultDeleter<ns3::NetDeviceQueue> >'])
    register_Ns3SimpleRefCount__Ns3NixVector_Ns3Empty_Ns3DefaultDeleter__lt__ns3NixVector__gt___methods(root_module, root_module['ns3::SimpleRefCount< ns3::NixVector, ns3::empty, ns3::DefaultDeleter<ns3::NixVector> >'])
    register_Ns3SimpleRefCount__Ns3OutputStreamWrapper_Ns3Empty_Ns3DefaultDeleter__lt__ns3OutputStreamWrapper__gt___methods(root_module, root_module['ns3::SimpleRefCount< ns3::OutputStreamWrapper, ns3::empty, ns3::DefaultDeleter<ns3::OutputStreamWrapper> >'])
    register_Ns3SimpleRefCount__Ns3Packet_Ns3Empty_Ns3DefaultDeleter__lt__ns3Packet__gt___methods(root_module, root_module['ns3::SimpleRefCount< ns3::Packet, ns3::empty, ns3::DefaultDeleter<ns3::Packet> >'])
    register_Ns3SimpleRefCount__Ns3PbbAddressBlock_Ns3Empty_Ns3DefaultDeleter__lt__ns3PbbAddressBlock__gt___methods(root_module, root_module['ns3::SimpleRefCount< ns3::PbbAddressBlock, ns3::empty, ns3::DefaultDeleter<ns3::PbbAddressBlock> >'])
    register_Ns3SimpleRefCount__Ns3PbbMessage_Ns3Empty_Ns3DefaultDeleter__lt__ns3PbbMessage__gt___methods(root_module, root_module['ns3::SimpleRefCount< ns3::PbbMessage, ns3::empty, ns3::DefaultDeleter<ns3::PbbMessage> >'])
    register_Ns3SimpleRefCount__Ns3PbbPacket_Ns3Header_Ns3DefaultDeleter__lt__ns3PbbPacket__gt___methods(root_module, root_module['ns3::SimpleRefCount< ns3::PbbPacket, ns3::Header, ns3::DefaultDeleter<ns3::PbbPacket> >'])
    register_Ns3SimpleRefCount__Ns3PbbTlv_Ns3Empty_Ns3DefaultDeleter__lt__ns3PbbTlv__gt___methods(root_module, root_module['ns3::SimpleRefCount< ns3::PbbTlv, ns3::empty, ns3::DefaultDeleter<ns3::PbbTlv> >'])
    register_Ns3SimpleRefCount__Ns3QueueItem_Ns3Empty_Ns3DefaultDeleter__lt__ns3QueueItem__gt___methods(root_module, root_module['ns3::SimpleRefCount< ns3::QueueItem, ns3::empty, ns3::DefaultDeleter<ns3::QueueItem> >'])
    register_Ns3SimpleRefCount__Ns3TraceSourceAccessor_Ns3Empty_Ns3DefaultDeleter__lt__ns3TraceSourceAccessor__gt___methods(root_module, root_module['ns3::SimpleRefCount< ns3::TraceSourceAccessor, ns3::empty, ns3::DefaultDeleter<ns3::TraceSourceAccessor> >'])
    register_Ns3SllHeader_methods(root_module, root_module['ns3::SllHeader'])
    register_Ns3Socket_methods(root_module, root_module['ns3::Socket'])
    register_Ns3SocketFactory_methods(root_module, root_module['ns3::SocketFactory'])
    register_Ns3SocketIpTosTag_methods(root_module, root_module['ns3::SocketIpTosTag'])
    register_Ns3SocketIpTtlTag_methods(root_module, root_module['ns3::SocketIpTtlTag'])
    register_Ns3SocketIpv6HopLimitTag_methods(root_module, root_module['ns3::SocketIpv6HopLimitTag'])
    register_Ns3SocketIpv6TclassTag_methods(root_module, root_module['ns3::SocketIpv6TclassTag'])
    register_Ns3SocketPriorityTag_methods(root_module, root_module['ns3::SocketPriorityTag'])
    register_Ns3SocketSetDontFragmentTag_methods(root_module, root_module['ns3::SocketSetDontFragmentTag'])
    register_Ns3Time_methods(root_module, root_module['ns3::Time'])
    register_Ns3TraceSourceAccessor_methods(root_module, root_module['ns3::TraceSourceAccessor'])
    register_Ns3Trailer_methods(root_module, root_module['ns3::Trailer'])
    register_Ns3TriangularRandomVariable_methods(root_module, root_module['ns3::TriangularRandomVariable'])
    register_Ns3UniformRandomVariable_methods(root_module, root_module['ns3::UniformRandomVariable'])
    register_Ns3WeibullRandomVariable_methods(root_module, root_module['ns3::WeibullRandomVariable'])
    register_Ns3ZetaRandomVariable_methods(root_module, root_module['ns3::ZetaRandomVariable'])
    register_Ns3ZipfRandomVariable_methods(root_module, root_module['ns3::ZipfRandomVariable'])
    register_Ns3Application_methods(root_module, root_module['ns3::Application'])
    register_Ns3AttributeAccessor_methods(root_module, root_module['ns3::AttributeAccessor'])
    register_Ns3AttributeChecker_methods(root_module, root_module['ns3::AttributeChecker'])
    register_Ns3AttributeValue_methods(root_module, root_module['ns3::AttributeValue'])
    register_Ns3BooleanChecker_methods(root_module, root_module['ns3::BooleanChecker'])
    register_Ns3BooleanValue_methods(root_module, root_module['ns3::BooleanValue'])
    register_Ns3BulkSendApplication_methods(root_module, root_module['ns3::BulkSendApplication'])
    register_Ns3CallbackChecker_methods(root_module, root_module['ns3::CallbackChecker'])
    register_Ns3CallbackImplBase_methods(root_module, root_module['ns3::CallbackImplBase'])
    register_Ns3CallbackValue_methods(root_module, root_module['ns3::CallbackValue'])
    register_Ns3Channel_methods(root_module, root_module['ns3::Channel'])
    register_Ns3ConstantRandomVariable_methods(root_module, root_module['ns3::ConstantRandomVariable'])
    register_Ns3DataCalculator_methods(root_module, root_module['ns3::DataCalculator'])
    register_Ns3DataCollectionObject_methods(root_module, root_module['ns3::DataCollectionObject'])
    register_Ns3DataOutputInterface_methods(root_module, root_module['ns3::DataOutputInterface'])
    register_Ns3DataRateChecker_methods(root_module, root_module['ns3::DataRateChecker'])
    register_Ns3DataRateValue_methods(root_module, root_module['ns3::DataRateValue'])
    register_Ns3DeterministicRandomVariable_methods(root_module, root_module['ns3::DeterministicRandomVariable'])
    register_Ns3DoubleValue_methods(root_module, root_module['ns3::DoubleValue'])
    register_Ns3DropTailQueue_methods(root_module, root_module['ns3::DropTailQueue'])
    register_Ns3DynamicQueueLimits_methods(root_module, root_module['ns3::DynamicQueueLimits'])
    register_Ns3EmpiricalRandomVariable_methods(root_module, root_module['ns3::EmpiricalRandomVariable'])
    register_Ns3EmptyAttributeAccessor_methods(root_module, root_module['ns3::EmptyAttributeAccessor'])
    register_Ns3EmptyAttributeChecker_methods(root_module, root_module['ns3::EmptyAttributeChecker'])
    register_Ns3EmptyAttributeValue_methods(root_module, root_module['ns3::EmptyAttributeValue'])
    register_Ns3EnumChecker_methods(root_module, root_module['ns3::EnumChecker'])
    register_Ns3EnumValue_methods(root_module, root_module['ns3::EnumValue'])
    register_Ns3ErlangRandomVariable_methods(root_module, root_module['ns3::ErlangRandomVariable'])
    register_Ns3ErrorModel_methods(root_module, root_module['ns3::ErrorModel'])
    register_Ns3EthernetHeader_methods(root_module, root_module['ns3::EthernetHeader'])
    register_Ns3EthernetTrailer_methods(root_module, root_module['ns3::EthernetTrailer'])
    register_Ns3EventImpl_methods(root_module, root_module['ns3::EventImpl'])
    register_Ns3ExponentialRandomVariable_methods(root_module, root_module['ns3::ExponentialRandomVariable'])
    register_Ns3GammaRandomVariable_methods(root_module, root_module['ns3::GammaRandomVariable'])
    register_Ns3IntegerValue_methods(root_module, root_module['ns3::IntegerValue'])
    register_Ns3Ipv4AddressChecker_methods(root_module, root_module['ns3::Ipv4AddressChecker'])
    register_Ns3Ipv4AddressValue_methods(root_module, root_module['ns3::Ipv4AddressValue'])
    register_Ns3Ipv4MaskChecker_methods(root_module, root_module['ns3::Ipv4MaskChecker'])
    register_Ns3Ipv4MaskValue_methods(root_module, root_module['ns3::Ipv4MaskValue'])
    register_Ns3Ipv6AddressChecker_methods(root_module, root_module['ns3::Ipv6AddressChecker'])
    register_Ns3Ipv6AddressValue_methods(root_module, root_module['ns3::Ipv6AddressValue'])
    register_Ns3Ipv6PrefixChecker_methods(root_module, root_module['ns3::Ipv6PrefixChecker'])
    register_Ns3Ipv6PrefixValue_methods(root_module, root_module['ns3::Ipv6PrefixValue'])
    register_Ns3ListErrorModel_methods(root_module, root_module['ns3::ListErrorModel'])
    register_Ns3LogNormalRandomVariable_methods(root_module, root_module['ns3::LogNormalRandomVariable'])
    register_Ns3Mac16AddressChecker_methods(root_module, root_module['ns3::Mac16AddressChecker'])
    register_Ns3Mac16AddressValue_methods(root_module, root_module['ns3::Mac16AddressValue'])
    register_Ns3Mac48AddressChecker_methods(root_module, root_module['ns3::Mac48AddressChecker'])
    register_Ns3Mac48AddressValue_methods(root_module, root_module['ns3::Mac48AddressValue'])
    register_Ns3Mac64AddressChecker_methods(root_module, root_module['ns3::Mac64AddressChecker'])
    register_Ns3Mac64AddressValue_methods(root_module, root_module['ns3::Mac64AddressValue'])
    register_Ns3MinMaxAvgTotalCalculator__Unsigned_int_methods(root_module, root_module['ns3::MinMaxAvgTotalCalculator< unsigned int >'])
    register_Ns3NetDevice_methods(root_module, root_module['ns3::NetDevice'])
    register_Ns3NetDeviceQueue_methods(root_module, root_module['ns3::NetDeviceQueue'])
    register_Ns3NetDeviceQueueInterface_methods(root_module, root_module['ns3::NetDeviceQueueInterface'])
    register_Ns3NixVector_methods(root_module, root_module['ns3::NixVector'])
    register_Ns3Node_methods(root_module, root_module['ns3::Node'])
    register_Ns3NormalRandomVariable_methods(root_module, root_module['ns3::NormalRandomVariable'])
    register_Ns3ObjectFactoryChecker_methods(root_module, root_module['ns3::ObjectFactoryChecker'])
    register_Ns3ObjectFactoryValue_methods(root_module, root_module['ns3::ObjectFactoryValue'])
    register_Ns3OnOffApplication_methods(root_module, root_module['ns3::OnOffApplication'])
    register_Ns3OutputStreamWrapper_methods(root_module, root_module['ns3::OutputStreamWrapper'])
    register_Ns3Packet_methods(root_module, root_module['ns3::Packet'])
    register_Ns3PacketSink_methods(root_module, root_module['ns3::PacketSink'])
    register_Ns3PacketSizeMinMaxAvgTotalCalculator_methods(root_module, root_module['ns3::PacketSizeMinMaxAvgTotalCalculator'])
    register_Ns3PacketSocket_methods(root_module, root_module['ns3::PacketSocket'])
    register_Ns3PacketSocketClient_methods(root_module, root_module['ns3::PacketSocketClient'])
    register_Ns3PacketSocketFactory_methods(root_module, root_module['ns3::PacketSocketFactory'])
    register_Ns3PacketSocketServer_methods(root_module, root_module['ns3::PacketSocketServer'])
    register_Ns3ParetoRandomVariable_methods(root_module, root_module['ns3::ParetoRandomVariable'])
    register_Ns3PbbAddressBlock_methods(root_module, root_module['ns3::PbbAddressBlock'])
    register_Ns3PbbAddressBlockIpv4_methods(root_module, root_module['ns3::PbbAddressBlockIpv4'])
    register_Ns3PbbAddressBlockIpv6_methods(root_module, root_module['ns3::PbbAddressBlockIpv6'])
    register_Ns3PbbMessage_methods(root_module, root_module['ns3::PbbMessage'])
    register_Ns3PbbMessageIpv4_methods(root_module, root_module['ns3::PbbMessageIpv4'])
    register_Ns3PbbMessageIpv6_methods(root_module, root_module['ns3::PbbMessageIpv6'])
    register_Ns3PbbPacket_methods(root_module, root_module['ns3::PbbPacket'])
    register_Ns3PbbTlv_methods(root_module, root_module['ns3::PbbTlv'])
    register_Ns3Probe_methods(root_module, root_module['ns3::Probe'])
    register_Ns3QueueItem_methods(root_module, root_module['ns3::QueueItem'])
    register_Ns3RateErrorModel_methods(root_module, root_module['ns3::RateErrorModel'])
    register_Ns3ReceiveListErrorModel_methods(root_module, root_module['ns3::ReceiveListErrorModel'])
    register_Ns3SimpleChannel_methods(root_module, root_module['ns3::SimpleChannel'])
    register_Ns3SimpleNetDevice_methods(root_module, root_module['ns3::SimpleNetDevice'])
    register_Ns3TimeValue_methods(root_module, root_module['ns3::TimeValue'])
    register_Ns3TypeIdChecker_methods(root_module, root_module['ns3::TypeIdChecker'])
    register_Ns3TypeIdValue_methods(root_module, root_module['ns3::TypeIdValue'])
    register_Ns3UdpClient_methods(root_module, root_module['ns3::UdpClient'])
    register_Ns3UdpEchoClient_methods(root_module, root_module['ns3::UdpEchoClient'])
    register_Ns3UdpEchoServer_methods(root_module, root_module['ns3::UdpEchoServer'])
    register_Ns3UdpServer_methods(root_module, root_module['ns3::UdpServer'])
    register_Ns3UdpTraceClient_methods(root_module, root_module['ns3::UdpTraceClient'])
    register_Ns3UintegerValue_methods(root_module, root_module['ns3::UintegerValue'])
    register_Ns3AddressChecker_methods(root_module, root_module['ns3::AddressChecker'])
    register_Ns3AddressValue_methods(root_module, root_module['ns3::AddressValue'])
    register_Ns3ApplicationPacketProbe_methods(root_module, root_module['ns3::ApplicationPacketProbe'])
    register_Ns3BurstErrorModel_methods(root_module, root_module['ns3::BurstErrorModel'])
    register_Ns3CounterCalculator__Unsigned_int_methods(root_module, root_module['ns3::CounterCalculator< unsigned int >'])
    register_Ns3PacketCounterCalculator_methods(root_module, root_module['ns3::PacketCounterCalculator'])
    register_Ns3PacketProbe_methods(root_module, root_module['ns3::PacketProbe'])
    register_Ns3PbbAddressTlv_methods(root_module, root_module['ns3::PbbAddressTlv'])
    register_Ns3HashImplementation_methods(root_module, root_module['ns3::Hash::Implementation'])
    register_Ns3HashFunctionFnv1a_methods(root_module, root_module['ns3::Hash::Function::Fnv1a'])
    register_Ns3HashFunctionHash32_methods(root_module, root_module['ns3::Hash::Function::Hash32'])
    register_Ns3HashFunctionHash64_methods(root_module, root_module['ns3::Hash::Function::Hash64'])
    register_Ns3HashFunctionMurmur3_methods(root_module, root_module['ns3::Hash::Function::Murmur3'])
    return

def register_Ns3Address_methods(root_module, cls):
    cls.add_binary_comparison_operator('!=')
    cls.add_binary_comparison_operator('<')
    cls.add_output_stream_operator()
    cls.add_binary_comparison_operator('==')
    ## address.h (module 'network'): ns3::Address::Address() [constructor]
    cls.add_constructor([])
    ## address.h (module 'network'): ns3::Address::Address(uint8_t type, uint8_t const * buffer, uint8_t len) [constructor]
    cls.add_constructor([param('uint8_t', 'type'), param('uint8_t const *', 'buffer'), param('uint8_t', 'len')])
    ## address.h (module 'network'): ns3::Address::Address(ns3::Address const & address) [copy constructor]
    cls.add_constructor([param('ns3::Address const &', 'address')])
    ## address.h (module 'network'): bool ns3::Address::CheckCompatible(uint8_t type, uint8_t len) const [member function]
    cls.add_method('CheckCompatible', 
                   'bool', 
                   [param('uint8_t', 'type'), param('uint8_t', 'len')], 
                   is_const=True)
    ## address.h (module 'network'): uint32_t ns3::Address::CopyAllFrom(uint8_t const * buffer, uint8_t len) [member function]
    cls.add_method('CopyAllFrom', 
                   'uint32_t', 
                   [param('uint8_t const *', 'buffer'), param('uint8_t', 'len')])
    ## address.h (module 'network'): uint32_t ns3::Address::CopyAllTo(uint8_t * buffer, uint8_t len) const [member function]
    cls.add_method('CopyAllTo', 
                   'uint32_t', 
                   [param('uint8_t *', 'buffer'), param('uint8_t', 'len')], 
                   is_const=True)
    ## address.h (module 'network'): uint32_t ns3::Address::CopyFrom(uint8_t const * buffer, uint8_t len) [member function]
    cls.add_method('CopyFrom', 
                   'uint32_t', 
                   [param('uint8_t const *', 'buffer'), param('uint8_t', 'len')])
    ## address.h (module 'network'): uint32_t ns3::Address::CopyTo(uint8_t * buffer) const [member function]
    cls.add_method('CopyTo', 
                   'uint32_t', 
                   [param('uint8_t *', 'buffer')], 
                   is_const=True)
    ## address.h (module 'network'): void ns3::Address::Deserialize(ns3::TagBuffer buffer) [member function]
    cls.add_method('Deserialize', 
                   'void', 
                   [param('ns3::TagBuffer', 'buffer')])
    ## address.h (module 'network'): uint8_t ns3::Address::GetLength() const [member function]
    cls.add_method('GetLength', 
                   'uint8_t', 
                   [], 
                   is_const=True)
    ## address.h (module 'network'): uint32_t ns3::Address::GetSerializedSize() const [member function]
    cls.add_method('GetSerializedSize', 
                   'uint32_t', 
                   [], 
                   is_const=True)
    ## address.h (module 'network'): bool ns3::Address::IsInvalid() const [member function]
    cls.add_method('IsInvalid', 
                   'bool', 
                   [], 
                   is_const=True)
    ## address.h (module 'network'): bool ns3::Address::IsMatchingType(uint8_t type) const [member function]
    cls.add_method('IsMatchingType', 
                   'bool', 
                   [param('uint8_t', 'type')], 
                   is_const=True)
    ## address.h (module 'network'): static uint8_t ns3::Address::Register() [member function]
    cls.add_method('Register', 
                   'uint8_t', 
                   [], 
                   is_static=True)
    ## address.h (module 'network'): void ns3::Address::Serialize(ns3::TagBuffer buffer) const [member function]
    cls.add_method('Serialize', 
                   'void', 
                   [param('ns3::TagBuffer', 'buffer')], 
                   is_const=True)
    return

def register_Ns3ApplicationContainer_methods(root_module, cls):
    ## application-container.h (module 'network'): ns3::ApplicationContainer::ApplicationContainer(ns3::ApplicationContainer const & arg0) [copy constructor]
    cls.add_constructor([param('ns3::ApplicationContainer const &', 'arg0')])
    ## application-container.h (module 'network'): ns3::ApplicationContainer::ApplicationContainer() [constructor]
    cls.add_constructor([])
    ## application-container.h (module 'network'): ns3::ApplicationContainer::ApplicationContainer(ns3::Ptr<ns3::Application> application) [constructor]
    cls.add_constructor([param('ns3::Ptr< ns3::Application >', 'application')])
    ## application-container.h (module 'network'): ns3::ApplicationContainer::ApplicationContainer(std::string name) [constructor]
    cls.add_constructor([param('std::string', 'name')])
    ## application-container.h (module 'network'): void ns3::ApplicationContainer::Add(ns3::ApplicationContainer other) [member function]
    cls.add_method('Add', 
                   'void', 
                   [param('ns3::ApplicationContainer', 'other')])
    ## application-container.h (module 'network'): void ns3::ApplicationContainer::Add(ns3::Ptr<ns3::Application> application) [member function]
    cls.add_method('Add', 
                   'void', 
                   [param('ns3::Ptr< ns3::Application >', 'application')])
    ## application-container.h (module 'network'): void ns3::ApplicationContainer::Add(std::string name) [member function]
    cls.add_method('Add', 
                   'void', 
                   [param('std::string', 'name')])
    ## application-container.h (module 'network'): __gnu_cxx::__normal_iterator<const ns3::Ptr<ns3::Application>*,std::vector<ns3::Ptr<ns3::Application>, std::allocator<ns3::Ptr<ns3::Application> > > > ns3::ApplicationContainer::Begin() const [member function]
    cls.add_method('Begin', 
                   '__gnu_cxx::__normal_iterator< ns3::Ptr< ns3::Application > const, std::vector< ns3::Ptr< ns3::Application > > >', 
                   [], 
                   is_const=True)
    ## application-container.h (module 'network'): __gnu_cxx::__normal_iterator<const ns3::Ptr<ns3::Application>*,std::vector<ns3::Ptr<ns3::Application>, std::allocator<ns3::Ptr<ns3::Application> > > > ns3::ApplicationContainer::End() const [member function]
    cls.add_method('End', 
                   '__gnu_cxx::__normal_iterator< ns3::Ptr< ns3::Application > const, std::vector< ns3::Ptr< ns3::Application > > >', 
                   [], 
                   is_const=True)
    ## application-container.h (module 'network'): ns3::Ptr<ns3::Application> ns3::ApplicationContainer::Get(uint32_t i) const [member function]
    cls.add_method('Get', 
                   'ns3::Ptr< ns3::Application >', 
                   [param('uint32_t', 'i')], 
                   is_const=True)
    ## application-container.h (module 'network'): uint32_t ns3::ApplicationContainer::GetN() const [member function]
    cls.add_method('GetN', 
                   'uint32_t', 
                   [], 
                   is_const=True)
    ## application-container.h (module 'network'): void ns3::ApplicationContainer::Start(ns3::Time start) [member function]
    cls.add_method('Start', 
                   'void', 
                   [param('ns3::Time', 'start')])
    ## application-container.h (module 'network'): void ns3::ApplicationContainer::Stop(ns3::Time stop) [member function]
    cls.add_method('Stop', 
                   'void', 
                   [param('ns3::Time', 'stop')])
    return

def register_Ns3AsciiFile_methods(root_module, cls):
    ## ascii-file.h (module 'network'): ns3::AsciiFile::AsciiFile() [constructor]
    cls.add_constructor([])
    ## ascii-file.h (module 'network'): bool ns3::AsciiFile::Fail() const [member function]
    cls.add_method('Fail', 
                   'bool', 
                   [], 
                   is_const=True)
    ## ascii-file.h (module 'network'): bool ns3::AsciiFile::Eof() const [member function]
    cls.add_method('Eof', 
                   'bool', 
                   [], 
                   is_const=True)
    ## ascii-file.h (module 'network'): void ns3::AsciiFile::Open(std::string const & filename, std::_Ios_Openmode mode) [member function]
    cls.add_method('Open', 
                   'void', 
                   [param('std::string const &', 'filename'), param('std::_Ios_Openmode', 'mode')])
    ## ascii-file.h (module 'network'): void ns3::AsciiFile::Close() [member function]
    cls.add_method('Close', 
                   'void', 
                   [])
    ## ascii-file.h (module 'network'): void ns3::AsciiFile::Read(std::string & line) [member function]
    cls.add_method('Read', 
                   'void', 
                   [param('std::string &', 'line')])
    ## ascii-file.h (module 'network'): static bool ns3::AsciiFile::Diff(std::string const & f1, std::string const & f2, uint64_t & lineNumber) [member function]
    cls.add_method('Diff', 
                   'bool', 
                   [param('std::string const &', 'f1'), param('std::string const &', 'f2'), param('uint64_t &', 'lineNumber')], 
                   is_static=True)
    return

def register_Ns3AsciiTraceHelper_methods(root_module, cls):
    ## trace-helper.h (module 'network'): ns3::AsciiTraceHelper::AsciiTraceHelper(ns3::AsciiTraceHelper const & arg0) [copy constructor]
    cls.add_constructor([param('ns3::AsciiTraceHelper const &', 'arg0')])
    ## trace-helper.h (module 'network'): ns3::AsciiTraceHelper::AsciiTraceHelper() [constructor]
    cls.add_constructor([])
    ## trace-helper.h (module 'network'): ns3::Ptr<ns3::OutputStreamWrapper> ns3::AsciiTraceHelper::CreateFileStream(std::string filename, std::_Ios_Openmode filemode=std::ios_base::out) [member function]
    cls.add_method('CreateFileStream', 
                   'ns3::Ptr< ns3::OutputStreamWrapper >', 
                   [param('std::string', 'filename'), param('std::_Ios_Openmode', 'filemode', default_value='std::ios_base::out')])
    ## trace-helper.h (module 'network'): static void ns3::AsciiTraceHelper::DefaultDequeueSinkWithContext(ns3::Ptr<ns3::OutputStreamWrapper> file, std::string context, ns3::Ptr<ns3::Packet const> p) [member function]
    cls.add_method('DefaultDequeueSinkWithContext', 
                   'void', 
                   [param('ns3::Ptr< ns3::OutputStreamWrapper >', 'file'), param('std::string', 'context'), param('ns3::Ptr< ns3::Packet const >', 'p')], 
                   is_static=True)
    ## trace-helper.h (module 'network'): static void ns3::AsciiTraceHelper::DefaultDequeueSinkWithoutContext(ns3::Ptr<ns3::OutputStreamWrapper> file, ns3::Ptr<ns3::Packet const> p) [member function]
    cls.add_method('DefaultDequeueSinkWithoutContext', 
                   'void', 
                   [param('ns3::Ptr< ns3::OutputStreamWrapper >', 'file'), param('ns3::Ptr< ns3::Packet const >', 'p')], 
                   is_static=True)
    ## trace-helper.h (module 'network'): static void ns3::AsciiTraceHelper::DefaultDropSinkWithContext(ns3::Ptr<ns3::OutputStreamWrapper> file, std::string context, ns3::Ptr<ns3::Packet const> p) [member function]
    cls.add_method('DefaultDropSinkWithContext', 
                   'void', 
                   [param('ns3::Ptr< ns3::OutputStreamWrapper >', 'file'), param('std::string', 'context'), param('ns3::Ptr< ns3::Packet const >', 'p')], 
                   is_static=True)
    ## trace-helper.h (module 'network'): static void ns3::AsciiTraceHelper::DefaultDropSinkWithoutContext(ns3::Ptr<ns3::OutputStreamWrapper> file, ns3::Ptr<ns3::Packet const> p) [member function]
    cls.add_method('DefaultDropSinkWithoutContext', 
                   'void', 
                   [param('ns3::Ptr< ns3::OutputStreamWrapper >', 'file'), param('ns3::Ptr< ns3::Packet const >', 'p')], 
                   is_static=True)
    ## trace-helper.h (module 'network'): static void ns3::AsciiTraceHelper::DefaultEnqueueSinkWithContext(ns3::Ptr<ns3::OutputStreamWrapper> file, std::string context, ns3::Ptr<ns3::Packet const> p) [member function]
    cls.add_method('DefaultEnqueueSinkWithContext', 
                   'void', 
                   [param('ns3::Ptr< ns3::OutputStreamWrapper >', 'file'), param('std::string', 'context'), param('ns3::Ptr< ns3::Packet const >', 'p')], 
                   is_static=True)
    ## trace-helper.h (module 'network'): static void ns3::AsciiTraceHelper::DefaultEnqueueSinkWithoutContext(ns3::Ptr<ns3::OutputStreamWrapper> file, ns3::Ptr<ns3::Packet const> p) [member function]
    cls.add_method('DefaultEnqueueSinkWithoutContext', 
                   'void', 
                   [param('ns3::Ptr< ns3::OutputStreamWrapper >', 'file'), param('ns3::Ptr< ns3::Packet const >', 'p')], 
                   is_static=True)
    ## trace-helper.h (module 'network'): static void ns3::AsciiTraceHelper::DefaultReceiveSinkWithContext(ns3::Ptr<ns3::OutputStreamWrapper> file, std::string context, ns3::Ptr<ns3::Packet const> p) [member function]
    cls.add_method('DefaultReceiveSinkWithContext', 
                   'void', 
                   [param('ns3::Ptr< ns3::OutputStreamWrapper >', 'file'), param('std::string', 'context'), param('ns3::Ptr< ns3::Packet const >', 'p')], 
                   is_static=True)
    ## trace-helper.h (module 'network'): static void ns3::AsciiTraceHelper::DefaultReceiveSinkWithoutContext(ns3::Ptr<ns3::OutputStreamWrapper> file, ns3::Ptr<ns3::Packet const> p) [member function]
    cls.add_method('DefaultReceiveSinkWithoutContext', 
                   'void', 
                   [param('ns3::Ptr< ns3::OutputStreamWrapper >', 'file'), param('ns3::Ptr< ns3::Packet const >', 'p')], 
                   is_static=True)
    ## trace-helper.h (module 'network'): std::string ns3::AsciiTraceHelper::GetFilenameFromDevice(std::string prefix, ns3::Ptr<ns3::NetDevice> device, bool useObjectNames=true) [member function]
    cls.add_method('GetFilenameFromDevice', 
                   'std::string', 
                   [param('std::string', 'prefix'), param('ns3::Ptr< ns3::NetDevice >', 'device'), param('bool', 'useObjectNames', default_value='true')])
    ## trace-helper.h (module 'network'): std::string ns3::AsciiTraceHelper::GetFilenameFromInterfacePair(std::string prefix, ns3::Ptr<ns3::Object> object, uint32_t interface, bool useObjectNames=true) [member function]
    cls.add_method('GetFilenameFromInterfacePair', 
                   'std::string', 
                   [param('std::string', 'prefix'), param('ns3::Ptr< ns3::Object >', 'object'), param('uint32_t', 'interface'), param('bool', 'useObjectNames', default_value='true')])
    return

def register_Ns3AsciiTraceHelperForDevice_methods(root_module, cls):
    ## trace-helper.h (module 'network'): ns3::AsciiTraceHelperForDevice::AsciiTraceHelperForDevice(ns3::AsciiTraceHelperForDevice const & arg0) [copy constructor]
    cls.add_constructor([param('ns3::AsciiTraceHelperForDevice const &', 'arg0')])
    ## trace-helper.h (module 'network'): ns3::AsciiTraceHelperForDevice::AsciiTraceHelperForDevice() [constructor]
    cls.add_constructor([])
    ## trace-helper.h (module 'network'): void ns3::AsciiTraceHelperForDevice::EnableAscii(std::string prefix, ns3::Ptr<ns3::NetDevice> nd, bool explicitFilename=false) [member function]
    cls.add_method('EnableAscii', 
                   'void', 
                   [param('std::string', 'prefix'), param('ns3::Ptr< ns3::NetDevice >', 'nd'), param('bool', 'explicitFilename', default_value='false')])
    ## trace-helper.h (module 'network'): void ns3::AsciiTraceHelperForDevice::EnableAscii(ns3::Ptr<ns3::OutputStreamWrapper> stream, ns3::Ptr<ns3::NetDevice> nd) [member function]
    cls.add_method('EnableAscii', 
                   'void', 
                   [param('ns3::Ptr< ns3::OutputStreamWrapper >', 'stream'), param('ns3::Ptr< ns3::NetDevice >', 'nd')])
    ## trace-helper.h (module 'network'): void ns3::AsciiTraceHelperForDevice::EnableAscii(std::string prefix, std::string ndName, bool explicitFilename=false) [member function]
    cls.add_method('EnableAscii', 
                   'void', 
                   [param('std::string', 'prefix'), param('std::string', 'ndName'), param('bool', 'explicitFilename', default_value='false')])
    ## trace-helper.h (module 'network'): void ns3::AsciiTraceHelperForDevice::EnableAscii(ns3::Ptr<ns3::OutputStreamWrapper> stream, std::string ndName) [member function]
    cls.add_method('EnableAscii', 
                   'void', 
                   [param('ns3::Ptr< ns3::OutputStreamWrapper >', 'stream'), param('std::string', 'ndName')])
    ## trace-helper.h (module 'network'): void ns3::AsciiTraceHelperForDevice::EnableAscii(std::string prefix, ns3::NetDeviceContainer d) [member function]
    cls.add_method('EnableAscii', 
                   'void', 
                   [param('std::string', 'prefix'), param('ns3::NetDeviceContainer', 'd')])
    ## trace-helper.h (module 'network'): void ns3::AsciiTraceHelperForDevice::EnableAscii(ns3::Ptr<ns3::OutputStreamWrapper> stream, ns3::NetDeviceContainer d) [member function]
    cls.add_method('EnableAscii', 
                   'void', 
                   [param('ns3::Ptr< ns3::OutputStreamWrapper >', 'stream'), param('ns3::NetDeviceContainer', 'd')])
    ## trace-helper.h (module 'network'): void ns3::AsciiTraceHelperForDevice::EnableAscii(std::string prefix, ns3::NodeContainer n) [member function]
    cls.add_method('EnableAscii', 
                   'void', 
                   [param('std::string', 'prefix'), param('ns3::NodeContainer', 'n')])
    ## trace-helper.h (module 'network'): void ns3::AsciiTraceHelperForDevice::EnableAscii(ns3::Ptr<ns3::OutputStreamWrapper> stream, ns3::NodeContainer n) [member function]
    cls.add_method('EnableAscii', 
                   'void', 
                   [param('ns3::Ptr< ns3::OutputStreamWrapper >', 'stream'), param('ns3::NodeContainer', 'n')])
    ## trace-helper.h (module 'network'): void ns3::AsciiTraceHelperForDevice::EnableAscii(std::string prefix, uint32_t nodeid, uint32_t deviceid, bool explicitFilename) [member function]
    cls.add_method('EnableAscii', 
                   'void', 
                   [param('std::string', 'prefix'), param('uint32_t', 'nodeid'), param('uint32_t', 'deviceid'), param('bool', 'explicitFilename')])
    ## trace-helper.h (module 'network'): void ns3::AsciiTraceHelperForDevice::EnableAscii(ns3::Ptr<ns3::OutputStreamWrapper> stream, uint32_t nodeid, uint32_t deviceid) [member function]
    cls.add_method('EnableAscii', 
                   'void', 
                   [param('ns3::Ptr< ns3::OutputStreamWrapper >', 'stream'), param('uint32_t', 'nodeid'), param('uint32_t', 'deviceid')])
    ## trace-helper.h (module 'network'): void ns3::AsciiTraceHelperForDevice::EnableAsciiAll(std::string prefix) [member function]
    cls.add_method('EnableAsciiAll', 
                   'void', 
                   [param('std::string', 'prefix')])
    ## trace-helper.h (module 'network'): void ns3::AsciiTraceHelperForDevice::EnableAsciiAll(ns3::Ptr<ns3::OutputStreamWrapper> stream) [member function]
    cls.add_method('EnableAsciiAll', 
                   'void', 
                   [param('ns3::Ptr< ns3::OutputStreamWrapper >', 'stream')])
    ## trace-helper.h (module 'network'): void ns3::AsciiTraceHelperForDevice::EnableAsciiInternal(ns3::Ptr<ns3::OutputStreamWrapper> stream, std::string prefix, ns3::Ptr<ns3::NetDevice> nd, bool explicitFilename) [member function]
    cls.add_method('EnableAsciiInternal', 
                   'void', 
                   [param('ns3::Ptr< ns3::OutputStreamWrapper >', 'stream'), param('std::string', 'prefix'), param('ns3::Ptr< ns3::NetDevice >', 'nd'), param('bool', 'explicitFilename')], 
                   is_pure_virtual=True, is_virtual=True)
    return

def register_Ns3AttributeConstructionList_methods(root_module, cls):
    ## attribute-construction-list.h (module 'core'): ns3::AttributeConstructionList::AttributeConstructionList(ns3::AttributeConstructionList const & arg0) [copy constructor]
    cls.add_constructor([param('ns3::AttributeConstructionList const &', 'arg0')])
    ## attribute-construction-list.h (module 'core'): ns3::AttributeConstructionList::AttributeConstructionList() [constructor]
    cls.add_constructor([])
    ## attribute-construction-list.h (module 'core'): void ns3::AttributeConstructionList::Add(std::string name, ns3::Ptr<ns3::AttributeChecker const> checker, ns3::Ptr<ns3::AttributeValue> value) [member function]
    cls.add_method('Add', 
                   'void', 
                   [param('std::string', 'name'), param('ns3::Ptr< ns3::AttributeChecker const >', 'checker'), param('ns3::Ptr< ns3::AttributeValue >', 'value')])
    ## attribute-construction-list.h (module 'core'): std::_List_const_iterator<ns3::AttributeConstructionList::Item> ns3::AttributeConstructionList::Begin() const [member function]
    cls.add_method('Begin', 
                   'std::_List_const_iterator< ns3::AttributeConstructionList::Item >', 
                   [], 
                   is_const=True)
    ## attribute-construction-list.h (module 'core'): std::_List_const_iterator<ns3::AttributeConstructionList::Item> ns3::AttributeConstructionList::End() const [member function]
    cls.add_method('End', 
                   'std::_List_const_iterator< ns3::AttributeConstructionList::Item >', 
                   [], 
                   is_const=True)
    ## attribute-construction-list.h (module 'core'): ns3::Ptr<ns3::AttributeValue> ns3::AttributeConstructionList::Find(ns3::Ptr<ns3::AttributeChecker const> checker) const [member function]
    cls.add_method('Find', 
                   'ns3::Ptr< ns3::AttributeValue >', 
                   [param('ns3::Ptr< ns3::AttributeChecker const >', 'checker')], 
                   is_const=True)
    return

def register_Ns3AttributeConstructionListItem_methods(root_module, cls):
    ## attribute-construction-list.h (module 'core'): ns3::AttributeConstructionList::Item::Item() [constructor]
    cls.add_constructor([])
    ## attribute-construction-list.h (module 'core'): ns3::AttributeConstructionList::Item::Item(ns3::AttributeConstructionList::Item const & arg0) [copy constructor]
    cls.add_constructor([param('ns3::AttributeConstructionList::Item const &', 'arg0')])
    ## attribute-construction-list.h (module 'core'): ns3::AttributeConstructionList::Item::checker [variable]
    cls.add_instance_attribute('checker', 'ns3::Ptr< ns3::AttributeChecker const >', is_const=False)
    ## attribute-construction-list.h (module 'core'): ns3::AttributeConstructionList::Item::name [variable]
    cls.add_instance_attribute('name', 'std::string', is_const=False)
    ## attribute-construction-list.h (module 'core'): ns3::AttributeConstructionList::Item::value [variable]
    cls.add_instance_attribute('value', 'ns3::Ptr< ns3::AttributeValue >', is_const=False)
    return

def register_Ns3Buffer_methods(root_module, cls):
    ## buffer.h (module 'network'): ns3::Buffer::Buffer() [constructor]
    cls.add_constructor([])
    ## buffer.h (module 'network'): ns3::Buffer::Buffer(uint32_t dataSize) [constructor]
    cls.add_constructor([param('uint32_t', 'dataSize')])
    ## buffer.h (module 'network'): ns3::Buffer::Buffer(uint32_t dataSize, bool initialize) [constructor]
    cls.add_constructor([param('uint32_t', 'dataSize'), param('bool', 'initialize')])
    ## buffer.h (module 'network'): ns3::Buffer::Buffer(ns3::Buffer const & o) [copy constructor]
    cls.add_constructor([param('ns3::Buffer const &', 'o')])
    ## buffer.h (module 'network'): void ns3::Buffer::AddAtEnd(uint32_t end) [member function]
    cls.add_method('AddAtEnd', 
                   'void', 
                   [param('uint32_t', 'end')])
    ## buffer.h (module 'network'): void ns3::Buffer::AddAtEnd(ns3::Buffer const & o) [member function]
    cls.add_method('AddAtEnd', 
                   'void', 
                   [param('ns3::Buffer const &', 'o')])
    ## buffer.h (module 'network'): void ns3::Buffer::AddAtStart(uint32_t start) [member function]
    cls.add_method('AddAtStart', 
                   'void', 
                   [param('uint32_t', 'start')])
    ## buffer.h (module 'network'): ns3::Buffer::Iterator ns3::Buffer::Begin() const [member function]
    cls.add_method('Begin', 
                   'ns3::Buffer::Iterator', 
                   [], 
                   is_const=True)
    ## buffer.h (module 'network'): void ns3::Buffer::CopyData(std::ostream * os, uint32_t size) const [member function]
    cls.add_method('CopyData', 
                   'void', 
                   [param('std::ostream *', 'os'), param('uint32_t', 'size')], 
                   is_const=True)
    ## buffer.h (module 'network'): uint32_t ns3::Buffer::CopyData(uint8_t * buffer, uint32_t size) const [member function]
    cls.add_method('CopyData', 
                   'uint32_t', 
                   [param('uint8_t *', 'buffer'), param('uint32_t', 'size')], 
                   is_const=True)
    ## buffer.h (module 'network'): ns3::Buffer ns3::Buffer::CreateFragment(uint32_t start, uint32_t length) const [member function]
    cls.add_method('CreateFragment', 
                   'ns3::Buffer', 
                   [param('uint32_t', 'start'), param('uint32_t', 'length')], 
                   is_const=True)
    ## buffer.h (module 'network'): uint32_t ns3::Buffer::Deserialize(uint8_t const * buffer, uint32_t size) [member function]
    cls.add_method('Deserialize', 
                   'uint32_t', 
                   [param('uint8_t const *', 'buffer'), param('uint32_t', 'size')])
    ## buffer.h (module 'network'): ns3::Buffer::Iterator ns3::Buffer::End() const [member function]
    cls.add_method('End', 
                   'ns3::Buffer::Iterator', 
                   [], 
                   is_const=True)
    ## buffer.h (module 'network'): uint32_t ns3::Buffer::GetSerializedSize() const [member function]
    cls.add_method('GetSerializedSize', 
                   'uint32_t', 
                   [], 
                   is_const=True)
    ## buffer.h (module 'network'): uint32_t ns3::Buffer::GetSize() const [member function]
    cls.add_method('GetSize', 
                   'uint32_t', 
                   [], 
                   is_const=True)
    ## buffer.h (module 'network'): uint8_t const * ns3::Buffer::PeekData() const [member function]
    cls.add_method('PeekData', 
                   'uint8_t const *', 
                   [], 
                   is_const=True)
    ## buffer.h (module 'network'): void ns3::Buffer::RemoveAtEnd(uint32_t end) [member function]
    cls.add_method('RemoveAtEnd', 
                   'void', 
                   [param('uint32_t', 'end')])
    ## buffer.h (module 'network'): void ns3::Buffer::RemoveAtStart(uint32_t start) [member function]
    cls.add_method('RemoveAtStart', 
                   'void', 
                   [param('uint32_t', 'start')])
    ## buffer.h (module 'network'): uint32_t ns3::Buffer::Serialize(uint8_t * buffer, uint32_t maxSize) const [member function]
    cls.add_method('Serialize', 
                   'uint32_t', 
                   [param('uint8_t *', 'buffer'), param('uint32_t', 'maxSize')], 
                   is_const=True)
    return

def register_Ns3BufferIterator_methods(root_module, cls):
    ## buffer.h (module 'network'): ns3::Buffer::Iterator::Iterator(ns3::Buffer::Iterator const & arg0) [copy constructor]
    cls.add_constructor([param('ns3::Buffer::Iterator const &', 'arg0')])
    ## buffer.h (module 'network'): ns3::Buffer::Iterator::Iterator() [constructor]
    cls.add_constructor([])
    ## buffer.h (module 'network'): uint16_t ns3::Buffer::Iterator::CalculateIpChecksum(uint16_t size) [member function]
    cls.add_method('CalculateIpChecksum', 
                   'uint16_t', 
                   [param('uint16_t', 'size')])
    ## buffer.h (module 'network'): uint16_t ns3::Buffer::Iterator::CalculateIpChecksum(uint16_t size, uint32_t initialChecksum) [member function]
    cls.add_method('CalculateIpChecksum', 
                   'uint16_t', 
                   [param('uint16_t', 'size'), param('uint32_t', 'initialChecksum')])
    ## buffer.h (module 'network'): uint32_t ns3::Buffer::Iterator::GetDistanceFrom(ns3::Buffer::Iterator const & o) const [member function]
    cls.add_method('GetDistanceFrom', 
                   'uint32_t', 
                   [param('ns3::Buffer::Iterator const &', 'o')], 
                   is_const=True)
    ## buffer.h (module 'network'): uint32_t ns3::Buffer::Iterator::GetRemainingSize() const [member function]
    cls.add_method('GetRemainingSize', 
                   'uint32_t', 
                   [], 
                   is_const=True)
    ## buffer.h (module 'network'): uint32_t ns3::Buffer::Iterator::GetSize() const [member function]
    cls.add_method('GetSize', 
                   'uint32_t', 
                   [], 
                   is_const=True)
    ## buffer.h (module 'network'): bool ns3::Buffer::Iterator::IsEnd() const [member function]
    cls.add_method('IsEnd', 
                   'bool', 
                   [], 
                   is_const=True)
    ## buffer.h (module 'network'): bool ns3::Buffer::Iterator::IsStart() const [member function]
    cls.add_method('IsStart', 
                   'bool', 
                   [], 
                   is_const=True)
    ## buffer.h (module 'network'): void ns3::Buffer::Iterator::Next() [member function]
    cls.add_method('Next', 
                   'void', 
                   [])
    ## buffer.h (module 'network'): void ns3::Buffer::Iterator::Next(uint32_t delta) [member function]
    cls.add_method('Next', 
                   'void', 
                   [param('uint32_t', 'delta')])
    ## buffer.h (module 'network'): uint8_t ns3::Buffer::Iterator::PeekU8() [member function]
    cls.add_method('PeekU8', 
                   'uint8_t', 
                   [])
    ## buffer.h (module 'network'): void ns3::Buffer::Iterator::Prev() [member function]
    cls.add_method('Prev', 
                   'void', 
                   [])
    ## buffer.h (module 'network'): void ns3::Buffer::Iterator::Prev(uint32_t delta) [member function]
    cls.add_method('Prev', 
                   'void', 
                   [param('uint32_t', 'delta')])
    ## buffer.h (module 'network'): void ns3::Buffer::Iterator::Read(uint8_t * buffer, uint32_t size) [member function]
    cls.add_method('Read', 
                   'void', 
                   [param('uint8_t *', 'buffer'), param('uint32_t', 'size')])
    ## buffer.h (module 'network'): void ns3::Buffer::Iterator::Read(ns3::Buffer::Iterator start, uint32_t size) [member function]
    cls.add_method('Read', 
                   'void', 
                   [param('ns3::Buffer::Iterator', 'start'), param('uint32_t', 'size')])
    ## buffer.h (module 'network'): uint16_t ns3::Buffer::Iterator::ReadLsbtohU16() [member function]
    cls.add_method('ReadLsbtohU16', 
                   'uint16_t', 
                   [])
    ## buffer.h (module 'network'): uint32_t ns3::Buffer::Iterator::ReadLsbtohU32() [member function]
    cls.add_method('ReadLsbtohU32', 
                   'uint32_t', 
                   [])
    ## buffer.h (module 'network'): uint64_t ns3::Buffer::Iterator::ReadLsbtohU64() [member function]
    cls.add_method('ReadLsbtohU64', 
                   'uint64_t', 
                   [])
    ## buffer.h (module 'network'): uint16_t ns3::Buffer::Iterator::ReadNtohU16() [member function]
    cls.add_method('ReadNtohU16', 
                   'uint16_t', 
                   [])
    ## buffer.h (module 'network'): uint32_t ns3::Buffer::Iterator::ReadNtohU32() [member function]
    cls.add_method('ReadNtohU32', 
                   'uint32_t', 
                   [])
    ## buffer.h (module 'network'): uint64_t ns3::Buffer::Iterator::ReadNtohU64() [member function]
    cls.add_method('ReadNtohU64', 
                   'uint64_t', 
                   [])
    ## buffer.h (module 'network'): uint16_t ns3::Buffer::Iterator::ReadU16() [member function]
    cls.add_method('ReadU16', 
                   'uint16_t', 
                   [])
    ## buffer.h (module 'network'): uint32_t ns3::Buffer::Iterator::ReadU32() [member function]
    cls.add_method('ReadU32', 
                   'uint32_t', 
                   [])
    ## buffer.h (module 'network'): uint64_t ns3::Buffer::Iterator::ReadU64() [member function]
    cls.add_method('ReadU64', 
                   'uint64_t', 
                   [])
    ## buffer.h (module 'network'): uint8_t ns3::Buffer::Iterator::ReadU8() [member function]
    cls.add_method('ReadU8', 
                   'uint8_t', 
                   [])
    ## buffer.h (module 'network'): void ns3::Buffer::Iterator::Write(uint8_t const * buffer, uint32_t size) [member function]
    cls.add_method('Write', 
                   'void', 
                   [param('uint8_t const *', 'buffer'), param('uint32_t', 'size')])
    ## buffer.h (module 'network'): void ns3::Buffer::Iterator::Write(ns3::Buffer::Iterator start, ns3::Buffer::Iterator end) [member function]
    cls.add_method('Write', 
                   'void', 
                   [param('ns3::Buffer::Iterator', 'start'), param('ns3::Buffer::Iterator', 'end')])
    ## buffer.h (module 'network'): void ns3::Buffer::Iterator::WriteHtolsbU16(uint16_t data) [member function]
    cls.add_method('WriteHtolsbU16', 
                   'void', 
                   [param('uint16_t', 'data')])
    ## buffer.h (module 'network'): void ns3::Buffer::Iterator::WriteHtolsbU32(uint32_t data) [member function]
    cls.add_method('WriteHtolsbU32', 
                   'void', 
                   [param('uint32_t', 'data')])
    ## buffer.h (module 'network'): void ns3::Buffer::Iterator::WriteHtolsbU64(uint64_t data) [member function]
    cls.add_method('WriteHtolsbU64', 
                   'void', 
                   [param('uint64_t', 'data')])
    ## buffer.h (module 'network'): void ns3::Buffer::Iterator::WriteHtonU16(uint16_t data) [member function]
    cls.add_method('WriteHtonU16', 
                   'void', 
                   [param('uint16_t', 'data')])
    ## buffer.h (module 'network'): void ns3::Buffer::Iterator::WriteHtonU32(uint32_t data) [member function]
    cls.add_method('WriteHtonU32', 
                   'void', 
                   [param('uint32_t', 'data')])
    ## buffer.h (module 'network'): void ns3::Buffer::Iterator::WriteHtonU64(uint64_t data) [member function]
    cls.add_method('WriteHtonU64', 
                   'void', 
                   [param('uint64_t', 'data')])
    ## buffer.h (module 'network'): void ns3::Buffer::Iterator::WriteU16(uint16_t data) [member function]
    cls.add_method('WriteU16', 
                   'void', 
                   [param('uint16_t', 'data')])
    ## buffer.h (module 'network'): void ns3::Buffer::Iterator::WriteU32(uint32_t data) [member function]
    cls.add_method('WriteU32', 
                   'void', 
                   [param('uint32_t', 'data')])
    ## buffer.h (module 'network'): void ns3::Buffer::Iterator::WriteU64(uint64_t data) [member function]
    cls.add_method('WriteU64', 
                   'void', 
                   [param('uint64_t', 'data')])
    ## buffer.h (module 'network'): void ns3::Buffer::Iterator::WriteU8(uint8_t data) [member function]
    cls.add_method('WriteU8', 
                   'void', 
                   [param('uint8_t', 'data')])
    ## buffer.h (module 'network'): void ns3::Buffer::Iterator::WriteU8(uint8_t data, uint32_t len) [member function]
    cls.add_method('WriteU8', 
                   'void', 
                   [param('uint8_t', 'data'), param('uint32_t', 'len')])
    return

def register_Ns3BulkSendHelper_methods(root_module, cls):
    ## bulk-send-helper.h (module 'applications'): ns3::BulkSendHelper::BulkSendHelper(ns3::BulkSendHelper const & arg0) [copy constructor]
    cls.add_constructor([param('ns3::BulkSendHelper const &', 'arg0')])
    ## bulk-send-helper.h (module 'applications'): ns3::BulkSendHelper::BulkSendHelper(std::string protocol, ns3::Address address) [constructor]
    cls.add_constructor([param('std::string', 'protocol'), param('ns3::Address', 'address')])
    ## bulk-send-helper.h (module 'applications'): ns3::ApplicationContainer ns3::BulkSendHelper::Install(ns3::NodeContainer c) const [member function]
    cls.add_method('Install', 
                   'ns3::ApplicationContainer', 
                   [param('ns3::NodeContainer', 'c')], 
                   is_const=True)
    ## bulk-send-helper.h (module 'applications'): ns3::ApplicationContainer ns3::BulkSendHelper::Install(ns3::Ptr<ns3::Node> node) const [member function]
    cls.add_method('Install', 
                   'ns3::ApplicationContainer', 
                   [param('ns3::Ptr< ns3::Node >', 'node')], 
                   is_const=True)
    ## bulk-send-helper.h (module 'applications'): ns3::ApplicationContainer ns3::BulkSendHelper::Install(std::string nodeName) const [member function]
    cls.add_method('Install', 
                   'ns3::ApplicationContainer', 
                   [param('std::string', 'nodeName')], 
                   is_const=True)
    ## bulk-send-helper.h (module 'applications'): void ns3::BulkSendHelper::SetAttribute(std::string name, ns3::AttributeValue const & value) [member function]
    cls.add_method('SetAttribute', 
                   'void', 
                   [param('std::string', 'name'), param('ns3::AttributeValue const &', 'value')])
    return

def register_Ns3ByteTagIterator_methods(root_module, cls):
    ## packet.h (module 'network'): ns3::ByteTagIterator::ByteTagIterator(ns3::ByteTagIterator const & arg0) [copy constructor]
    cls.add_constructor([param('ns3::ByteTagIterator const &', 'arg0')])
    ## packet.h (module 'network'): bool ns3::ByteTagIterator::HasNext() const [member function]
    cls.add_method('HasNext', 
                   'bool', 
                   [], 
                   is_const=True)
    ## packet.h (module 'network'): ns3::ByteTagIterator::Item ns3::ByteTagIterator::Next() [member function]
    cls.add_method('Next', 
                   'ns3::ByteTagIterator::Item', 
                   [])
    return

def register_Ns3ByteTagIteratorItem_methods(root_module, cls):
    ## packet.h (module 'network'): ns3::ByteTagIterator::Item::Item(ns3::ByteTagIterator::Item const & arg0) [copy constructor]
    cls.add_constructor([param('ns3::ByteTagIterator::Item const &', 'arg0')])
    ## packet.h (module 'network'): uint32_t ns3::ByteTagIterator::Item::GetEnd() const [member function]
    cls.add_method('GetEnd', 
                   'uint32_t', 
                   [], 
                   is_const=True)
    ## packet.h (module 'network'): uint32_t ns3::ByteTagIterator::Item::GetStart() const [member function]
    cls.add_method('GetStart', 
                   'uint32_t', 
                   [], 
                   is_const=True)
    ## packet.h (module 'network'): void ns3::ByteTagIterator::Item::GetTag(ns3::Tag & tag) const [member function]
    cls.add_method('GetTag', 
                   'void', 
                   [param('ns3::Tag &', 'tag')], 
                   is_const=True)
    ## packet.h (module 'network'): ns3::TypeId ns3::ByteTagIterator::Item::GetTypeId() const [member function]
    cls.add_method('GetTypeId', 
                   'ns3::TypeId', 
                   [], 
                   is_const=True)
    return

def register_Ns3ByteTagList_methods(root_module, cls):
    ## byte-tag-list.h (module 'network'): ns3::ByteTagList::ByteTagList() [constructor]
    cls.add_constructor([])
    ## byte-tag-list.h (module 'network'): ns3::ByteTagList::ByteTagList(ns3::ByteTagList const & o) [copy constructor]
    cls.add_constructor([param('ns3::ByteTagList const &', 'o')])
    ## byte-tag-list.h (module 'network'): ns3::TagBuffer ns3::ByteTagList::Add(ns3::TypeId tid, uint32_t bufferSize, int32_t start, int32_t end) [member function]
    cls.add_method('Add', 
                   'ns3::TagBuffer', 
                   [param('ns3::TypeId', 'tid'), param('uint32_t', 'bufferSize'), param('int32_t', 'start'), param('int32_t', 'end')])
    ## byte-tag-list.h (module 'network'): void ns3::ByteTagList::Add(ns3::ByteTagList const & o) [member function]
    cls.add_method('Add', 
                   'void', 
                   [param('ns3::ByteTagList const &', 'o')])
    ## byte-tag-list.h (module 'network'): void ns3::ByteTagList::AddAtEnd(int32_t appendOffset) [member function]
    cls.add_method('AddAtEnd', 
                   'void', 
                   [param('int32_t', 'appendOffset')])
    ## byte-tag-list.h (module 'network'): void ns3::ByteTagList::AddAtStart(int32_t prependOffset) [member function]
    cls.add_method('AddAtStart', 
                   'void', 
                   [param('int32_t', 'prependOffset')])
    ## byte-tag-list.h (module 'network'): void ns3::ByteTagList::Adjust(int32_t adjustment) [member function]
    cls.add_method('Adjust', 
                   'void', 
                   [param('int32_t', 'adjustment')])
    ## byte-tag-list.h (module 'network'): ns3::ByteTagList::Iterator ns3::ByteTagList::Begin(int32_t offsetStart, int32_t offsetEnd) const [member function]
    cls.add_method('Begin', 
                   'ns3::ByteTagList::Iterator', 
                   [param('int32_t', 'offsetStart'), param('int32_t', 'offsetEnd')], 
                   is_const=True)
    ## byte-tag-list.h (module 'network'): void ns3::ByteTagList::RemoveAll() [member function]
    cls.add_method('RemoveAll', 
                   'void', 
                   [])
    return

def register_Ns3ByteTagListIterator_methods(root_module, cls):
    ## byte-tag-list.h (module 'network'): ns3::ByteTagList::Iterator::Iterator(ns3::ByteTagList::Iterator const & arg0) [copy constructor]
    cls.add_constructor([param('ns3::ByteTagList::Iterator const &', 'arg0')])
    ## byte-tag-list.h (module 'network'): uint32_t ns3::ByteTagList::Iterator::GetOffsetStart() const [member function]
    cls.add_method('GetOffsetStart', 
                   'uint32_t', 
                   [], 
                   is_const=True)
    ## byte-tag-list.h (module 'network'): bool ns3::ByteTagList::Iterator::HasNext() const [member function]
    cls.add_method('HasNext', 
                   'bool', 
                   [], 
                   is_const=True)
    ## byte-tag-list.h (module 'network'): ns3::ByteTagList::Iterator::Item ns3::ByteTagList::Iterator::Next() [member function]
    cls.add_method('Next', 
                   'ns3::ByteTagList::Iterator::Item', 
                   [])
    return

def register_Ns3ByteTagListIteratorItem_methods(root_module, cls):
    ## byte-tag-list.h (module 'network'): ns3::ByteTagList::Iterator::Item::Item(ns3::ByteTagList::Iterator::Item const & arg0) [copy constructor]
    cls.add_constructor([param('ns3::ByteTagList::Iterator::Item const &', 'arg0')])
    ## byte-tag-list.h (module 'network'): ns3::ByteTagList::Iterator::Item::Item(ns3::TagBuffer buf) [constructor]
    cls.add_constructor([param('ns3::TagBuffer', 'buf')])
    ## byte-tag-list.h (module 'network'): ns3::ByteTagList::Iterator::Item::buf [variable]
    cls.add_instance_attribute('buf', 'ns3::TagBuffer', is_const=False)
    ## byte-tag-list.h (module 'network'): ns3::ByteTagList::Iterator::Item::end [variable]
    cls.add_instance_attribute('end', 'int32_t', is_const=False)
    ## byte-tag-list.h (module 'network'): ns3::ByteTagList::Iterator::Item::size [variable]
    cls.add_instance_attribute('size', 'uint32_t', is_const=False)
    ## byte-tag-list.h (module 'network'): ns3::ByteTagList::Iterator::Item::start [variable]
    cls.add_instance_attribute('start', 'int32_t', is_const=False)
    ## byte-tag-list.h (module 'network'): ns3::ByteTagList::Iterator::Item::tid [variable]
    cls.add_instance_attribute('tid', 'ns3::TypeId', is_const=False)
    return

def register_Ns3CallbackBase_methods(root_module, cls):
    ## callback.h (module 'core'): ns3::CallbackBase::CallbackBase(ns3::CallbackBase const & arg0) [copy constructor]
    cls.add_constructor([param('ns3::CallbackBase const &', 'arg0')])
    ## callback.h (module 'core'): ns3::CallbackBase::CallbackBase() [constructor]
    cls.add_constructor([])
    ## callback.h (module 'core'): ns3::Ptr<ns3::CallbackImplBase> ns3::CallbackBase::GetImpl() const [member function]
    cls.add_method('GetImpl', 
                   'ns3::Ptr< ns3::CallbackImplBase >', 
                   [], 
                   is_const=True)
    ## callback.h (module 'core'): ns3::CallbackBase::CallbackBase(ns3::Ptr<ns3::CallbackImplBase> impl) [constructor]
    cls.add_constructor([param('ns3::Ptr< ns3::CallbackImplBase >', 'impl')], 
                        visibility='protected')
    return

def register_Ns3ChannelList_methods(root_module, cls):
    ## channel-list.h (module 'network'): ns3::ChannelList::ChannelList() [constructor]
    cls.add_constructor([])
    ## channel-list.h (module 'network'): ns3::ChannelList::ChannelList(ns3::ChannelList const & arg0) [copy constructor]
    cls.add_constructor([param('ns3::ChannelList const &', 'arg0')])
    ## channel-list.h (module 'network'): static uint32_t ns3::ChannelList::Add(ns3::Ptr<ns3::Channel> channel) [member function]
    cls.add_method('Add', 
                   'uint32_t', 
                   [param('ns3::Ptr< ns3::Channel >', 'channel')], 
                   is_static=True)
    ## channel-list.h (module 'network'): static __gnu_cxx::__normal_iterator<const ns3::Ptr<ns3::Channel>*,std::vector<ns3::Ptr<ns3::Channel>, std::allocator<ns3::Ptr<ns3::Channel> > > > ns3::ChannelList::Begin() [member function]
    cls.add_method('Begin', 
                   '__gnu_cxx::__normal_iterator< ns3::Ptr< ns3::Channel > const, std::vector< ns3::Ptr< ns3::Channel > > >', 
                   [], 
                   is_static=True)
    ## channel-list.h (module 'network'): static __gnu_cxx::__normal_iterator<const ns3::Ptr<ns3::Channel>*,std::vector<ns3::Ptr<ns3::Channel>, std::allocator<ns3::Ptr<ns3::Channel> > > > ns3::ChannelList::End() [member function]
    cls.add_method('End', 
                   '__gnu_cxx::__normal_iterator< ns3::Ptr< ns3::Channel > const, std::vector< ns3::Ptr< ns3::Channel > > >', 
                   [], 
                   is_static=True)
    ## channel-list.h (module 'network'): static ns3::Ptr<ns3::Channel> ns3::ChannelList::GetChannel(uint32_t n) [member function]
    cls.add_method('GetChannel', 
                   'ns3::Ptr< ns3::Channel >', 
                   [param('uint32_t', 'n')], 
                   is_static=True)
    ## channel-list.h (module 'network'): static uint32_t ns3::ChannelList::GetNChannels() [member function]
    cls.add_method('GetNChannels', 
                   'uint32_t', 
                   [], 
                   is_static=True)
    return

def register_Ns3DataOutputCallback_methods(root_module, cls):
    ## data-output-interface.h (module 'stats'): ns3::DataOutputCallback::DataOutputCallback() [constructor]
    cls.add_constructor([])
    ## data-output-interface.h (module 'stats'): ns3::DataOutputCallback::DataOutputCallback(ns3::DataOutputCallback const & arg0) [copy constructor]
    cls.add_constructor([param('ns3::DataOutputCallback const &', 'arg0')])
    ## data-output-interface.h (module 'stats'): void ns3::DataOutputCallback::OutputSingleton(std::string key, std::string variable, int val) [member function]
    cls.add_method('OutputSingleton', 
                   'void', 
                   [param('std::string', 'key'), param('std::string', 'variable'), param('int', 'val')], 
                   is_pure_virtual=True, is_virtual=True)
    ## data-output-interface.h (module 'stats'): void ns3::DataOutputCallback::OutputSingleton(std::string key, std::string variable, uint32_t val) [member function]
    cls.add_method('OutputSingleton', 
                   'void', 
                   [param('std::string', 'key'), param('std::string', 'variable'), param('uint32_t', 'val')], 
                   is_pure_virtual=True, is_virtual=True)
    ## data-output-interface.h (module 'stats'): void ns3::DataOutputCallback::OutputSingleton(std::string key, std::string variable, double val) [member function]
    cls.add_method('OutputSingleton', 
                   'void', 
                   [param('std::string', 'key'), param('std::string', 'variable'), param('double', 'val')], 
                   is_pure_virtual=True, is_virtual=True)
    ## data-output-interface.h (module 'stats'): void ns3::DataOutputCallback::OutputSingleton(std::string key, std::string variable, std::string val) [member function]
    cls.add_method('OutputSingleton', 
                   'void', 
                   [param('std::string', 'key'), param('std::string', 'variable'), param('std::string', 'val')], 
                   is_pure_virtual=True, is_virtual=True)
    ## data-output-interface.h (module 'stats'): void ns3::DataOutputCallback::OutputSingleton(std::string key, std::string variable, ns3::Time val) [member function]
    cls.add_method('OutputSingleton', 
                   'void', 
                   [param('std::string', 'key'), param('std::string', 'variable'), param('ns3::Time', 'val')], 
                   is_pure_virtual=True, is_virtual=True)
    ## data-output-interface.h (module 'stats'): void ns3::DataOutputCallback::OutputStatistic(std::string key, std::string variable, ns3::StatisticalSummary const * statSum) [member function]
    cls.add_method('OutputStatistic', 
                   'void', 
                   [param('std::string', 'key'), param('std::string', 'variable'), param('ns3::StatisticalSummary const *', 'statSum')], 
                   is_pure_virtual=True, is_virtual=True)
    return

def register_Ns3DataRate_methods(root_module, cls):
    cls.add_output_stream_operator()
    cls.add_binary_comparison_operator('!=')
    cls.add_binary_comparison_operator('<')
    cls.add_binary_comparison_operator('<=')
    cls.add_binary_comparison_operator('==')
    cls.add_binary_comparison_operator('>')
    cls.add_binary_comparison_operator('>=')
    ## data-rate.h (module 'network'): ns3::DataRate::DataRate(ns3::DataRate const & arg0) [copy constructor]
    cls.add_constructor([param('ns3::DataRate const &', 'arg0')])
    ## data-rate.h (module 'network'): ns3::DataRate::DataRate() [constructor]
    cls.add_constructor([])
    ## data-rate.h (module 'network'): ns3::DataRate::DataRate(uint64_t bps) [constructor]
    cls.add_constructor([param('uint64_t', 'bps')])
    ## data-rate.h (module 'network'): ns3::DataRate::DataRate(std::string rate) [constructor]
    cls.add_constructor([param('std::string', 'rate')])
    ## data-rate.h (module 'network'): ns3::Time ns3::DataRate::CalculateBitsTxTime(uint32_t bits) const [member function]
    cls.add_method('CalculateBitsTxTime', 
                   'ns3::Time', 
                   [param('uint32_t', 'bits')], 
                   is_const=True)
    ## data-rate.h (module 'network'): ns3::Time ns3::DataRate::CalculateBytesTxTime(uint32_t bytes) const [member function]
    cls.add_method('CalculateBytesTxTime', 
                   'ns3::Time', 
                   [param('uint32_t', 'bytes')], 
                   is_const=True)
    ## data-rate.h (module 'network'): double ns3::DataRate::CalculateTxTime(uint32_t bytes) const [member function]
    cls.add_method('CalculateTxTime', 
                   'double', 
                   [param('uint32_t', 'bytes')], 
                   deprecated=True, is_const=True)
    ## data-rate.h (module 'network'): uint64_t ns3::DataRate::GetBitRate() const [member function]
    cls.add_method('GetBitRate', 
                   'uint64_t', 
                   [], 
                   is_const=True)
    return

def register_Ns3DelayJitterEstimation_methods(root_module, cls):
    ## delay-jitter-estimation.h (module 'network'): ns3::DelayJitterEstimation::DelayJitterEstimation(ns3::DelayJitterEstimation const & arg0) [copy constructor]
    cls.add_constructor([param('ns3::DelayJitterEstimation const &', 'arg0')])
    ## delay-jitter-estimation.h (module 'network'): ns3::DelayJitterEstimation::DelayJitterEstimation() [constructor]
    cls.add_constructor([])
    ## delay-jitter-estimation.h (module 'network'): ns3::Time ns3::DelayJitterEstimation::GetLastDelay() const [member function]
    cls.add_method('GetLastDelay', 
                   'ns3::Time', 
                   [], 
                   is_const=True)
    ## delay-jitter-estimation.h (module 'network'): uint64_t ns3::DelayJitterEstimation::GetLastJitter() const [member function]
    cls.add_method('GetLastJitter', 
                   'uint64_t', 
                   [], 
                   is_const=True)
    ## delay-jitter-estimation.h (module 'network'): static void ns3::DelayJitterEstimation::PrepareTx(ns3::Ptr<ns3::Packet const> packet) [member function]
    cls.add_method('PrepareTx', 
                   'void', 
                   [param('ns3::Ptr< ns3::Packet const >', 'packet')], 
                   is_static=True)
    ## delay-jitter-estimation.h (module 'network'): void ns3::DelayJitterEstimation::RecordRx(ns3::Ptr<ns3::Packet const> packet) [member function]
    cls.add_method('RecordRx', 
                   'void', 
                   [param('ns3::Ptr< ns3::Packet const >', 'packet')])
    return

def register_Ns3EventId_methods(root_module, cls):
    cls.add_binary_comparison_operator('!=')
    cls.add_binary_comparison_operator('==')
    ## event-id.h (module 'core'): ns3::EventId::EventId(ns3::EventId const & arg0) [copy constructor]
    cls.add_constructor([param('ns3::EventId const &', 'arg0')])
    ## event-id.h (module 'core'): ns3::EventId::EventId() [constructor]
    cls.add_constructor([])
    ## event-id.h (module 'core'): ns3::EventId::EventId(ns3::Ptr<ns3::EventImpl> const & impl, uint64_t ts, uint32_t context, uint32_t uid) [constructor]
    cls.add_constructor([param('ns3::Ptr< ns3::EventImpl > const &', 'impl'), param('uint64_t', 'ts'), param('uint32_t', 'context'), param('uint32_t', 'uid')])
    ## event-id.h (module 'core'): void ns3::EventId::Cancel() [member function]
    cls.add_method('Cancel', 
                   'void', 
                   [])
    ## event-id.h (module 'core'): uint32_t ns3::EventId::GetContext() const [member function]
    cls.add_method('GetContext', 
                   'uint32_t', 
                   [], 
                   is_const=True)
    ## event-id.h (module 'core'): uint64_t ns3::EventId::GetTs() const [member function]
    cls.add_method('GetTs', 
                   'uint64_t', 
                   [], 
                   is_const=True)
    ## event-id.h (module 'core'): uint32_t ns3::EventId::GetUid() const [member function]
    cls.add_method('GetUid', 
                   'uint32_t', 
                   [], 
                   is_const=True)
    ## event-id.h (module 'core'): bool ns3::EventId::IsExpired() const [member function]
    cls.add_method('IsExpired', 
                   'bool', 
                   [], 
                   is_const=True)
    ## event-id.h (module 'core'): bool ns3::EventId::IsRunning() const [member function]
    cls.add_method('IsRunning', 
                   'bool', 
                   [], 
                   is_const=True)
    ## event-id.h (module 'core'): ns3::EventImpl * ns3::EventId::PeekEventImpl() const [member function]
    cls.add_method('PeekEventImpl', 
                   'ns3::EventImpl *', 
                   [], 
                   is_const=True)
    return

def register_Ns3Hasher_methods(root_module, cls):
    ## hash.h (module 'core'): ns3::Hasher::Hasher(ns3::Hasher const & arg0) [copy constructor]
    cls.add_constructor([param('ns3::Hasher const &', 'arg0')])
    ## hash.h (module 'core'): ns3::Hasher::Hasher() [constructor]
    cls.add_constructor([])
    ## hash.h (module 'core'): ns3::Hasher::Hasher(ns3::Ptr<ns3::Hash::Implementation> hp) [constructor]
    cls.add_constructor([param('ns3::Ptr< ns3::Hash::Implementation >', 'hp')])
    ## hash.h (module 'core'): uint32_t ns3::Hasher::GetHash32(char const * buffer, size_t const size) [member function]
    cls.add_method('GetHash32', 
                   'uint32_t', 
                   [param('char const *', 'buffer'), param('size_t const', 'size')])
    ## hash.h (module 'core'): uint32_t ns3::Hasher::GetHash32(std::string const s) [member function]
    cls.add_method('GetHash32', 
                   'uint32_t', 
                   [param('std::string const', 's')])
    ## hash.h (module 'core'): uint64_t ns3::Hasher::GetHash64(char const * buffer, size_t const size) [member function]
    cls.add_method('GetHash64', 
                   'uint64_t', 
                   [param('char const *', 'buffer'), param('size_t const', 'size')])
    ## hash.h (module 'core'): uint64_t ns3::Hasher::GetHash64(std::string const s) [member function]
    cls.add_method('GetHash64', 
                   'uint64_t', 
                   [param('std::string const', 's')])
    ## hash.h (module 'core'): ns3::Hasher & ns3::Hasher::clear() [member function]
    cls.add_method('clear', 
                   'ns3::Hasher &', 
                   [])
    return

def register_Ns3Inet6SocketAddress_methods(root_module, cls):
    ## inet6-socket-address.h (module 'network'): ns3::Inet6SocketAddress::Inet6SocketAddress(ns3::Inet6SocketAddress const & arg0) [copy constructor]
    cls.add_constructor([param('ns3::Inet6SocketAddress const &', 'arg0')])
    ## inet6-socket-address.h (module 'network'): ns3::Inet6SocketAddress::Inet6SocketAddress(ns3::Ipv6Address ipv6, uint16_t port) [constructor]
    cls.add_constructor([param('ns3::Ipv6Address', 'ipv6'), param('uint16_t', 'port')])
    ## inet6-socket-address.h (module 'network'): ns3::Inet6SocketAddress::Inet6SocketAddress(ns3::Ipv6Address ipv6) [constructor]
    cls.add_constructor([param('ns3::Ipv6Address', 'ipv6')])
    ## inet6-socket-address.h (module 'network'): ns3::Inet6SocketAddress::Inet6SocketAddress(uint16_t port) [constructor]
    cls.add_constructor([param('uint16_t', 'port')])
    ## inet6-socket-address.h (module 'network'): ns3::Inet6SocketAddress::Inet6SocketAddress(char const * ipv6, uint16_t port) [constructor]
    cls.add_constructor([param('char const *', 'ipv6'), param('uint16_t', 'port')])
    ## inet6-socket-address.h (module 'network'): ns3::Inet6SocketAddress::Inet6SocketAddress(char const * ipv6) [constructor]
    cls.add_constructor([param('char const *', 'ipv6')])
    ## inet6-socket-address.h (module 'network'): static ns3::Inet6SocketAddress ns3::Inet6SocketAddress::ConvertFrom(ns3::Address const & addr) [member function]
    cls.add_method('ConvertFrom', 
                   'ns3::Inet6SocketAddress', 
                   [param('ns3::Address const &', 'addr')], 
                   is_static=True)
    ## inet6-socket-address.h (module 'network'): ns3::Ipv6Address ns3::Inet6SocketAddress::GetIpv6() const [member function]
    cls.add_method('GetIpv6', 
                   'ns3::Ipv6Address', 
                   [], 
                   is_const=True)
    ## inet6-socket-address.h (module 'network'): uint16_t ns3::Inet6SocketAddress::GetPort() const [member function]
    cls.add_method('GetPort', 
                   'uint16_t', 
                   [], 
                   is_const=True)
    ## inet6-socket-address.h (module 'network'): static bool ns3::Inet6SocketAddress::IsMatchingType(ns3::Address const & addr) [member function]
    cls.add_method('IsMatchingType', 
                   'bool', 
                   [param('ns3::Address const &', 'addr')], 
                   is_static=True)
    ## inet6-socket-address.h (module 'network'): void ns3::Inet6SocketAddress::SetIpv6(ns3::Ipv6Address ipv6) [member function]
    cls.add_method('SetIpv6', 
                   'void', 
                   [param('ns3::Ipv6Address', 'ipv6')])
    ## inet6-socket-address.h (module 'network'): void ns3::Inet6SocketAddress::SetPort(uint16_t port) [member function]
    cls.add_method('SetPort', 
                   'void', 
                   [param('uint16_t', 'port')])
    return

def register_Ns3InetSocketAddress_methods(root_module, cls):
    ## inet-socket-address.h (module 'network'): ns3::InetSocketAddress::InetSocketAddress(ns3::InetSocketAddress const & arg0) [copy constructor]
    cls.add_constructor([param('ns3::InetSocketAddress const &', 'arg0')])
    ## inet-socket-address.h (module 'network'): ns3::InetSocketAddress::InetSocketAddress(ns3::Ipv4Address ipv4, uint16_t port) [constructor]
    cls.add_constructor([param('ns3::Ipv4Address', 'ipv4'), param('uint16_t', 'port')])
    ## inet-socket-address.h (module 'network'): ns3::InetSocketAddress::InetSocketAddress(ns3::Ipv4Address ipv4) [constructor]
    cls.add_constructor([param('ns3::Ipv4Address', 'ipv4')])
    ## inet-socket-address.h (module 'network'): ns3::InetSocketAddress::InetSocketAddress(uint16_t port) [constructor]
    cls.add_constructor([param('uint16_t', 'port')])
    ## inet-socket-address.h (module 'network'): ns3::InetSocketAddress::InetSocketAddress(char const * ipv4, uint16_t port) [constructor]
    cls.add_constructor([param('char const *', 'ipv4'), param('uint16_t', 'port')])
    ## inet-socket-address.h (module 'network'): ns3::InetSocketAddress::InetSocketAddress(char const * ipv4) [constructor]
    cls.add_constructor([param('char const *', 'ipv4')])
    ## inet-socket-address.h (module 'network'): static ns3::InetSocketAddress ns3::InetSocketAddress::ConvertFrom(ns3::Address const & address) [member function]
    cls.add_method('ConvertFrom', 
                   'ns3::InetSocketAddress', 
                   [param('ns3::Address const &', 'address')], 
                   is_static=True)
    ## inet-socket-address.h (module 'network'): ns3::Ipv4Address ns3::InetSocketAddress::GetIpv4() const [member function]
    cls.add_method('GetIpv4', 
                   'ns3::Ipv4Address', 
                   [], 
                   is_const=True)
    ## inet-socket-address.h (module 'network'): uint16_t ns3::InetSocketAddress::GetPort() const [member function]
    cls.add_method('GetPort', 
                   'uint16_t', 
                   [], 
                   is_const=True)
    ## inet-socket-address.h (module 'network'): uint8_t ns3::InetSocketAddress::GetTos() const [member function]
    cls.add_method('GetTos', 
                   'uint8_t', 
                   [], 
                   is_const=True)
    ## inet-socket-address.h (module 'network'): static bool ns3::InetSocketAddress::IsMatchingType(ns3::Address const & address) [member function]
    cls.add_method('IsMatchingType', 
                   'bool', 
                   [param('ns3::Address const &', 'address')], 
                   is_static=True)
    ## inet-socket-address.h (module 'network'): void ns3::InetSocketAddress::SetIpv4(ns3::Ipv4Address address) [member function]
    cls.add_method('SetIpv4', 
                   'void', 
                   [param('ns3::Ipv4Address', 'address')])
    ## inet-socket-address.h (module 'network'): void ns3::InetSocketAddress::SetPort(uint16_t port) [member function]
    cls.add_method('SetPort', 
                   'void', 
                   [param('uint16_t', 'port')])
    ## inet-socket-address.h (module 'network'): void ns3::InetSocketAddress::SetTos(uint8_t tos) [member function]
    cls.add_method('SetTos', 
                   'void', 
                   [param('uint8_t', 'tos')])
    return

def register_Ns3Ipv4Address_methods(root_module, cls):
    cls.add_binary_comparison_operator('!=')
    cls.add_binary_comparison_operator('<')
    cls.add_output_stream_operator()
    cls.add_binary_comparison_operator('==')
    ## ipv4-address.h (module 'network'): ns3::Ipv4Address::Ipv4Address(ns3::Ipv4Address const & arg0) [copy constructor]
    cls.add_constructor([param('ns3::Ipv4Address const &', 'arg0')])
    ## ipv4-address.h (module 'network'): ns3::Ipv4Address::Ipv4Address() [constructor]
    cls.add_constructor([])
    ## ipv4-address.h (module 'network'): ns3::Ipv4Address::Ipv4Address(uint32_t address) [constructor]
    cls.add_constructor([param('uint32_t', 'address')])
    ## ipv4-address.h (module 'network'): ns3::Ipv4Address::Ipv4Address(char const * address) [constructor]
    cls.add_constructor([param('char const *', 'address')])
    ## ipv4-address.h (module 'network'): ns3::Ipv4Address ns3::Ipv4Address::CombineMask(ns3::Ipv4Mask const & mask) const [member function]
    cls.add_method('CombineMask', 
                   'ns3::Ipv4Address', 
                   [param('ns3::Ipv4Mask const &', 'mask')], 
                   is_const=True)
    ## ipv4-address.h (module 'network'): static ns3::Ipv4Address ns3::Ipv4Address::ConvertFrom(ns3::Address const & address) [member function]
    cls.add_method('ConvertFrom', 
                   'ns3::Ipv4Address', 
                   [param('ns3::Address const &', 'address')], 
                   is_static=True)
    ## ipv4-address.h (module 'network'): static ns3::Ipv4Address ns3::Ipv4Address::Deserialize(uint8_t const * buf) [member function]
    cls.add_method('Deserialize', 
                   'ns3::Ipv4Address', 
                   [param('uint8_t const *', 'buf')], 
                   is_static=True)
    ## ipv4-address.h (module 'network'): uint32_t ns3::Ipv4Address::Get() const [member function]
    cls.add_method('Get', 
                   'uint32_t', 
                   [], 
                   is_const=True)
    ## ipv4-address.h (module 'network'): static ns3::Ipv4Address ns3::Ipv4Address::GetAny() [member function]
    cls.add_method('GetAny', 
                   'ns3::Ipv4Address', 
                   [], 
                   is_static=True)
    ## ipv4-address.h (module 'network'): static ns3::Ipv4Address ns3::Ipv4Address::GetBroadcast() [member function]
    cls.add_method('GetBroadcast', 
                   'ns3::Ipv4Address', 
                   [], 
                   is_static=True)
    ## ipv4-address.h (module 'network'): static ns3::Ipv4Address ns3::Ipv4Address::GetLoopback() [member function]
    cls.add_method('GetLoopback', 
                   'ns3::Ipv4Address', 
                   [], 
                   is_static=True)
    ## ipv4-address.h (module 'network'): ns3::Ipv4Address ns3::Ipv4Address::GetSubnetDirectedBroadcast(ns3::Ipv4Mask const & mask) const [member function]
    cls.add_method('GetSubnetDirectedBroadcast', 
                   'ns3::Ipv4Address', 
                   [param('ns3::Ipv4Mask const &', 'mask')], 
                   is_const=True)
    ## ipv4-address.h (module 'network'): static ns3::Ipv4Address ns3::Ipv4Address::GetZero() [member function]
    cls.add_method('GetZero', 
                   'ns3::Ipv4Address', 
                   [], 
                   is_static=True)
    ## ipv4-address.h (module 'network'): bool ns3::Ipv4Address::IsAny() const [member function]
    cls.add_method('IsAny', 
                   'bool', 
                   [], 
                   is_const=True)
    ## ipv4-address.h (module 'network'): bool ns3::Ipv4Address::IsBroadcast() const [member function]
    cls.add_method('IsBroadcast', 
                   'bool', 
                   [], 
                   is_const=True)
    ## ipv4-address.h (module 'network'): bool ns3::Ipv4Address::IsEqual(ns3::Ipv4Address const & other) const [member function]
    cls.add_method('IsEqual', 
                   'bool', 
                   [param('ns3::Ipv4Address const &', 'other')], 
                   is_const=True)
    ## ipv4-address.h (module 'network'): bool ns3::Ipv4Address::IsLocalMulticast() const [member function]
    cls.add_method('IsLocalMulticast', 
                   'bool', 
                   [], 
                   is_const=True)
    ## ipv4-address.h (module 'network'): bool ns3::Ipv4Address::IsLocalhost() const [member function]
    cls.add_method('IsLocalhost', 
                   'bool', 
                   [], 
                   is_const=True)
    ## ipv4-address.h (module 'network'): static bool ns3::Ipv4Address::IsMatchingType(ns3::Address const & address) [member function]
    cls.add_method('IsMatchingType', 
                   'bool', 
                   [param('ns3::Address const &', 'address')], 
                   is_static=True)
    ## ipv4-address.h (module 'network'): bool ns3::Ipv4Address::IsMulticast() const [member function]
    cls.add_method('IsMulticast', 
                   'bool', 
                   [], 
                   is_const=True)
    ## ipv4-address.h (module 'network'): bool ns3::Ipv4Address::IsSubnetDirectedBroadcast(ns3::Ipv4Mask const & mask) const [member function]
    cls.add_method('IsSubnetDirectedBroadcast', 
                   'bool', 
                   [param('ns3::Ipv4Mask const &', 'mask')], 
                   is_const=True)
    ## ipv4-address.h (module 'network'): void ns3::Ipv4Address::Print(std::ostream & os) const [member function]
    cls.add_method('Print', 
                   'void', 
                   [param('std::ostream &', 'os')], 
                   is_const=True)
    ## ipv4-address.h (module 'network'): void ns3::Ipv4Address::Serialize(uint8_t * buf) const [member function]
    cls.add_method('Serialize', 
                   'void', 
                   [param('uint8_t *', 'buf')], 
                   is_const=True)
    ## ipv4-address.h (module 'network'): void ns3::Ipv4Address::Set(uint32_t address) [member function]
    cls.add_method('Set', 
                   'void', 
                   [param('uint32_t', 'address')])
    ## ipv4-address.h (module 'network'): void ns3::Ipv4Address::Set(char const * address) [member function]
    cls.add_method('Set', 
                   'void', 
                   [param('char const *', 'address')])
    return

def register_Ns3Ipv4Mask_methods(root_module, cls):
    cls.add_binary_comparison_operator('!=')
    cls.add_output_stream_operator()
    cls.add_binary_comparison_operator('==')
    ## ipv4-address.h (module 'network'): ns3::Ipv4Mask::Ipv4Mask(ns3::Ipv4Mask const & arg0) [copy constructor]
    cls.add_constructor([param('ns3::Ipv4Mask const &', 'arg0')])
    ## ipv4-address.h (module 'network'): ns3::Ipv4Mask::Ipv4Mask() [constructor]
    cls.add_constructor([])
    ## ipv4-address.h (module 'network'): ns3::Ipv4Mask::Ipv4Mask(uint32_t mask) [constructor]
    cls.add_constructor([param('uint32_t', 'mask')])
    ## ipv4-address.h (module 'network'): ns3::Ipv4Mask::Ipv4Mask(char const * mask) [constructor]
    cls.add_constructor([param('char const *', 'mask')])
    ## ipv4-address.h (module 'network'): uint32_t ns3::Ipv4Mask::Get() const [member function]
    cls.add_method('Get', 
                   'uint32_t', 
                   [], 
                   is_const=True)
    ## ipv4-address.h (module 'network'): uint32_t ns3::Ipv4Mask::GetInverse() const [member function]
    cls.add_method('GetInverse', 
                   'uint32_t', 
                   [], 
                   is_const=True)
    ## ipv4-address.h (module 'network'): static ns3::Ipv4Mask ns3::Ipv4Mask::GetLoopback() [member function]
    cls.add_method('GetLoopback', 
                   'ns3::Ipv4Mask', 
                   [], 
                   is_static=True)
    ## ipv4-address.h (module 'network'): static ns3::Ipv4Mask ns3::Ipv4Mask::GetOnes() [member function]
    cls.add_method('GetOnes', 
                   'ns3::Ipv4Mask', 
                   [], 
                   is_static=True)
    ## ipv4-address.h (module 'network'): uint16_t ns3::Ipv4Mask::GetPrefixLength() const [member function]
    cls.add_method('GetPrefixLength', 
                   'uint16_t', 
                   [], 
                   is_const=True)
    ## ipv4-address.h (module 'network'): static ns3::Ipv4Mask ns3::Ipv4Mask::GetZero() [member function]
    cls.add_method('GetZero', 
                   'ns3::Ipv4Mask', 
                   [], 
                   is_static=True)
    ## ipv4-address.h (module 'network'): bool ns3::Ipv4Mask::IsEqual(ns3::Ipv4Mask other) const [member function]
    cls.add_method('IsEqual', 
                   'bool', 
                   [param('ns3::Ipv4Mask', 'other')], 
                   is_const=True)
    ## ipv4-address.h (module 'network'): bool ns3::Ipv4Mask::IsMatch(ns3::Ipv4Address a, ns3::Ipv4Address b) const [member function]
    cls.add_method('IsMatch', 
                   'bool', 
                   [param('ns3::Ipv4Address', 'a'), param('ns3::Ipv4Address', 'b')], 
                   is_const=True)
    ## ipv4-address.h (module 'network'): void ns3::Ipv4Mask::Print(std::ostream & os) const [member function]
    cls.add_method('Print', 
                   'void', 
                   [param('std::ostream &', 'os')], 
                   is_const=True)
    ## ipv4-address.h (module 'network'): void ns3::Ipv4Mask::Set(uint32_t mask) [member function]
    cls.add_method('Set', 
                   'void', 
                   [param('uint32_t', 'mask')])
    return

def register_Ns3Ipv6Address_methods(root_module, cls):
    cls.add_binary_comparison_operator('!=')
    cls.add_binary_comparison_operator('<')
    cls.add_output_stream_operator()
    cls.add_binary_comparison_operator('==')
    ## ipv6-address.h (module 'network'): ns3::Ipv6Address::Ipv6Address() [constructor]
    cls.add_constructor([])
    ## ipv6-address.h (module 'network'): ns3::Ipv6Address::Ipv6Address(char const * address) [constructor]
    cls.add_constructor([param('char const *', 'address')])
    ## ipv6-address.h (module 'network'): ns3::Ipv6Address::Ipv6Address(uint8_t * address) [constructor]
    cls.add_constructor([param('uint8_t *', 'address')])
    ## ipv6-address.h (module 'network'): ns3::Ipv6Address::Ipv6Address(ns3::Ipv6Address const & addr) [copy constructor]
    cls.add_constructor([param('ns3::Ipv6Address const &', 'addr')])
    ## ipv6-address.h (module 'network'): ns3::Ipv6Address::Ipv6Address(ns3::Ipv6Address const * addr) [constructor]
    cls.add_constructor([param('ns3::Ipv6Address const *', 'addr')])
    ## ipv6-address.h (module 'network'): ns3::Ipv6Address ns3::Ipv6Address::CombinePrefix(ns3::Ipv6Prefix const & prefix) [member function]
    cls.add_method('CombinePrefix', 
                   'ns3::Ipv6Address', 
                   [param('ns3::Ipv6Prefix const &', 'prefix')])
    ## ipv6-address.h (module 'network'): static ns3::Ipv6Address ns3::Ipv6Address::ConvertFrom(ns3::Address const & address) [member function]
    cls.add_method('ConvertFrom', 
                   'ns3::Ipv6Address', 
                   [param('ns3::Address const &', 'address')], 
                   is_static=True)
    ## ipv6-address.h (module 'network'): static ns3::Ipv6Address ns3::Ipv6Address::Deserialize(uint8_t const * buf) [member function]
    cls.add_method('Deserialize', 
                   'ns3::Ipv6Address', 
                   [param('uint8_t const *', 'buf')], 
                   is_static=True)
    ## ipv6-address.h (module 'network'): static ns3::Ipv6Address ns3::Ipv6Address::GetAllHostsMulticast() [member function]
    cls.add_method('GetAllHostsMulticast', 
                   'ns3::Ipv6Address', 
                   [], 
                   is_static=True)
    ## ipv6-address.h (module 'network'): static ns3::Ipv6Address ns3::Ipv6Address::GetAllNodesMulticast() [member function]
    cls.add_method('GetAllNodesMulticast', 
                   'ns3::Ipv6Address', 
                   [], 
                   is_static=True)
    ## ipv6-address.h (module 'network'): static ns3::Ipv6Address ns3::Ipv6Address::GetAllRoutersMulticast() [member function]
    cls.add_method('GetAllRoutersMulticast', 
                   'ns3::Ipv6Address', 
                   [], 
                   is_static=True)
    ## ipv6-address.h (module 'network'): static ns3::Ipv6Address ns3::Ipv6Address::GetAny() [member function]
    cls.add_method('GetAny', 
                   'ns3::Ipv6Address', 
                   [], 
                   is_static=True)
    ## ipv6-address.h (module 'network'): void ns3::Ipv6Address::GetBytes(uint8_t * buf) const [member function]
    cls.add_method('GetBytes', 
                   'void', 
                   [param('uint8_t *', 'buf')], 
                   is_const=True)
    ## ipv6-address.h (module 'network'): ns3::Ipv4Address ns3::Ipv6Address::GetIpv4MappedAddress() const [member function]
    cls.add_method('GetIpv4MappedAddress', 
                   'ns3::Ipv4Address', 
                   [], 
                   is_const=True)
    ## ipv6-address.h (module 'network'): static ns3::Ipv6Address ns3::Ipv6Address::GetLoopback() [member function]
    cls.add_method('GetLoopback', 
                   'ns3::Ipv6Address', 
                   [], 
                   is_static=True)
    ## ipv6-address.h (module 'network'): static ns3::Ipv6Address ns3::Ipv6Address::GetOnes() [member function]
    cls.add_method('GetOnes', 
                   'ns3::Ipv6Address', 
                   [], 
                   is_static=True)
    ## ipv6-address.h (module 'network'): static ns3::Ipv6Address ns3::Ipv6Address::GetZero() [member function]
    cls.add_method('GetZero', 
                   'ns3::Ipv6Address', 
                   [], 
                   is_static=True)
    ## ipv6-address.h (module 'network'): bool ns3::Ipv6Address::IsAllHostsMulticast() const [member function]
    cls.add_method('IsAllHostsMulticast', 
                   'bool', 
                   [], 
                   deprecated=True, is_const=True)
    ## ipv6-address.h (module 'network'): bool ns3::Ipv6Address::IsAllNodesMulticast() const [member function]
    cls.add_method('IsAllNodesMulticast', 
                   'bool', 
                   [], 
                   is_const=True)
    ## ipv6-address.h (module 'network'): bool ns3::Ipv6Address::IsAllRoutersMulticast() const [member function]
    cls.add_method('IsAllRoutersMulticast', 
                   'bool', 
                   [], 
                   is_const=True)
    ## ipv6-address.h (module 'network'): bool ns3::Ipv6Address::IsAny() const [member function]
    cls.add_method('IsAny', 
                   'bool', 
                   [], 
                   is_const=True)
    ## ipv6-address.h (module 'network'): bool ns3::Ipv6Address::IsDocumentation() const [member function]
    cls.add_method('IsDocumentation', 
                   'bool', 
                   [], 
                   is_const=True)
    ## ipv6-address.h (module 'network'): bool ns3::Ipv6Address::IsEqual(ns3::Ipv6Address const & other) const [member function]
    cls.add_method('IsEqual', 
                   'bool', 
                   [param('ns3::Ipv6Address const &', 'other')], 
                   is_const=True)
    ## ipv6-address.h (module 'network'): bool ns3::Ipv6Address::IsIpv4MappedAddress() const [member function]
    cls.add_method('IsIpv4MappedAddress', 
                   'bool', 
                   [], 
                   is_const=True)
    ## ipv6-address.h (module 'network'): bool ns3::Ipv6Address::IsLinkLocal() const [member function]
    cls.add_method('IsLinkLocal', 
                   'bool', 
                   [], 
                   is_const=True)
    ## ipv6-address.h (module 'network'): bool ns3::Ipv6Address::IsLinkLocalMulticast() const [member function]
    cls.add_method('IsLinkLocalMulticast', 
                   'bool', 
                   [], 
                   is_const=True)
    ## ipv6-address.h (module 'network'): bool ns3::Ipv6Address::IsLocalhost() const [member function]
    cls.add_method('IsLocalhost', 
                   'bool', 
                   [], 
                   is_const=True)
    ## ipv6-address.h (module 'network'): static bool ns3::Ipv6Address::IsMatchingType(ns3::Address const & address) [member function]
    cls.add_method('IsMatchingType', 
                   'bool', 
                   [param('ns3::Address const &', 'address')], 
                   is_static=True)
    ## ipv6-address.h (module 'network'): bool ns3::Ipv6Address::IsMulticast() const [member function]
    cls.add_method('IsMulticast', 
                   'bool', 
                   [], 
                   is_const=True)
    ## ipv6-address.h (module 'network'): bool ns3::Ipv6Address::IsSolicitedMulticast() const [member function]
    cls.add_method('IsSolicitedMulticast', 
                   'bool', 
                   [], 
                   is_const=True)
    ## ipv6-address.h (module 'network'): static ns3::Ipv6Address ns3::Ipv6Address::MakeAutoconfiguredAddress(ns3::Mac16Address addr, ns3::Ipv6Address prefix) [member function]
    cls.add_method('MakeAutoconfiguredAddress', 
                   'ns3::Ipv6Address', 
                   [param('ns3::Mac16Address', 'addr'), param('ns3::Ipv6Address', 'prefix')], 
                   is_static=True)
    ## ipv6-address.h (module 'network'): static ns3::Ipv6Address ns3::Ipv6Address::MakeAutoconfiguredAddress(ns3::Mac48Address addr, ns3::Ipv6Address prefix) [member function]
    cls.add_method('MakeAutoconfiguredAddress', 
                   'ns3::Ipv6Address', 
                   [param('ns3::Mac48Address', 'addr'), param('ns3::Ipv6Address', 'prefix')], 
                   is_static=True)
    ## ipv6-address.h (module 'network'): static ns3::Ipv6Address ns3::Ipv6Address::MakeAutoconfiguredAddress(ns3::Mac64Address addr, ns3::Ipv6Address prefix) [member function]
    cls.add_method('MakeAutoconfiguredAddress', 
                   'ns3::Ipv6Address', 
                   [param('ns3::Mac64Address', 'addr'), param('ns3::Ipv6Address', 'prefix')], 
                   is_static=True)
    ## ipv6-address.h (module 'network'): static ns3::Ipv6Address ns3::Ipv6Address::MakeAutoconfiguredLinkLocalAddress(ns3::Mac16Address mac) [member function]
    cls.add_method('MakeAutoconfiguredLinkLocalAddress', 
                   'ns3::Ipv6Address', 
                   [param('ns3::Mac16Address', 'mac')], 
                   is_static=True)
    ## ipv6-address.h (module 'network'): static ns3::Ipv6Address ns3::Ipv6Address::MakeAutoconfiguredLinkLocalAddress(ns3::Mac48Address mac) [member function]
    cls.add_method('MakeAutoconfiguredLinkLocalAddress', 
                   'ns3::Ipv6Address', 
                   [param('ns3::Mac48Address', 'mac')], 
                   is_static=True)
    ## ipv6-address.h (module 'network'): static ns3::Ipv6Address ns3::Ipv6Address::MakeAutoconfiguredLinkLocalAddress(ns3::Mac64Address mac) [member function]
    cls.add_method('MakeAutoconfiguredLinkLocalAddress', 
                   'ns3::Ipv6Address', 
                   [param('ns3::Mac64Address', 'mac')], 
                   is_static=True)
    ## ipv6-address.h (module 'network'): static ns3::Ipv6Address ns3::Ipv6Address::MakeIpv4MappedAddress(ns3::Ipv4Address addr) [member function]
    cls.add_method('MakeIpv4MappedAddress', 
                   'ns3::Ipv6Address', 
                   [param('ns3::Ipv4Address', 'addr')], 
                   is_static=True)
    ## ipv6-address.h (module 'network'): static ns3::Ipv6Address ns3::Ipv6Address::MakeSolicitedAddress(ns3::Ipv6Address addr) [member function]
    cls.add_method('MakeSolicitedAddress', 
                   'ns3::Ipv6Address', 
                   [param('ns3::Ipv6Address', 'addr')], 
                   is_static=True)
    ## ipv6-address.h (module 'network'): void ns3::Ipv6Address::Print(std::ostream & os) const [member function]
    cls.add_method('Print', 
                   'void', 
                   [param('std::ostream &', 'os')], 
                   is_const=True)
    ## ipv6-address.h (module 'network'): void ns3::Ipv6Address::Serialize(uint8_t * buf) const [member function]
    cls.add_method('Serialize', 
                   'void', 
                   [param('uint8_t *', 'buf')], 
                   is_const=True)
    ## ipv6-address.h (module 'network'): void ns3::Ipv6Address::Set(char const * address) [member function]
    cls.add_method('Set', 
                   'void', 
                   [param('char const *', 'address')])
    ## ipv6-address.h (module 'network'): void ns3::Ipv6Address::Set(uint8_t * address) [member function]
    cls.add_method('Set', 
                   'void', 
                   [param('uint8_t *', 'address')])
    return

def register_Ns3Ipv6Prefix_methods(root_module, cls):
    cls.add_binary_comparison_operator('!=')
    cls.add_output_stream_operator()
    cls.add_binary_comparison_operator('==')
    ## ipv6-address.h (module 'network'): ns3::Ipv6Prefix::Ipv6Prefix() [constructor]
    cls.add_constructor([])
    ## ipv6-address.h (module 'network'): ns3::Ipv6Prefix::Ipv6Prefix(uint8_t * prefix) [constructor]
    cls.add_constructor([param('uint8_t *', 'prefix')])
    ## ipv6-address.h (module 'network'): ns3::Ipv6Prefix::Ipv6Prefix(char const * prefix) [constructor]
    cls.add_constructor([param('char const *', 'prefix')])
    ## ipv6-address.h (module 'network'): ns3::Ipv6Prefix::Ipv6Prefix(uint8_t prefix) [constructor]
    cls.add_constructor([param('uint8_t', 'prefix')])
    ## ipv6-address.h (module 'network'): ns3::Ipv6Prefix::Ipv6Prefix(ns3::Ipv6Prefix const & prefix) [copy constructor]
    cls.add_constructor([param('ns3::Ipv6Prefix const &', 'prefix')])
    ## ipv6-address.h (module 'network'): ns3::Ipv6Prefix::Ipv6Prefix(ns3::Ipv6Prefix const * prefix) [constructor]
    cls.add_constructor([param('ns3::Ipv6Prefix const *', 'prefix')])
    ## ipv6-address.h (module 'network'): void ns3::Ipv6Prefix::GetBytes(uint8_t * buf) const [member function]
    cls.add_method('GetBytes', 
                   'void', 
                   [param('uint8_t *', 'buf')], 
                   is_const=True)
    ## ipv6-address.h (module 'network'): static ns3::Ipv6Prefix ns3::Ipv6Prefix::GetLoopback() [member function]
    cls.add_method('GetLoopback', 
                   'ns3::Ipv6Prefix', 
                   [], 
                   is_static=True)
    ## ipv6-address.h (module 'network'): static ns3::Ipv6Prefix ns3::Ipv6Prefix::GetOnes() [member function]
    cls.add_method('GetOnes', 
                   'ns3::Ipv6Prefix', 
                   [], 
                   is_static=True)
    ## ipv6-address.h (module 'network'): uint8_t ns3::Ipv6Prefix::GetPrefixLength() const [member function]
    cls.add_method('GetPrefixLength', 
                   'uint8_t', 
                   [], 
                   is_const=True)
    ## ipv6-address.h (module 'network'): static ns3::Ipv6Prefix ns3::Ipv6Prefix::GetZero() [member function]
    cls.add_method('GetZero', 
                   'ns3::Ipv6Prefix', 
                   [], 
                   is_static=True)
    ## ipv6-address.h (module 'network'): bool ns3::Ipv6Prefix::IsEqual(ns3::Ipv6Prefix const & other) const [member function]
    cls.add_method('IsEqual', 
                   'bool', 
                   [param('ns3::Ipv6Prefix const &', 'other')], 
                   is_const=True)
    ## ipv6-address.h (module 'network'): bool ns3::Ipv6Prefix::IsMatch(ns3::Ipv6Address a, ns3::Ipv6Address b) const [member function]
    cls.add_method('IsMatch', 
                   'bool', 
                   [param('ns3::Ipv6Address', 'a'), param('ns3::Ipv6Address', 'b')], 
                   is_const=True)
    ## ipv6-address.h (module 'network'): void ns3::Ipv6Prefix::Print(std::ostream & os) const [member function]
    cls.add_method('Print', 
                   'void', 
                   [param('std::ostream &', 'os')], 
                   is_const=True)
    return

def register_Ns3Mac16Address_methods(root_module, cls):
    cls.add_binary_comparison_operator('!=')
    cls.add_binary_comparison_operator('<')
    cls.add_output_stream_operator()
    cls.add_binary_comparison_operator('==')
    ## mac16-address.h (module 'network'): ns3::Mac16Address::Mac16Address(ns3::Mac16Address const & arg0) [copy constructor]
    cls.add_constructor([param('ns3::Mac16Address const &', 'arg0')])
    ## mac16-address.h (module 'network'): ns3::Mac16Address::Mac16Address() [constructor]
    cls.add_constructor([])
    ## mac16-address.h (module 'network'): ns3::Mac16Address::Mac16Address(char const * str) [constructor]
    cls.add_constructor([param('char const *', 'str')])
    ## mac16-address.h (module 'network'): static ns3::Mac16Address ns3::Mac16Address::Allocate() [member function]
    cls.add_method('Allocate', 
                   'ns3::Mac16Address', 
                   [], 
                   is_static=True)
    ## mac16-address.h (module 'network'): static ns3::Mac16Address ns3::Mac16Address::ConvertFrom(ns3::Address const & address) [member function]
    cls.add_method('ConvertFrom', 
                   'ns3::Mac16Address', 
                   [param('ns3::Address const &', 'address')], 
                   is_static=True)
    ## mac16-address.h (module 'network'): void ns3::Mac16Address::CopyFrom(uint8_t const * buffer) [member function]
    cls.add_method('CopyFrom', 
                   'void', 
                   [param('uint8_t const *', 'buffer')])
    ## mac16-address.h (module 'network'): void ns3::Mac16Address::CopyTo(uint8_t * buffer) const [member function]
    cls.add_method('CopyTo', 
                   'void', 
                   [param('uint8_t *', 'buffer')], 
                   is_const=True)
    ## mac16-address.h (module 'network'): static bool ns3::Mac16Address::IsMatchingType(ns3::Address const & address) [member function]
    cls.add_method('IsMatchingType', 
                   'bool', 
                   [param('ns3::Address const &', 'address')], 
                   is_static=True)
    return

def register_Ns3Mac48Address_methods(root_module, cls):
    cls.add_binary_comparison_operator('!=')
    cls.add_binary_comparison_operator('<')
    cls.add_output_stream_operator()
    cls.add_binary_comparison_operator('==')
    ## mac48-address.h (module 'network'): ns3::Mac48Address::Mac48Address(ns3::Mac48Address const & arg0) [copy constructor]
    cls.add_constructor([param('ns3::Mac48Address const &', 'arg0')])
    ## mac48-address.h (module 'network'): ns3::Mac48Address::Mac48Address() [constructor]
    cls.add_constructor([])
    ## mac48-address.h (module 'network'): ns3::Mac48Address::Mac48Address(char const * str) [constructor]
    cls.add_constructor([param('char const *', 'str')])
    ## mac48-address.h (module 'network'): static ns3::Mac48Address ns3::Mac48Address::Allocate() [member function]
    cls.add_method('Allocate', 
                   'ns3::Mac48Address', 
                   [], 
                   is_static=True)
    ## mac48-address.h (module 'network'): static ns3::Mac48Address ns3::Mac48Address::ConvertFrom(ns3::Address const & address) [member function]
    cls.add_method('ConvertFrom', 
                   'ns3::Mac48Address', 
                   [param('ns3::Address const &', 'address')], 
                   is_static=True)
    ## mac48-address.h (module 'network'): void ns3::Mac48Address::CopyFrom(uint8_t const * buffer) [member function]
    cls.add_method('CopyFrom', 
                   'void', 
                   [param('uint8_t const *', 'buffer')])
    ## mac48-address.h (module 'network'): void ns3::Mac48Address::CopyTo(uint8_t * buffer) const [member function]
    cls.add_method('CopyTo', 
                   'void', 
                   [param('uint8_t *', 'buffer')], 
                   is_const=True)
    ## mac48-address.h (module 'network'): static ns3::Mac48Address ns3::Mac48Address::GetBroadcast() [member function]
    cls.add_method('GetBroadcast', 
                   'ns3::Mac48Address', 
                   [], 
                   is_static=True)
    ## mac48-address.h (module 'network'): static ns3::Mac48Address ns3::Mac48Address::GetMulticast(ns3::Ipv4Address address) [member function]
    cls.add_method('GetMulticast', 
                   'ns3::Mac48Address', 
                   [param('ns3::Ipv4Address', 'address')], 
                   is_static=True)
    ## mac48-address.h (module 'network'): static ns3::Mac48Address ns3::Mac48Address::GetMulticast(ns3::Ipv6Address address) [member function]
    cls.add_method('GetMulticast', 
                   'ns3::Mac48Address', 
                   [param('ns3::Ipv6Address', 'address')], 
                   is_static=True)
    ## mac48-address.h (module 'network'): static ns3::Mac48Address ns3::Mac48Address::GetMulticast6Prefix() [member function]
    cls.add_method('GetMulticast6Prefix', 
                   'ns3::Mac48Address', 
                   [], 
                   is_static=True)
    ## mac48-address.h (module 'network'): static ns3::Mac48Address ns3::Mac48Address::GetMulticastPrefix() [member function]
    cls.add_method('GetMulticastPrefix', 
                   'ns3::Mac48Address', 
                   [], 
                   is_static=True)
    ## mac48-address.h (module 'network'): bool ns3::Mac48Address::IsBroadcast() const [member function]
    cls.add_method('IsBroadcast', 
                   'bool', 
                   [], 
                   is_const=True)
    ## mac48-address.h (module 'network'): bool ns3::Mac48Address::IsGroup() const [member function]
    cls.add_method('IsGroup', 
                   'bool', 
                   [], 
                   is_const=True)
    ## mac48-address.h (module 'network'): static bool ns3::Mac48Address::IsMatchingType(ns3::Address const & address) [member function]
    cls.add_method('IsMatchingType', 
                   'bool', 
                   [param('ns3::Address const &', 'address')], 
                   is_static=True)
    return

def register_Ns3Mac64Address_methods(root_module, cls):
    cls.add_binary_comparison_operator('!=')
    cls.add_binary_comparison_operator('<')
    cls.add_output_stream_operator()
    cls.add_binary_comparison_operator('==')
    ## mac64-address.h (module 'network'): ns3::Mac64Address::Mac64Address(ns3::Mac64Address const & arg0) [copy constructor]
    cls.add_constructor([param('ns3::Mac64Address const &', 'arg0')])
    ## mac64-address.h (module 'network'): ns3::Mac64Address::Mac64Address() [constructor]
    cls.add_constructor([])
    ## mac64-address.h (module 'network'): ns3::Mac64Address::Mac64Address(char const * str) [constructor]
    cls.add_constructor([param('char const *', 'str')])
    ## mac64-address.h (module 'network'): static ns3::Mac64Address ns3::Mac64Address::Allocate() [member function]
    cls.add_method('Allocate', 
                   'ns3::Mac64Address', 
                   [], 
                   is_static=True)
    ## mac64-address.h (module 'network'): static ns3::Mac64Address ns3::Mac64Address::ConvertFrom(ns3::Address const & address) [member function]
    cls.add_method('ConvertFrom', 
                   'ns3::Mac64Address', 
                   [param('ns3::Address const &', 'address')], 
                   is_static=True)
    ## mac64-address.h (module 'network'): void ns3::Mac64Address::CopyFrom(uint8_t const * buffer) [member function]
    cls.add_method('CopyFrom', 
                   'void', 
                   [param('uint8_t const *', 'buffer')])
    ## mac64-address.h (module 'network'): void ns3::Mac64Address::CopyTo(uint8_t * buffer) const [member function]
    cls.add_method('CopyTo', 
                   'void', 
                   [param('uint8_t *', 'buffer')], 
                   is_const=True)
    ## mac64-address.h (module 'network'): static bool ns3::Mac64Address::IsMatchingType(ns3::Address const & address) [member function]
    cls.add_method('IsMatchingType', 
                   'bool', 
                   [param('ns3::Address const &', 'address')], 
                   is_static=True)
    return

def register_Ns3NetDeviceContainer_methods(root_module, cls):
    ## net-device-container.h (module 'network'): ns3::NetDeviceContainer::NetDeviceContainer(ns3::NetDeviceContainer const & arg0) [copy constructor]
    cls.add_constructor([param('ns3::NetDeviceContainer const &', 'arg0')])
    ## net-device-container.h (module 'network'): ns3::NetDeviceContainer::NetDeviceContainer() [constructor]
    cls.add_constructor([])
    ## net-device-container.h (module 'network'): ns3::NetDeviceContainer::NetDeviceContainer(ns3::Ptr<ns3::NetDevice> dev) [constructor]
    cls.add_constructor([param('ns3::Ptr< ns3::NetDevice >', 'dev')])
    ## net-device-container.h (module 'network'): ns3::NetDeviceContainer::NetDeviceContainer(std::string devName) [constructor]
    cls.add_constructor([param('std::string', 'devName')])
    ## net-device-container.h (module 'network'): ns3::NetDeviceContainer::NetDeviceContainer(ns3::NetDeviceContainer const & a, ns3::NetDeviceContainer const & b) [constructor]
    cls.add_constructor([param('ns3::NetDeviceContainer const &', 'a'), param('ns3::NetDeviceContainer const &', 'b')])
    ## net-device-container.h (module 'network'): void ns3::NetDeviceContainer::Add(ns3::NetDeviceContainer other) [member function]
    cls.add_method('Add', 
                   'void', 
                   [param('ns3::NetDeviceContainer', 'other')])
    ## net-device-container.h (module 'network'): void ns3::NetDeviceContainer::Add(ns3::Ptr<ns3::NetDevice> device) [member function]
    cls.add_method('Add', 
                   'void', 
                   [param('ns3::Ptr< ns3::NetDevice >', 'device')])
    ## net-device-container.h (module 'network'): void ns3::NetDeviceContainer::Add(std::string deviceName) [member function]
    cls.add_method('Add', 
                   'void', 
                   [param('std::string', 'deviceName')])
    ## net-device-container.h (module 'network'): __gnu_cxx::__normal_iterator<const ns3::Ptr<ns3::NetDevice>*,std::vector<ns3::Ptr<ns3::NetDevice>, std::allocator<ns3::Ptr<ns3::NetDevice> > > > ns3::NetDeviceContainer::Begin() const [member function]
    cls.add_method('Begin', 
                   '__gnu_cxx::__normal_iterator< ns3::Ptr< ns3::NetDevice > const, std::vector< ns3::Ptr< ns3::NetDevice > > >', 
                   [], 
                   is_const=True)
    ## net-device-container.h (module 'network'): __gnu_cxx::__normal_iterator<const ns3::Ptr<ns3::NetDevice>*,std::vector<ns3::Ptr<ns3::NetDevice>, std::allocator<ns3::Ptr<ns3::NetDevice> > > > ns3::NetDeviceContainer::End() const [member function]
    cls.add_method('End', 
                   '__gnu_cxx::__normal_iterator< ns3::Ptr< ns3::NetDevice > const, std::vector< ns3::Ptr< ns3::NetDevice > > >', 
                   [], 
                   is_const=True)
    ## net-device-container.h (module 'network'): ns3::Ptr<ns3::NetDevice> ns3::NetDeviceContainer::Get(uint32_t i) const [member function]
    cls.add_method('Get', 
                   'ns3::Ptr< ns3::NetDevice >', 
                   [param('uint32_t', 'i')], 
                   is_const=True)
    ## net-device-container.h (module 'network'): uint32_t ns3::NetDeviceContainer::GetN() const [member function]
    cls.add_method('GetN', 
                   'uint32_t', 
                   [], 
                   is_const=True)
    return

def register_Ns3NodeContainer_methods(root_module, cls):
    ## node-container.h (module 'network'): ns3::NodeContainer::NodeContainer(ns3::NodeContainer const & arg0) [copy constructor]
    cls.add_constructor([param('ns3::NodeContainer const &', 'arg0')])
    ## node-container.h (module 'network'): ns3::NodeContainer::NodeContainer() [constructor]
    cls.add_constructor([])
    ## node-container.h (module 'network'): ns3::NodeContainer::NodeContainer(ns3::Ptr<ns3::Node> node) [constructor]
    cls.add_constructor([param('ns3::Ptr< ns3::Node >', 'node')])
    ## node-container.h (module 'network'): ns3::NodeContainer::NodeContainer(std::string nodeName) [constructor]
    cls.add_constructor([param('std::string', 'nodeName')])
    ## node-container.h (module 'network'): ns3::NodeContainer::NodeContainer(ns3::NodeContainer const & a, ns3::NodeContainer const & b) [constructor]
    cls.add_constructor([param('ns3::NodeContainer const &', 'a'), param('ns3::NodeContainer const &', 'b')])
    ## node-container.h (module 'network'): ns3::NodeContainer::NodeContainer(ns3::NodeContainer const & a, ns3::NodeContainer const & b, ns3::NodeContainer const & c) [constructor]
    cls.add_constructor([param('ns3::NodeContainer const &', 'a'), param('ns3::NodeContainer const &', 'b'), param('ns3::NodeContainer const &', 'c')])
    ## node-container.h (module 'network'): ns3::NodeContainer::NodeContainer(ns3::NodeContainer const & a, ns3::NodeContainer const & b, ns3::NodeContainer const & c, ns3::NodeContainer const & d) [constructor]
    cls.add_constructor([param('ns3::NodeContainer const &', 'a'), param('ns3::NodeContainer const &', 'b'), param('ns3::NodeContainer const &', 'c'), param('ns3::NodeContainer const &', 'd')])
    ## node-container.h (module 'network'): ns3::NodeContainer::NodeContainer(ns3::NodeContainer const & a, ns3::NodeContainer const & b, ns3::NodeContainer const & c, ns3::NodeContainer const & d, ns3::NodeContainer const & e) [constructor]
    cls.add_constructor([param('ns3::NodeContainer const &', 'a'), param('ns3::NodeContainer const &', 'b'), param('ns3::NodeContainer const &', 'c'), param('ns3::NodeContainer const &', 'd'), param('ns3::NodeContainer const &', 'e')])
    ## node-container.h (module 'network'): void ns3::NodeContainer::Add(ns3::NodeContainer other) [member function]
    cls.add_method('Add', 
                   'void', 
                   [param('ns3::NodeContainer', 'other')])
    ## node-container.h (module 'network'): void ns3::NodeContainer::Add(ns3::Ptr<ns3::Node> node) [member function]
    cls.add_method('Add', 
                   'void', 
                   [param('ns3::Ptr< ns3::Node >', 'node')])
    ## node-container.h (module 'network'): void ns3::NodeContainer::Add(std::string nodeName) [member function]
    cls.add_method('Add', 
                   'void', 
                   [param('std::string', 'nodeName')])
    ## node-container.h (module 'network'): __gnu_cxx::__normal_iterator<const ns3::Ptr<ns3::Node>*,std::vector<ns3::Ptr<ns3::Node>, std::allocator<ns3::Ptr<ns3::Node> > > > ns3::NodeContainer::Begin() const [member function]
    cls.add_method('Begin', 
                   '__gnu_cxx::__normal_iterator< ns3::Ptr< ns3::Node > const, std::vector< ns3::Ptr< ns3::Node > > >', 
                   [], 
                   is_const=True)
    ## node-container.h (module 'network'): void ns3::NodeContainer::Create(uint32_t n) [member function]
    cls.add_method('Create', 
                   'void', 
                   [param('uint32_t', 'n')])
    ## node-container.h (module 'network'): void ns3::NodeContainer::Create(uint32_t n, uint32_t systemId) [member function]
    cls.add_method('Create', 
                   'void', 
                   [param('uint32_t', 'n'), param('uint32_t', 'systemId')])
    ## node-container.h (module 'network'): __gnu_cxx::__normal_iterator<const ns3::Ptr<ns3::Node>*,std::vector<ns3::Ptr<ns3::Node>, std::allocator<ns3::Ptr<ns3::Node> > > > ns3::NodeContainer::End() const [member function]
    cls.add_method('End', 
                   '__gnu_cxx::__normal_iterator< ns3::Ptr< ns3::Node > const, std::vector< ns3::Ptr< ns3::Node > > >', 
                   [], 
                   is_const=True)
    ## node-container.h (module 'network'): ns3::Ptr<ns3::Node> ns3::NodeContainer::Get(uint32_t i) const [member function]
    cls.add_method('Get', 
                   'ns3::Ptr< ns3::Node >', 
                   [param('uint32_t', 'i')], 
                   is_const=True)
    ## node-container.h (module 'network'): static ns3::NodeContainer ns3::NodeContainer::GetGlobal() [member function]
    cls.add_method('GetGlobal', 
                   'ns3::NodeContainer', 
                   [], 
                   is_static=True)
    ## node-container.h (module 'network'): uint32_t ns3::NodeContainer::GetN() const [member function]
    cls.add_method('GetN', 
                   'uint32_t', 
                   [], 
                   is_const=True)
    return

def register_Ns3NodeList_methods(root_module, cls):
    ## node-list.h (module 'network'): ns3::NodeList::NodeList() [constructor]
    cls.add_constructor([])
    ## node-list.h (module 'network'): ns3::NodeList::NodeList(ns3::NodeList const & arg0) [copy constructor]
    cls.add_constructor([param('ns3::NodeList const &', 'arg0')])
    ## node-list.h (module 'network'): static uint32_t ns3::NodeList::Add(ns3::Ptr<ns3::Node> node) [member function]
    cls.add_method('Add', 
                   'uint32_t', 
                   [param('ns3::Ptr< ns3::Node >', 'node')], 
                   is_static=True)
    ## node-list.h (module 'network'): static __gnu_cxx::__normal_iterator<const ns3::Ptr<ns3::Node>*,std::vector<ns3::Ptr<ns3::Node>, std::allocator<ns3::Ptr<ns3::Node> > > > ns3::NodeList::Begin() [member function]
    cls.add_method('Begin', 
                   '__gnu_cxx::__normal_iterator< ns3::Ptr< ns3::Node > const, std::vector< ns3::Ptr< ns3::Node > > >', 
                   [], 
                   is_static=True)
    ## node-list.h (module 'network'): static __gnu_cxx::__normal_iterator<const ns3::Ptr<ns3::Node>*,std::vector<ns3::Ptr<ns3::Node>, std::allocator<ns3::Ptr<ns3::Node> > > > ns3::NodeList::End() [member function]
    cls.add_method('End', 
                   '__gnu_cxx::__normal_iterator< ns3::Ptr< ns3::Node > const, std::vector< ns3::Ptr< ns3::Node > > >', 
                   [], 
                   is_static=True)
    ## node-list.h (module 'network'): static uint32_t ns3::NodeList::GetNNodes() [member function]
    cls.add_method('GetNNodes', 
                   'uint32_t', 
                   [], 
                   is_static=True)
    ## node-list.h (module 'network'): static ns3::Ptr<ns3::Node> ns3::NodeList::GetNode(uint32_t n) [member function]
    cls.add_method('GetNode', 
                   'ns3::Ptr< ns3::Node >', 
                   [param('uint32_t', 'n')], 
                   is_static=True)
    return

def register_Ns3NonCopyable_methods(root_module, cls):
    ## non-copyable.h (module 'core'): ns3::NonCopyable::NonCopyable() [constructor]
    cls.add_constructor([], 
                        visibility='protected')
    return

def register_Ns3ObjectBase_methods(root_module, cls):
    ## object-base.h (module 'core'): ns3::ObjectBase::ObjectBase() [constructor]
    cls.add_constructor([])
    ## object-base.h (module 'core'): ns3::ObjectBase::ObjectBase(ns3::ObjectBase const & arg0) [copy constructor]
    cls.add_constructor([param('ns3::ObjectBase const &', 'arg0')])
    ## object-base.h (module 'core'): void ns3::ObjectBase::GetAttribute(std::string name, ns3::AttributeValue & value) const [member function]
    cls.add_method('GetAttribute', 
                   'void', 
                   [param('std::string', 'name'), param('ns3::AttributeValue &', 'value')], 
                   is_const=True)
    ## object-base.h (module 'core'): bool ns3::ObjectBase::GetAttributeFailSafe(std::string name, ns3::AttributeValue & value) const [member function]
    cls.add_method('GetAttributeFailSafe', 
                   'bool', 
                   [param('std::string', 'name'), param('ns3::AttributeValue &', 'value')], 
                   is_const=True)
    ## object-base.h (module 'core'): ns3::TypeId ns3::ObjectBase::GetInstanceTypeId() const [member function]
    cls.add_method('GetInstanceTypeId', 
                   'ns3::TypeId', 
                   [], 
                   is_pure_virtual=True, is_const=True, is_virtual=True)
    ## object-base.h (module 'core'): static ns3::TypeId ns3::ObjectBase::GetTypeId() [member function]
    cls.add_method('GetTypeId', 
                   'ns3::TypeId', 
                   [], 
                   is_static=True)
    ## object-base.h (module 'core'): void ns3::ObjectBase::SetAttribute(std::string name, ns3::AttributeValue const & value) [member function]
    cls.add_method('SetAttribute', 
                   'void', 
                   [param('std::string', 'name'), param('ns3::AttributeValue const &', 'value')])
    ## object-base.h (module 'core'): bool ns3::ObjectBase::SetAttributeFailSafe(std::string name, ns3::AttributeValue const & value) [member function]
    cls.add_method('SetAttributeFailSafe', 
                   'bool', 
                   [param('std::string', 'name'), param('ns3::AttributeValue const &', 'value')])
    ## object-base.h (module 'core'): bool ns3::ObjectBase::TraceConnect(std::string name, std::string context, ns3::CallbackBase const & cb) [member function]
    cls.add_method('TraceConnect', 
                   'bool', 
                   [param('std::string', 'name'), param('std::string', 'context'), param('ns3::CallbackBase const &', 'cb')])
    ## object-base.h (module 'core'): bool ns3::ObjectBase::TraceConnectWithoutContext(std::string name, ns3::CallbackBase const & cb) [member function]
    cls.add_method('TraceConnectWithoutContext', 
                   'bool', 
                   [param('std::string', 'name'), param('ns3::CallbackBase const &', 'cb')])
    ## object-base.h (module 'core'): bool ns3::ObjectBase::TraceDisconnect(std::string name, std::string context, ns3::CallbackBase const & cb) [member function]
    cls.add_method('TraceDisconnect', 
                   'bool', 
                   [param('std::string', 'name'), param('std::string', 'context'), param('ns3::CallbackBase const &', 'cb')])
    ## object-base.h (module 'core'): bool ns3::ObjectBase::TraceDisconnectWithoutContext(std::string name, ns3::CallbackBase const & cb) [member function]
    cls.add_method('TraceDisconnectWithoutContext', 
                   'bool', 
                   [param('std::string', 'name'), param('ns3::CallbackBase const &', 'cb')])
    ## object-base.h (module 'core'): void ns3::ObjectBase::ConstructSelf(ns3::AttributeConstructionList const & attributes) [member function]
    cls.add_method('ConstructSelf', 
                   'void', 
                   [param('ns3::AttributeConstructionList const &', 'attributes')], 
                   visibility='protected')
    ## object-base.h (module 'core'): void ns3::ObjectBase::NotifyConstructionCompleted() [member function]
    cls.add_method('NotifyConstructionCompleted', 
                   'void', 
                   [], 
                   visibility='protected', is_virtual=True)
    return

def register_Ns3ObjectDeleter_methods(root_module, cls):
    ## object.h (module 'core'): ns3::ObjectDeleter::ObjectDeleter() [constructor]
    cls.add_constructor([])
    ## object.h (module 'core'): ns3::ObjectDeleter::ObjectDeleter(ns3::ObjectDeleter const & arg0) [copy constructor]
    cls.add_constructor([param('ns3::ObjectDeleter const &', 'arg0')])
    ## object.h (module 'core'): static void ns3::ObjectDeleter::Delete(ns3::Object * object) [member function]
    cls.add_method('Delete', 
                   'void', 
                   [param('ns3::Object *', 'object')], 
                   is_static=True)
    return

def register_Ns3ObjectFactory_methods(root_module, cls):
    cls.add_output_stream_operator()
    ## object-factory.h (module 'core'): ns3::ObjectFactory::ObjectFactory(ns3::ObjectFactory const & arg0) [copy constructor]
    cls.add_constructor([param('ns3::ObjectFactory const &', 'arg0')])
    ## object-factory.h (module 'core'): ns3::ObjectFactory::ObjectFactory() [constructor]
    cls.add_constructor([])
    ## object-factory.h (module 'core'): ns3::ObjectFactory::ObjectFactory(std::string typeId) [constructor]
    cls.add_constructor([param('std::string', 'typeId')])
    ## object-factory.h (module 'core'): ns3::Ptr<ns3::Object> ns3::ObjectFactory::Create() const [member function]
    cls.add_method('Create', 
                   'ns3::Ptr< ns3::Object >', 
                   [], 
                   is_const=True)
    ## object-factory.h (module 'core'): ns3::TypeId ns3::ObjectFactory::GetTypeId() const [member function]
    cls.add_method('GetTypeId', 
                   'ns3::TypeId', 
                   [], 
                   is_const=True)
    ## object-factory.h (module 'core'): void ns3::ObjectFactory::Set(std::string name, ns3::AttributeValue const & value) [member function]
    cls.add_method('Set', 
                   'void', 
                   [param('std::string', 'name'), param('ns3::AttributeValue const &', 'value')])
    ## object-factory.h (module 'core'): void ns3::ObjectFactory::SetTypeId(ns3::TypeId tid) [member function]
    cls.add_method('SetTypeId', 
                   'void', 
                   [param('ns3::TypeId', 'tid')])
    ## object-factory.h (module 'core'): void ns3::ObjectFactory::SetTypeId(char const * tid) [member function]
    cls.add_method('SetTypeId', 
                   'void', 
                   [param('char const *', 'tid')])
    ## object-factory.h (module 'core'): void ns3::ObjectFactory::SetTypeId(std::string tid) [member function]
    cls.add_method('SetTypeId', 
                   'void', 
                   [param('std::string', 'tid')])
    return

def register_Ns3OnOffHelper_methods(root_module, cls):
    ## on-off-helper.h (module 'applications'): ns3::OnOffHelper::OnOffHelper(ns3::OnOffHelper const & arg0) [copy constructor]
    cls.add_constructor([param('ns3::OnOffHelper const &', 'arg0')])
    ## on-off-helper.h (module 'applications'): ns3::OnOffHelper::OnOffHelper(std::string protocol, ns3::Address address) [constructor]
    cls.add_constructor([param('std::string', 'protocol'), param('ns3::Address', 'address')])
    ## on-off-helper.h (module 'applications'): int64_t ns3::OnOffHelper::AssignStreams(ns3::NodeContainer c, int64_t stream) [member function]
    cls.add_method('AssignStreams', 
                   'int64_t', 
                   [param('ns3::NodeContainer', 'c'), param('int64_t', 'stream')])
    ## on-off-helper.h (module 'applications'): ns3::ApplicationContainer ns3::OnOffHelper::Install(ns3::NodeContainer c) const [member function]
    cls.add_method('Install', 
                   'ns3::ApplicationContainer', 
                   [param('ns3::NodeContainer', 'c')], 
                   is_const=True)
    ## on-off-helper.h (module 'applications'): ns3::ApplicationContainer ns3::OnOffHelper::Install(ns3::Ptr<ns3::Node> node) const [member function]
    cls.add_method('Install', 
                   'ns3::ApplicationContainer', 
                   [param('ns3::Ptr< ns3::Node >', 'node')], 
                   is_const=True)
    ## on-off-helper.h (module 'applications'): ns3::ApplicationContainer ns3::OnOffHelper::Install(std::string nodeName) const [member function]
    cls.add_method('Install', 
                   'ns3::ApplicationContainer', 
                   [param('std::string', 'nodeName')], 
                   is_const=True)
    ## on-off-helper.h (module 'applications'): void ns3::OnOffHelper::SetAttribute(std::string name, ns3::AttributeValue const & value) [member function]
    cls.add_method('SetAttribute', 
                   'void', 
                   [param('std::string', 'name'), param('ns3::AttributeValue const &', 'value')])
    ## on-off-helper.h (module 'applications'): void ns3::OnOffHelper::SetConstantRate(ns3::DataRate dataRate, uint32_t packetSize=512) [member function]
    cls.add_method('SetConstantRate', 
                   'void', 
                   [param('ns3::DataRate', 'dataRate'), param('uint32_t', 'packetSize', default_value='512')])
    return

def register_Ns3PacketLossCounter_methods(root_module, cls):
    ## packet-loss-counter.h (module 'applications'): ns3::PacketLossCounter::PacketLossCounter(ns3::PacketLossCounter const & arg0) [copy constructor]
    cls.add_constructor([param('ns3::PacketLossCounter const &', 'arg0')])
    ## packet-loss-counter.h (module 'applications'): ns3::PacketLossCounter::PacketLossCounter(uint8_t bitmapSize) [constructor]
    cls.add_constructor([param('uint8_t', 'bitmapSize')])
    ## packet-loss-counter.h (module 'applications'): uint16_t ns3::PacketLossCounter::GetBitMapSize() const [member function]
    cls.add_method('GetBitMapSize', 
                   'uint16_t', 
                   [], 
                   is_const=True)
    ## packet-loss-counter.h (module 'applications'): uint32_t ns3::PacketLossCounter::GetLost() const [member function]
    cls.add_method('GetLost', 
                   'uint32_t', 
                   [], 
                   is_const=True)
    ## packet-loss-counter.h (module 'applications'): void ns3::PacketLossCounter::NotifyReceived(uint32_t seq) [member function]
    cls.add_method('NotifyReceived', 
                   'void', 
                   [param('uint32_t', 'seq')])
    ## packet-loss-counter.h (module 'applications'): void ns3::PacketLossCounter::SetBitMapSize(uint16_t size) [member function]
    cls.add_method('SetBitMapSize', 
                   'void', 
                   [param('uint16_t', 'size')])
    return

def register_Ns3PacketMetadata_methods(root_module, cls):
    ## packet-metadata.h (module 'network'): ns3::PacketMetadata::PacketMetadata(uint64_t uid, uint32_t size) [constructor]
    cls.add_constructor([param('uint64_t', 'uid'), param('uint32_t', 'size')])
    ## packet-metadata.h (module 'network'): ns3::PacketMetadata::PacketMetadata(ns3::PacketMetadata const & o) [copy constructor]
    cls.add_constructor([param('ns3::PacketMetadata const &', 'o')])
    ## packet-metadata.h (module 'network'): void ns3::PacketMetadata::AddAtEnd(ns3::PacketMetadata const & o) [member function]
    cls.add_method('AddAtEnd', 
                   'void', 
                   [param('ns3::PacketMetadata const &', 'o')])
    ## packet-metadata.h (module 'network'): void ns3::PacketMetadata::AddHeader(ns3::Header const & header, uint32_t size) [member function]
    cls.add_method('AddHeader', 
                   'void', 
                   [param('ns3::Header const &', 'header'), param('uint32_t', 'size')])
    ## packet-metadata.h (module 'network'): void ns3::PacketMetadata::AddPaddingAtEnd(uint32_t end) [member function]
    cls.add_method('AddPaddingAtEnd', 
                   'void', 
                   [param('uint32_t', 'end')])
    ## packet-metadata.h (module 'network'): void ns3::PacketMetadata::AddTrailer(ns3::Trailer const & trailer, uint32_t size) [member function]
    cls.add_method('AddTrailer', 
                   'void', 
                   [param('ns3::Trailer const &', 'trailer'), param('uint32_t', 'size')])
    ## packet-metadata.h (module 'network'): ns3::PacketMetadata::ItemIterator ns3::PacketMetadata::BeginItem(ns3::Buffer buffer) const [member function]
    cls.add_method('BeginItem', 
                   'ns3::PacketMetadata::ItemIterator', 
                   [param('ns3::Buffer', 'buffer')], 
                   is_const=True)
    ## packet-metadata.h (module 'network'): ns3::PacketMetadata ns3::PacketMetadata::CreateFragment(uint32_t start, uint32_t end) const [member function]
    cls.add_method('CreateFragment', 
                   'ns3::PacketMetadata', 
                   [param('uint32_t', 'start'), param('uint32_t', 'end')], 
                   is_const=True)
    ## packet-metadata.h (module 'network'): uint32_t ns3::PacketMetadata::Deserialize(uint8_t const * buffer, uint32_t size) [member function]
    cls.add_method('Deserialize', 
                   'uint32_t', 
                   [param('uint8_t const *', 'buffer'), param('uint32_t', 'size')])
    ## packet-metadata.h (module 'network'): static void ns3::PacketMetadata::Enable() [member function]
    cls.add_method('Enable', 
                   'void', 
                   [], 
                   is_static=True)
    ## packet-metadata.h (module 'network'): static void ns3::PacketMetadata::EnableChecking() [member function]
    cls.add_method('EnableChecking', 
                   'void', 
                   [], 
                   is_static=True)
    ## packet-metadata.h (module 'network'): uint32_t ns3::PacketMetadata::GetSerializedSize() const [member function]
    cls.add_method('GetSerializedSize', 
                   'uint32_t', 
                   [], 
                   is_const=True)
    ## packet-metadata.h (module 'network'): uint64_t ns3::PacketMetadata::GetUid() const [member function]
    cls.add_method('GetUid', 
                   'uint64_t', 
                   [], 
                   is_const=True)
    ## packet-metadata.h (module 'network'): void ns3::PacketMetadata::RemoveAtEnd(uint32_t end) [member function]
    cls.add_method('RemoveAtEnd', 
                   'void', 
                   [param('uint32_t', 'end')])
    ## packet-metadata.h (module 'network'): void ns3::PacketMetadata::RemoveAtStart(uint32_t start) [member function]
    cls.add_method('RemoveAtStart', 
                   'void', 
                   [param('uint32_t', 'start')])
    ## packet-metadata.h (module 'network'): void ns3::PacketMetadata::RemoveHeader(ns3::Header const & header, uint32_t size) [member function]
    cls.add_method('RemoveHeader', 
                   'void', 
                   [param('ns3::Header const &', 'header'), param('uint32_t', 'size')])
    ## packet-metadata.h (module 'network'): void ns3::PacketMetadata::RemoveTrailer(ns3::Trailer const & trailer, uint32_t size) [member function]
    cls.add_method('RemoveTrailer', 
                   'void', 
                   [param('ns3::Trailer const &', 'trailer'), param('uint32_t', 'size')])
    ## packet-metadata.h (module 'network'): uint32_t ns3::PacketMetadata::Serialize(uint8_t * buffer, uint32_t maxSize) const [member function]
    cls.add_method('Serialize', 
                   'uint32_t', 
                   [param('uint8_t *', 'buffer'), param('uint32_t', 'maxSize')], 
                   is_const=True)
    return

def register_Ns3PacketMetadataItem_methods(root_module, cls):
    ## packet-metadata.h (module 'network'): ns3::PacketMetadata::Item::Item() [constructor]
    cls.add_constructor([])
    ## packet-metadata.h (module 'network'): ns3::PacketMetadata::Item::Item(ns3::PacketMetadata::Item const & arg0) [copy constructor]
    cls.add_constructor([param('ns3::PacketMetadata::Item const &', 'arg0')])
    ## packet-metadata.h (module 'network'): ns3::PacketMetadata::Item::current [variable]
    cls.add_instance_attribute('current', 'ns3::Buffer::Iterator', is_const=False)
    ## packet-metadata.h (module 'network'): ns3::PacketMetadata::Item::currentSize [variable]
    cls.add_instance_attribute('currentSize', 'uint32_t', is_const=False)
    ## packet-metadata.h (module 'network'): ns3::PacketMetadata::Item::currentTrimedFromEnd [variable]
    cls.add_instance_attribute('currentTrimedFromEnd', 'uint32_t', is_const=False)
    ## packet-metadata.h (module 'network'): ns3::PacketMetadata::Item::currentTrimedFromStart [variable]
    cls.add_instance_attribute('currentTrimedFromStart', 'uint32_t', is_const=False)
    ## packet-metadata.h (module 'network'): ns3::PacketMetadata::Item::isFragment [variable]
    cls.add_instance_attribute('isFragment', 'bool', is_const=False)
    ## packet-metadata.h (module 'network'): ns3::PacketMetadata::Item::tid [variable]
    cls.add_instance_attribute('tid', 'ns3::TypeId', is_const=False)
    return

def register_Ns3PacketMetadataItemIterator_methods(root_module, cls):
    ## packet-metadata.h (module 'network'): ns3::PacketMetadata::ItemIterator::ItemIterator(ns3::PacketMetadata::ItemIterator const & arg0) [copy constructor]
    cls.add_constructor([param('ns3::PacketMetadata::ItemIterator const &', 'arg0')])
    ## packet-metadata.h (module 'network'): ns3::PacketMetadata::ItemIterator::ItemIterator(ns3::PacketMetadata const * metadata, ns3::Buffer buffer) [constructor]
    cls.add_constructor([param('ns3::PacketMetadata const *', 'metadata'), param('ns3::Buffer', 'buffer')])
    ## packet-metadata.h (module 'network'): bool ns3::PacketMetadata::ItemIterator::HasNext() const [member function]
    cls.add_method('HasNext', 
                   'bool', 
                   [], 
                   is_const=True)
    ## packet-metadata.h (module 'network'): ns3::PacketMetadata::Item ns3::PacketMetadata::ItemIterator::Next() [member function]
    cls.add_method('Next', 
                   'ns3::PacketMetadata::Item', 
                   [])
    return

def register_Ns3PacketSinkHelper_methods(root_module, cls):
    ## packet-sink-helper.h (module 'applications'): ns3::PacketSinkHelper::PacketSinkHelper(ns3::PacketSinkHelper const & arg0) [copy constructor]
    cls.add_constructor([param('ns3::PacketSinkHelper const &', 'arg0')])
    ## packet-sink-helper.h (module 'applications'): ns3::PacketSinkHelper::PacketSinkHelper(std::string protocol, ns3::Address address) [constructor]
    cls.add_constructor([param('std::string', 'protocol'), param('ns3::Address', 'address')])
    ## packet-sink-helper.h (module 'applications'): ns3::ApplicationContainer ns3::PacketSinkHelper::Install(ns3::NodeContainer c) const [member function]
    cls.add_method('Install', 
                   'ns3::ApplicationContainer', 
                   [param('ns3::NodeContainer', 'c')], 
                   is_const=True)
    ## packet-sink-helper.h (module 'applications'): ns3::ApplicationContainer ns3::PacketSinkHelper::Install(ns3::Ptr<ns3::Node> node) const [member function]
    cls.add_method('Install', 
                   'ns3::ApplicationContainer', 
                   [param('ns3::Ptr< ns3::Node >', 'node')], 
                   is_const=True)
    ## packet-sink-helper.h (module 'applications'): ns3::ApplicationContainer ns3::PacketSinkHelper::Install(std::string nodeName) const [member function]
    cls.add_method('Install', 
                   'ns3::ApplicationContainer', 
                   [param('std::string', 'nodeName')], 
                   is_const=True)
    ## packet-sink-helper.h (module 'applications'): void ns3::PacketSinkHelper::SetAttribute(std::string name, ns3::AttributeValue const & value) [member function]
    cls.add_method('SetAttribute', 
                   'void', 
                   [param('std::string', 'name'), param('ns3::AttributeValue const &', 'value')])
    return

def register_Ns3PacketSocketAddress_methods(root_module, cls):
    ## packet-socket-address.h (module 'network'): ns3::PacketSocketAddress::PacketSocketAddress(ns3::PacketSocketAddress const & arg0) [copy constructor]
    cls.add_constructor([param('ns3::PacketSocketAddress const &', 'arg0')])
    ## packet-socket-address.h (module 'network'): ns3::PacketSocketAddress::PacketSocketAddress() [constructor]
    cls.add_constructor([])
    ## packet-socket-address.h (module 'network'): static ns3::PacketSocketAddress ns3::PacketSocketAddress::ConvertFrom(ns3::Address const & address) [member function]
    cls.add_method('ConvertFrom', 
                   'ns3::PacketSocketAddress', 
                   [param('ns3::Address const &', 'address')], 
                   is_static=True)
    ## packet-socket-address.h (module 'network'): ns3::Address ns3::PacketSocketAddress::GetPhysicalAddress() const [member function]
    cls.add_method('GetPhysicalAddress', 
                   'ns3::Address', 
                   [], 
                   is_const=True)
    ## packet-socket-address.h (module 'network'): uint16_t ns3::PacketSocketAddress::GetProtocol() const [member function]
    cls.add_method('GetProtocol', 
                   'uint16_t', 
                   [], 
                   is_const=True)
    ## packet-socket-address.h (module 'network'): uint32_t ns3::PacketSocketAddress::GetSingleDevice() const [member function]
    cls.add_method('GetSingleDevice', 
                   'uint32_t', 
                   [], 
                   is_const=True)
    ## packet-socket-address.h (module 'network'): static bool ns3::PacketSocketAddress::IsMatchingType(ns3::Address const & address) [member function]
    cls.add_method('IsMatchingType', 
                   'bool', 
                   [param('ns3::Address const &', 'address')], 
                   is_static=True)
    ## packet-socket-address.h (module 'network'): bool ns3::PacketSocketAddress::IsSingleDevice() const [member function]
    cls.add_method('IsSingleDevice', 
                   'bool', 
                   [], 
                   is_const=True)
    ## packet-socket-address.h (module 'network'): void ns3::PacketSocketAddress::SetAllDevices() [member function]
    cls.add_method('SetAllDevices', 
                   'void', 
                   [])
    ## packet-socket-address.h (module 'network'): void ns3::PacketSocketAddress::SetPhysicalAddress(ns3::Address const address) [member function]
    cls.add_method('SetPhysicalAddress', 
                   'void', 
                   [param('ns3::Address const', 'address')])
    ## packet-socket-address.h (module 'network'): void ns3::PacketSocketAddress::SetProtocol(uint16_t protocol) [member function]
    cls.add_method('SetProtocol', 
                   'void', 
                   [param('uint16_t', 'protocol')])
    ## packet-socket-address.h (module 'network'): void ns3::PacketSocketAddress::SetSingleDevice(uint32_t device) [member function]
    cls.add_method('SetSingleDevice', 
                   'void', 
                   [param('uint32_t', 'device')])
    return

def register_Ns3PacketSocketHelper_methods(root_module, cls):
    ## packet-socket-helper.h (module 'network'): ns3::PacketSocketHelper::PacketSocketHelper() [constructor]
    cls.add_constructor([])
    ## packet-socket-helper.h (module 'network'): ns3::PacketSocketHelper::PacketSocketHelper(ns3::PacketSocketHelper const & arg0) [copy constructor]
    cls.add_constructor([param('ns3::PacketSocketHelper const &', 'arg0')])
    ## packet-socket-helper.h (module 'network'): void ns3::PacketSocketHelper::Install(ns3::Ptr<ns3::Node> node) const [member function]
    cls.add_method('Install', 
                   'void', 
                   [param('ns3::Ptr< ns3::Node >', 'node')], 
                   is_const=True)
    ## packet-socket-helper.h (module 'network'): void ns3::PacketSocketHelper::Install(std::string nodeName) const [member function]
    cls.add_method('Install', 
                   'void', 
                   [param('std::string', 'nodeName')], 
                   is_const=True)
    ## packet-socket-helper.h (module 'network'): void ns3::PacketSocketHelper::Install(ns3::NodeContainer c) const [member function]
    cls.add_method('Install', 
                   'void', 
                   [param('ns3::NodeContainer', 'c')], 
                   is_const=True)
    return

def register_Ns3PacketTagIterator_methods(root_module, cls):
    ## packet.h (module 'network'): ns3::PacketTagIterator::PacketTagIterator(ns3::PacketTagIterator const & arg0) [copy constructor]
    cls.add_constructor([param('ns3::PacketTagIterator const &', 'arg0')])
    ## packet.h (module 'network'): bool ns3::PacketTagIterator::HasNext() const [member function]
    cls.add_method('HasNext', 
                   'bool', 
                   [], 
                   is_const=True)
    ## packet.h (module 'network'): ns3::PacketTagIterator::Item ns3::PacketTagIterator::Next() [member function]
    cls.add_method('Next', 
                   'ns3::PacketTagIterator::Item', 
                   [])
    return

def register_Ns3PacketTagIteratorItem_methods(root_module, cls):
    ## packet.h (module 'network'): ns3::PacketTagIterator::Item::Item(ns3::PacketTagIterator::Item const & arg0) [copy constructor]
    cls.add_constructor([param('ns3::PacketTagIterator::Item const &', 'arg0')])
    ## packet.h (module 'network'): void ns3::PacketTagIterator::Item::GetTag(ns3::Tag & tag) const [member function]
    cls.add_method('GetTag', 
                   'void', 
                   [param('ns3::Tag &', 'tag')], 
                   is_const=True)
    ## packet.h (module 'network'): ns3::TypeId ns3::PacketTagIterator::Item::GetTypeId() const [member function]
    cls.add_method('GetTypeId', 
                   'ns3::TypeId', 
                   [], 
                   is_const=True)
    return

def register_Ns3PacketTagList_methods(root_module, cls):
    ## packet-tag-list.h (module 'network'): ns3::PacketTagList::PacketTagList() [constructor]
    cls.add_constructor([])
    ## packet-tag-list.h (module 'network'): ns3::PacketTagList::PacketTagList(ns3::PacketTagList const & o) [copy constructor]
    cls.add_constructor([param('ns3::PacketTagList const &', 'o')])
    ## packet-tag-list.h (module 'network'): void ns3::PacketTagList::Add(ns3::Tag const & tag) const [member function]
    cls.add_method('Add', 
                   'void', 
                   [param('ns3::Tag const &', 'tag')], 
                   is_const=True)
    ## packet-tag-list.h (module 'network'): ns3::PacketTagList::TagData const * ns3::PacketTagList::Head() const [member function]
    cls.add_method('Head', 
                   'ns3::PacketTagList::TagData const *', 
                   [], 
                   is_const=True)
    ## packet-tag-list.h (module 'network'): bool ns3::PacketTagList::Peek(ns3::Tag & tag) const [member function]
    cls.add_method('Peek', 
                   'bool', 
                   [param('ns3::Tag &', 'tag')], 
                   is_const=True)
    ## packet-tag-list.h (module 'network'): bool ns3::PacketTagList::Remove(ns3::Tag & tag) [member function]
    cls.add_method('Remove', 
                   'bool', 
                   [param('ns3::Tag &', 'tag')])
    ## packet-tag-list.h (module 'network'): void ns3::PacketTagList::RemoveAll() [member function]
    cls.add_method('RemoveAll', 
                   'void', 
                   [])
    ## packet-tag-list.h (module 'network'): bool ns3::PacketTagList::Replace(ns3::Tag & tag) [member function]
    cls.add_method('Replace', 
                   'bool', 
                   [param('ns3::Tag &', 'tag')])
    return

def register_Ns3PacketTagListTagData_methods(root_module, cls):
    ## packet-tag-list.h (module 'network'): ns3::PacketTagList::TagData::TagData() [constructor]
    cls.add_constructor([])
    ## packet-tag-list.h (module 'network'): ns3::PacketTagList::TagData::TagData(ns3::PacketTagList::TagData const & arg0) [copy constructor]
    cls.add_constructor([param('ns3::PacketTagList::TagData const &', 'arg0')])
    ## packet-tag-list.h (module 'network'): ns3::PacketTagList::TagData::count [variable]
    cls.add_instance_attribute('count', 'uint32_t', is_const=False)
    ## packet-tag-list.h (module 'network'): ns3::PacketTagList::TagData::data [variable]
    cls.add_instance_attribute('data', 'uint8_t [ 21 ]', is_const=False)
    ## packet-tag-list.h (module 'network'): ns3::PacketTagList::TagData::next [variable]
    cls.add_instance_attribute('next', 'ns3::PacketTagList::TagData *', is_const=False)
    ## packet-tag-list.h (module 'network'): ns3::PacketTagList::TagData::tid [variable]
    cls.add_instance_attribute('tid', 'ns3::TypeId', is_const=False)
    return

def register_Ns3PbbAddressTlvBlock_methods(root_module, cls):
    cls.add_binary_comparison_operator('==')
    cls.add_binary_comparison_operator('!=')
    ## packetbb.h (module 'network'): ns3::PbbAddressTlvBlock::PbbAddressTlvBlock(ns3::PbbAddressTlvBlock const & arg0) [copy constructor]
    cls.add_constructor([param('ns3::PbbAddressTlvBlock const &', 'arg0')])
    ## packetbb.h (module 'network'): ns3::PbbAddressTlvBlock::PbbAddressTlvBlock() [constructor]
    cls.add_constructor([])
    ## packetbb.h (module 'network'): ns3::Ptr<ns3::PbbAddressTlv> ns3::PbbAddressTlvBlock::Back() const [member function]
    cls.add_method('Back', 
                   'ns3::Ptr< ns3::PbbAddressTlv >', 
                   [], 
                   is_const=True)
    ## packetbb.h (module 'network'): std::_List_iterator<ns3::Ptr<ns3::PbbAddressTlv> > ns3::PbbAddressTlvBlock::Begin() [member function]
    cls.add_method('Begin', 
                   'std::_List_iterator< ns3::Ptr< ns3::PbbAddressTlv > >', 
                   [])
    ## packetbb.h (module 'network'): std::_List_const_iterator<ns3::Ptr<ns3::PbbAddressTlv> > ns3::PbbAddressTlvBlock::Begin() const [member function]
    cls.add_method('Begin', 
                   'std::_List_const_iterator< ns3::Ptr< ns3::PbbAddressTlv > >', 
                   [], 
                   is_const=True)
    ## packetbb.h (module 'network'): void ns3::PbbAddressTlvBlock::Clear() [member function]
    cls.add_method('Clear', 
                   'void', 
                   [])
    ## packetbb.h (module 'network'): void ns3::PbbAddressTlvBlock::Deserialize(ns3::Buffer::Iterator & start) [member function]
    cls.add_method('Deserialize', 
                   'void', 
                   [param('ns3::Buffer::Iterator &', 'start')])
    ## packetbb.h (module 'network'): bool ns3::PbbAddressTlvBlock::Empty() const [member function]
    cls.add_method('Empty', 
                   'bool', 
                   [], 
                   is_const=True)
    ## packetbb.h (module 'network'): std::_List_iterator<ns3::Ptr<ns3::PbbAddressTlv> > ns3::PbbAddressTlvBlock::End() [member function]
    cls.add_method('End', 
                   'std::_List_iterator< ns3::Ptr< ns3::PbbAddressTlv > >', 
                   [])
    ## packetbb.h (module 'network'): std::_List_const_iterator<ns3::Ptr<ns3::PbbAddressTlv> > ns3::PbbAddressTlvBlock::End() const [member function]
    cls.add_method('End', 
                   'std::_List_const_iterator< ns3::Ptr< ns3::PbbAddressTlv > >', 
                   [], 
                   is_const=True)
    ## packetbb.h (module 'network'): std::_List_iterator<ns3::Ptr<ns3::PbbAddressTlv> > ns3::PbbAddressTlvBlock::Erase(std::_List_iterator<ns3::Ptr<ns3::PbbAddressTlv> > position) [member function]
    cls.add_method('Erase', 
                   'std::_List_iterator< ns3::Ptr< ns3::PbbAddressTlv > >', 
                   [param('std::_List_iterator< ns3::Ptr< ns3::PbbAddressTlv > >', 'position')])
    ## packetbb.h (module 'network'): std::_List_iterator<ns3::Ptr<ns3::PbbAddressTlv> > ns3::PbbAddressTlvBlock::Erase(std::_List_iterator<ns3::Ptr<ns3::PbbAddressTlv> > first, std::_List_iterator<ns3::Ptr<ns3::PbbAddressTlv> > last) [member function]
    cls.add_method('Erase', 
                   'std::_List_iterator< ns3::Ptr< ns3::PbbAddressTlv > >', 
                   [param('std::_List_iterator< ns3::Ptr< ns3::PbbAddressTlv > >', 'first'), param('std::_List_iterator< ns3::Ptr< ns3::PbbAddressTlv > >', 'last')])
    ## packetbb.h (module 'network'): ns3::Ptr<ns3::PbbAddressTlv> ns3::PbbAddressTlvBlock::Front() const [member function]
    cls.add_method('Front', 
                   'ns3::Ptr< ns3::PbbAddressTlv >', 
                   [], 
                   is_const=True)
    ## packetbb.h (module 'network'): uint32_t ns3::PbbAddressTlvBlock::GetSerializedSize() const [member function]
    cls.add_method('GetSerializedSize', 
                   'uint32_t', 
                   [], 
                   is_const=True)
    ## packetbb.h (module 'network'): std::_List_iterator<ns3::Ptr<ns3::PbbAddressTlv> > ns3::PbbAddressTlvBlock::Insert(std::_List_iterator<ns3::Ptr<ns3::PbbAddressTlv> > position, ns3::Ptr<ns3::PbbAddressTlv> const tlv) [member function]
    cls.add_method('Insert', 
                   'std::_List_iterator< ns3::Ptr< ns3::PbbAddressTlv > >', 
                   [param('std::_List_iterator< ns3::Ptr< ns3::PbbAddressTlv > >', 'position'), param('ns3::Ptr< ns3::PbbAddressTlv > const', 'tlv')])
    ## packetbb.h (module 'network'): void ns3::PbbAddressTlvBlock::PopBack() [member function]
    cls.add_method('PopBack', 
                   'void', 
                   [])
    ## packetbb.h (module 'network'): void ns3::PbbAddressTlvBlock::PopFront() [member function]
    cls.add_method('PopFront', 
                   'void', 
                   [])
    ## packetbb.h (module 'network'): void ns3::PbbAddressTlvBlock::Print(std::ostream & os) const [member function]
    cls.add_method('Print', 
                   'void', 
                   [param('std::ostream &', 'os')], 
                   is_const=True)
    ## packetbb.h (module 'network'): void ns3::PbbAddressTlvBlock::Print(std::ostream & os, int level) const [member function]
    cls.add_method('Print', 
                   'void', 
                   [param('std::ostream &', 'os'), param('int', 'level')], 
                   is_const=True)
    ## packetbb.h (module 'network'): void ns3::PbbAddressTlvBlock::PushBack(ns3::Ptr<ns3::PbbAddressTlv> tlv) [member function]
    cls.add_method('PushBack', 
                   'void', 
                   [param('ns3::Ptr< ns3::PbbAddressTlv >', 'tlv')])
    ## packetbb.h (module 'network'): void ns3::PbbAddressTlvBlock::PushFront(ns3::Ptr<ns3::PbbAddressTlv> tlv) [member function]
    cls.add_method('PushFront', 
                   'void', 
                   [param('ns3::Ptr< ns3::PbbAddressTlv >', 'tlv')])
    ## packetbb.h (module 'network'): void ns3::PbbAddressTlvBlock::Serialize(ns3::Buffer::Iterator & start) const [member function]
    cls.add_method('Serialize', 
                   'void', 
                   [param('ns3::Buffer::Iterator &', 'start')], 
                   is_const=True)
    ## packetbb.h (module 'network'): int ns3::PbbAddressTlvBlock::Size() const [member function]
    cls.add_method('Size', 
                   'int', 
                   [], 
                   is_const=True)
    return

def register_Ns3PbbTlvBlock_methods(root_module, cls):
    cls.add_binary_comparison_operator('==')
    cls.add_binary_comparison_operator('!=')
    ## packetbb.h (module 'network'): ns3::PbbTlvBlock::PbbTlvBlock(ns3::PbbTlvBlock const & arg0) [copy constructor]
    cls.add_constructor([param('ns3::PbbTlvBlock const &', 'arg0')])
    ## packetbb.h (module 'network'): ns3::PbbTlvBlock::PbbTlvBlock() [constructor]
    cls.add_constructor([])
    ## packetbb.h (module 'network'): ns3::Ptr<ns3::PbbTlv> ns3::PbbTlvBlock::Back() const [member function]
    cls.add_method('Back', 
                   'ns3::Ptr< ns3::PbbTlv >', 
                   [], 
                   is_const=True)
    ## packetbb.h (module 'network'): std::_List_iterator<ns3::Ptr<ns3::PbbTlv> > ns3::PbbTlvBlock::Begin() [member function]
    cls.add_method('Begin', 
                   'std::_List_iterator< ns3::Ptr< ns3::PbbTlv > >', 
                   [])
    ## packetbb.h (module 'network'): std::_List_const_iterator<ns3::Ptr<ns3::PbbTlv> > ns3::PbbTlvBlock::Begin() const [member function]
    cls.add_method('Begin', 
                   'std::_List_const_iterator< ns3::Ptr< ns3::PbbTlv > >', 
                   [], 
                   is_const=True)
    ## packetbb.h (module 'network'): void ns3::PbbTlvBlock::Clear() [member function]
    cls.add_method('Clear', 
                   'void', 
                   [])
    ## packetbb.h (module 'network'): void ns3::PbbTlvBlock::Deserialize(ns3::Buffer::Iterator & start) [member function]
    cls.add_method('Deserialize', 
                   'void', 
                   [param('ns3::Buffer::Iterator &', 'start')])
    ## packetbb.h (module 'network'): bool ns3::PbbTlvBlock::Empty() const [member function]
    cls.add_method('Empty', 
                   'bool', 
                   [], 
                   is_const=True)
    ## packetbb.h (module 'network'): std::_List_iterator<ns3::Ptr<ns3::PbbTlv> > ns3::PbbTlvBlock::End() [member function]
    cls.add_method('End', 
                   'std::_List_iterator< ns3::Ptr< ns3::PbbTlv > >', 
                   [])
    ## packetbb.h (module 'network'): std::_List_const_iterator<ns3::Ptr<ns3::PbbTlv> > ns3::PbbTlvBlock::End() const [member function]
    cls.add_method('End', 
                   'std::_List_const_iterator< ns3::Ptr< ns3::PbbTlv > >', 
                   [], 
                   is_const=True)
    ## packetbb.h (module 'network'): std::_List_iterator<ns3::Ptr<ns3::PbbTlv> > ns3::PbbTlvBlock::Erase(std::_List_iterator<ns3::Ptr<ns3::PbbTlv> > position) [member function]
    cls.add_method('Erase', 
                   'std::_List_iterator< ns3::Ptr< ns3::PbbTlv > >', 
                   [param('std::_List_iterator< ns3::Ptr< ns3::PbbTlv > >', 'position')])
    ## packetbb.h (module 'network'): std::_List_iterator<ns3::Ptr<ns3::PbbTlv> > ns3::PbbTlvBlock::Erase(std::_List_iterator<ns3::Ptr<ns3::PbbTlv> > first, std::_List_iterator<ns3::Ptr<ns3::PbbTlv> > last) [member function]
    cls.add_method('Erase', 
                   'std::_List_iterator< ns3::Ptr< ns3::PbbTlv > >', 
                   [param('std::_List_iterator< ns3::Ptr< ns3::PbbTlv > >', 'first'), param('std::_List_iterator< ns3::Ptr< ns3::PbbTlv > >', 'last')])
    ## packetbb.h (module 'network'): ns3::Ptr<ns3::PbbTlv> ns3::PbbTlvBlock::Front() const [member function]
    cls.add_method('Front', 
                   'ns3::Ptr< ns3::PbbTlv >', 
                   [], 
                   is_const=True)
    ## packetbb.h (module 'network'): uint32_t ns3::PbbTlvBlock::GetSerializedSize() const [member function]
    cls.add_method('GetSerializedSize', 
                   'uint32_t', 
                   [], 
                   is_const=True)
    ## packetbb.h (module 'network'): std::_List_iterator<ns3::Ptr<ns3::PbbTlv> > ns3::PbbTlvBlock::Insert(std::_List_iterator<ns3::Ptr<ns3::PbbTlv> > position, ns3::Ptr<ns3::PbbTlv> const tlv) [member function]
    cls.add_method('Insert', 
                   'std::_List_iterator< ns3::Ptr< ns3::PbbTlv > >', 
                   [param('std::_List_iterator< ns3::Ptr< ns3::PbbTlv > >', 'position'), param('ns3::Ptr< ns3::PbbTlv > const', 'tlv')])
    ## packetbb.h (module 'network'): void ns3::PbbTlvBlock::PopBack() [member function]
    cls.add_method('PopBack', 
                   'void', 
                   [])
    ## packetbb.h (module 'network'): void ns3::PbbTlvBlock::PopFront() [member function]
    cls.add_method('PopFront', 
                   'void', 
                   [])
    ## packetbb.h (module 'network'): void ns3::PbbTlvBlock::Print(std::ostream & os) const [member function]
    cls.add_method('Print', 
                   'void', 
                   [param('std::ostream &', 'os')], 
                   is_const=True)
    ## packetbb.h (module 'network'): void ns3::PbbTlvBlock::Print(std::ostream & os, int level) const [member function]
    cls.add_method('Print', 
                   'void', 
                   [param('std::ostream &', 'os'), param('int', 'level')], 
                   is_const=True)
    ## packetbb.h (module 'network'): void ns3::PbbTlvBlock::PushBack(ns3::Ptr<ns3::PbbTlv> tlv) [member function]
    cls.add_method('PushBack', 
                   'void', 
                   [param('ns3::Ptr< ns3::PbbTlv >', 'tlv')])
    ## packetbb.h (module 'network'): void ns3::PbbTlvBlock::PushFront(ns3::Ptr<ns3::PbbTlv> tlv) [member function]
    cls.add_method('PushFront', 
                   'void', 
                   [param('ns3::Ptr< ns3::PbbTlv >', 'tlv')])
    ## packetbb.h (module 'network'): void ns3::PbbTlvBlock::Serialize(ns3::Buffer::Iterator & start) const [member function]
    cls.add_method('Serialize', 
                   'void', 
                   [param('ns3::Buffer::Iterator &', 'start')], 
                   is_const=True)
    ## packetbb.h (module 'network'): int ns3::PbbTlvBlock::Size() const [member function]
    cls.add_method('Size', 
                   'int', 
                   [], 
                   is_const=True)
    return

def register_Ns3PcapFile_methods(root_module, cls):
    ## pcap-file.h (module 'network'): ns3::PcapFile::PcapFile() [constructor]
    cls.add_constructor([])
    ## pcap-file.h (module 'network'): void ns3::PcapFile::Clear() [member function]
    cls.add_method('Clear', 
                   'void', 
                   [])
    ## pcap-file.h (module 'network'): void ns3::PcapFile::Close() [member function]
    cls.add_method('Close', 
                   'void', 
                   [])
    ## pcap-file.h (module 'network'): static bool ns3::PcapFile::Diff(std::string const & f1, std::string const & f2, uint32_t & sec, uint32_t & usec, uint32_t & packets, uint32_t snapLen=ns3::PcapFile::SNAPLEN_DEFAULT) [member function]
    cls.add_method('Diff', 
                   'bool', 
                   [param('std::string const &', 'f1'), param('std::string const &', 'f2'), param('uint32_t &', 'sec'), param('uint32_t &', 'usec'), param('uint32_t &', 'packets'), param('uint32_t', 'snapLen', default_value='ns3::PcapFile::SNAPLEN_DEFAULT')], 
                   is_static=True)
    ## pcap-file.h (module 'network'): bool ns3::PcapFile::Eof() const [member function]
    cls.add_method('Eof', 
                   'bool', 
                   [], 
                   is_const=True)
    ## pcap-file.h (module 'network'): bool ns3::PcapFile::Fail() const [member function]
    cls.add_method('Fail', 
                   'bool', 
                   [], 
                   is_const=True)
    ## pcap-file.h (module 'network'): uint32_t ns3::PcapFile::GetDataLinkType() [member function]
    cls.add_method('GetDataLinkType', 
                   'uint32_t', 
                   [])
    ## pcap-file.h (module 'network'): uint32_t ns3::PcapFile::GetMagic() [member function]
    cls.add_method('GetMagic', 
                   'uint32_t', 
                   [])
    ## pcap-file.h (module 'network'): uint32_t ns3::PcapFile::GetSigFigs() [member function]
    cls.add_method('GetSigFigs', 
                   'uint32_t', 
                   [])
    ## pcap-file.h (module 'network'): uint32_t ns3::PcapFile::GetSnapLen() [member function]
    cls.add_method('GetSnapLen', 
                   'uint32_t', 
                   [])
    ## pcap-file.h (module 'network'): bool ns3::PcapFile::GetSwapMode() [member function]
    cls.add_method('GetSwapMode', 
                   'bool', 
                   [])
    ## pcap-file.h (module 'network'): int32_t ns3::PcapFile::GetTimeZoneOffset() [member function]
    cls.add_method('GetTimeZoneOffset', 
                   'int32_t', 
                   [])
    ## pcap-file.h (module 'network'): uint16_t ns3::PcapFile::GetVersionMajor() [member function]
    cls.add_method('GetVersionMajor', 
                   'uint16_t', 
                   [])
    ## pcap-file.h (module 'network'): uint16_t ns3::PcapFile::GetVersionMinor() [member function]
    cls.add_method('GetVersionMinor', 
                   'uint16_t', 
                   [])
    ## pcap-file.h (module 'network'): void ns3::PcapFile::Init(uint32_t dataLinkType, uint32_t snapLen=ns3::PcapFile::SNAPLEN_DEFAULT, int32_t timeZoneCorrection=ns3::PcapFile::ZONE_DEFAULT, bool swapMode=false, bool nanosecMode=false) [member function]
    cls.add_method('Init', 
                   'void', 
                   [param('uint32_t', 'dataLinkType'), param('uint32_t', 'snapLen', default_value='ns3::PcapFile::SNAPLEN_DEFAULT'), param('int32_t', 'timeZoneCorrection', default_value='ns3::PcapFile::ZONE_DEFAULT'), param('bool', 'swapMode', default_value='false'), param('bool', 'nanosecMode', default_value='false')])
    ## pcap-file.h (module 'network'): bool ns3::PcapFile::IsNanoSecMode() [member function]
    cls.add_method('IsNanoSecMode', 
                   'bool', 
                   [])
    ## pcap-file.h (module 'network'): void ns3::PcapFile::Open(std::string const & filename, std::_Ios_Openmode mode) [member function]
    cls.add_method('Open', 
                   'void', 
                   [param('std::string const &', 'filename'), param('std::_Ios_Openmode', 'mode')])
    ## pcap-file.h (module 'network'): void ns3::PcapFile::Read(uint8_t * const data, uint32_t maxBytes, uint32_t & tsSec, uint32_t & tsUsec, uint32_t & inclLen, uint32_t & origLen, uint32_t & readLen) [member function]
    cls.add_method('Read', 
                   'void', 
                   [param('uint8_t * const', 'data'), param('uint32_t', 'maxBytes'), param('uint32_t &', 'tsSec'), param('uint32_t &', 'tsUsec'), param('uint32_t &', 'inclLen'), param('uint32_t &', 'origLen'), param('uint32_t &', 'readLen')])
    ## pcap-file.h (module 'network'): void ns3::PcapFile::Write(uint32_t tsSec, uint32_t tsUsec, uint8_t const * const data, uint32_t totalLen) [member function]
    cls.add_method('Write', 
                   'void', 
                   [param('uint32_t', 'tsSec'), param('uint32_t', 'tsUsec'), param('uint8_t const * const', 'data'), param('uint32_t', 'totalLen')])
    ## pcap-file.h (module 'network'): void ns3::PcapFile::Write(uint32_t tsSec, uint32_t tsUsec, ns3::Ptr<ns3::Packet const> p) [member function]
    cls.add_method('Write', 
                   'void', 
                   [param('uint32_t', 'tsSec'), param('uint32_t', 'tsUsec'), param('ns3::Ptr< ns3::Packet const >', 'p')])
    ## pcap-file.h (module 'network'): void ns3::PcapFile::Write(uint32_t tsSec, uint32_t tsUsec, ns3::Header const & header, ns3::Ptr<ns3::Packet const> p) [member function]
    cls.add_method('Write', 
                   'void', 
                   [param('uint32_t', 'tsSec'), param('uint32_t', 'tsUsec'), param('ns3::Header const &', 'header'), param('ns3::Ptr< ns3::Packet const >', 'p')])
    ## pcap-file.h (module 'network'): ns3::PcapFile::SNAPLEN_DEFAULT [variable]
    cls.add_static_attribute('SNAPLEN_DEFAULT', 'uint32_t const', is_const=True)
    ## pcap-file.h (module 'network'): ns3::PcapFile::ZONE_DEFAULT [variable]
    cls.add_static_attribute('ZONE_DEFAULT', 'int32_t const', is_const=True)
    return

def register_Ns3PcapHelper_methods(root_module, cls):
    ## trace-helper.h (module 'network'): ns3::PcapHelper::PcapHelper(ns3::PcapHelper const & arg0) [copy constructor]
    cls.add_constructor([param('ns3::PcapHelper const &', 'arg0')])
    ## trace-helper.h (module 'network'): ns3::PcapHelper::PcapHelper() [constructor]
    cls.add_constructor([])
    ## trace-helper.h (module 'network'): ns3::Ptr<ns3::PcapFileWrapper> ns3::PcapHelper::CreateFile(std::string filename, std::_Ios_Openmode filemode, ns3::PcapHelper::DataLinkType dataLinkType, uint32_t snapLen=std::numeric_limits<unsigned int>::max(), int32_t tzCorrection=0) [member function]
    cls.add_method('CreateFile', 
                   'ns3::Ptr< ns3::PcapFileWrapper >', 
                   [param('std::string', 'filename'), param('std::_Ios_Openmode', 'filemode'), param('ns3::PcapHelper::DataLinkType', 'dataLinkType'), param('uint32_t', 'snapLen', default_value='std::numeric_limits<unsigned int>::max()'), param('int32_t', 'tzCorrection', default_value='0')])
    ## trace-helper.h (module 'network'): std::string ns3::PcapHelper::GetFilenameFromDevice(std::string prefix, ns3::Ptr<ns3::NetDevice> device, bool useObjectNames=true) [member function]
    cls.add_method('GetFilenameFromDevice', 
                   'std::string', 
                   [param('std::string', 'prefix'), param('ns3::Ptr< ns3::NetDevice >', 'device'), param('bool', 'useObjectNames', default_value='true')])
    ## trace-helper.h (module 'network'): std::string ns3::PcapHelper::GetFilenameFromInterfacePair(std::string prefix, ns3::Ptr<ns3::Object> object, uint32_t interface, bool useObjectNames=true) [member function]
    cls.add_method('GetFilenameFromInterfacePair', 
                   'std::string', 
                   [param('std::string', 'prefix'), param('ns3::Ptr< ns3::Object >', 'object'), param('uint32_t', 'interface'), param('bool', 'useObjectNames', default_value='true')])
    return

def register_Ns3PcapHelperForDevice_methods(root_module, cls):
    ## trace-helper.h (module 'network'): ns3::PcapHelperForDevice::PcapHelperForDevice(ns3::PcapHelperForDevice const & arg0) [copy constructor]
    cls.add_constructor([param('ns3::PcapHelperForDevice const &', 'arg0')])
    ## trace-helper.h (module 'network'): ns3::PcapHelperForDevice::PcapHelperForDevice() [constructor]
    cls.add_constructor([])
    ## trace-helper.h (module 'network'): void ns3::PcapHelperForDevice::EnablePcap(std::string prefix, ns3::Ptr<ns3::NetDevice> nd, bool promiscuous=false, bool explicitFilename=false) [member function]
    cls.add_method('EnablePcap', 
                   'void', 
                   [param('std::string', 'prefix'), param('ns3::Ptr< ns3::NetDevice >', 'nd'), param('bool', 'promiscuous', default_value='false'), param('bool', 'explicitFilename', default_value='false')])
    ## trace-helper.h (module 'network'): void ns3::PcapHelperForDevice::EnablePcap(std::string prefix, std::string ndName, bool promiscuous=false, bool explicitFilename=false) [member function]
    cls.add_method('EnablePcap', 
                   'void', 
                   [param('std::string', 'prefix'), param('std::string', 'ndName'), param('bool', 'promiscuous', default_value='false'), param('bool', 'explicitFilename', default_value='false')])
    ## trace-helper.h (module 'network'): void ns3::PcapHelperForDevice::EnablePcap(std::string prefix, ns3::NetDeviceContainer d, bool promiscuous=false) [member function]
    cls.add_method('EnablePcap', 
                   'void', 
                   [param('std::string', 'prefix'), param('ns3::NetDeviceContainer', 'd'), param('bool', 'promiscuous', default_value='false')])
    ## trace-helper.h (module 'network'): void ns3::PcapHelperForDevice::EnablePcap(std::string prefix, ns3::NodeContainer n, bool promiscuous=false) [member function]
    cls.add_method('EnablePcap', 
                   'void', 
                   [param('std::string', 'prefix'), param('ns3::NodeContainer', 'n'), param('bool', 'promiscuous', default_value='false')])
    ## trace-helper.h (module 'network'): void ns3::PcapHelperForDevice::EnablePcap(std::string prefix, uint32_t nodeid, uint32_t deviceid, bool promiscuous=false) [member function]
    cls.add_method('EnablePcap', 
                   'void', 
                   [param('std::string', 'prefix'), param('uint32_t', 'nodeid'), param('uint32_t', 'deviceid'), param('bool', 'promiscuous', default_value='false')])
    ## trace-helper.h (module 'network'): void ns3::PcapHelperForDevice::EnablePcapAll(std::string prefix, bool promiscuous=false) [member function]
    cls.add_method('EnablePcapAll', 
                   'void', 
                   [param('std::string', 'prefix'), param('bool', 'promiscuous', default_value='false')])
    ## trace-helper.h (module 'network'): void ns3::PcapHelperForDevice::EnablePcapInternal(std::string prefix, ns3::Ptr<ns3::NetDevice> nd, bool promiscuous, bool explicitFilename) [member function]
    cls.add_method('EnablePcapInternal', 
                   'void', 
                   [param('std::string', 'prefix'), param('ns3::Ptr< ns3::NetDevice >', 'nd'), param('bool', 'promiscuous'), param('bool', 'explicitFilename')], 
                   is_pure_virtual=True, is_virtual=True)
    return

def register_Ns3SimpleNetDeviceHelper_methods(root_module, cls):
    ## simple-net-device-helper.h (module 'network'): ns3::SimpleNetDeviceHelper::SimpleNetDeviceHelper(ns3::SimpleNetDeviceHelper const & arg0) [copy constructor]
    cls.add_constructor([param('ns3::SimpleNetDeviceHelper const &', 'arg0')])
    ## simple-net-device-helper.h (module 'network'): ns3::SimpleNetDeviceHelper::SimpleNetDeviceHelper() [constructor]
    cls.add_constructor([])
    ## simple-net-device-helper.h (module 'network'): ns3::NetDeviceContainer ns3::SimpleNetDeviceHelper::Install(ns3::Ptr<ns3::Node> node) const [member function]
    cls.add_method('Install', 
                   'ns3::NetDeviceContainer', 
                   [param('ns3::Ptr< ns3::Node >', 'node')], 
                   is_const=True)
    ## simple-net-device-helper.h (module 'network'): ns3::NetDeviceContainer ns3::SimpleNetDeviceHelper::Install(ns3::Ptr<ns3::Node> node, ns3::Ptr<ns3::SimpleChannel> channel) const [member function]
    cls.add_method('Install', 
                   'ns3::NetDeviceContainer', 
                   [param('ns3::Ptr< ns3::Node >', 'node'), param('ns3::Ptr< ns3::SimpleChannel >', 'channel')], 
                   is_const=True)
    ## simple-net-device-helper.h (module 'network'): ns3::NetDeviceContainer ns3::SimpleNetDeviceHelper::Install(ns3::NodeContainer const & c) const [member function]
    cls.add_method('Install', 
                   'ns3::NetDeviceContainer', 
                   [param('ns3::NodeContainer const &', 'c')], 
                   is_const=True)
    ## simple-net-device-helper.h (module 'network'): ns3::NetDeviceContainer ns3::SimpleNetDeviceHelper::Install(ns3::NodeContainer const & c, ns3::Ptr<ns3::SimpleChannel> channel) const [member function]
    cls.add_method('Install', 
                   'ns3::NetDeviceContainer', 
                   [param('ns3::NodeContainer const &', 'c'), param('ns3::Ptr< ns3::SimpleChannel >', 'channel')], 
                   is_const=True)
    ## simple-net-device-helper.h (module 'network'): void ns3::SimpleNetDeviceHelper::SetChannel(std::string type, std::string n1="", ns3::AttributeValue const & v1=ns3::EmptyAttributeValue(), std::string n2="", ns3::AttributeValue const & v2=ns3::EmptyAttributeValue(), std::string n3="", ns3::AttributeValue const & v3=ns3::EmptyAttributeValue(), std::string n4="", ns3::AttributeValue const & v4=ns3::EmptyAttributeValue()) [member function]
    cls.add_method('SetChannel', 
                   'void', 
                   [param('std::string', 'type'), param('std::string', 'n1', default_value='""'), param('ns3::AttributeValue const &', 'v1', default_value='ns3::EmptyAttributeValue()'), param('std::string', 'n2', default_value='""'), param('ns3::AttributeValue const &', 'v2', default_value='ns3::EmptyAttributeValue()'), param('std::string', 'n3', default_value='""'), param('ns3::AttributeValue const &', 'v3', default_value='ns3::EmptyAttributeValue()'), param('std::string', 'n4', default_value='""'), param('ns3::AttributeValue const &', 'v4', default_value='ns3::EmptyAttributeValue()')])
    ## simple-net-device-helper.h (module 'network'): void ns3::SimpleNetDeviceHelper::SetChannelAttribute(std::string n1, ns3::AttributeValue const & v1) [member function]
    cls.add_method('SetChannelAttribute', 
                   'void', 
                   [param('std::string', 'n1'), param('ns3::AttributeValue const &', 'v1')])
    ## simple-net-device-helper.h (module 'network'): void ns3::SimpleNetDeviceHelper::SetDeviceAttribute(std::string n1, ns3::AttributeValue const & v1) [member function]
    cls.add_method('SetDeviceAttribute', 
                   'void', 
                   [param('std::string', 'n1'), param('ns3::AttributeValue const &', 'v1')])
    ## simple-net-device-helper.h (module 'network'): void ns3::SimpleNetDeviceHelper::SetNetDevicePointToPointMode(bool pointToPointMode) [member function]
    cls.add_method('SetNetDevicePointToPointMode', 
                   'void', 
                   [param('bool', 'pointToPointMode')])
    ## simple-net-device-helper.h (module 'network'): void ns3::SimpleNetDeviceHelper::SetQueue(std::string type, std::string n1="", ns3::AttributeValue const & v1=ns3::EmptyAttributeValue(), std::string n2="", ns3::AttributeValue const & v2=ns3::EmptyAttributeValue(), std::string n3="", ns3::AttributeValue const & v3=ns3::EmptyAttributeValue(), std::string n4="", ns3::AttributeValue const & v4=ns3::EmptyAttributeValue()) [member function]
    cls.add_method('SetQueue', 
                   'void', 
                   [param('std::string', 'type'), param('std::string', 'n1', default_value='""'), param('ns3::AttributeValue const &', 'v1', default_value='ns3::EmptyAttributeValue()'), param('std::string', 'n2', default_value='""'), param('ns3::AttributeValue const &', 'v2', default_value='ns3::EmptyAttributeValue()'), param('std::string', 'n3', default_value='""'), param('ns3::AttributeValue const &', 'v3', default_value='ns3::EmptyAttributeValue()'), param('std::string', 'n4', default_value='""'), param('ns3::AttributeValue const &', 'v4', default_value='ns3::EmptyAttributeValue()')])
    return

def register_Ns3SimpleRefCount__Ns3Object_Ns3ObjectBase_Ns3ObjectDeleter_methods(root_module, cls):
    ## simple-ref-count.h (module 'core'): ns3::SimpleRefCount<ns3::Object, ns3::ObjectBase, ns3::ObjectDeleter>::SimpleRefCount() [constructor]
    cls.add_constructor([])
    ## simple-ref-count.h (module 'core'): ns3::SimpleRefCount<ns3::Object, ns3::ObjectBase, ns3::ObjectDeleter>::SimpleRefCount(ns3::SimpleRefCount<ns3::Object, ns3::ObjectBase, ns3::ObjectDeleter> const & o) [copy constructor]
    cls.add_constructor([param('ns3::SimpleRefCount< ns3::Object, ns3::ObjectBase, ns3::ObjectDeleter > const &', 'o')])
    ## simple-ref-count.h (module 'core'): static void ns3::SimpleRefCount<ns3::Object, ns3::ObjectBase, ns3::ObjectDeleter>::Cleanup() [member function]
    cls.add_method('Cleanup', 
                   'void', 
                   [], 
                   is_static=True)
    return

def register_Ns3Simulator_methods(root_module, cls):
    ## simulator.h (module 'core'): ns3::Simulator::Simulator(ns3::Simulator const & arg0) [copy constructor]
    cls.add_constructor([param('ns3::Simulator const &', 'arg0')])
    ## simulator.h (module 'core'): static void ns3::Simulator::Cancel(ns3::EventId const & id) [member function]
    cls.add_method('Cancel', 
                   'void', 
                   [param('ns3::EventId const &', 'id')], 
                   is_static=True)
    ## simulator.h (module 'core'): static void ns3::Simulator::Destroy() [member function]
    cls.add_method('Destroy', 
                   'void', 
                   [], 
                   is_static=True)
    ## simulator.h (module 'core'): static uint32_t ns3::Simulator::GetContext() [member function]
    cls.add_method('GetContext', 
                   'uint32_t', 
                   [], 
                   is_static=True)
    ## simulator.h (module 'core'): static ns3::Time ns3::Simulator::GetDelayLeft(ns3::EventId const & id) [member function]
    cls.add_method('GetDelayLeft', 
                   'ns3::Time', 
                   [param('ns3::EventId const &', 'id')], 
                   is_static=True)
    ## simulator.h (module 'core'): static ns3::Ptr<ns3::SimulatorImpl> ns3::Simulator::GetImplementation() [member function]
    cls.add_method('GetImplementation', 
                   'ns3::Ptr< ns3::SimulatorImpl >', 
                   [], 
                   is_static=True)
    ## simulator.h (module 'core'): static ns3::Time ns3::Simulator::GetMaximumSimulationTime() [member function]
    cls.add_method('GetMaximumSimulationTime', 
                   'ns3::Time', 
                   [], 
                   is_static=True)
    ## simulator.h (module 'core'): static uint32_t ns3::Simulator::GetSystemId() [member function]
    cls.add_method('GetSystemId', 
                   'uint32_t', 
                   [], 
                   is_static=True)
    ## simulator.h (module 'core'): static bool ns3::Simulator::IsExpired(ns3::EventId const & id) [member function]
    cls.add_method('IsExpired', 
                   'bool', 
                   [param('ns3::EventId const &', 'id')], 
                   is_static=True)
    ## simulator.h (module 'core'): static bool ns3::Simulator::IsFinished() [member function]
    cls.add_method('IsFinished', 
                   'bool', 
                   [], 
                   is_static=True)
    ## simulator.h (module 'core'): static ns3::Time ns3::Simulator::Now() [member function]
    cls.add_method('Now', 
                   'ns3::Time', 
                   [], 
                   is_static=True)
    ## simulator.h (module 'core'): static void ns3::Simulator::Remove(ns3::EventId const & id) [member function]
    cls.add_method('Remove', 
                   'void', 
                   [param('ns3::EventId const &', 'id')], 
                   is_static=True)
    ## simulator.h (module 'core'): static void ns3::Simulator::SetImplementation(ns3::Ptr<ns3::SimulatorImpl> impl) [member function]
    cls.add_method('SetImplementation', 
                   'void', 
                   [param('ns3::Ptr< ns3::SimulatorImpl >', 'impl')], 
                   is_static=True)
    ## simulator.h (module 'core'): static void ns3::Simulator::SetScheduler(ns3::ObjectFactory schedulerFactory) [member function]
    cls.add_method('SetScheduler', 
                   'void', 
                   [param('ns3::ObjectFactory', 'schedulerFactory')], 
                   is_static=True)
    ## simulator.h (module 'core'): static void ns3::Simulator::Stop() [member function]
    cls.add_method('Stop', 
                   'void', 
                   [], 
                   is_static=True)
    ## simulator.h (module 'core'): static void ns3::Simulator::Stop(ns3::Time const & delay) [member function]
    cls.add_method('Stop', 
                   'void', 
                   [param('ns3::Time const &', 'delay')], 
                   is_static=True)
    return

def register_Ns3StatisticalSummary_methods(root_module, cls):
    ## data-calculator.h (module 'stats'): ns3::StatisticalSummary::StatisticalSummary() [constructor]
    cls.add_constructor([])
    ## data-calculator.h (module 'stats'): ns3::StatisticalSummary::StatisticalSummary(ns3::StatisticalSummary const & arg0) [copy constructor]
    cls.add_constructor([param('ns3::StatisticalSummary const &', 'arg0')])
    ## data-calculator.h (module 'stats'): long int ns3::StatisticalSummary::getCount() const [member function]
    cls.add_method('getCount', 
                   'long int', 
                   [], 
                   is_pure_virtual=True, is_const=True, is_virtual=True)
    ## data-calculator.h (module 'stats'): double ns3::StatisticalSummary::getMax() const [member function]
    cls.add_method('getMax', 
                   'double', 
                   [], 
                   is_pure_virtual=True, is_const=True, is_virtual=True)
    ## data-calculator.h (module 'stats'): double ns3::StatisticalSummary::getMean() const [member function]
    cls.add_method('getMean', 
                   'double', 
                   [], 
                   is_pure_virtual=True, is_const=True, is_virtual=True)
    ## data-calculator.h (module 'stats'): double ns3::StatisticalSummary::getMin() const [member function]
    cls.add_method('getMin', 
                   'double', 
                   [], 
                   is_pure_virtual=True, is_const=True, is_virtual=True)
    ## data-calculator.h (module 'stats'): double ns3::StatisticalSummary::getSqrSum() const [member function]
    cls.add_method('getSqrSum', 
                   'double', 
                   [], 
                   is_pure_virtual=True, is_const=True, is_virtual=True)
    ## data-calculator.h (module 'stats'): double ns3::StatisticalSummary::getStddev() const [member function]
    cls.add_method('getStddev', 
                   'double', 
                   [], 
                   is_pure_virtual=True, is_const=True, is_virtual=True)
    ## data-calculator.h (module 'stats'): double ns3::StatisticalSummary::getSum() const [member function]
    cls.add_method('getSum', 
                   'double', 
                   [], 
                   is_pure_virtual=True, is_const=True, is_virtual=True)
    ## data-calculator.h (module 'stats'): double ns3::StatisticalSummary::getVariance() const [member function]
    cls.add_method('getVariance', 
                   'double', 
                   [], 
                   is_pure_virtual=True, is_const=True, is_virtual=True)
    return

def register_Ns3SystemWallClockMs_methods(root_module, cls):
    ## system-wall-clock-ms.h (module 'core'): ns3::SystemWallClockMs::SystemWallClockMs(ns3::SystemWallClockMs const & arg0) [copy constructor]
    cls.add_constructor([param('ns3::SystemWallClockMs const &', 'arg0')])
    ## system-wall-clock-ms.h (module 'core'): ns3::SystemWallClockMs::SystemWallClockMs() [constructor]
    cls.add_constructor([])
    ## system-wall-clock-ms.h (module 'core'): int64_t ns3::SystemWallClockMs::End() [member function]
    cls.add_method('End', 
                   'int64_t', 
                   [])
    ## system-wall-clock-ms.h (module 'core'): int64_t ns3::SystemWallClockMs::GetElapsedReal() const [member function]
    cls.add_method('GetElapsedReal', 
                   'int64_t', 
                   [], 
                   is_const=True)
    ## system-wall-clock-ms.h (module 'core'): int64_t ns3::SystemWallClockMs::GetElapsedSystem() const [member function]
    cls.add_method('GetElapsedSystem', 
                   'int64_t', 
                   [], 
                   is_const=True)
    ## system-wall-clock-ms.h (module 'core'): int64_t ns3::SystemWallClockMs::GetElapsedUser() const [member function]
    cls.add_method('GetElapsedUser', 
                   'int64_t', 
                   [], 
                   is_const=True)
    ## system-wall-clock-ms.h (module 'core'): void ns3::SystemWallClockMs::Start() [member function]
    cls.add_method('Start', 
                   'void', 
                   [])
    return

def register_Ns3Tag_methods(root_module, cls):
    ## tag.h (module 'network'): ns3::Tag::Tag() [constructor]
    cls.add_constructor([])
    ## tag.h (module 'network'): ns3::Tag::Tag(ns3::Tag const & arg0) [copy constructor]
    cls.add_constructor([param('ns3::Tag const &', 'arg0')])
    ## tag.h (module 'network'): void ns3::Tag::Deserialize(ns3::TagBuffer i) [member function]
    cls.add_method('Deserialize', 
                   'void', 
                   [param('ns3::TagBuffer', 'i')], 
                   is_pure_virtual=True, is_virtual=True)
    ## tag.h (module 'network'): uint32_t ns3::Tag::GetSerializedSize() const [member function]
    cls.add_method('GetSerializedSize', 
                   'uint32_t', 
                   [], 
                   is_pure_virtual=True, is_const=True, is_virtual=True)
    ## tag.h (module 'network'): static ns3::TypeId ns3::Tag::GetTypeId() [member function]
    cls.add_method('GetTypeId', 
                   'ns3::TypeId', 
                   [], 
                   is_static=True)
    ## tag.h (module 'network'): void ns3::Tag::Print(std::ostream & os) const [member function]
    cls.add_method('Print', 
                   'void', 
                   [param('std::ostream &', 'os')], 
                   is_pure_virtual=True, is_const=True, is_virtual=True)
    ## tag.h (module 'network'): void ns3::Tag::Serialize(ns3::TagBuffer i) const [member function]
    cls.add_method('Serialize', 
                   'void', 
                   [param('ns3::TagBuffer', 'i')], 
                   is_pure_virtual=True, is_const=True, is_virtual=True)
    return

def register_Ns3TagBuffer_methods(root_module, cls):
    ## tag-buffer.h (module 'network'): ns3::TagBuffer::TagBuffer(ns3::TagBuffer const & arg0) [copy constructor]
    cls.add_constructor([param('ns3::TagBuffer const &', 'arg0')])
    ## tag-buffer.h (module 'network'): ns3::TagBuffer::TagBuffer(uint8_t * start, uint8_t * end) [constructor]
    cls.add_constructor([param('uint8_t *', 'start'), param('uint8_t *', 'end')])
    ## tag-buffer.h (module 'network'): void ns3::TagBuffer::CopyFrom(ns3::TagBuffer o) [member function]
    cls.add_method('CopyFrom', 
                   'void', 
                   [param('ns3::TagBuffer', 'o')])
    ## tag-buffer.h (module 'network'): void ns3::TagBuffer::Read(uint8_t * buffer, uint32_t size) [member function]
    cls.add_method('Read', 
                   'void', 
                   [param('uint8_t *', 'buffer'), param('uint32_t', 'size')])
    ## tag-buffer.h (module 'network'): double ns3::TagBuffer::ReadDouble() [member function]
    cls.add_method('ReadDouble', 
                   'double', 
                   [])
    ## tag-buffer.h (module 'network'): uint16_t ns3::TagBuffer::ReadU16() [member function]
    cls.add_method('ReadU16', 
                   'uint16_t', 
                   [])
    ## tag-buffer.h (module 'network'): uint32_t ns3::TagBuffer::ReadU32() [member function]
    cls.add_method('ReadU32', 
                   'uint32_t', 
                   [])
    ## tag-buffer.h (module 'network'): uint64_t ns3::TagBuffer::ReadU64() [member function]
    cls.add_method('ReadU64', 
                   'uint64_t', 
                   [])
    ## tag-buffer.h (module 'network'): uint8_t ns3::TagBuffer::ReadU8() [member function]
    cls.add_method('ReadU8', 
                   'uint8_t', 
                   [])
    ## tag-buffer.h (module 'network'): void ns3::TagBuffer::TrimAtEnd(uint32_t trim) [member function]
    cls.add_method('TrimAtEnd', 
                   'void', 
                   [param('uint32_t', 'trim')])
    ## tag-buffer.h (module 'network'): void ns3::TagBuffer::Write(uint8_t const * buffer, uint32_t size) [member function]
    cls.add_method('Write', 
                   'void', 
                   [param('uint8_t const *', 'buffer'), param('uint32_t', 'size')])
    ## tag-buffer.h (module 'network'): void ns3::TagBuffer::WriteDouble(double v) [member function]
    cls.add_method('WriteDouble', 
                   'void', 
                   [param('double', 'v')])
    ## tag-buffer.h (module 'network'): void ns3::TagBuffer::WriteU16(uint16_t data) [member function]
    cls.add_method('WriteU16', 
                   'void', 
                   [param('uint16_t', 'data')])
    ## tag-buffer.h (module 'network'): void ns3::TagBuffer::WriteU32(uint32_t data) [member function]
    cls.add_method('WriteU32', 
                   'void', 
                   [param('uint32_t', 'data')])
    ## tag-buffer.h (module 'network'): void ns3::TagBuffer::WriteU64(uint64_t v) [member function]
    cls.add_method('WriteU64', 
                   'void', 
                   [param('uint64_t', 'v')])
    ## tag-buffer.h (module 'network'): void ns3::TagBuffer::WriteU8(uint8_t v) [member function]
    cls.add_method('WriteU8', 
                   'void', 
                   [param('uint8_t', 'v')])
    return

def register_Ns3TimeWithUnit_methods(root_module, cls):
    cls.add_output_stream_operator()
    ## nstime.h (module 'core'): ns3::TimeWithUnit::TimeWithUnit(ns3::TimeWithUnit const & arg0) [copy constructor]
    cls.add_constructor([param('ns3::TimeWithUnit const &', 'arg0')])
    ## nstime.h (module 'core'): ns3::TimeWithUnit::TimeWithUnit(ns3::Time const time, ns3::Time::Unit const unit) [constructor]
    cls.add_constructor([param('ns3::Time const', 'time'), param('ns3::Time::Unit const', 'unit')])
    return

def register_Ns3TracedValue__Unsigned_int_methods(root_module, cls):
    ## traced-value.h (module 'core'): ns3::TracedValue<unsigned int>::TracedValue() [constructor]
    cls.add_constructor([])
    ## traced-value.h (module 'core'): ns3::TracedValue<unsigned int>::TracedValue(ns3::TracedValue<unsigned int> const & o) [copy constructor]
    cls.add_constructor([param('ns3::TracedValue< unsigned int > const &', 'o')])
    ## traced-value.h (module 'core'): ns3::TracedValue<unsigned int>::TracedValue(unsigned int const & v) [constructor]
    cls.add_constructor([param('unsigned int const &', 'v')])
    ## traced-value.h (module 'core'): void ns3::TracedValue<unsigned int>::Connect(ns3::CallbackBase const & cb, std::basic_string<char,std::char_traits<char>,std::allocator<char> > path) [member function]
    cls.add_method('Connect', 
                   'void', 
                   [param('ns3::CallbackBase const &', 'cb'), param('std::string', 'path')])
    ## traced-value.h (module 'core'): void ns3::TracedValue<unsigned int>::ConnectWithoutContext(ns3::CallbackBase const & cb) [member function]
    cls.add_method('ConnectWithoutContext', 
                   'void', 
                   [param('ns3::CallbackBase const &', 'cb')])
    ## traced-value.h (module 'core'): void ns3::TracedValue<unsigned int>::Disconnect(ns3::CallbackBase const & cb, std::basic_string<char,std::char_traits<char>,std::allocator<char> > path) [member function]
    cls.add_method('Disconnect', 
                   'void', 
                   [param('ns3::CallbackBase const &', 'cb'), param('std::string', 'path')])
    ## traced-value.h (module 'core'): void ns3::TracedValue<unsigned int>::DisconnectWithoutContext(ns3::CallbackBase const & cb) [member function]
    cls.add_method('DisconnectWithoutContext', 
                   'void', 
                   [param('ns3::CallbackBase const &', 'cb')])
    ## traced-value.h (module 'core'): unsigned int ns3::TracedValue<unsigned int>::Get() const [member function]
    cls.add_method('Get', 
                   'unsigned int', 
                   [], 
                   is_const=True)
    ## traced-value.h (module 'core'): void ns3::TracedValue<unsigned int>::Set(unsigned int const & v) [member function]
    cls.add_method('Set', 
                   'void', 
                   [param('unsigned int const &', 'v')])
    return

def register_Ns3TypeId_methods(root_module, cls):
    cls.add_binary_comparison_operator('!=')
    cls.add_binary_comparison_operator('<')
    cls.add_output_stream_operator()
    cls.add_binary_comparison_operator('==')
    ## type-id.h (module 'core'): ns3::TypeId::TypeId(char const * name) [constructor]
    cls.add_constructor([param('char const *', 'name')])
    ## type-id.h (module 'core'): ns3::TypeId::TypeId() [constructor]
    cls.add_constructor([])
    ## type-id.h (module 'core'): ns3::TypeId::TypeId(ns3::TypeId const & o) [copy constructor]
    cls.add_constructor([param('ns3::TypeId const &', 'o')])
    ## type-id.h (module 'core'): ns3::TypeId ns3::TypeId::AddAttribute(std::string name, std::string help, ns3::AttributeValue const & initialValue, ns3::Ptr<ns3::AttributeAccessor const> accessor, ns3::Ptr<ns3::AttributeChecker const> checker, ns3::TypeId::SupportLevel supportLevel=::ns3::TypeId::SUPPORTED, std::string const & supportMsg="") [member function]
    cls.add_method('AddAttribute', 
                   'ns3::TypeId', 
                   [param('std::string', 'name'), param('std::string', 'help'), param('ns3::AttributeValue const &', 'initialValue'), param('ns3::Ptr< ns3::AttributeAccessor const >', 'accessor'), param('ns3::Ptr< ns3::AttributeChecker const >', 'checker'), param('ns3::TypeId::SupportLevel', 'supportLevel', default_value='::ns3::TypeId::SUPPORTED'), param('std::string const &', 'supportMsg', default_value='""')])
    ## type-id.h (module 'core'): ns3::TypeId ns3::TypeId::AddAttribute(std::string name, std::string help, uint32_t flags, ns3::AttributeValue const & initialValue, ns3::Ptr<ns3::AttributeAccessor const> accessor, ns3::Ptr<ns3::AttributeChecker const> checker, ns3::TypeId::SupportLevel supportLevel=::ns3::TypeId::SUPPORTED, std::string const & supportMsg="") [member function]
    cls.add_method('AddAttribute', 
                   'ns3::TypeId', 
                   [param('std::string', 'name'), param('std::string', 'help'), param('uint32_t', 'flags'), param('ns3::AttributeValue const &', 'initialValue'), param('ns3::Ptr< ns3::AttributeAccessor const >', 'accessor'), param('ns3::Ptr< ns3::AttributeChecker const >', 'checker'), param('ns3::TypeId::SupportLevel', 'supportLevel', default_value='::ns3::TypeId::SUPPORTED'), param('std::string const &', 'supportMsg', default_value='""')])
    ## type-id.h (module 'core'): ns3::TypeId ns3::TypeId::AddTraceSource(std::string name, std::string help, ns3::Ptr<ns3::TraceSourceAccessor const> accessor) [member function]
    cls.add_method('AddTraceSource', 
                   'ns3::TypeId', 
                   [param('std::string', 'name'), param('std::string', 'help'), param('ns3::Ptr< ns3::TraceSourceAccessor const >', 'accessor')], 
                   deprecated=True)
    ## type-id.h (module 'core'): ns3::TypeId ns3::TypeId::AddTraceSource(std::string name, std::string help, ns3::Ptr<ns3::TraceSourceAccessor const> accessor, std::string callback, ns3::TypeId::SupportLevel supportLevel=::ns3::TypeId::SUPPORTED, std::string const & supportMsg="") [member function]
    cls.add_method('AddTraceSource', 
                   'ns3::TypeId', 
                   [param('std::string', 'name'), param('std::string', 'help'), param('ns3::Ptr< ns3::TraceSourceAccessor const >', 'accessor'), param('std::string', 'callback'), param('ns3::TypeId::SupportLevel', 'supportLevel', default_value='::ns3::TypeId::SUPPORTED'), param('std::string const &', 'supportMsg', default_value='""')])
    ## type-id.h (module 'core'): ns3::TypeId::AttributeInformation ns3::TypeId::GetAttribute(uint32_t i) const [member function]
    cls.add_method('GetAttribute', 
                   'ns3::TypeId::AttributeInformation', 
                   [param('uint32_t', 'i')], 
                   is_const=True)
    ## type-id.h (module 'core'): std::string ns3::TypeId::GetAttributeFullName(uint32_t i) const [member function]
    cls.add_method('GetAttributeFullName', 
                   'std::string', 
                   [param('uint32_t', 'i')], 
                   is_const=True)
    ## type-id.h (module 'core'): uint32_t ns3::TypeId::GetAttributeN() const [member function]
    cls.add_method('GetAttributeN', 
                   'uint32_t', 
                   [], 
                   is_const=True)
    ## type-id.h (module 'core'): ns3::Callback<ns3::ObjectBase*,ns3::empty,ns3::empty,ns3::empty,ns3::empty,ns3::empty,ns3::empty,ns3::empty,ns3::empty,ns3::empty> ns3::TypeId::GetConstructor() const [member function]
    cls.add_method('GetConstructor', 
                   'ns3::Callback< ns3::ObjectBase *, ns3::empty, ns3::empty, ns3::empty, ns3::empty, ns3::empty, ns3::empty, ns3::empty, ns3::empty, ns3::empty >', 
                   [], 
                   is_const=True)
    ## type-id.h (module 'core'): std::string ns3::TypeId::GetGroupName() const [member function]
    cls.add_method('GetGroupName', 
                   'std::string', 
                   [], 
                   is_const=True)
    ## type-id.h (module 'core'): uint32_t ns3::TypeId::GetHash() const [member function]
    cls.add_method('GetHash', 
                   'uint32_t', 
                   [], 
                   is_const=True)
    ## type-id.h (module 'core'): std::string ns3::TypeId::GetName() const [member function]
    cls.add_method('GetName', 
                   'std::string', 
                   [], 
                   is_const=True)
    ## type-id.h (module 'core'): ns3::TypeId ns3::TypeId::GetParent() const [member function]
    cls.add_method('GetParent', 
                   'ns3::TypeId', 
                   [], 
                   is_const=True)
    ## type-id.h (module 'core'): static ns3::TypeId ns3::TypeId::GetRegistered(uint32_t i) [member function]
    cls.add_method('GetRegistered', 
                   'ns3::TypeId', 
                   [param('uint32_t', 'i')], 
                   is_static=True)
    ## type-id.h (module 'core'): static uint32_t ns3::TypeId::GetRegisteredN() [member function]
    cls.add_method('GetRegisteredN', 
                   'uint32_t', 
                   [], 
                   is_static=True)
    ## type-id.h (module 'core'): std::size_t ns3::TypeId::GetSize() const [member function]
    cls.add_method('GetSize', 
                   'std::size_t', 
                   [], 
                   is_const=True)
    ## type-id.h (module 'core'): ns3::TypeId::TraceSourceInformation ns3::TypeId::GetTraceSource(uint32_t i) const [member function]
    cls.add_method('GetTraceSource', 
                   'ns3::TypeId::TraceSourceInformation', 
                   [param('uint32_t', 'i')], 
                   is_const=True)
    ## type-id.h (module 'core'): uint32_t ns3::TypeId::GetTraceSourceN() const [member function]
    cls.add_method('GetTraceSourceN', 
                   'uint32_t', 
                   [], 
                   is_const=True)
    ## type-id.h (module 'core'): uint16_t ns3::TypeId::GetUid() const [member function]
    cls.add_method('GetUid', 
                   'uint16_t', 
                   [], 
                   is_const=True)
    ## type-id.h (module 'core'): bool ns3::TypeId::HasConstructor() const [member function]
    cls.add_method('HasConstructor', 
                   'bool', 
                   [], 
                   is_const=True)
    ## type-id.h (module 'core'): bool ns3::TypeId::HasParent() const [member function]
    cls.add_method('HasParent', 
                   'bool', 
                   [], 
                   is_const=True)
    ## type-id.h (module 'core'): ns3::TypeId ns3::TypeId::HideFromDocumentation() [member function]
    cls.add_method('HideFromDocumentation', 
                   'ns3::TypeId', 
                   [])
    ## type-id.h (module 'core'): bool ns3::TypeId::IsChildOf(ns3::TypeId other) const [member function]
    cls.add_method('IsChildOf', 
                   'bool', 
                   [param('ns3::TypeId', 'other')], 
                   is_const=True)
    ## type-id.h (module 'core'): bool ns3::TypeId::LookupAttributeByName(std::string name, ns3::TypeId::AttributeInformation * info) const [member function]
    cls.add_method('LookupAttributeByName', 
                   'bool', 
                   [param('std::string', 'name'), param('ns3::TypeId::AttributeInformation *', 'info', transfer_ownership=False)], 
                   is_const=True)
    ## type-id.h (module 'core'): static ns3::TypeId ns3::TypeId::LookupByHash(uint32_t hash) [member function]
    cls.add_method('LookupByHash', 
                   'ns3::TypeId', 
                   [param('uint32_t', 'hash')], 
                   is_static=True)
    ## type-id.h (module 'core'): static bool ns3::TypeId::LookupByHashFailSafe(uint32_t hash, ns3::TypeId * tid) [member function]
    cls.add_method('LookupByHashFailSafe', 
                   'bool', 
                   [param('uint32_t', 'hash'), param('ns3::TypeId *', 'tid')], 
                   is_static=True)
    ## type-id.h (module 'core'): static ns3::TypeId ns3::TypeId::LookupByName(std::string name) [member function]
    cls.add_method('LookupByName', 
                   'ns3::TypeId', 
                   [param('std::string', 'name')], 
                   is_static=True)
    ## type-id.h (module 'core'): ns3::Ptr<ns3::TraceSourceAccessor const> ns3::TypeId::LookupTraceSourceByName(std::string name) const [member function]
    cls.add_method('LookupTraceSourceByName', 
                   'ns3::Ptr< ns3::TraceSourceAccessor const >', 
                   [param('std::string', 'name')], 
                   is_const=True)
    ## type-id.h (module 'core'): ns3::Ptr<ns3::TraceSourceAccessor const> ns3::TypeId::LookupTraceSourceByName(std::string name, ns3::TypeId::TraceSourceInformation * info) const [member function]
    cls.add_method('LookupTraceSourceByName', 
                   'ns3::Ptr< ns3::TraceSourceAccessor const >', 
                   [param('std::string', 'name'), param('ns3::TypeId::TraceSourceInformation *', 'info')], 
                   is_const=True)
    ## type-id.h (module 'core'): bool ns3::TypeId::MustHideFromDocumentation() const [member function]
    cls.add_method('MustHideFromDocumentation', 
                   'bool', 
                   [], 
                   is_const=True)
    ## type-id.h (module 'core'): bool ns3::TypeId::SetAttributeInitialValue(uint32_t i, ns3::Ptr<ns3::AttributeValue const> initialValue) [member function]
    cls.add_method('SetAttributeInitialValue', 
                   'bool', 
                   [param('uint32_t', 'i'), param('ns3::Ptr< ns3::AttributeValue const >', 'initialValue')])
    ## type-id.h (module 'core'): ns3::TypeId ns3::TypeId::SetGroupName(std::string groupName) [member function]
    cls.add_method('SetGroupName', 
                   'ns3::TypeId', 
                   [param('std::string', 'groupName')])
    ## type-id.h (module 'core'): ns3::TypeId ns3::TypeId::SetParent(ns3::TypeId tid) [member function]
    cls.add_method('SetParent', 
                   'ns3::TypeId', 
                   [param('ns3::TypeId', 'tid')])
    ## type-id.h (module 'core'): ns3::TypeId ns3::TypeId::SetParent() [member function]
    cls.add_method('SetParent', 
                   'ns3::TypeId', 
                   [], 
                   template_parameters=['ns3::Object'])
    ## type-id.h (module 'core'): ns3::TypeId ns3::TypeId::SetSize(std::size_t size) [member function]
    cls.add_method('SetSize', 
                   'ns3::TypeId', 
                   [param('std::size_t', 'size')])
    ## type-id.h (module 'core'): void ns3::TypeId::SetUid(uint16_t uid) [member function]
    cls.add_method('SetUid', 
                   'void', 
                   [param('uint16_t', 'uid')])
    return

def register_Ns3TypeIdAttributeInformation_methods(root_module, cls):
    ## type-id.h (module 'core'): ns3::TypeId::AttributeInformation::AttributeInformation() [constructor]
    cls.add_constructor([])
    ## type-id.h (module 'core'): ns3::TypeId::AttributeInformation::AttributeInformation(ns3::TypeId::AttributeInformation const & arg0) [copy constructor]
    cls.add_constructor([param('ns3::TypeId::AttributeInformation const &', 'arg0')])
    ## type-id.h (module 'core'): ns3::TypeId::AttributeInformation::accessor [variable]
    cls.add_instance_attribute('accessor', 'ns3::Ptr< ns3::AttributeAccessor const >', is_const=False)
    ## type-id.h (module 'core'): ns3::TypeId::AttributeInformation::checker [variable]
    cls.add_instance_attribute('checker', 'ns3::Ptr< ns3::AttributeChecker const >', is_const=False)
    ## type-id.h (module 'core'): ns3::TypeId::AttributeInformation::flags [variable]
    cls.add_instance_attribute('flags', 'uint32_t', is_const=False)
    ## type-id.h (module 'core'): ns3::TypeId::AttributeInformation::help [variable]
    cls.add_instance_attribute('help', 'std::string', is_const=False)
    ## type-id.h (module 'core'): ns3::TypeId::AttributeInformation::initialValue [variable]
    cls.add_instance_attribute('initialValue', 'ns3::Ptr< ns3::AttributeValue const >', is_const=False)
    ## type-id.h (module 'core'): ns3::TypeId::AttributeInformation::name [variable]
    cls.add_instance_attribute('name', 'std::string', is_const=False)
    ## type-id.h (module 'core'): ns3::TypeId::AttributeInformation::originalInitialValue [variable]
    cls.add_instance_attribute('originalInitialValue', 'ns3::Ptr< ns3::AttributeValue const >', is_const=False)
    ## type-id.h (module 'core'): ns3::TypeId::AttributeInformation::supportLevel [variable]
    cls.add_instance_attribute('supportLevel', 'ns3::TypeId::SupportLevel', is_const=False)
    ## type-id.h (module 'core'): ns3::TypeId::AttributeInformation::supportMsg [variable]
    cls.add_instance_attribute('supportMsg', 'std::string', is_const=False)
    return

def register_Ns3TypeIdTraceSourceInformation_methods(root_module, cls):
    ## type-id.h (module 'core'): ns3::TypeId::TraceSourceInformation::TraceSourceInformation() [constructor]
    cls.add_constructor([])
    ## type-id.h (module 'core'): ns3::TypeId::TraceSourceInformation::TraceSourceInformation(ns3::TypeId::TraceSourceInformation const & arg0) [copy constructor]
    cls.add_constructor([param('ns3::TypeId::TraceSourceInformation const &', 'arg0')])
    ## type-id.h (module 'core'): ns3::TypeId::TraceSourceInformation::accessor [variable]
    cls.add_instance_attribute('accessor', 'ns3::Ptr< ns3::TraceSourceAccessor const >', is_const=False)
    ## type-id.h (module 'core'): ns3::TypeId::TraceSourceInformation::callback [variable]
    cls.add_instance_attribute('callback', 'std::string', is_const=False)
    ## type-id.h (module 'core'): ns3::TypeId::TraceSourceInformation::help [variable]
    cls.add_instance_attribute('help', 'std::string', is_const=False)
    ## type-id.h (module 'core'): ns3::TypeId::TraceSourceInformation::name [variable]
    cls.add_instance_attribute('name', 'std::string', is_const=False)
    ## type-id.h (module 'core'): ns3::TypeId::TraceSourceInformation::supportLevel [variable]
    cls.add_instance_attribute('supportLevel', 'ns3::TypeId::SupportLevel', is_const=False)
    ## type-id.h (module 'core'): ns3::TypeId::TraceSourceInformation::supportMsg [variable]
    cls.add_instance_attribute('supportMsg', 'std::string', is_const=False)
    return

def register_Ns3UdpClientHelper_methods(root_module, cls):
    ## udp-client-server-helper.h (module 'applications'): ns3::UdpClientHelper::UdpClientHelper(ns3::UdpClientHelper const & arg0) [copy constructor]
    cls.add_constructor([param('ns3::UdpClientHelper const &', 'arg0')])
    ## udp-client-server-helper.h (module 'applications'): ns3::UdpClientHelper::UdpClientHelper() [constructor]
    cls.add_constructor([])
    ## udp-client-server-helper.h (module 'applications'): ns3::UdpClientHelper::UdpClientHelper(ns3::Address ip, uint16_t port) [constructor]
    cls.add_constructor([param('ns3::Address', 'ip'), param('uint16_t', 'port')])
    ## udp-client-server-helper.h (module 'applications'): ns3::UdpClientHelper::UdpClientHelper(ns3::Address addr) [constructor]
    cls.add_constructor([param('ns3::Address', 'addr')])
    ## udp-client-server-helper.h (module 'applications'): ns3::ApplicationContainer ns3::UdpClientHelper::Install(ns3::NodeContainer c) [member function]
    cls.add_method('Install', 
                   'ns3::ApplicationContainer', 
                   [param('ns3::NodeContainer', 'c')])
    ## udp-client-server-helper.h (module 'applications'): void ns3::UdpClientHelper::SetAttribute(std::string name, ns3::AttributeValue const & value) [member function]
    cls.add_method('SetAttribute', 
                   'void', 
                   [param('std::string', 'name'), param('ns3::AttributeValue const &', 'value')])
    return

def register_Ns3UdpEchoClientHelper_methods(root_module, cls):
    ## udp-echo-helper.h (module 'applications'): ns3::UdpEchoClientHelper::UdpEchoClientHelper(ns3::UdpEchoClientHelper const & arg0) [copy constructor]
    cls.add_constructor([param('ns3::UdpEchoClientHelper const &', 'arg0')])
    ## udp-echo-helper.h (module 'applications'): ns3::UdpEchoClientHelper::UdpEchoClientHelper(ns3::Address ip, uint16_t port) [constructor]
    cls.add_constructor([param('ns3::Address', 'ip'), param('uint16_t', 'port')])
    ## udp-echo-helper.h (module 'applications'): ns3::UdpEchoClientHelper::UdpEchoClientHelper(ns3::Address addr) [constructor]
    cls.add_constructor([param('ns3::Address', 'addr')])
    ## udp-echo-helper.h (module 'applications'): ns3::ApplicationContainer ns3::UdpEchoClientHelper::Install(ns3::Ptr<ns3::Node> node) const [member function]
    cls.add_method('Install', 
                   'ns3::ApplicationContainer', 
                   [param('ns3::Ptr< ns3::Node >', 'node')], 
                   is_const=True)
    ## udp-echo-helper.h (module 'applications'): ns3::ApplicationContainer ns3::UdpEchoClientHelper::Install(std::string nodeName) const [member function]
    cls.add_method('Install', 
                   'ns3::ApplicationContainer', 
                   [param('std::string', 'nodeName')], 
                   is_const=True)
    ## udp-echo-helper.h (module 'applications'): ns3::ApplicationContainer ns3::UdpEchoClientHelper::Install(ns3::NodeContainer c) const [member function]
    cls.add_method('Install', 
                   'ns3::ApplicationContainer', 
                   [param('ns3::NodeContainer', 'c')], 
                   is_const=True)
    ## udp-echo-helper.h (module 'applications'): void ns3::UdpEchoClientHelper::SetAttribute(std::string name, ns3::AttributeValue const & value) [member function]
    cls.add_method('SetAttribute', 
                   'void', 
                   [param('std::string', 'name'), param('ns3::AttributeValue const &', 'value')])
    ## udp-echo-helper.h (module 'applications'): void ns3::UdpEchoClientHelper::SetFill(ns3::Ptr<ns3::Application> app, std::string fill) [member function]
    cls.add_method('SetFill', 
                   'void', 
                   [param('ns3::Ptr< ns3::Application >', 'app'), param('std::string', 'fill')])
    ## udp-echo-helper.h (module 'applications'): void ns3::UdpEchoClientHelper::SetFill(ns3::Ptr<ns3::Application> app, uint8_t fill, uint32_t dataLength) [member function]
    cls.add_method('SetFill', 
                   'void', 
                   [param('ns3::Ptr< ns3::Application >', 'app'), param('uint8_t', 'fill'), param('uint32_t', 'dataLength')])
    ## udp-echo-helper.h (module 'applications'): void ns3::UdpEchoClientHelper::SetFill(ns3::Ptr<ns3::Application> app, uint8_t * fill, uint32_t fillLength, uint32_t dataLength) [member function]
    cls.add_method('SetFill', 
                   'void', 
                   [param('ns3::Ptr< ns3::Application >', 'app'), param('uint8_t *', 'fill'), param('uint32_t', 'fillLength'), param('uint32_t', 'dataLength')])
    return

def register_Ns3UdpEchoServerHelper_methods(root_module, cls):
    ## udp-echo-helper.h (module 'applications'): ns3::UdpEchoServerHelper::UdpEchoServerHelper(ns3::UdpEchoServerHelper const & arg0) [copy constructor]
    cls.add_constructor([param('ns3::UdpEchoServerHelper const &', 'arg0')])
    ## udp-echo-helper.h (module 'applications'): ns3::UdpEchoServerHelper::UdpEchoServerHelper(uint16_t port) [constructor]
    cls.add_constructor([param('uint16_t', 'port')])
    ## udp-echo-helper.h (module 'applications'): ns3::ApplicationContainer ns3::UdpEchoServerHelper::Install(ns3::Ptr<ns3::Node> node) const [member function]
    cls.add_method('Install', 
                   'ns3::ApplicationContainer', 
                   [param('ns3::Ptr< ns3::Node >', 'node')], 
                   is_const=True)
    ## udp-echo-helper.h (module 'applications'): ns3::ApplicationContainer ns3::UdpEchoServerHelper::Install(std::string nodeName) const [member function]
    cls.add_method('Install', 
                   'ns3::ApplicationContainer', 
                   [param('std::string', 'nodeName')], 
                   is_const=True)
    ## udp-echo-helper.h (module 'applications'): ns3::ApplicationContainer ns3::UdpEchoServerHelper::Install(ns3::NodeContainer c) const [member function]
    cls.add_method('Install', 
                   'ns3::ApplicationContainer', 
                   [param('ns3::NodeContainer', 'c')], 
                   is_const=True)
    ## udp-echo-helper.h (module 'applications'): void ns3::UdpEchoServerHelper::SetAttribute(std::string name, ns3::AttributeValue const & value) [member function]
    cls.add_method('SetAttribute', 
                   'void', 
                   [param('std::string', 'name'), param('ns3::AttributeValue const &', 'value')])
    return

def register_Ns3UdpServerHelper_methods(root_module, cls):
    ## udp-client-server-helper.h (module 'applications'): ns3::UdpServerHelper::UdpServerHelper(ns3::UdpServerHelper const & arg0) [copy constructor]
    cls.add_constructor([param('ns3::UdpServerHelper const &', 'arg0')])
    ## udp-client-server-helper.h (module 'applications'): ns3::UdpServerHelper::UdpServerHelper() [constructor]
    cls.add_constructor([])
    ## udp-client-server-helper.h (module 'applications'): ns3::UdpServerHelper::UdpServerHelper(uint16_t port) [constructor]
    cls.add_constructor([param('uint16_t', 'port')])
    ## udp-client-server-helper.h (module 'applications'): ns3::Ptr<ns3::UdpServer> ns3::UdpServerHelper::GetServer() [member function]
    cls.add_method('GetServer', 
                   'ns3::Ptr< ns3::UdpServer >', 
                   [])
    ## udp-client-server-helper.h (module 'applications'): ns3::ApplicationContainer ns3::UdpServerHelper::Install(ns3::NodeContainer c) [member function]
    cls.add_method('Install', 
                   'ns3::ApplicationContainer', 
                   [param('ns3::NodeContainer', 'c')])
    ## udp-client-server-helper.h (module 'applications'): void ns3::UdpServerHelper::SetAttribute(std::string name, ns3::AttributeValue const & value) [member function]
    cls.add_method('SetAttribute', 
                   'void', 
                   [param('std::string', 'name'), param('ns3::AttributeValue const &', 'value')])
    return

def register_Ns3UdpTraceClientHelper_methods(root_module, cls):
    ## udp-client-server-helper.h (module 'applications'): ns3::UdpTraceClientHelper::UdpTraceClientHelper(ns3::UdpTraceClientHelper const & arg0) [copy constructor]
    cls.add_constructor([param('ns3::UdpTraceClientHelper const &', 'arg0')])
    ## udp-client-server-helper.h (module 'applications'): ns3::UdpTraceClientHelper::UdpTraceClientHelper() [constructor]
    cls.add_constructor([])
    ## udp-client-server-helper.h (module 'applications'): ns3::UdpTraceClientHelper::UdpTraceClientHelper(ns3::Address ip, uint16_t port, std::string filename) [constructor]
    cls.add_constructor([param('ns3::Address', 'ip'), param('uint16_t', 'port'), param('std::string', 'filename')])
    ## udp-client-server-helper.h (module 'applications'): ns3::UdpTraceClientHelper::UdpTraceClientHelper(ns3::Address addr, std::string filename) [constructor]
    cls.add_constructor([param('ns3::Address', 'addr'), param('std::string', 'filename')])
    ## udp-client-server-helper.h (module 'applications'): ns3::ApplicationContainer ns3::UdpTraceClientHelper::Install(ns3::NodeContainer c) [member function]
    cls.add_method('Install', 
                   'ns3::ApplicationContainer', 
                   [param('ns3::NodeContainer', 'c')])
    ## udp-client-server-helper.h (module 'applications'): void ns3::UdpTraceClientHelper::SetAttribute(std::string name, ns3::AttributeValue const & value) [member function]
    cls.add_method('SetAttribute', 
                   'void', 
                   [param('std::string', 'name'), param('ns3::AttributeValue const &', 'value')])
    return

def register_Ns3Empty_methods(root_module, cls):
    ## empty.h (module 'core'): ns3::empty::empty() [constructor]
    cls.add_constructor([])
    ## empty.h (module 'core'): ns3::empty::empty(ns3::empty const & arg0) [copy constructor]
    cls.add_constructor([param('ns3::empty const &', 'arg0')])
    return

def register_Ns3Int64x64_t_methods(root_module, cls):
    cls.add_binary_comparison_operator('<=')
    cls.add_binary_comparison_operator('!=')
    cls.add_inplace_numeric_operator('+=', param('ns3::int64x64_t const &', u'right'))
    cls.add_binary_numeric_operator('*', root_module['ns3::int64x64_t'], root_module['ns3::int64x64_t'], param('ns3::int64x64_t const &', u'right'))
    cls.add_binary_numeric_operator('+', root_module['ns3::int64x64_t'], root_module['ns3::int64x64_t'], param('ns3::int64x64_t const &', u'right'))
    cls.add_binary_numeric_operator('-', root_module['ns3::int64x64_t'], root_module['ns3::int64x64_t'], param('ns3::int64x64_t const &', u'right'))
    cls.add_unary_numeric_operator('-')
    cls.add_binary_numeric_operator('/', root_module['ns3::int64x64_t'], root_module['ns3::int64x64_t'], param('ns3::int64x64_t const &', u'right'))
    cls.add_binary_comparison_operator('<')
    cls.add_binary_comparison_operator('>')
    cls.add_inplace_numeric_operator('*=', param('ns3::int64x64_t const &', u'right'))
    cls.add_inplace_numeric_operator('-=', param('ns3::int64x64_t const &', u'right'))
    cls.add_inplace_numeric_operator('/=', param('ns3::int64x64_t const &', u'right'))
    cls.add_output_stream_operator()
    cls.add_binary_comparison_operator('==')
    cls.add_binary_comparison_operator('>=')
    ## int64x64-double.h (module 'core'): ns3::int64x64_t::int64x64_t() [constructor]
    cls.add_constructor([])
    ## int64x64-double.h (module 'core'): ns3::int64x64_t::int64x64_t(double v) [constructor]
    cls.add_constructor([param('double', 'v')])
    ## int64x64-double.h (module 'core'): ns3::int64x64_t::int64x64_t(long double v) [constructor]
    cls.add_constructor([param('long double', 'v')])
    ## int64x64-double.h (module 'core'): ns3::int64x64_t::int64x64_t(int v) [constructor]
    cls.add_constructor([param('int', 'v')])
    ## int64x64-double.h (module 'core'): ns3::int64x64_t::int64x64_t(long int v) [constructor]
    cls.add_constructor([param('long int', 'v')])
    ## int64x64-double.h (module 'core'): ns3::int64x64_t::int64x64_t(long long int v) [constructor]
    cls.add_constructor([param('long long int', 'v')])
    ## int64x64-double.h (module 'core'): ns3::int64x64_t::int64x64_t(unsigned int v) [constructor]
    cls.add_constructor([param('unsigned int', 'v')])
    ## int64x64-double.h (module 'core'): ns3::int64x64_t::int64x64_t(long unsigned int v) [constructor]
    cls.add_constructor([param('long unsigned int', 'v')])
    ## int64x64-double.h (module 'core'): ns3::int64x64_t::int64x64_t(long long unsigned int v) [constructor]
    cls.add_constructor([param('long long unsigned int', 'v')])
    ## int64x64-double.h (module 'core'): ns3::int64x64_t::int64x64_t(int64_t hi, uint64_t lo) [constructor]
    cls.add_constructor([param('int64_t', 'hi'), param('uint64_t', 'lo')])
    ## int64x64-double.h (module 'core'): ns3::int64x64_t::int64x64_t(ns3::int64x64_t const & o) [copy constructor]
    cls.add_constructor([param('ns3::int64x64_t const &', 'o')])
    ## int64x64-double.h (module 'core'): double ns3::int64x64_t::GetDouble() const [member function]
    cls.add_method('GetDouble', 
                   'double', 
                   [], 
                   is_const=True)
    ## int64x64-double.h (module 'core'): int64_t ns3::int64x64_t::GetHigh() const [member function]
    cls.add_method('GetHigh', 
                   'int64_t', 
                   [], 
                   is_const=True)
    ## int64x64-double.h (module 'core'): uint64_t ns3::int64x64_t::GetLow() const [member function]
    cls.add_method('GetLow', 
                   'uint64_t', 
                   [], 
                   is_const=True)
    ## int64x64-double.h (module 'core'): static ns3::int64x64_t ns3::int64x64_t::Invert(uint64_t v) [member function]
    cls.add_method('Invert', 
                   'ns3::int64x64_t', 
                   [param('uint64_t', 'v')], 
                   is_static=True)
    ## int64x64-double.h (module 'core'): void ns3::int64x64_t::MulByInvert(ns3::int64x64_t const & o) [member function]
    cls.add_method('MulByInvert', 
                   'void', 
                   [param('ns3::int64x64_t const &', 'o')])
    ## int64x64-double.h (module 'core'): ns3::int64x64_t::implementation [variable]
    cls.add_static_attribute('implementation', 'ns3::int64x64_t::impl_type const', is_const=True)
    return

def register_Ns3Chunk_methods(root_module, cls):
    ## chunk.h (module 'network'): ns3::Chunk::Chunk() [constructor]
    cls.add_constructor([])
    ## chunk.h (module 'network'): ns3::Chunk::Chunk(ns3::Chunk const & arg0) [copy constructor]
    cls.add_constructor([param('ns3::Chunk const &', 'arg0')])
    ## chunk.h (module 'network'): uint32_t ns3::Chunk::Deserialize(ns3::Buffer::Iterator start) [member function]
    cls.add_method('Deserialize', 
                   'uint32_t', 
                   [param('ns3::Buffer::Iterator', 'start')], 
                   is_pure_virtual=True, is_virtual=True)
    ## chunk.h (module 'network'): static ns3::TypeId ns3::Chunk::GetTypeId() [member function]
    cls.add_method('GetTypeId', 
                   'ns3::TypeId', 
                   [], 
                   is_static=True)
    ## chunk.h (module 'network'): void ns3::Chunk::Print(std::ostream & os) const [member function]
    cls.add_method('Print', 
                   'void', 
                   [param('std::ostream &', 'os')], 
                   is_pure_virtual=True, is_const=True, is_virtual=True)
    return

def register_Ns3DeviceNameTag_methods(root_module, cls):
    ## packet-socket.h (module 'network'): ns3::DeviceNameTag::DeviceNameTag(ns3::DeviceNameTag const & arg0) [copy constructor]
    cls.add_constructor([param('ns3::DeviceNameTag const &', 'arg0')])
    ## packet-socket.h (module 'network'): ns3::DeviceNameTag::DeviceNameTag() [constructor]
    cls.add_constructor([])
    ## packet-socket.h (module 'network'): void ns3::DeviceNameTag::Deserialize(ns3::TagBuffer i) [member function]
    cls.add_method('Deserialize', 
                   'void', 
                   [param('ns3::TagBuffer', 'i')], 
                   is_virtual=True)
    ## packet-socket.h (module 'network'): std::string ns3::DeviceNameTag::GetDeviceName() const [member function]
    cls.add_method('GetDeviceName', 
                   'std::string', 
                   [], 
                   is_const=True)
    ## packet-socket.h (module 'network'): ns3::TypeId ns3::DeviceNameTag::GetInstanceTypeId() const [member function]
    cls.add_method('GetInstanceTypeId', 
                   'ns3::TypeId', 
                   [], 
                   is_const=True, is_virtual=True)
    ## packet-socket.h (module 'network'): uint32_t ns3::DeviceNameTag::GetSerializedSize() const [member function]
    cls.add_method('GetSerializedSize', 
                   'uint32_t', 
                   [], 
                   is_const=True, is_virtual=True)
    ## packet-socket.h (module 'network'): static ns3::TypeId ns3::DeviceNameTag::GetTypeId() [member function]
    cls.add_method('GetTypeId', 
                   'ns3::TypeId', 
                   [], 
                   is_static=True)
    ## packet-socket.h (module 'network'): void ns3::DeviceNameTag::Print(std::ostream & os) const [member function]
    cls.add_method('Print', 
                   'void', 
                   [param('std::ostream &', 'os')], 
                   is_const=True, is_virtual=True)
    ## packet-socket.h (module 'network'): void ns3::DeviceNameTag::Serialize(ns3::TagBuffer i) const [member function]
    cls.add_method('Serialize', 
                   'void', 
                   [param('ns3::TagBuffer', 'i')], 
                   is_const=True, is_virtual=True)
    ## packet-socket.h (module 'network'): void ns3::DeviceNameTag::SetDeviceName(std::string n) [member function]
    cls.add_method('SetDeviceName', 
                   'void', 
                   [param('std::string', 'n')])
    return

def register_Ns3FlowIdTag_methods(root_module, cls):
    ## flow-id-tag.h (module 'network'): ns3::FlowIdTag::FlowIdTag(ns3::FlowIdTag const & arg0) [copy constructor]
    cls.add_constructor([param('ns3::FlowIdTag const &', 'arg0')])
    ## flow-id-tag.h (module 'network'): ns3::FlowIdTag::FlowIdTag() [constructor]
    cls.add_constructor([])
    ## flow-id-tag.h (module 'network'): ns3::FlowIdTag::FlowIdTag(uint32_t flowId) [constructor]
    cls.add_constructor([param('uint32_t', 'flowId')])
    ## flow-id-tag.h (module 'network'): static uint32_t ns3::FlowIdTag::AllocateFlowId() [member function]
    cls.add_method('AllocateFlowId', 
                   'uint32_t', 
                   [], 
                   is_static=True)
    ## flow-id-tag.h (module 'network'): void ns3::FlowIdTag::Deserialize(ns3::TagBuffer buf) [member function]
    cls.add_method('Deserialize', 
                   'void', 
                   [param('ns3::TagBuffer', 'buf')], 
                   is_virtual=True)
    ## flow-id-tag.h (module 'network'): uint32_t ns3::FlowIdTag::GetFlowId() const [member function]
    cls.add_method('GetFlowId', 
                   'uint32_t', 
                   [], 
                   is_const=True)
    ## flow-id-tag.h (module 'network'): ns3::TypeId ns3::FlowIdTag::GetInstanceTypeId() const [member function]
    cls.add_method('GetInstanceTypeId', 
                   'ns3::TypeId', 
                   [], 
                   is_const=True, is_virtual=True)
    ## flow-id-tag.h (module 'network'): uint32_t ns3::FlowIdTag::GetSerializedSize() const [member function]
    cls.add_method('GetSerializedSize', 
                   'uint32_t', 
                   [], 
                   is_const=True, is_virtual=True)
    ## flow-id-tag.h (module 'network'): static ns3::TypeId ns3::FlowIdTag::GetTypeId() [member function]
    cls.add_method('GetTypeId', 
                   'ns3::TypeId', 
                   [], 
                   is_static=True)
    ## flow-id-tag.h (module 'network'): void ns3::FlowIdTag::Print(std::ostream & os) const [member function]
    cls.add_method('Print', 
                   'void', 
                   [param('std::ostream &', 'os')], 
                   is_const=True, is_virtual=True)
    ## flow-id-tag.h (module 'network'): void ns3::FlowIdTag::Serialize(ns3::TagBuffer buf) const [member function]
    cls.add_method('Serialize', 
                   'void', 
                   [param('ns3::TagBuffer', 'buf')], 
                   is_const=True, is_virtual=True)
    ## flow-id-tag.h (module 'network'): void ns3::FlowIdTag::SetFlowId(uint32_t flowId) [member function]
    cls.add_method('SetFlowId', 
                   'void', 
                   [param('uint32_t', 'flowId')])
    return

def register_Ns3Header_methods(root_module, cls):
    cls.add_output_stream_operator()
    ## header.h (module 'network'): ns3::Header::Header() [constructor]
    cls.add_constructor([])
    ## header.h (module 'network'): ns3::Header::Header(ns3::Header const & arg0) [copy constructor]
    cls.add_constructor([param('ns3::Header const &', 'arg0')])
    ## header.h (module 'network'): uint32_t ns3::Header::Deserialize(ns3::Buffer::Iterator start) [member function]
    cls.add_method('Deserialize', 
                   'uint32_t', 
                   [param('ns3::Buffer::Iterator', 'start')], 
                   is_pure_virtual=True, is_virtual=True)
    ## header.h (module 'network'): uint32_t ns3::Header::GetSerializedSize() const [member function]
    cls.add_method('GetSerializedSize', 
                   'uint32_t', 
                   [], 
                   is_pure_virtual=True, is_const=True, is_virtual=True)
    ## header.h (module 'network'): static ns3::TypeId ns3::Header::GetTypeId() [member function]
    cls.add_method('GetTypeId', 
                   'ns3::TypeId', 
                   [], 
                   is_static=True)
    ## header.h (module 'network'): void ns3::Header::Print(std::ostream & os) const [member function]
    cls.add_method('Print', 
                   'void', 
                   [param('std::ostream &', 'os')], 
                   is_pure_virtual=True, is_const=True, is_virtual=True)
    ## header.h (module 'network'): void ns3::Header::Serialize(ns3::Buffer::Iterator start) const [member function]
    cls.add_method('Serialize', 
                   'void', 
                   [param('ns3::Buffer::Iterator', 'start')], 
                   is_pure_virtual=True, is_const=True, is_virtual=True)
    return

def register_Ns3LlcSnapHeader_methods(root_module, cls):
    ## llc-snap-header.h (module 'network'): ns3::LlcSnapHeader::LlcSnapHeader(ns3::LlcSnapHeader const & arg0) [copy constructor]
    cls.add_constructor([param('ns3::LlcSnapHeader const &', 'arg0')])
    ## llc-snap-header.h (module 'network'): ns3::LlcSnapHeader::LlcSnapHeader() [constructor]
    cls.add_constructor([])
    ## llc-snap-header.h (module 'network'): uint32_t ns3::LlcSnapHeader::Deserialize(ns3::Buffer::Iterator start) [member function]
    cls.add_method('Deserialize', 
                   'uint32_t', 
                   [param('ns3::Buffer::Iterator', 'start')], 
                   is_virtual=True)
    ## llc-snap-header.h (module 'network'): ns3::TypeId ns3::LlcSnapHeader::GetInstanceTypeId() const [member function]
    cls.add_method('GetInstanceTypeId', 
                   'ns3::TypeId', 
                   [], 
                   is_const=True, is_virtual=True)
    ## llc-snap-header.h (module 'network'): uint32_t ns3::LlcSnapHeader::GetSerializedSize() const [member function]
    cls.add_method('GetSerializedSize', 
                   'uint32_t', 
                   [], 
                   is_const=True, is_virtual=True)
    ## llc-snap-header.h (module 'network'): uint16_t ns3::LlcSnapHeader::GetType() [member function]
    cls.add_method('GetType', 
                   'uint16_t', 
                   [])
    ## llc-snap-header.h (module 'network'): static ns3::TypeId ns3::LlcSnapHeader::GetTypeId() [member function]
    cls.add_method('GetTypeId', 
                   'ns3::TypeId', 
                   [], 
                   is_static=True)
    ## llc-snap-header.h (module 'network'): void ns3::LlcSnapHeader::Print(std::ostream & os) const [member function]
    cls.add_method('Print', 
                   'void', 
                   [param('std::ostream &', 'os')], 
                   is_const=True, is_virtual=True)
    ## llc-snap-header.h (module 'network'): void ns3::LlcSnapHeader::Serialize(ns3::Buffer::Iterator start) const [member function]
    cls.add_method('Serialize', 
                   'void', 
                   [param('ns3::Buffer::Iterator', 'start')], 
                   is_const=True, is_virtual=True)
    ## llc-snap-header.h (module 'network'): void ns3::LlcSnapHeader::SetType(uint16_t type) [member function]
    cls.add_method('SetType', 
                   'void', 
                   [param('uint16_t', 'type')])
    return

def register_Ns3Object_methods(root_module, cls):
    ## object.h (module 'core'): ns3::Object::Object() [constructor]
    cls.add_constructor([])
    ## object.h (module 'core'): void ns3::Object::AggregateObject(ns3::Ptr<ns3::Object> other) [member function]
    cls.add_method('AggregateObject', 
                   'void', 
                   [param('ns3::Ptr< ns3::Object >', 'other')])
    ## object.h (module 'core'): void ns3::Object::Dispose() [member function]
    cls.add_method('Dispose', 
                   'void', 
                   [])
    ## object.h (module 'core'): ns3::Object::AggregateIterator ns3::Object::GetAggregateIterator() const [member function]
    cls.add_method('GetAggregateIterator', 
                   'ns3::Object::AggregateIterator', 
                   [], 
                   is_const=True)
    ## object.h (module 'core'): ns3::TypeId ns3::Object::GetInstanceTypeId() const [member function]
    cls.add_method('GetInstanceTypeId', 
                   'ns3::TypeId', 
                   [], 
                   is_const=True, is_virtual=True)
    ## object.h (module 'core'): static ns3::TypeId ns3::Object::GetTypeId() [member function]
    cls.add_method('GetTypeId', 
                   'ns3::TypeId', 
                   [], 
                   is_static=True)
    ## object.h (module 'core'): void ns3::Object::Initialize() [member function]
    cls.add_method('Initialize', 
                   'void', 
                   [])
    ## object.h (module 'core'): bool ns3::Object::IsInitialized() const [member function]
    cls.add_method('IsInitialized', 
                   'bool', 
                   [], 
                   is_const=True)
    ## object.h (module 'core'): ns3::Object::Object(ns3::Object const & o) [copy constructor]
    cls.add_constructor([param('ns3::Object const &', 'o')], 
                        visibility='protected')
    ## object.h (module 'core'): void ns3::Object::DoDispose() [member function]
    cls.add_method('DoDispose', 
                   'void', 
                   [], 
                   visibility='protected', is_virtual=True)
    ## object.h (module 'core'): void ns3::Object::DoInitialize() [member function]
    cls.add_method('DoInitialize', 
                   'void', 
                   [], 
                   visibility='protected', is_virtual=True)
    ## object.h (module 'core'): void ns3::Object::NotifyNewAggregate() [member function]
    cls.add_method('NotifyNewAggregate', 
                   'void', 
                   [], 
                   visibility='protected', is_virtual=True)
    return

def register_Ns3ObjectAggregateIterator_methods(root_module, cls):
    ## object.h (module 'core'): ns3::Object::AggregateIterator::AggregateIterator(ns3::Object::AggregateIterator const & arg0) [copy constructor]
    cls.add_constructor([param('ns3::Object::AggregateIterator const &', 'arg0')])
    ## object.h (module 'core'): ns3::Object::AggregateIterator::AggregateIterator() [constructor]
    cls.add_constructor([])
    ## object.h (module 'core'): bool ns3::Object::AggregateIterator::HasNext() const [member function]
    cls.add_method('HasNext', 
                   'bool', 
                   [], 
                   is_const=True)
    ## object.h (module 'core'): ns3::Ptr<ns3::Object const> ns3::Object::AggregateIterator::Next() [member function]
    cls.add_method('Next', 
                   'ns3::Ptr< ns3::Object const >', 
                   [])
    return

def register_Ns3PacketBurst_methods(root_module, cls):
    ## packet-burst.h (module 'network'): ns3::PacketBurst::PacketBurst(ns3::PacketBurst const & arg0) [copy constructor]
    cls.add_constructor([param('ns3::PacketBurst const &', 'arg0')])
    ## packet-burst.h (module 'network'): ns3::PacketBurst::PacketBurst() [constructor]
    cls.add_constructor([])
    ## packet-burst.h (module 'network'): void ns3::PacketBurst::AddPacket(ns3::Ptr<ns3::Packet> packet) [member function]
    cls.add_method('AddPacket', 
                   'void', 
                   [param('ns3::Ptr< ns3::Packet >', 'packet')])
    ## packet-burst.h (module 'network'): std::_List_const_iterator<ns3::Ptr<ns3::Packet> > ns3::PacketBurst::Begin() const [member function]
    cls.add_method('Begin', 
                   'std::_List_const_iterator< ns3::Ptr< ns3::Packet > >', 
                   [], 
                   is_const=True)
    ## packet-burst.h (module 'network'): ns3::Ptr<ns3::PacketBurst> ns3::PacketBurst::Copy() const [member function]
    cls.add_method('Copy', 
                   'ns3::Ptr< ns3::PacketBurst >', 
                   [], 
                   is_const=True)
    ## packet-burst.h (module 'network'): std::_List_const_iterator<ns3::Ptr<ns3::Packet> > ns3::PacketBurst::End() const [member function]
    cls.add_method('End', 
                   'std::_List_const_iterator< ns3::Ptr< ns3::Packet > >', 
                   [], 
                   is_const=True)
    ## packet-burst.h (module 'network'): uint32_t ns3::PacketBurst::GetNPackets() const [member function]
    cls.add_method('GetNPackets', 
                   'uint32_t', 
                   [], 
                   is_const=True)
    ## packet-burst.h (module 'network'): std::list<ns3::Ptr<ns3::Packet>, std::allocator<ns3::Ptr<ns3::Packet> > > ns3::PacketBurst::GetPackets() const [member function]
    cls.add_method('GetPackets', 
                   'std::list< ns3::Ptr< ns3::Packet > >', 
                   [], 
                   is_const=True)
    ## packet-burst.h (module 'network'): uint32_t ns3::PacketBurst::GetSize() const [member function]
    cls.add_method('GetSize', 
                   'uint32_t', 
                   [], 
                   is_const=True)
    ## packet-burst.h (module 'network'): static ns3::TypeId ns3::PacketBurst::GetTypeId() [member function]
    cls.add_method('GetTypeId', 
                   'ns3::TypeId', 
                   [], 
                   is_static=True)
    ## packet-burst.h (module 'network'): void ns3::PacketBurst::DoDispose() [member function]
    cls.add_method('DoDispose', 
                   'void', 
                   [], 
                   visibility='private', is_virtual=True)
    return

def register_Ns3PacketSocketTag_methods(root_module, cls):
    ## packet-socket.h (module 'network'): ns3::PacketSocketTag::PacketSocketTag(ns3::PacketSocketTag const & arg0) [copy constructor]
    cls.add_constructor([param('ns3::PacketSocketTag const &', 'arg0')])
    ## packet-socket.h (module 'network'): ns3::PacketSocketTag::PacketSocketTag() [constructor]
    cls.add_constructor([])
    ## packet-socket.h (module 'network'): void ns3::PacketSocketTag::Deserialize(ns3::TagBuffer i) [member function]
    cls.add_method('Deserialize', 
                   'void', 
                   [param('ns3::TagBuffer', 'i')], 
                   is_virtual=True)
    ## packet-socket.h (module 'network'): ns3::Address ns3::PacketSocketTag::GetDestAddress() const [member function]
    cls.add_method('GetDestAddress', 
                   'ns3::Address', 
                   [], 
                   is_const=True)
    ## packet-socket.h (module 'network'): ns3::TypeId ns3::PacketSocketTag::GetInstanceTypeId() const [member function]
    cls.add_method('GetInstanceTypeId', 
                   'ns3::TypeId', 
                   [], 
                   is_const=True, is_virtual=True)
    ## packet-socket.h (module 'network'): ns3::NetDevice::PacketType ns3::PacketSocketTag::GetPacketType() const [member function]
    cls.add_method('GetPacketType', 
                   'ns3::NetDevice::PacketType', 
                   [], 
                   is_const=True)
    ## packet-socket.h (module 'network'): uint32_t ns3::PacketSocketTag::GetSerializedSize() const [member function]
    cls.add_method('GetSerializedSize', 
                   'uint32_t', 
                   [], 
                   is_const=True, is_virtual=True)
    ## packet-socket.h (module 'network'): static ns3::TypeId ns3::PacketSocketTag::GetTypeId() [member function]
    cls.add_method('GetTypeId', 
                   'ns3::TypeId', 
                   [], 
                   is_static=True)
    ## packet-socket.h (module 'network'): void ns3::PacketSocketTag::Print(std::ostream & os) const [member function]
    cls.add_method('Print', 
                   'void', 
                   [param('std::ostream &', 'os')], 
                   is_const=True, is_virtual=True)
    ## packet-socket.h (module 'network'): void ns3::PacketSocketTag::Serialize(ns3::TagBuffer i) const [member function]
    cls.add_method('Serialize', 
                   'void', 
                   [param('ns3::TagBuffer', 'i')], 
                   is_const=True, is_virtual=True)
    ## packet-socket.h (module 'network'): void ns3::PacketSocketTag::SetDestAddress(ns3::Address a) [member function]
    cls.add_method('SetDestAddress', 
                   'void', 
                   [param('ns3::Address', 'a')])
    ## packet-socket.h (module 'network'): void ns3::PacketSocketTag::SetPacketType(ns3::NetDevice::PacketType t) [member function]
    cls.add_method('SetPacketType', 
                   'void', 
                   [param('ns3::NetDevice::PacketType', 't')])
    return

def register_Ns3PcapFileWrapper_methods(root_module, cls):
    ## pcap-file-wrapper.h (module 'network'): static ns3::TypeId ns3::PcapFileWrapper::GetTypeId() [member function]
    cls.add_method('GetTypeId', 
                   'ns3::TypeId', 
                   [], 
                   is_static=True)
    ## pcap-file-wrapper.h (module 'network'): ns3::PcapFileWrapper::PcapFileWrapper() [constructor]
    cls.add_constructor([])
    ## pcap-file-wrapper.h (module 'network'): bool ns3::PcapFileWrapper::Fail() const [member function]
    cls.add_method('Fail', 
                   'bool', 
                   [], 
                   is_const=True)
    ## pcap-file-wrapper.h (module 'network'): bool ns3::PcapFileWrapper::Eof() const [member function]
    cls.add_method('Eof', 
                   'bool', 
                   [], 
                   is_const=True)
    ## pcap-file-wrapper.h (module 'network'): void ns3::PcapFileWrapper::Clear() [member function]
    cls.add_method('Clear', 
                   'void', 
                   [])
    ## pcap-file-wrapper.h (module 'network'): void ns3::PcapFileWrapper::Open(std::string const & filename, std::_Ios_Openmode mode) [member function]
    cls.add_method('Open', 
                   'void', 
                   [param('std::string const &', 'filename'), param('std::_Ios_Openmode', 'mode')])
    ## pcap-file-wrapper.h (module 'network'): void ns3::PcapFileWrapper::Close() [member function]
    cls.add_method('Close', 
                   'void', 
                   [])
    ## pcap-file-wrapper.h (module 'network'): void ns3::PcapFileWrapper::Init(uint32_t dataLinkType, uint32_t snapLen=std::numeric_limits<unsigned int>::max(), int32_t tzCorrection=ns3::PcapFile::ZONE_DEFAULT) [member function]
    cls.add_method('Init', 
                   'void', 
                   [param('uint32_t', 'dataLinkType'), param('uint32_t', 'snapLen', default_value='std::numeric_limits<unsigned int>::max()'), param('int32_t', 'tzCorrection', default_value='ns3::PcapFile::ZONE_DEFAULT')])
    ## pcap-file-wrapper.h (module 'network'): void ns3::PcapFileWrapper::Write(ns3::Time t, ns3::Ptr<ns3::Packet const> p) [member function]
    cls.add_method('Write', 
                   'void', 
                   [param('ns3::Time', 't'), param('ns3::Ptr< ns3::Packet const >', 'p')])
    ## pcap-file-wrapper.h (module 'network'): void ns3::PcapFileWrapper::Write(ns3::Time t, ns3::Header const & header, ns3::Ptr<ns3::Packet const> p) [member function]
    cls.add_method('Write', 
                   'void', 
                   [param('ns3::Time', 't'), param('ns3::Header const &', 'header'), param('ns3::Ptr< ns3::Packet const >', 'p')])
    ## pcap-file-wrapper.h (module 'network'): void ns3::PcapFileWrapper::Write(ns3::Time t, uint8_t const * buffer, uint32_t length) [member function]
    cls.add_method('Write', 
                   'void', 
                   [param('ns3::Time', 't'), param('uint8_t const *', 'buffer'), param('uint32_t', 'length')])
    ## pcap-file-wrapper.h (module 'network'): ns3::Ptr<ns3::Packet> ns3::PcapFileWrapper::Read(ns3::Time & t) [member function]
    cls.add_method('Read', 
                   'ns3::Ptr< ns3::Packet >', 
                   [param('ns3::Time &', 't')])
    ## pcap-file-wrapper.h (module 'network'): uint32_t ns3::PcapFileWrapper::GetMagic() [member function]
    cls.add_method('GetMagic', 
                   'uint32_t', 
                   [])
    ## pcap-file-wrapper.h (module 'network'): uint16_t ns3::PcapFileWrapper::GetVersionMajor() [member function]
    cls.add_method('GetVersionMajor', 
                   'uint16_t', 
                   [])
    ## pcap-file-wrapper.h (module 'network'): uint16_t ns3::PcapFileWrapper::GetVersionMinor() [member function]
    cls.add_method('GetVersionMinor', 
                   'uint16_t', 
                   [])
    ## pcap-file-wrapper.h (module 'network'): int32_t ns3::PcapFileWrapper::GetTimeZoneOffset() [member function]
    cls.add_method('GetTimeZoneOffset', 
                   'int32_t', 
                   [])
    ## pcap-file-wrapper.h (module 'network'): uint32_t ns3::PcapFileWrapper::GetSigFigs() [member function]
    cls.add_method('GetSigFigs', 
                   'uint32_t', 
                   [])
    ## pcap-file-wrapper.h (module 'network'): uint32_t ns3::PcapFileWrapper::GetSnapLen() [member function]
    cls.add_method('GetSnapLen', 
                   'uint32_t', 
                   [])
    ## pcap-file-wrapper.h (module 'network'): uint32_t ns3::PcapFileWrapper::GetDataLinkType() [member function]
    cls.add_method('GetDataLinkType', 
                   'uint32_t', 
                   [])
    return

def register_Ns3Queue_methods(root_module, cls):
    ## queue.h (module 'network'): ns3::Queue::Queue(ns3::Queue const & arg0) [copy constructor]
    cls.add_constructor([param('ns3::Queue const &', 'arg0')])
    ## queue.h (module 'network'): ns3::Queue::Queue() [constructor]
    cls.add_constructor([])
    ## queue.h (module 'network'): ns3::Ptr<ns3::QueueItem> ns3::Queue::Dequeue() [member function]
    cls.add_method('Dequeue', 
                   'ns3::Ptr< ns3::QueueItem >', 
                   [])
    ## queue.h (module 'network'): void ns3::Queue::DequeueAll() [member function]
    cls.add_method('DequeueAll', 
                   'void', 
                   [])
    ## queue.h (module 'network'): bool ns3::Queue::Enqueue(ns3::Ptr<ns3::QueueItem> item) [member function]
    cls.add_method('Enqueue', 
                   'bool', 
                   [param('ns3::Ptr< ns3::QueueItem >', 'item')])
    ## queue.h (module 'network'): uint32_t ns3::Queue::GetMaxBytes() const [member function]
    cls.add_method('GetMaxBytes', 
                   'uint32_t', 
                   [], 
                   is_const=True)
    ## queue.h (module 'network'): uint32_t ns3::Queue::GetMaxPackets() const [member function]
    cls.add_method('GetMaxPackets', 
                   'uint32_t', 
                   [], 
                   is_const=True)
    ## queue.h (module 'network'): ns3::Queue::QueueMode ns3::Queue::GetMode() const [member function]
    cls.add_method('GetMode', 
                   'ns3::Queue::QueueMode', 
                   [], 
                   is_const=True)
    ## queue.h (module 'network'): uint32_t ns3::Queue::GetNBytes() const [member function]
    cls.add_method('GetNBytes', 
                   'uint32_t', 
                   [], 
                   is_const=True)
    ## queue.h (module 'network'): uint32_t ns3::Queue::GetNPackets() const [member function]
    cls.add_method('GetNPackets', 
                   'uint32_t', 
                   [], 
                   is_const=True)
    ## queue.h (module 'network'): uint32_t ns3::Queue::GetTotalDroppedBytes() const [member function]
    cls.add_method('GetTotalDroppedBytes', 
                   'uint32_t', 
                   [], 
                   is_const=True)
    ## queue.h (module 'network'): uint32_t ns3::Queue::GetTotalDroppedPackets() const [member function]
    cls.add_method('GetTotalDroppedPackets', 
                   'uint32_t', 
                   [], 
                   is_const=True)
    ## queue.h (module 'network'): uint32_t ns3::Queue::GetTotalReceivedBytes() const [member function]
    cls.add_method('GetTotalReceivedBytes', 
                   'uint32_t', 
                   [], 
                   is_const=True)
    ## queue.h (module 'network'): uint32_t ns3::Queue::GetTotalReceivedPackets() const [member function]
    cls.add_method('GetTotalReceivedPackets', 
                   'uint32_t', 
                   [], 
                   is_const=True)
    ## queue.h (module 'network'): static ns3::TypeId ns3::Queue::GetTypeId() [member function]
    cls.add_method('GetTypeId', 
                   'ns3::TypeId', 
                   [], 
                   is_static=True)
    ## queue.h (module 'network'): bool ns3::Queue::IsEmpty() const [member function]
    cls.add_method('IsEmpty', 
                   'bool', 
                   [], 
                   is_const=True)
    ## queue.h (module 'network'): ns3::Ptr<const ns3::QueueItem> ns3::Queue::Peek() const [member function]
    cls.add_method('Peek', 
                   'ns3::Ptr< ns3::QueueItem const >', 
                   [], 
                   is_const=True)
    ## queue.h (module 'network'): ns3::Ptr<ns3::QueueItem> ns3::Queue::Remove() [member function]
    cls.add_method('Remove', 
                   'ns3::Ptr< ns3::QueueItem >', 
                   [])
    ## queue.h (module 'network'): void ns3::Queue::ResetStatistics() [member function]
    cls.add_method('ResetStatistics', 
                   'void', 
                   [])
    ## queue.h (module 'network'): void ns3::Queue::SetDropCallback(ns3::Callback<void, ns3::Ptr<ns3::QueueItem>, ns3::empty, ns3::empty, ns3::empty, ns3::empty, ns3::empty, ns3::empty, ns3::empty, ns3::empty> cb) [member function]
    cls.add_method('SetDropCallback', 
                   'void', 
                   [param('ns3::Callback< void, ns3::Ptr< ns3::QueueItem >, ns3::empty, ns3::empty, ns3::empty, ns3::empty, ns3::empty, ns3::empty, ns3::empty, ns3::empty >', 'cb')], 
                   is_virtual=True)
    ## queue.h (module 'network'): void ns3::Queue::SetMaxBytes(uint32_t maxBytes) [member function]
    cls.add_method('SetMaxBytes', 
                   'void', 
                   [param('uint32_t', 'maxBytes')])
    ## queue.h (module 'network'): void ns3::Queue::SetMaxPackets(uint32_t maxPackets) [member function]
    cls.add_method('SetMaxPackets', 
                   'void', 
                   [param('uint32_t', 'maxPackets')])
    ## queue.h (module 'network'): void ns3::Queue::SetMode(ns3::Queue::QueueMode mode) [member function]
    cls.add_method('SetMode', 
                   'void', 
                   [param('ns3::Queue::QueueMode', 'mode')])
    ## queue.h (module 'network'): void ns3::Queue::Drop(ns3::Ptr<ns3::QueueItem> item) [member function]
    cls.add_method('Drop', 
                   'void', 
                   [param('ns3::Ptr< ns3::QueueItem >', 'item')], 
                   visibility='protected')
    ## queue.h (module 'network'): ns3::Ptr<ns3::QueueItem> ns3::Queue::DoDequeue() [member function]
    cls.add_method('DoDequeue', 
                   'ns3::Ptr< ns3::QueueItem >', 
                   [], 
                   is_pure_virtual=True, visibility='private', is_virtual=True)
    ## queue.h (module 'network'): bool ns3::Queue::DoEnqueue(ns3::Ptr<ns3::QueueItem> item) [member function]
    cls.add_method('DoEnqueue', 
                   'bool', 
                   [param('ns3::Ptr< ns3::QueueItem >', 'item')], 
                   is_pure_virtual=True, visibility='private', is_virtual=True)
    ## queue.h (module 'network'): ns3::Ptr<const ns3::QueueItem> ns3::Queue::DoPeek() const [member function]
    cls.add_method('DoPeek', 
                   'ns3::Ptr< ns3::QueueItem const >', 
                   [], 
                   is_pure_virtual=True, is_const=True, visibility='private', is_virtual=True)
    ## queue.h (module 'network'): ns3::Ptr<ns3::QueueItem> ns3::Queue::DoRemove() [member function]
    cls.add_method('DoRemove', 
                   'ns3::Ptr< ns3::QueueItem >', 
                   [], 
                   is_pure_virtual=True, visibility='private', is_virtual=True)
    return

def register_Ns3QueueLimits_methods(root_module, cls):
    ## queue-limits.h (module 'network'): ns3::QueueLimits::QueueLimits() [constructor]
    cls.add_constructor([])
    ## queue-limits.h (module 'network'): ns3::QueueLimits::QueueLimits(ns3::QueueLimits const & arg0) [copy constructor]
    cls.add_constructor([param('ns3::QueueLimits const &', 'arg0')])
    ## queue-limits.h (module 'network'): int32_t ns3::QueueLimits::Available() const [member function]
    cls.add_method('Available', 
                   'int32_t', 
                   [], 
                   is_pure_virtual=True, is_const=True, is_virtual=True)
    ## queue-limits.h (module 'network'): void ns3::QueueLimits::Completed(uint32_t count) [member function]
    cls.add_method('Completed', 
                   'void', 
                   [param('uint32_t', 'count')], 
                   is_pure_virtual=True, is_virtual=True)
    ## queue-limits.h (module 'network'): static ns3::TypeId ns3::QueueLimits::GetTypeId() [member function]
    cls.add_method('GetTypeId', 
                   'ns3::TypeId', 
                   [], 
                   is_static=True)
    ## queue-limits.h (module 'network'): void ns3::QueueLimits::Queued(uint32_t count) [member function]
    cls.add_method('Queued', 
                   'void', 
                   [param('uint32_t', 'count')], 
                   is_pure_virtual=True, is_virtual=True)
    ## queue-limits.h (module 'network'): void ns3::QueueLimits::Reset() [member function]
    cls.add_method('Reset', 
                   'void', 
                   [], 
                   is_pure_virtual=True, is_virtual=True)
    return

def register_Ns3RadiotapHeader_methods(root_module, cls):
    ## radiotap-header.h (module 'network'): ns3::RadiotapHeader::RadiotapHeader(ns3::RadiotapHeader const & arg0) [copy constructor]
    cls.add_constructor([param('ns3::RadiotapHeader const &', 'arg0')])
    ## radiotap-header.h (module 'network'): ns3::RadiotapHeader::RadiotapHeader() [constructor]
    cls.add_constructor([])
    ## radiotap-header.h (module 'network'): uint32_t ns3::RadiotapHeader::Deserialize(ns3::Buffer::Iterator start) [member function]
    cls.add_method('Deserialize', 
                   'uint32_t', 
                   [param('ns3::Buffer::Iterator', 'start')], 
                   is_virtual=True)
    ## radiotap-header.h (module 'network'): uint16_t ns3::RadiotapHeader::GetAmpduStatusFlags() const [member function]
    cls.add_method('GetAmpduStatusFlags', 
                   'uint16_t', 
                   [], 
                   is_const=True)
    ## radiotap-header.h (module 'network'): uint32_t ns3::RadiotapHeader::GetAmpduStatusRef() const [member function]
    cls.add_method('GetAmpduStatusRef', 
                   'uint32_t', 
                   [], 
                   is_const=True)
    ## radiotap-header.h (module 'network'): uint8_t ns3::RadiotapHeader::GetAntennaNoisePower() const [member function]
    cls.add_method('GetAntennaNoisePower', 
                   'uint8_t', 
                   [], 
                   is_const=True)
    ## radiotap-header.h (module 'network'): uint8_t ns3::RadiotapHeader::GetAntennaSignalPower() const [member function]
    cls.add_method('GetAntennaSignalPower', 
                   'uint8_t', 
                   [], 
                   is_const=True)
    ## radiotap-header.h (module 'network'): uint16_t ns3::RadiotapHeader::GetChannelFlags() const [member function]
    cls.add_method('GetChannelFlags', 
                   'uint16_t', 
                   [], 
                   is_const=True)
    ## radiotap-header.h (module 'network'): uint16_t ns3::RadiotapHeader::GetChannelFrequency() const [member function]
    cls.add_method('GetChannelFrequency', 
                   'uint16_t', 
                   [], 
                   is_const=True)
    ## radiotap-header.h (module 'network'): uint8_t ns3::RadiotapHeader::GetFrameFlags() const [member function]
    cls.add_method('GetFrameFlags', 
                   'uint8_t', 
                   [], 
                   is_const=True)
    ## radiotap-header.h (module 'network'): ns3::TypeId ns3::RadiotapHeader::GetInstanceTypeId() const [member function]
    cls.add_method('GetInstanceTypeId', 
                   'ns3::TypeId', 
                   [], 
                   is_const=True, is_virtual=True)
    ## radiotap-header.h (module 'network'): uint8_t ns3::RadiotapHeader::GetMcsFlags() const [member function]
    cls.add_method('GetMcsFlags', 
                   'uint8_t', 
                   [], 
                   is_const=True)
    ## radiotap-header.h (module 'network'): uint8_t ns3::RadiotapHeader::GetMcsKnown() const [member function]
    cls.add_method('GetMcsKnown', 
                   'uint8_t', 
                   [], 
                   is_const=True)
    ## radiotap-header.h (module 'network'): uint8_t ns3::RadiotapHeader::GetMcsRate() const [member function]
    cls.add_method('GetMcsRate', 
                   'uint8_t', 
                   [], 
                   is_const=True)
    ## radiotap-header.h (module 'network'): uint8_t ns3::RadiotapHeader::GetRate() const [member function]
    cls.add_method('GetRate', 
                   'uint8_t', 
                   [], 
                   is_const=True)
    ## radiotap-header.h (module 'network'): uint32_t ns3::RadiotapHeader::GetSerializedSize() const [member function]
    cls.add_method('GetSerializedSize', 
                   'uint32_t', 
                   [], 
                   is_const=True, is_virtual=True)
    ## radiotap-header.h (module 'network'): uint64_t ns3::RadiotapHeader::GetTsft() const [member function]
    cls.add_method('GetTsft', 
                   'uint64_t', 
                   [], 
                   is_const=True)
    ## radiotap-header.h (module 'network'): static ns3::TypeId ns3::RadiotapHeader::GetTypeId() [member function]
    cls.add_method('GetTypeId', 
                   'ns3::TypeId', 
                   [], 
                   is_static=True)
    ## radiotap-header.h (module 'network'): uint8_t ns3::RadiotapHeader::GetVhtBandwidth() const [member function]
    cls.add_method('GetVhtBandwidth', 
                   'uint8_t', 
                   [], 
                   is_const=True)
    ## radiotap-header.h (module 'network'): uint8_t ns3::RadiotapHeader::GetVhtCoding() const [member function]
    cls.add_method('GetVhtCoding', 
                   'uint8_t', 
                   [], 
                   is_const=True)
    ## radiotap-header.h (module 'network'): uint8_t ns3::RadiotapHeader::GetVhtFlags() const [member function]
    cls.add_method('GetVhtFlags', 
                   'uint8_t', 
                   [], 
                   is_const=True)
    ## radiotap-header.h (module 'network'): uint8_t ns3::RadiotapHeader::GetVhtGroupId() const [member function]
    cls.add_method('GetVhtGroupId', 
                   'uint8_t', 
                   [], 
                   is_const=True)
    ## radiotap-header.h (module 'network'): uint16_t ns3::RadiotapHeader::GetVhtKnown() const [member function]
    cls.add_method('GetVhtKnown', 
                   'uint16_t', 
                   [], 
                   is_const=True)
    ## radiotap-header.h (module 'network'): uint8_t ns3::RadiotapHeader::GetVhtMcsNssUser1() const [member function]
    cls.add_method('GetVhtMcsNssUser1', 
                   'uint8_t', 
                   [], 
                   is_const=True)
    ## radiotap-header.h (module 'network'): uint8_t ns3::RadiotapHeader::GetVhtMcsNssUser2() const [member function]
    cls.add_method('GetVhtMcsNssUser2', 
                   'uint8_t', 
                   [], 
                   is_const=True)
    ## radiotap-header.h (module 'network'): uint8_t ns3::RadiotapHeader::GetVhtMcsNssUser3() const [member function]
    cls.add_method('GetVhtMcsNssUser3', 
                   'uint8_t', 
                   [], 
                   is_const=True)
    ## radiotap-header.h (module 'network'): uint8_t ns3::RadiotapHeader::GetVhtMcsNssUser4() const [member function]
    cls.add_method('GetVhtMcsNssUser4', 
                   'uint8_t', 
                   [], 
                   is_const=True)
    ## radiotap-header.h (module 'network'): uint8_t ns3::RadiotapHeader::GetVhtPartialAid() const [member function]
    cls.add_method('GetVhtPartialAid', 
                   'uint8_t', 
                   [], 
                   is_const=True)
    ## radiotap-header.h (module 'network'): void ns3::RadiotapHeader::Print(std::ostream & os) const [member function]
    cls.add_method('Print', 
                   'void', 
                   [param('std::ostream &', 'os')], 
                   is_const=True, is_virtual=True)
    ## radiotap-header.h (module 'network'): void ns3::RadiotapHeader::Serialize(ns3::Buffer::Iterator start) const [member function]
    cls.add_method('Serialize', 
                   'void', 
                   [param('ns3::Buffer::Iterator', 'start')], 
                   is_const=True, is_virtual=True)
    ## radiotap-header.h (module 'network'): void ns3::RadiotapHeader::SetAmpduStatus(uint32_t referenceNumber, uint16_t flags, uint8_t crc) [member function]
    cls.add_method('SetAmpduStatus', 
                   'void', 
                   [param('uint32_t', 'referenceNumber'), param('uint16_t', 'flags'), param('uint8_t', 'crc')])
    ## radiotap-header.h (module 'network'): void ns3::RadiotapHeader::SetAntennaNoisePower(double noise) [member function]
    cls.add_method('SetAntennaNoisePower', 
                   'void', 
                   [param('double', 'noise')])
    ## radiotap-header.h (module 'network'): void ns3::RadiotapHeader::SetAntennaSignalPower(double signal) [member function]
    cls.add_method('SetAntennaSignalPower', 
                   'void', 
                   [param('double', 'signal')])
    ## radiotap-header.h (module 'network'): void ns3::RadiotapHeader::SetChannelFrequencyAndFlags(uint16_t frequency, uint16_t flags) [member function]
    cls.add_method('SetChannelFrequencyAndFlags', 
                   'void', 
                   [param('uint16_t', 'frequency'), param('uint16_t', 'flags')])
    ## radiotap-header.h (module 'network'): void ns3::RadiotapHeader::SetFrameFlags(uint8_t flags) [member function]
    cls.add_method('SetFrameFlags', 
                   'void', 
                   [param('uint8_t', 'flags')])
    ## radiotap-header.h (module 'network'): void ns3::RadiotapHeader::SetMcsFields(uint8_t known, uint8_t flags, uint8_t mcs) [member function]
    cls.add_method('SetMcsFields', 
                   'void', 
                   [param('uint8_t', 'known'), param('uint8_t', 'flags'), param('uint8_t', 'mcs')])
    ## radiotap-header.h (module 'network'): void ns3::RadiotapHeader::SetRate(uint8_t rate) [member function]
    cls.add_method('SetRate', 
                   'void', 
                   [param('uint8_t', 'rate')])
    ## radiotap-header.h (module 'network'): void ns3::RadiotapHeader::SetTsft(uint64_t tsft) [member function]
    cls.add_method('SetTsft', 
                   'void', 
                   [param('uint64_t', 'tsft')])
    ## radiotap-header.h (module 'network'): void ns3::RadiotapHeader::SetVhtFields(uint16_t known, uint8_t flags, uint8_t bandwidth, uint8_t * mcs_nss, uint8_t coding, uint8_t group_id, uint16_t partial_aid) [member function]
    cls.add_method('SetVhtFields', 
                   'void', 
                   [param('uint16_t', 'known'), param('uint8_t', 'flags'), param('uint8_t', 'bandwidth'), param('uint8_t *', 'mcs_nss'), param('uint8_t', 'coding'), param('uint8_t', 'group_id'), param('uint16_t', 'partial_aid')])
    return

def register_Ns3RandomVariableStream_methods(root_module, cls):
    ## random-variable-stream.h (module 'core'): static ns3::TypeId ns3::RandomVariableStream::GetTypeId() [member function]
    cls.add_method('GetTypeId', 
                   'ns3::TypeId', 
                   [], 
                   is_static=True)
    ## random-variable-stream.h (module 'core'): ns3::RandomVariableStream::RandomVariableStream() [constructor]
    cls.add_constructor([])
    ## random-variable-stream.h (module 'core'): void ns3::RandomVariableStream::SetStream(int64_t stream) [member function]
    cls.add_method('SetStream', 
                   'void', 
                   [param('int64_t', 'stream')])
    ## random-variable-stream.h (module 'core'): int64_t ns3::RandomVariableStream::GetStream() const [member function]
    cls.add_method('GetStream', 
                   'int64_t', 
                   [], 
                   is_const=True)
    ## random-variable-stream.h (module 'core'): void ns3::RandomVariableStream::SetAntithetic(bool isAntithetic) [member function]
    cls.add_method('SetAntithetic', 
                   'void', 
                   [param('bool', 'isAntithetic')])
    ## random-variable-stream.h (module 'core'): bool ns3::RandomVariableStream::IsAntithetic() const [member function]
    cls.add_method('IsAntithetic', 
                   'bool', 
                   [], 
                   is_const=True)
    ## random-variable-stream.h (module 'core'): double ns3::RandomVariableStream::GetValue() [member function]
    cls.add_method('GetValue', 
                   'double', 
                   [], 
                   is_pure_virtual=True, is_virtual=True)
    ## random-variable-stream.h (module 'core'): uint32_t ns3::RandomVariableStream::GetInteger() [member function]
    cls.add_method('GetInteger', 
                   'uint32_t', 
                   [], 
                   is_pure_virtual=True, is_virtual=True)
    ## random-variable-stream.h (module 'core'): ns3::RngStream * ns3::RandomVariableStream::Peek() const [member function]
    cls.add_method('Peek', 
                   'ns3::RngStream *', 
                   [], 
                   is_const=True, visibility='protected')
    return

def register_Ns3SeqTsHeader_methods(root_module, cls):
    ## seq-ts-header.h (module 'applications'): ns3::SeqTsHeader::SeqTsHeader(ns3::SeqTsHeader const & arg0) [copy constructor]
    cls.add_constructor([param('ns3::SeqTsHeader const &', 'arg0')])
    ## seq-ts-header.h (module 'applications'): ns3::SeqTsHeader::SeqTsHeader() [constructor]
    cls.add_constructor([])
    ## seq-ts-header.h (module 'applications'): uint32_t ns3::SeqTsHeader::Deserialize(ns3::Buffer::Iterator start) [member function]
    cls.add_method('Deserialize', 
                   'uint32_t', 
                   [param('ns3::Buffer::Iterator', 'start')], 
                   is_virtual=True)
    ## seq-ts-header.h (module 'applications'): ns3::TypeId ns3::SeqTsHeader::GetInstanceTypeId() const [member function]
    cls.add_method('GetInstanceTypeId', 
                   'ns3::TypeId', 
                   [], 
                   is_const=True, is_virtual=True)
    ## seq-ts-header.h (module 'applications'): uint32_t ns3::SeqTsHeader::GetSeq() const [member function]
    cls.add_method('GetSeq', 
                   'uint32_t', 
                   [], 
                   is_const=True)
    ## seq-ts-header.h (module 'applications'): uint32_t ns3::SeqTsHeader::GetSerializedSize() const [member function]
    cls.add_method('GetSerializedSize', 
                   'uint32_t', 
                   [], 
                   is_const=True, is_virtual=True)
    ## seq-ts-header.h (module 'applications'): ns3::Time ns3::SeqTsHeader::GetTs() const [member function]
    cls.add_method('GetTs', 
                   'ns3::Time', 
                   [], 
                   is_const=True)
    ## seq-ts-header.h (module 'applications'): static ns3::TypeId ns3::SeqTsHeader::GetTypeId() [member function]
    cls.add_method('GetTypeId', 
                   'ns3::TypeId', 
                   [], 
                   is_static=True)
    ## seq-ts-header.h (module 'applications'): void ns3::SeqTsHeader::Print(std::ostream & os) const [member function]
    cls.add_method('Print', 
                   'void', 
                   [param('std::ostream &', 'os')], 
                   is_const=True, is_virtual=True)
    ## seq-ts-header.h (module 'applications'): void ns3::SeqTsHeader::Serialize(ns3::Buffer::Iterator start) const [member function]
    cls.add_method('Serialize', 
                   'void', 
                   [param('ns3::Buffer::Iterator', 'start')], 
                   is_const=True, is_virtual=True)
    ## seq-ts-header.h (module 'applications'): void ns3::SeqTsHeader::SetSeq(uint32_t seq) [member function]
    cls.add_method('SetSeq', 
                   'void', 
                   [param('uint32_t', 'seq')])
    return

def register_Ns3SequentialRandomVariable_methods(root_module, cls):
    ## random-variable-stream.h (module 'core'): static ns3::TypeId ns3::SequentialRandomVariable::GetTypeId() [member function]
    cls.add_method('GetTypeId', 
                   'ns3::TypeId', 
                   [], 
                   is_static=True)
    ## random-variable-stream.h (module 'core'): ns3::SequentialRandomVariable::SequentialRandomVariable() [constructor]
    cls.add_constructor([])
    ## random-variable-stream.h (module 'core'): double ns3::SequentialRandomVariable::GetMin() const [member function]
    cls.add_method('GetMin', 
                   'double', 
                   [], 
                   is_const=True)
    ## random-variable-stream.h (module 'core'): double ns3::SequentialRandomVariable::GetMax() const [member function]
    cls.add_method('GetMax', 
                   'double', 
                   [], 
                   is_const=True)
    ## random-variable-stream.h (module 'core'): ns3::Ptr<ns3::RandomVariableStream> ns3::SequentialRandomVariable::GetIncrement() const [member function]
    cls.add_method('GetIncrement', 
                   'ns3::Ptr< ns3::RandomVariableStream >', 
                   [], 
                   is_const=True)
    ## random-variable-stream.h (module 'core'): uint32_t ns3::SequentialRandomVariable::GetConsecutive() const [member function]
    cls.add_method('GetConsecutive', 
                   'uint32_t', 
                   [], 
                   is_const=True)
    ## random-variable-stream.h (module 'core'): double ns3::SequentialRandomVariable::GetValue() [member function]
    cls.add_method('GetValue', 
                   'double', 
                   [], 
                   is_virtual=True)
    ## random-variable-stream.h (module 'core'): uint32_t ns3::SequentialRandomVariable::GetInteger() [member function]
    cls.add_method('GetInteger', 
                   'uint32_t', 
                   [], 
                   is_virtual=True)
    return

def register_Ns3SimpleRefCount__Ns3AttributeAccessor_Ns3Empty_Ns3DefaultDeleter__lt__ns3AttributeAccessor__gt___methods(root_module, cls):
    ## simple-ref-count.h (module 'core'): ns3::SimpleRefCount<ns3::AttributeAccessor, ns3::empty, ns3::DefaultDeleter<ns3::AttributeAccessor> >::SimpleRefCount() [constructor]
    cls.add_constructor([])
    ## simple-ref-count.h (module 'core'): ns3::SimpleRefCount<ns3::AttributeAccessor, ns3::empty, ns3::DefaultDeleter<ns3::AttributeAccessor> >::SimpleRefCount(ns3::SimpleRefCount<ns3::AttributeAccessor, ns3::empty, ns3::DefaultDeleter<ns3::AttributeAccessor> > const & o) [copy constructor]
    cls.add_constructor([param('ns3::SimpleRefCount< ns3::AttributeAccessor, ns3::empty, ns3::DefaultDeleter< ns3::AttributeAccessor > > const &', 'o')])
    ## simple-ref-count.h (module 'core'): static void ns3::SimpleRefCount<ns3::AttributeAccessor, ns3::empty, ns3::DefaultDeleter<ns3::AttributeAccessor> >::Cleanup() [member function]
    cls.add_method('Cleanup', 
                   'void', 
                   [], 
                   is_static=True)
    return

def register_Ns3SimpleRefCount__Ns3AttributeChecker_Ns3Empty_Ns3DefaultDeleter__lt__ns3AttributeChecker__gt___methods(root_module, cls):
    ## simple-ref-count.h (module 'core'): ns3::SimpleRefCount<ns3::AttributeChecker, ns3::empty, ns3::DefaultDeleter<ns3::AttributeChecker> >::SimpleRefCount() [constructor]
    cls.add_constructor([])
    ## simple-ref-count.h (module 'core'): ns3::SimpleRefCount<ns3::AttributeChecker, ns3::empty, ns3::DefaultDeleter<ns3::AttributeChecker> >::SimpleRefCount(ns3::SimpleRefCount<ns3::AttributeChecker, ns3::empty, ns3::DefaultDeleter<ns3::AttributeChecker> > const & o) [copy constructor]
    cls.add_constructor([param('ns3::SimpleRefCount< ns3::AttributeChecker, ns3::empty, ns3::DefaultDeleter< ns3::AttributeChecker > > const &', 'o')])
    ## simple-ref-count.h (module 'core'): static void ns3::SimpleRefCount<ns3::AttributeChecker, ns3::empty, ns3::DefaultDeleter<ns3::AttributeChecker> >::Cleanup() [member function]
    cls.add_method('Cleanup', 
                   'void', 
                   [], 
                   is_static=True)
    return

def register_Ns3SimpleRefCount__Ns3AttributeValue_Ns3Empty_Ns3DefaultDeleter__lt__ns3AttributeValue__gt___methods(root_module, cls):
    ## simple-ref-count.h (module 'core'): ns3::SimpleRefCount<ns3::AttributeValue, ns3::empty, ns3::DefaultDeleter<ns3::AttributeValue> >::SimpleRefCount() [constructor]
    cls.add_constructor([])
    ## simple-ref-count.h (module 'core'): ns3::SimpleRefCount<ns3::AttributeValue, ns3::empty, ns3::DefaultDeleter<ns3::AttributeValue> >::SimpleRefCount(ns3::SimpleRefCount<ns3::AttributeValue, ns3::empty, ns3::DefaultDeleter<ns3::AttributeValue> > const & o) [copy constructor]
    cls.add_constructor([param('ns3::SimpleRefCount< ns3::AttributeValue, ns3::empty, ns3::DefaultDeleter< ns3::AttributeValue > > const &', 'o')])
    ## simple-ref-count.h (module 'core'): static void ns3::SimpleRefCount<ns3::AttributeValue, ns3::empty, ns3::DefaultDeleter<ns3::AttributeValue> >::Cleanup() [member function]
    cls.add_method('Cleanup', 
                   'void', 
                   [], 
                   is_static=True)
    return

def register_Ns3SimpleRefCount__Ns3CallbackImplBase_Ns3Empty_Ns3DefaultDeleter__lt__ns3CallbackImplBase__gt___methods(root_module, cls):
    ## simple-ref-count.h (module 'core'): ns3::SimpleRefCount<ns3::CallbackImplBase, ns3::empty, ns3::DefaultDeleter<ns3::CallbackImplBase> >::SimpleRefCount() [constructor]
    cls.add_constructor([])
    ## simple-ref-count.h (module 'core'): ns3::SimpleRefCount<ns3::CallbackImplBase, ns3::empty, ns3::DefaultDeleter<ns3::CallbackImplBase> >::SimpleRefCount(ns3::SimpleRefCount<ns3::CallbackImplBase, ns3::empty, ns3::DefaultDeleter<ns3::CallbackImplBase> > const & o) [copy constructor]
    cls.add_constructor([param('ns3::SimpleRefCount< ns3::CallbackImplBase, ns3::empty, ns3::DefaultDeleter< ns3::CallbackImplBase > > const &', 'o')])
    ## simple-ref-count.h (module 'core'): static void ns3::SimpleRefCount<ns3::CallbackImplBase, ns3::empty, ns3::DefaultDeleter<ns3::CallbackImplBase> >::Cleanup() [member function]
    cls.add_method('Cleanup', 
                   'void', 
                   [], 
                   is_static=True)
    return

def register_Ns3SimpleRefCount__Ns3EventImpl_Ns3Empty_Ns3DefaultDeleter__lt__ns3EventImpl__gt___methods(root_module, cls):
    ## simple-ref-count.h (module 'core'): ns3::SimpleRefCount<ns3::EventImpl, ns3::empty, ns3::DefaultDeleter<ns3::EventImpl> >::SimpleRefCount() [constructor]
    cls.add_constructor([])
    ## simple-ref-count.h (module 'core'): ns3::SimpleRefCount<ns3::EventImpl, ns3::empty, ns3::DefaultDeleter<ns3::EventImpl> >::SimpleRefCount(ns3::SimpleRefCount<ns3::EventImpl, ns3::empty, ns3::DefaultDeleter<ns3::EventImpl> > const & o) [copy constructor]
    cls.add_constructor([param('ns3::SimpleRefCount< ns3::EventImpl, ns3::empty, ns3::DefaultDeleter< ns3::EventImpl > > const &', 'o')])
    ## simple-ref-count.h (module 'core'): static void ns3::SimpleRefCount<ns3::EventImpl, ns3::empty, ns3::DefaultDeleter<ns3::EventImpl> >::Cleanup() [member function]
    cls.add_method('Cleanup', 
                   'void', 
                   [], 
                   is_static=True)
    return

def register_Ns3SimpleRefCount__Ns3HashImplementation_Ns3Empty_Ns3DefaultDeleter__lt__ns3HashImplementation__gt___methods(root_module, cls):
    ## simple-ref-count.h (module 'core'): ns3::SimpleRefCount<ns3::Hash::Implementation, ns3::empty, ns3::DefaultDeleter<ns3::Hash::Implementation> >::SimpleRefCount() [constructor]
    cls.add_constructor([])
    ## simple-ref-count.h (module 'core'): ns3::SimpleRefCount<ns3::Hash::Implementation, ns3::empty, ns3::DefaultDeleter<ns3::Hash::Implementation> >::SimpleRefCount(ns3::SimpleRefCount<ns3::Hash::Implementation, ns3::empty, ns3::DefaultDeleter<ns3::Hash::Implementation> > const & o) [copy constructor]
    cls.add_constructor([param('ns3::SimpleRefCount< ns3::Hash::Implementation, ns3::empty, ns3::DefaultDeleter< ns3::Hash::Implementation > > const &', 'o')])
    ## simple-ref-count.h (module 'core'): static void ns3::SimpleRefCount<ns3::Hash::Implementation, ns3::empty, ns3::DefaultDeleter<ns3::Hash::Implementation> >::Cleanup() [member function]
    cls.add_method('Cleanup', 
                   'void', 
                   [], 
                   is_static=True)
    return

def register_Ns3SimpleRefCount__Ns3NetDeviceQueue_Ns3Empty_Ns3DefaultDeleter__lt__ns3NetDeviceQueue__gt___methods(root_module, cls):
    ## simple-ref-count.h (module 'core'): ns3::SimpleRefCount<ns3::NetDeviceQueue, ns3::empty, ns3::DefaultDeleter<ns3::NetDeviceQueue> >::SimpleRefCount() [constructor]
    cls.add_constructor([])
    ## simple-ref-count.h (module 'core'): ns3::SimpleRefCount<ns3::NetDeviceQueue, ns3::empty, ns3::DefaultDeleter<ns3::NetDeviceQueue> >::SimpleRefCount(ns3::SimpleRefCount<ns3::NetDeviceQueue, ns3::empty, ns3::DefaultDeleter<ns3::NetDeviceQueue> > const & o) [copy constructor]
    cls.add_constructor([param('ns3::SimpleRefCount< ns3::NetDeviceQueue, ns3::empty, ns3::DefaultDeleter< ns3::NetDeviceQueue > > const &', 'o')])
    ## simple-ref-count.h (module 'core'): static void ns3::SimpleRefCount<ns3::NetDeviceQueue, ns3::empty, ns3::DefaultDeleter<ns3::NetDeviceQueue> >::Cleanup() [member function]
    cls.add_method('Cleanup', 
                   'void', 
                   [], 
                   is_static=True)
    return

def register_Ns3SimpleRefCount__Ns3NixVector_Ns3Empty_Ns3DefaultDeleter__lt__ns3NixVector__gt___methods(root_module, cls):
    ## simple-ref-count.h (module 'core'): ns3::SimpleRefCount<ns3::NixVector, ns3::empty, ns3::DefaultDeleter<ns3::NixVector> >::SimpleRefCount() [constructor]
    cls.add_constructor([])
    ## simple-ref-count.h (module 'core'): ns3::SimpleRefCount<ns3::NixVector, ns3::empty, ns3::DefaultDeleter<ns3::NixVector> >::SimpleRefCount(ns3::SimpleRefCount<ns3::NixVector, ns3::empty, ns3::DefaultDeleter<ns3::NixVector> > const & o) [copy constructor]
    cls.add_constructor([param('ns3::SimpleRefCount< ns3::NixVector, ns3::empty, ns3::DefaultDeleter< ns3::NixVector > > const &', 'o')])
    ## simple-ref-count.h (module 'core'): static void ns3::SimpleRefCount<ns3::NixVector, ns3::empty, ns3::DefaultDeleter<ns3::NixVector> >::Cleanup() [member function]
    cls.add_method('Cleanup', 
                   'void', 
                   [], 
                   is_static=True)
    return

def register_Ns3SimpleRefCount__Ns3OutputStreamWrapper_Ns3Empty_Ns3DefaultDeleter__lt__ns3OutputStreamWrapper__gt___methods(root_module, cls):
    ## simple-ref-count.h (module 'core'): ns3::SimpleRefCount<ns3::OutputStreamWrapper, ns3::empty, ns3::DefaultDeleter<ns3::OutputStreamWrapper> >::SimpleRefCount() [constructor]
    cls.add_constructor([])
    ## simple-ref-count.h (module 'core'): ns3::SimpleRefCount<ns3::OutputStreamWrapper, ns3::empty, ns3::DefaultDeleter<ns3::OutputStreamWrapper> >::SimpleRefCount(ns3::SimpleRefCount<ns3::OutputStreamWrapper, ns3::empty, ns3::DefaultDeleter<ns3::OutputStreamWrapper> > const & o) [copy constructor]
    cls.add_constructor([param('ns3::SimpleRefCount< ns3::OutputStreamWrapper, ns3::empty, ns3::DefaultDeleter< ns3::OutputStreamWrapper > > const &', 'o')])
    ## simple-ref-count.h (module 'core'): static void ns3::SimpleRefCount<ns3::OutputStreamWrapper, ns3::empty, ns3::DefaultDeleter<ns3::OutputStreamWrapper> >::Cleanup() [member function]
    cls.add_method('Cleanup', 
                   'void', 
                   [], 
                   is_static=True)
    return

def register_Ns3SimpleRefCount__Ns3Packet_Ns3Empty_Ns3DefaultDeleter__lt__ns3Packet__gt___methods(root_module, cls):
    ## simple-ref-count.h (module 'core'): ns3::SimpleRefCount<ns3::Packet, ns3::empty, ns3::DefaultDeleter<ns3::Packet> >::SimpleRefCount() [constructor]
    cls.add_constructor([])
    ## simple-ref-count.h (module 'core'): ns3::SimpleRefCount<ns3::Packet, ns3::empty, ns3::DefaultDeleter<ns3::Packet> >::SimpleRefCount(ns3::SimpleRefCount<ns3::Packet, ns3::empty, ns3::DefaultDeleter<ns3::Packet> > const & o) [copy constructor]
    cls.add_constructor([param('ns3::SimpleRefCount< ns3::Packet, ns3::empty, ns3::DefaultDeleter< ns3::Packet > > const &', 'o')])
    ## simple-ref-count.h (module 'core'): static void ns3::SimpleRefCount<ns3::Packet, ns3::empty, ns3::DefaultDeleter<ns3::Packet> >::Cleanup() [member function]
    cls.add_method('Cleanup', 
                   'void', 
                   [], 
                   is_static=True)
    return

def register_Ns3SimpleRefCount__Ns3PbbAddressBlock_Ns3Empty_Ns3DefaultDeleter__lt__ns3PbbAddressBlock__gt___methods(root_module, cls):
    ## simple-ref-count.h (module 'core'): ns3::SimpleRefCount<ns3::PbbAddressBlock, ns3::empty, ns3::DefaultDeleter<ns3::PbbAddressBlock> >::SimpleRefCount() [constructor]
    cls.add_constructor([])
    ## simple-ref-count.h (module 'core'): ns3::SimpleRefCount<ns3::PbbAddressBlock, ns3::empty, ns3::DefaultDeleter<ns3::PbbAddressBlock> >::SimpleRefCount(ns3::SimpleRefCount<ns3::PbbAddressBlock, ns3::empty, ns3::DefaultDeleter<ns3::PbbAddressBlock> > const & o) [copy constructor]
    cls.add_constructor([param('ns3::SimpleRefCount< ns3::PbbAddressBlock, ns3::empty, ns3::DefaultDeleter< ns3::PbbAddressBlock > > const &', 'o')])
    ## simple-ref-count.h (module 'core'): static void ns3::SimpleRefCount<ns3::PbbAddressBlock, ns3::empty, ns3::DefaultDeleter<ns3::PbbAddressBlock> >::Cleanup() [member function]
    cls.add_method('Cleanup', 
                   'void', 
                   [], 
                   is_static=True)
    return

def register_Ns3SimpleRefCount__Ns3PbbMessage_Ns3Empty_Ns3DefaultDeleter__lt__ns3PbbMessage__gt___methods(root_module, cls):
    ## simple-ref-count.h (module 'core'): ns3::SimpleRefCount<ns3::PbbMessage, ns3::empty, ns3::DefaultDeleter<ns3::PbbMessage> >::SimpleRefCount() [constructor]
    cls.add_constructor([])
    ## simple-ref-count.h (module 'core'): ns3::SimpleRefCount<ns3::PbbMessage, ns3::empty, ns3::DefaultDeleter<ns3::PbbMessage> >::SimpleRefCount(ns3::SimpleRefCount<ns3::PbbMessage, ns3::empty, ns3::DefaultDeleter<ns3::PbbMessage> > const & o) [copy constructor]
    cls.add_constructor([param('ns3::SimpleRefCount< ns3::PbbMessage, ns3::empty, ns3::DefaultDeleter< ns3::PbbMessage > > const &', 'o')])
    ## simple-ref-count.h (module 'core'): static void ns3::SimpleRefCount<ns3::PbbMessage, ns3::empty, ns3::DefaultDeleter<ns3::PbbMessage> >::Cleanup() [member function]
    cls.add_method('Cleanup', 
                   'void', 
                   [], 
                   is_static=True)
    return

def register_Ns3SimpleRefCount__Ns3PbbPacket_Ns3Header_Ns3DefaultDeleter__lt__ns3PbbPacket__gt___methods(root_module, cls):
    ## simple-ref-count.h (module 'core'): ns3::SimpleRefCount<ns3::PbbPacket, ns3::Header, ns3::DefaultDeleter<ns3::PbbPacket> >::SimpleRefCount() [constructor]
    cls.add_constructor([])
    ## simple-ref-count.h (module 'core'): ns3::SimpleRefCount<ns3::PbbPacket, ns3::Header, ns3::DefaultDeleter<ns3::PbbPacket> >::SimpleRefCount(ns3::SimpleRefCount<ns3::PbbPacket, ns3::Header, ns3::DefaultDeleter<ns3::PbbPacket> > const & o) [copy constructor]
    cls.add_constructor([param('ns3::SimpleRefCount< ns3::PbbPacket, ns3::Header, ns3::DefaultDeleter< ns3::PbbPacket > > const &', 'o')])
    ## simple-ref-count.h (module 'core'): static void ns3::SimpleRefCount<ns3::PbbPacket, ns3::Header, ns3::DefaultDeleter<ns3::PbbPacket> >::Cleanup() [member function]
    cls.add_method('Cleanup', 
                   'void', 
                   [], 
                   is_static=True)
    return

def register_Ns3SimpleRefCount__Ns3PbbTlv_Ns3Empty_Ns3DefaultDeleter__lt__ns3PbbTlv__gt___methods(root_module, cls):
    ## simple-ref-count.h (module 'core'): ns3::SimpleRefCount<ns3::PbbTlv, ns3::empty, ns3::DefaultDeleter<ns3::PbbTlv> >::SimpleRefCount() [constructor]
    cls.add_constructor([])
    ## simple-ref-count.h (module 'core'): ns3::SimpleRefCount<ns3::PbbTlv, ns3::empty, ns3::DefaultDeleter<ns3::PbbTlv> >::SimpleRefCount(ns3::SimpleRefCount<ns3::PbbTlv, ns3::empty, ns3::DefaultDeleter<ns3::PbbTlv> > const & o) [copy constructor]
    cls.add_constructor([param('ns3::SimpleRefCount< ns3::PbbTlv, ns3::empty, ns3::DefaultDeleter< ns3::PbbTlv > > const &', 'o')])
    ## simple-ref-count.h (module 'core'): static void ns3::SimpleRefCount<ns3::PbbTlv, ns3::empty, ns3::DefaultDeleter<ns3::PbbTlv> >::Cleanup() [member function]
    cls.add_method('Cleanup', 
                   'void', 
                   [], 
                   is_static=True)
    return

def register_Ns3SimpleRefCount__Ns3QueueItem_Ns3Empty_Ns3DefaultDeleter__lt__ns3QueueItem__gt___methods(root_module, cls):
    ## simple-ref-count.h (module 'core'): ns3::SimpleRefCount<ns3::QueueItem, ns3::empty, ns3::DefaultDeleter<ns3::QueueItem> >::SimpleRefCount() [constructor]
    cls.add_constructor([])
    ## simple-ref-count.h (module 'core'): ns3::SimpleRefCount<ns3::QueueItem, ns3::empty, ns3::DefaultDeleter<ns3::QueueItem> >::SimpleRefCount(ns3::SimpleRefCount<ns3::QueueItem, ns3::empty, ns3::DefaultDeleter<ns3::QueueItem> > const & o) [copy constructor]
    cls.add_constructor([param('ns3::SimpleRefCount< ns3::QueueItem, ns3::empty, ns3::DefaultDeleter< ns3::QueueItem > > const &', 'o')])
    ## simple-ref-count.h (module 'core'): static void ns3::SimpleRefCount<ns3::QueueItem, ns3::empty, ns3::DefaultDeleter<ns3::QueueItem> >::Cleanup() [member function]
    cls.add_method('Cleanup', 
                   'void', 
                   [], 
                   is_static=True)
    return

def register_Ns3SimpleRefCount__Ns3TraceSourceAccessor_Ns3Empty_Ns3DefaultDeleter__lt__ns3TraceSourceAccessor__gt___methods(root_module, cls):
    ## simple-ref-count.h (module 'core'): ns3::SimpleRefCount<ns3::TraceSourceAccessor, ns3::empty, ns3::DefaultDeleter<ns3::TraceSourceAccessor> >::SimpleRefCount() [constructor]
    cls.add_constructor([])
    ## simple-ref-count.h (module 'core'): ns3::SimpleRefCount<ns3::TraceSourceAccessor, ns3::empty, ns3::DefaultDeleter<ns3::TraceSourceAccessor> >::SimpleRefCount(ns3::SimpleRefCount<ns3::TraceSourceAccessor, ns3::empty, ns3::DefaultDeleter<ns3::TraceSourceAccessor> > const & o) [copy constructor]
    cls.add_constructor([param('ns3::SimpleRefCount< ns3::TraceSourceAccessor, ns3::empty, ns3::DefaultDeleter< ns3::TraceSourceAccessor > > const &', 'o')])
    ## simple-ref-count.h (module 'core'): static void ns3::SimpleRefCount<ns3::TraceSourceAccessor, ns3::empty, ns3::DefaultDeleter<ns3::TraceSourceAccessor> >::Cleanup() [member function]
    cls.add_method('Cleanup', 
                   'void', 
                   [], 
                   is_static=True)
    return

def register_Ns3SllHeader_methods(root_module, cls):
    ## sll-header.h (module 'network'): ns3::SllHeader::SllHeader(ns3::SllHeader const & arg0) [copy constructor]
    cls.add_constructor([param('ns3::SllHeader const &', 'arg0')])
    ## sll-header.h (module 'network'): ns3::SllHeader::SllHeader() [constructor]
    cls.add_constructor([])
    ## sll-header.h (module 'network'): uint32_t ns3::SllHeader::Deserialize(ns3::Buffer::Iterator start) [member function]
    cls.add_method('Deserialize', 
                   'uint32_t', 
                   [param('ns3::Buffer::Iterator', 'start')], 
                   is_virtual=True)
    ## sll-header.h (module 'network'): uint16_t ns3::SllHeader::GetArpType() const [member function]
    cls.add_method('GetArpType', 
                   'uint16_t', 
                   [], 
                   is_const=True)
    ## sll-header.h (module 'network'): ns3::TypeId ns3::SllHeader::GetInstanceTypeId() const [member function]
    cls.add_method('GetInstanceTypeId', 
                   'ns3::TypeId', 
                   [], 
                   is_const=True, is_virtual=True)
    ## sll-header.h (module 'network'): ns3::SllHeader::PacketType ns3::SllHeader::GetPacketType() const [member function]
    cls.add_method('GetPacketType', 
                   'ns3::SllHeader::PacketType', 
                   [], 
                   is_const=True)
    ## sll-header.h (module 'network'): uint32_t ns3::SllHeader::GetSerializedSize() const [member function]
    cls.add_method('GetSerializedSize', 
                   'uint32_t', 
                   [], 
                   is_const=True, is_virtual=True)
    ## sll-header.h (module 'network'): static ns3::TypeId ns3::SllHeader::GetTypeId() [member function]
    cls.add_method('GetTypeId', 
                   'ns3::TypeId', 
                   [], 
                   is_static=True)
    ## sll-header.h (module 'network'): void ns3::SllHeader::Print(std::ostream & os) const [member function]
    cls.add_method('Print', 
                   'void', 
                   [param('std::ostream &', 'os')], 
                   is_const=True, is_virtual=True)
    ## sll-header.h (module 'network'): void ns3::SllHeader::Serialize(ns3::Buffer::Iterator start) const [member function]
    cls.add_method('Serialize', 
                   'void', 
                   [param('ns3::Buffer::Iterator', 'start')], 
                   is_const=True, is_virtual=True)
    ## sll-header.h (module 'network'): void ns3::SllHeader::SetArpType(uint16_t arphdType) [member function]
    cls.add_method('SetArpType', 
                   'void', 
                   [param('uint16_t', 'arphdType')])
    ## sll-header.h (module 'network'): void ns3::SllHeader::SetPacketType(ns3::SllHeader::PacketType type) [member function]
    cls.add_method('SetPacketType', 
                   'void', 
                   [param('ns3::SllHeader::PacketType', 'type')])
    return

def register_Ns3Socket_methods(root_module, cls):
    ## socket.h (module 'network'): ns3::Socket::Socket(ns3::Socket const & arg0) [copy constructor]
    cls.add_constructor([param('ns3::Socket const &', 'arg0')])
    ## socket.h (module 'network'): ns3::Socket::Socket() [constructor]
    cls.add_constructor([])
    ## socket.h (module 'network'): int ns3::Socket::Bind(ns3::Address const & address) [member function]
    cls.add_method('Bind', 
                   'int', 
                   [param('ns3::Address const &', 'address')], 
                   is_pure_virtual=True, is_virtual=True)
    ## socket.h (module 'network'): int ns3::Socket::Bind() [member function]
    cls.add_method('Bind', 
                   'int', 
                   [], 
                   is_pure_virtual=True, is_virtual=True)
    ## socket.h (module 'network'): int ns3::Socket::Bind6() [member function]
    cls.add_method('Bind6', 
                   'int', 
                   [], 
                   is_pure_virtual=True, is_virtual=True)
    ## socket.h (module 'network'): void ns3::Socket::BindToNetDevice(ns3::Ptr<ns3::NetDevice> netdevice) [member function]
    cls.add_method('BindToNetDevice', 
                   'void', 
                   [param('ns3::Ptr< ns3::NetDevice >', 'netdevice')], 
                   is_virtual=True)
    ## socket.h (module 'network'): int ns3::Socket::Close() [member function]
    cls.add_method('Close', 
                   'int', 
                   [], 
                   is_pure_virtual=True, is_virtual=True)
    ## socket.h (module 'network'): int ns3::Socket::Connect(ns3::Address const & address) [member function]
    cls.add_method('Connect', 
                   'int', 
                   [param('ns3::Address const &', 'address')], 
                   is_pure_virtual=True, is_virtual=True)
    ## socket.h (module 'network'): static ns3::Ptr<ns3::Socket> ns3::Socket::CreateSocket(ns3::Ptr<ns3::Node> node, ns3::TypeId tid) [member function]
    cls.add_method('CreateSocket', 
                   'ns3::Ptr< ns3::Socket >', 
                   [param('ns3::Ptr< ns3::Node >', 'node'), param('ns3::TypeId', 'tid')], 
                   is_static=True)
    ## socket.h (module 'network'): bool ns3::Socket::GetAllowBroadcast() const [member function]
    cls.add_method('GetAllowBroadcast', 
                   'bool', 
                   [], 
                   is_pure_virtual=True, is_const=True, is_virtual=True)
    ## socket.h (module 'network'): ns3::Ptr<ns3::NetDevice> ns3::Socket::GetBoundNetDevice() [member function]
    cls.add_method('GetBoundNetDevice', 
                   'ns3::Ptr< ns3::NetDevice >', 
                   [])
    ## socket.h (module 'network'): ns3::Socket::SocketErrno ns3::Socket::GetErrno() const [member function]
    cls.add_method('GetErrno', 
                   'ns3::Socket::SocketErrno', 
                   [], 
                   is_pure_virtual=True, is_const=True, is_virtual=True)
    ## socket.h (module 'network'): uint8_t ns3::Socket::GetIpTos() const [member function]
    cls.add_method('GetIpTos', 
                   'uint8_t', 
                   [], 
                   is_const=True)
    ## socket.h (module 'network'): uint8_t ns3::Socket::GetIpTtl() const [member function]
    cls.add_method('GetIpTtl', 
                   'uint8_t', 
                   [], 
                   is_const=True, is_virtual=True)
    ## socket.h (module 'network'): uint8_t ns3::Socket::GetIpv6HopLimit() const [member function]
    cls.add_method('GetIpv6HopLimit', 
                   'uint8_t', 
                   [], 
                   is_const=True, is_virtual=True)
    ## socket.h (module 'network'): uint8_t ns3::Socket::GetIpv6Tclass() const [member function]
    cls.add_method('GetIpv6Tclass', 
                   'uint8_t', 
                   [], 
                   is_const=True)
    ## socket.h (module 'network'): ns3::Ptr<ns3::Node> ns3::Socket::GetNode() const [member function]
    cls.add_method('GetNode', 
                   'ns3::Ptr< ns3::Node >', 
                   [], 
                   is_pure_virtual=True, is_const=True, is_virtual=True)
    ## socket.h (module 'network'): int ns3::Socket::GetPeerName(ns3::Address & address) const [member function]
    cls.add_method('GetPeerName', 
                   'int', 
                   [param('ns3::Address &', 'address')], 
                   is_pure_virtual=True, is_const=True, is_virtual=True)
    ## socket.h (module 'network'): uint8_t ns3::Socket::GetPriority() const [member function]
    cls.add_method('GetPriority', 
                   'uint8_t', 
                   [], 
                   is_const=True)
    ## socket.h (module 'network'): uint32_t ns3::Socket::GetRxAvailable() const [member function]
    cls.add_method('GetRxAvailable', 
                   'uint32_t', 
                   [], 
                   is_pure_virtual=True, is_const=True, is_virtual=True)
    ## socket.h (module 'network'): int ns3::Socket::GetSockName(ns3::Address & address) const [member function]
    cls.add_method('GetSockName', 
                   'int', 
                   [param('ns3::Address &', 'address')], 
                   is_pure_virtual=True, is_const=True, is_virtual=True)
    ## socket.h (module 'network'): ns3::Socket::SocketType ns3::Socket::GetSocketType() const [member function]
    cls.add_method('GetSocketType', 
                   'ns3::Socket::SocketType', 
                   [], 
                   is_pure_virtual=True, is_const=True, is_virtual=True)
    ## socket.h (module 'network'): uint32_t ns3::Socket::GetTxAvailable() const [member function]
    cls.add_method('GetTxAvailable', 
                   'uint32_t', 
                   [], 
                   is_pure_virtual=True, is_const=True, is_virtual=True)
    ## socket.h (module 'network'): static ns3::TypeId ns3::Socket::GetTypeId() [member function]
    cls.add_method('GetTypeId', 
                   'ns3::TypeId', 
                   [], 
                   is_static=True)
    ## socket.h (module 'network'): static uint8_t ns3::Socket::IpTos2Priority(uint8_t ipTos) [member function]
    cls.add_method('IpTos2Priority', 
                   'uint8_t', 
                   [param('uint8_t', 'ipTos')], 
                   is_static=True)
    ## socket.h (module 'network'): void ns3::Socket::Ipv6JoinGroup(ns3::Ipv6Address address, ns3::Socket::Ipv6MulticastFilterMode filterMode, std::vector<ns3::Ipv6Address,std::allocator<ns3::Ipv6Address> > sourceAddresses) [member function]
    cls.add_method('Ipv6JoinGroup', 
                   'void', 
                   [param('ns3::Ipv6Address', 'address'), param('ns3::Socket::Ipv6MulticastFilterMode', 'filterMode'), param('std::vector< ns3::Ipv6Address >', 'sourceAddresses')], 
                   is_virtual=True)
    ## socket.h (module 'network'): void ns3::Socket::Ipv6JoinGroup(ns3::Ipv6Address address) [member function]
    cls.add_method('Ipv6JoinGroup', 
                   'void', 
                   [param('ns3::Ipv6Address', 'address')], 
                   is_virtual=True)
    ## socket.h (module 'network'): void ns3::Socket::Ipv6LeaveGroup() [member function]
    cls.add_method('Ipv6LeaveGroup', 
                   'void', 
                   [], 
                   is_virtual=True)
    ## socket.h (module 'network'): bool ns3::Socket::IsIpRecvTos() const [member function]
    cls.add_method('IsIpRecvTos', 
                   'bool', 
                   [], 
                   is_const=True)
    ## socket.h (module 'network'): bool ns3::Socket::IsIpRecvTtl() const [member function]
    cls.add_method('IsIpRecvTtl', 
                   'bool', 
                   [], 
                   is_const=True)
    ## socket.h (module 'network'): bool ns3::Socket::IsIpv6RecvHopLimit() const [member function]
    cls.add_method('IsIpv6RecvHopLimit', 
                   'bool', 
                   [], 
                   is_const=True)
    ## socket.h (module 'network'): bool ns3::Socket::IsIpv6RecvTclass() const [member function]
    cls.add_method('IsIpv6RecvTclass', 
                   'bool', 
                   [], 
                   is_const=True)
    ## socket.h (module 'network'): bool ns3::Socket::IsRecvPktInfo() const [member function]
    cls.add_method('IsRecvPktInfo', 
                   'bool', 
                   [], 
                   is_const=True)
    ## socket.h (module 'network'): int ns3::Socket::Listen() [member function]
    cls.add_method('Listen', 
                   'int', 
                   [], 
                   is_pure_virtual=True, is_virtual=True)
    ## socket.h (module 'network'): ns3::Ptr<ns3::Packet> ns3::Socket::Recv(uint32_t maxSize, uint32_t flags) [member function]
    cls.add_method('Recv', 
                   'ns3::Ptr< ns3::Packet >', 
                   [param('uint32_t', 'maxSize'), param('uint32_t', 'flags')], 
                   is_pure_virtual=True, is_virtual=True)
    ## socket.h (module 'network'): ns3::Ptr<ns3::Packet> ns3::Socket::Recv() [member function]
    cls.add_method('Recv', 
                   'ns3::Ptr< ns3::Packet >', 
                   [])
    ## socket.h (module 'network'): int ns3::Socket::Recv(uint8_t * buf, uint32_t size, uint32_t flags) [member function]
    cls.add_method('Recv', 
                   'int', 
                   [param('uint8_t *', 'buf'), param('uint32_t', 'size'), param('uint32_t', 'flags')])
    ## socket.h (module 'network'): ns3::Ptr<ns3::Packet> ns3::Socket::RecvFrom(uint32_t maxSize, uint32_t flags, ns3::Address & fromAddress) [member function]
    cls.add_method('RecvFrom', 
                   'ns3::Ptr< ns3::Packet >', 
                   [param('uint32_t', 'maxSize'), param('uint32_t', 'flags'), param('ns3::Address &', 'fromAddress')], 
                   is_pure_virtual=True, is_virtual=True)
    ## socket.h (module 'network'): ns3::Ptr<ns3::Packet> ns3::Socket::RecvFrom(ns3::Address & fromAddress) [member function]
    cls.add_method('RecvFrom', 
                   'ns3::Ptr< ns3::Packet >', 
                   [param('ns3::Address &', 'fromAddress')])
    ## socket.h (module 'network'): int ns3::Socket::RecvFrom(uint8_t * buf, uint32_t size, uint32_t flags, ns3::Address & fromAddress) [member function]
    cls.add_method('RecvFrom', 
                   'int', 
                   [param('uint8_t *', 'buf'), param('uint32_t', 'size'), param('uint32_t', 'flags'), param('ns3::Address &', 'fromAddress')])
    ## socket.h (module 'network'): int ns3::Socket::Send(ns3::Ptr<ns3::Packet> p, uint32_t flags) [member function]
    cls.add_method('Send', 
                   'int', 
                   [param('ns3::Ptr< ns3::Packet >', 'p'), param('uint32_t', 'flags')], 
                   is_pure_virtual=True, is_virtual=True)
    ## socket.h (module 'network'): int ns3::Socket::Send(ns3::Ptr<ns3::Packet> p) [member function]
    cls.add_method('Send', 
                   'int', 
                   [param('ns3::Ptr< ns3::Packet >', 'p')])
    ## socket.h (module 'network'): int ns3::Socket::Send(uint8_t const * buf, uint32_t size, uint32_t flags) [member function]
    cls.add_method('Send', 
                   'int', 
                   [param('uint8_t const *', 'buf'), param('uint32_t', 'size'), param('uint32_t', 'flags')])
    ## socket.h (module 'network'): int ns3::Socket::SendTo(ns3::Ptr<ns3::Packet> p, uint32_t flags, ns3::Address const & toAddress) [member function]
    cls.add_method('SendTo', 
                   'int', 
                   [param('ns3::Ptr< ns3::Packet >', 'p'), param('uint32_t', 'flags'), param('ns3::Address const &', 'toAddress')], 
                   is_pure_virtual=True, is_virtual=True)
    ## socket.h (module 'network'): int ns3::Socket::SendTo(uint8_t const * buf, uint32_t size, uint32_t flags, ns3::Address const & address) [member function]
    cls.add_method('SendTo', 
                   'int', 
                   [param('uint8_t const *', 'buf'), param('uint32_t', 'size'), param('uint32_t', 'flags'), param('ns3::Address const &', 'address')])
    ## socket.h (module 'network'): void ns3::Socket::SetAcceptCallback(ns3::Callback<bool, ns3::Ptr<ns3::Socket>, ns3::Address const&, ns3::empty, ns3::empty, ns3::empty, ns3::empty, ns3::empty, ns3::empty, ns3::empty> connectionRequest, ns3::Callback<void, ns3::Ptr<ns3::Socket>, ns3::Address const&, ns3::empty, ns3::empty, ns3::empty, ns3::empty, ns3::empty, ns3::empty, ns3::empty> newConnectionCreated) [member function]
    cls.add_method('SetAcceptCallback', 
                   'void', 
                   [param('ns3::Callback< bool, ns3::Ptr< ns3::Socket >, ns3::Address const &, ns3::empty, ns3::empty, ns3::empty, ns3::empty, ns3::empty, ns3::empty, ns3::empty >', 'connectionRequest'), param('ns3::Callback< void, ns3::Ptr< ns3::Socket >, ns3::Address const &, ns3::empty, ns3::empty, ns3::empty, ns3::empty, ns3::empty, ns3::empty, ns3::empty >', 'newConnectionCreated')])
    ## socket.h (module 'network'): bool ns3::Socket::SetAllowBroadcast(bool allowBroadcast) [member function]
    cls.add_method('SetAllowBroadcast', 
                   'bool', 
                   [param('bool', 'allowBroadcast')], 
                   is_pure_virtual=True, is_virtual=True)
    ## socket.h (module 'network'): void ns3::Socket::SetCloseCallbacks(ns3::Callback<void, ns3::Ptr<ns3::Socket>, ns3::empty, ns3::empty, ns3::empty, ns3::empty, ns3::empty, ns3::empty, ns3::empty, ns3::empty> normalClose, ns3::Callback<void, ns3::Ptr<ns3::Socket>, ns3::empty, ns3::empty, ns3::empty, ns3::empty, ns3::empty, ns3::empty, ns3::empty, ns3::empty> errorClose) [member function]
    cls.add_method('SetCloseCallbacks', 
                   'void', 
                   [param('ns3::Callback< void, ns3::Ptr< ns3::Socket >, ns3::empty, ns3::empty, ns3::empty, ns3::empty, ns3::empty, ns3::empty, ns3::empty, ns3::empty >', 'normalClose'), param('ns3::Callback< void, ns3::Ptr< ns3::Socket >, ns3::empty, ns3::empty, ns3::empty, ns3::empty, ns3::empty, ns3::empty, ns3::empty, ns3::empty >', 'errorClose')])
    ## socket.h (module 'network'): void ns3::Socket::SetConnectCallback(ns3::Callback<void, ns3::Ptr<ns3::Socket>, ns3::empty, ns3::empty, ns3::empty, ns3::empty, ns3::empty, ns3::empty, ns3::empty, ns3::empty> connectionSucceeded, ns3::Callback<void, ns3::Ptr<ns3::Socket>, ns3::empty, ns3::empty, ns3::empty, ns3::empty, ns3::empty, ns3::empty, ns3::empty, ns3::empty> connectionFailed) [member function]
    cls.add_method('SetConnectCallback', 
                   'void', 
                   [param('ns3::Callback< void, ns3::Ptr< ns3::Socket >, ns3::empty, ns3::empty, ns3::empty, ns3::empty, ns3::empty, ns3::empty, ns3::empty, ns3::empty >', 'connectionSucceeded'), param('ns3::Callback< void, ns3::Ptr< ns3::Socket >, ns3::empty, ns3::empty, ns3::empty, ns3::empty, ns3::empty, ns3::empty, ns3::empty, ns3::empty >', 'connectionFailed')])
    ## socket.h (module 'network'): void ns3::Socket::SetDataSentCallback(ns3::Callback<void, ns3::Ptr<ns3::Socket>, unsigned int, ns3::empty, ns3::empty, ns3::empty, ns3::empty, ns3::empty, ns3::empty, ns3::empty> dataSent) [member function]
    cls.add_method('SetDataSentCallback', 
                   'void', 
                   [param('ns3::Callback< void, ns3::Ptr< ns3::Socket >, unsigned int, ns3::empty, ns3::empty, ns3::empty, ns3::empty, ns3::empty, ns3::empty, ns3::empty >', 'dataSent')])
    ## socket.h (module 'network'): void ns3::Socket::SetIpRecvTos(bool ipv4RecvTos) [member function]
    cls.add_method('SetIpRecvTos', 
                   'void', 
                   [param('bool', 'ipv4RecvTos')])
    ## socket.h (module 'network'): void ns3::Socket::SetIpRecvTtl(bool ipv4RecvTtl) [member function]
    cls.add_method('SetIpRecvTtl', 
                   'void', 
                   [param('bool', 'ipv4RecvTtl')])
    ## socket.h (module 'network'): void ns3::Socket::SetIpTos(uint8_t ipTos) [member function]
    cls.add_method('SetIpTos', 
                   'void', 
                   [param('uint8_t', 'ipTos')])
    ## socket.h (module 'network'): void ns3::Socket::SetIpTtl(uint8_t ipTtl) [member function]
    cls.add_method('SetIpTtl', 
                   'void', 
                   [param('uint8_t', 'ipTtl')], 
                   is_virtual=True)
    ## socket.h (module 'network'): void ns3::Socket::SetIpv6HopLimit(uint8_t ipHopLimit) [member function]
    cls.add_method('SetIpv6HopLimit', 
                   'void', 
                   [param('uint8_t', 'ipHopLimit')], 
                   is_virtual=True)
    ## socket.h (module 'network'): void ns3::Socket::SetIpv6RecvHopLimit(bool ipv6RecvHopLimit) [member function]
    cls.add_method('SetIpv6RecvHopLimit', 
                   'void', 
                   [param('bool', 'ipv6RecvHopLimit')])
    ## socket.h (module 'network'): void ns3::Socket::SetIpv6RecvTclass(bool ipv6RecvTclass) [member function]
    cls.add_method('SetIpv6RecvTclass', 
                   'void', 
                   [param('bool', 'ipv6RecvTclass')])
    ## socket.h (module 'network'): void ns3::Socket::SetIpv6Tclass(int ipTclass) [member function]
    cls.add_method('SetIpv6Tclass', 
                   'void', 
                   [param('int', 'ipTclass')])
    ## socket.h (module 'network'): void ns3::Socket::SetPriority(uint8_t priority) [member function]
    cls.add_method('SetPriority', 
                   'void', 
                   [param('uint8_t', 'priority')])
    ## socket.h (module 'network'): void ns3::Socket::SetRecvCallback(ns3::Callback<void, ns3::Ptr<ns3::Socket>, ns3::empty, ns3::empty, ns3::empty, ns3::empty, ns3::empty, ns3::empty, ns3::empty, ns3::empty> arg0) [member function]
    cls.add_method('SetRecvCallback', 
                   'void', 
                   [param('ns3::Callback< void, ns3::Ptr< ns3::Socket >, ns3::empty, ns3::empty, ns3::empty, ns3::empty, ns3::empty, ns3::empty, ns3::empty, ns3::empty >', 'arg0')])
    ## socket.h (module 'network'): void ns3::Socket::SetRecvPktInfo(bool flag) [member function]
    cls.add_method('SetRecvPktInfo', 
                   'void', 
                   [param('bool', 'flag')])
    ## socket.h (module 'network'): void ns3::Socket::SetSendCallback(ns3::Callback<void, ns3::Ptr<ns3::Socket>, unsigned int, ns3::empty, ns3::empty, ns3::empty, ns3::empty, ns3::empty, ns3::empty, ns3::empty> sendCb) [member function]
    cls.add_method('SetSendCallback', 
                   'void', 
                   [param('ns3::Callback< void, ns3::Ptr< ns3::Socket >, unsigned int, ns3::empty, ns3::empty, ns3::empty, ns3::empty, ns3::empty, ns3::empty, ns3::empty >', 'sendCb')])
    ## socket.h (module 'network'): int ns3::Socket::ShutdownRecv() [member function]
    cls.add_method('ShutdownRecv', 
                   'int', 
                   [], 
                   is_pure_virtual=True, is_virtual=True)
    ## socket.h (module 'network'): int ns3::Socket::ShutdownSend() [member function]
    cls.add_method('ShutdownSend', 
                   'int', 
                   [], 
                   is_pure_virtual=True, is_virtual=True)
    ## socket.h (module 'network'): void ns3::Socket::DoDispose() [member function]
    cls.add_method('DoDispose', 
                   'void', 
                   [], 
                   visibility='protected', is_virtual=True)
    ## socket.h (module 'network'): bool ns3::Socket::IsManualIpTtl() const [member function]
    cls.add_method('IsManualIpTtl', 
                   'bool', 
                   [], 
                   is_const=True, visibility='protected')
    ## socket.h (module 'network'): bool ns3::Socket::IsManualIpv6HopLimit() const [member function]
    cls.add_method('IsManualIpv6HopLimit', 
                   'bool', 
                   [], 
                   is_const=True, visibility='protected')
    ## socket.h (module 'network'): bool ns3::Socket::IsManualIpv6Tclass() const [member function]
    cls.add_method('IsManualIpv6Tclass', 
                   'bool', 
                   [], 
                   is_const=True, visibility='protected')
    ## socket.h (module 'network'): void ns3::Socket::NotifyConnectionFailed() [member function]
    cls.add_method('NotifyConnectionFailed', 
                   'void', 
                   [], 
                   visibility='protected')
    ## socket.h (module 'network'): bool ns3::Socket::NotifyConnectionRequest(ns3::Address const & from) [member function]
    cls.add_method('NotifyConnectionRequest', 
                   'bool', 
                   [param('ns3::Address const &', 'from')], 
                   visibility='protected')
    ## socket.h (module 'network'): void ns3::Socket::NotifyConnectionSucceeded() [member function]
    cls.add_method('NotifyConnectionSucceeded', 
                   'void', 
                   [], 
                   visibility='protected')
    ## socket.h (module 'network'): void ns3::Socket::NotifyDataRecv() [member function]
    cls.add_method('NotifyDataRecv', 
                   'void', 
                   [], 
                   visibility='protected')
    ## socket.h (module 'network'): void ns3::Socket::NotifyDataSent(uint32_t size) [member function]
    cls.add_method('NotifyDataSent', 
                   'void', 
                   [param('uint32_t', 'size')], 
                   visibility='protected')
    ## socket.h (module 'network'): void ns3::Socket::NotifyErrorClose() [member function]
    cls.add_method('NotifyErrorClose', 
                   'void', 
                   [], 
                   visibility='protected')
    ## socket.h (module 'network'): void ns3::Socket::NotifyNewConnectionCreated(ns3::Ptr<ns3::Socket> socket, ns3::Address const & from) [member function]
    cls.add_method('NotifyNewConnectionCreated', 
                   'void', 
                   [param('ns3::Ptr< ns3::Socket >', 'socket'), param('ns3::Address const &', 'from')], 
                   visibility='protected')
    ## socket.h (module 'network'): void ns3::Socket::NotifyNormalClose() [member function]
    cls.add_method('NotifyNormalClose', 
                   'void', 
                   [], 
                   visibility='protected')
    ## socket.h (module 'network'): void ns3::Socket::NotifySend(uint32_t spaceAvailable) [member function]
    cls.add_method('NotifySend', 
                   'void', 
                   [param('uint32_t', 'spaceAvailable')], 
                   visibility='protected')
    return

def register_Ns3SocketFactory_methods(root_module, cls):
    ## socket-factory.h (module 'network'): ns3::SocketFactory::SocketFactory(ns3::SocketFactory const & arg0) [copy constructor]
    cls.add_constructor([param('ns3::SocketFactory const &', 'arg0')])
    ## socket-factory.h (module 'network'): ns3::SocketFactory::SocketFactory() [constructor]
    cls.add_constructor([])
    ## socket-factory.h (module 'network'): ns3::Ptr<ns3::Socket> ns3::SocketFactory::CreateSocket() [member function]
    cls.add_method('CreateSocket', 
                   'ns3::Ptr< ns3::Socket >', 
                   [], 
                   is_pure_virtual=True, is_virtual=True)
    ## socket-factory.h (module 'network'): static ns3::TypeId ns3::SocketFactory::GetTypeId() [member function]
    cls.add_method('GetTypeId', 
                   'ns3::TypeId', 
                   [], 
                   is_static=True)
    return

def register_Ns3SocketIpTosTag_methods(root_module, cls):
    ## socket.h (module 'network'): ns3::SocketIpTosTag::SocketIpTosTag(ns3::SocketIpTosTag const & arg0) [copy constructor]
    cls.add_constructor([param('ns3::SocketIpTosTag const &', 'arg0')])
    ## socket.h (module 'network'): ns3::SocketIpTosTag::SocketIpTosTag() [constructor]
    cls.add_constructor([])
    ## socket.h (module 'network'): void ns3::SocketIpTosTag::Deserialize(ns3::TagBuffer i) [member function]
    cls.add_method('Deserialize', 
                   'void', 
                   [param('ns3::TagBuffer', 'i')], 
                   is_virtual=True)
    ## socket.h (module 'network'): ns3::TypeId ns3::SocketIpTosTag::GetInstanceTypeId() const [member function]
    cls.add_method('GetInstanceTypeId', 
                   'ns3::TypeId', 
                   [], 
                   is_const=True, is_virtual=True)
    ## socket.h (module 'network'): uint32_t ns3::SocketIpTosTag::GetSerializedSize() const [member function]
    cls.add_method('GetSerializedSize', 
                   'uint32_t', 
                   [], 
                   is_const=True, is_virtual=True)
    ## socket.h (module 'network'): uint8_t ns3::SocketIpTosTag::GetTos() const [member function]
    cls.add_method('GetTos', 
                   'uint8_t', 
                   [], 
                   is_const=True)
    ## socket.h (module 'network'): static ns3::TypeId ns3::SocketIpTosTag::GetTypeId() [member function]
    cls.add_method('GetTypeId', 
                   'ns3::TypeId', 
                   [], 
                   is_static=True)
    ## socket.h (module 'network'): void ns3::SocketIpTosTag::Print(std::ostream & os) const [member function]
    cls.add_method('Print', 
                   'void', 
                   [param('std::ostream &', 'os')], 
                   is_const=True, is_virtual=True)
    ## socket.h (module 'network'): void ns3::SocketIpTosTag::Serialize(ns3::TagBuffer i) const [member function]
    cls.add_method('Serialize', 
                   'void', 
                   [param('ns3::TagBuffer', 'i')], 
                   is_const=True, is_virtual=True)
    ## socket.h (module 'network'): void ns3::SocketIpTosTag::SetTos(uint8_t tos) [member function]
    cls.add_method('SetTos', 
                   'void', 
                   [param('uint8_t', 'tos')])
    return

def register_Ns3SocketIpTtlTag_methods(root_module, cls):
    ## socket.h (module 'network'): ns3::SocketIpTtlTag::SocketIpTtlTag(ns3::SocketIpTtlTag const & arg0) [copy constructor]
    cls.add_constructor([param('ns3::SocketIpTtlTag const &', 'arg0')])
    ## socket.h (module 'network'): ns3::SocketIpTtlTag::SocketIpTtlTag() [constructor]
    cls.add_constructor([])
    ## socket.h (module 'network'): void ns3::SocketIpTtlTag::Deserialize(ns3::TagBuffer i) [member function]
    cls.add_method('Deserialize', 
                   'void', 
                   [param('ns3::TagBuffer', 'i')], 
                   is_virtual=True)
    ## socket.h (module 'network'): ns3::TypeId ns3::SocketIpTtlTag::GetInstanceTypeId() const [member function]
    cls.add_method('GetInstanceTypeId', 
                   'ns3::TypeId', 
                   [], 
                   is_const=True, is_virtual=True)
    ## socket.h (module 'network'): uint32_t ns3::SocketIpTtlTag::GetSerializedSize() const [member function]
    cls.add_method('GetSerializedSize', 
                   'uint32_t', 
                   [], 
                   is_const=True, is_virtual=True)
    ## socket.h (module 'network'): uint8_t ns3::SocketIpTtlTag::GetTtl() const [member function]
    cls.add_method('GetTtl', 
                   'uint8_t', 
                   [], 
                   is_const=True)
    ## socket.h (module 'network'): static ns3::TypeId ns3::SocketIpTtlTag::GetTypeId() [member function]
    cls.add_method('GetTypeId', 
                   'ns3::TypeId', 
                   [], 
                   is_static=True)
    ## socket.h (module 'network'): void ns3::SocketIpTtlTag::Print(std::ostream & os) const [member function]
    cls.add_method('Print', 
                   'void', 
                   [param('std::ostream &', 'os')], 
                   is_const=True, is_virtual=True)
    ## socket.h (module 'network'): void ns3::SocketIpTtlTag::Serialize(ns3::TagBuffer i) const [member function]
    cls.add_method('Serialize', 
                   'void', 
                   [param('ns3::TagBuffer', 'i')], 
                   is_const=True, is_virtual=True)
    ## socket.h (module 'network'): void ns3::SocketIpTtlTag::SetTtl(uint8_t ttl) [member function]
    cls.add_method('SetTtl', 
                   'void', 
                   [param('uint8_t', 'ttl')])
    return

def register_Ns3SocketIpv6HopLimitTag_methods(root_module, cls):
    ## socket.h (module 'network'): ns3::SocketIpv6HopLimitTag::SocketIpv6HopLimitTag(ns3::SocketIpv6HopLimitTag const & arg0) [copy constructor]
    cls.add_constructor([param('ns3::SocketIpv6HopLimitTag const &', 'arg0')])
    ## socket.h (module 'network'): ns3::SocketIpv6HopLimitTag::SocketIpv6HopLimitTag() [constructor]
    cls.add_constructor([])
    ## socket.h (module 'network'): void ns3::SocketIpv6HopLimitTag::Deserialize(ns3::TagBuffer i) [member function]
    cls.add_method('Deserialize', 
                   'void', 
                   [param('ns3::TagBuffer', 'i')], 
                   is_virtual=True)
    ## socket.h (module 'network'): uint8_t ns3::SocketIpv6HopLimitTag::GetHopLimit() const [member function]
    cls.add_method('GetHopLimit', 
                   'uint8_t', 
                   [], 
                   is_const=True)
    ## socket.h (module 'network'): ns3::TypeId ns3::SocketIpv6HopLimitTag::GetInstanceTypeId() const [member function]
    cls.add_method('GetInstanceTypeId', 
                   'ns3::TypeId', 
                   [], 
                   is_const=True, is_virtual=True)
    ## socket.h (module 'network'): uint32_t ns3::SocketIpv6HopLimitTag::GetSerializedSize() const [member function]
    cls.add_method('GetSerializedSize', 
                   'uint32_t', 
                   [], 
                   is_const=True, is_virtual=True)
[truncated: 305,995 more chars]
