# Supplementary material for: SAFE-CAST: secure AI-federated enumeration for clustering-based automated surveillance and trust in machine-to-machine communication
Source: PeerJ Comput Sci. 2025 Jan 2;11:e2551. doi: 10.7717/peerj-cs.2551 (PMC11784817; doi:10.7717/peerj-cs.2551)
Supplement: Supplemental Information 1 [file peerj-cs-11-2551-s001.zip › code/src/applications/bindings/scan-header.h]

/* We need to scan the complete network module so that all address
 * formats are pulled, otherwise just a few basic ones are seen, and
 * that affects implicit conversions detected by pybindgen. */
#include "ns3/network-module.h"

#include "ns3/applications-module.h"
