# Supplementary material for: SAFE-CAST: secure AI-federated enumeration for clustering-based automated surveillance and trust in machine-to-machine communication
Source: PeerJ Comput Sci. 2025 Jan 2;11:e2551. doi: 10.7717/peerj-cs.2551 (PMC11784817; doi:10.7717/peerj-cs.2551)
Supplement: Supplemental Information 1 [file peerj-cs-11-2551-s001.zip › code/src/applications/model/onoff-application.h]

/* -*- Mode:C++; c-file-style:"gnu"; indent-tabs-mode:nil; -*- */
//
// Copyright (c) 2006 Georgia Tech Research Corporation
//
// This program is free software; you can redistribute it and/or modify
// it under the terms of the GNU General Public License version 2 as
// published by the Free Software Foundation;
//
// This program is distributed in the hope that it will be useful,
// but WITHOUT ANY WARRANTY; without even the implied warranty of
// MERCHANTABILITY or FITNESS FOR A PARTICULAR PURPOSE.  See the
// GNU General Public License for more details.
//
// You should have received a copy of the GNU General Public License
// along with this program; if not, write to the Free Software
// Foundation, Inc., 59 Temple Place, Suite 330, Boston, MA  02111-1307  USA
//
// Author: George F. Riley<riley@ece.gatech.edu>
//

// ns3 - On/Off Data Source Application class
// George F. Riley, Georgia Tech, Spring 2007
// Adapted from ApplicationOnOff in GTNetS.

#ifndef ONOFF_APPLICATION_H
#define ONOFF_APPLICATION_H

#include "ns3/address.h"
#include "ns3/application.h"
#include "ns3/event-id.h"
#include "ns3/ptr.h"
#include "ns3/data-rate.h"
#include "ns3/traced-callback.h"

namespace ns3 {

class Address;
class RandomVariableStream;
class Socket;

/**
 * \ingroup applications 
 * \defgroup onoff OnOffApplication
 *
 * This traffic generator follows an On/Off pattern: after 
 * Application::StartApplication
 * is called, "On" and "Off" states alternate. The duration of each of
 * these states is determined with the onTime and the offTime random
 * variables. During the "Off" state, no traffic is generated.
 * During the "On" state, cbr traffic is generated. This cbr traffic is
 * characterized by the specified "data rate" and "packet size".
 */
/**
* \ingroup onoff
*
* \brief Generate traffic to a single destination according to an
*        OnOff pattern.
*
* This traffic generator follows an On/Off pattern: after
* Application::StartApplication
* is called, "On" and "Off" states alternate. The duration of each of
* these states is determined with the onTime and the offTime random
* variables. During the "Off" state, no traffic is generated.
* During the "On" state, cbr traffic is generated. This cbr traffic is
* characterized by the specified "data rate" and "packet size".
*
* Note:  When an application is started, the first packet transmission
* occurs _after_ a delay equal to (packet size/bit rate).  Note also,
* when an application transitions into an off state in between packet
* transmissions, the remaining time until when the next transmission
* would have occurred is cached and is used when the application starts
* up again.  Example:  packet size = 1000 bits, bit rate = 500 bits/sec.
* If the application is started at time 3 seconds, the first packet
* transmission will be scheduled for time 5 seconds (3 + 1000/500)
* and subsequent transmissions at 2 second intervals.  If the above
* application were instead stopped at time 4 seconds, and restarted at
* time 5.5 seconds, then the first packet would be sent at time 6.5 seconds,
* because when it was stopped at 4 seconds, there was only 1 second remaining
* until the originally scheduled transmission, and this time remaining
* information is cached and used to schedule the next transmission
* upon restarting.
*
* If the underlying socket type supports broadcast, this application
* will automatically enable the SetAllowBroadcast(true) socket option.
*/
class OnOffApplication : public Application 
{
public:
  /**
   * \brief Get the type ID.
   * \return the object TypeId
   */
  static TypeId GetTypeId (void);

  OnOffApplication ();

  virtual ~OnOffApplication();

  /**
   * \brief Set the total number of bytes to send.
   *
   * Once these bytes are sent, no packet is sent again, even in on state.
   * The value zero means that there is no limit.
   *
   * \param maxBytes the total number of bytes to send
   */
  void SetMaxBytes (uint64_t maxBytes);

  /**
   * \brief Return a pointer to associated socket.
   * \return pointer to associated socket
   */
  Ptr<Socket> GetSocket (void) const;

 /**
  * \brief Assign a fixed random variable stream number to the random variables
  * used by this model.
  *
  * \param stream first stream index to use
  * \return the number of stream indices assigned by this model
  */
  int64_t AssignStreams (int64_t stream);

protected:
  virtual void DoDispose (void);
private:
  // inherited from Application base class.
  virtual void StartApplication (void);    // Called at time specified by Start
  virtual void StopApplication (void);     // Called at time specified by Stop

  //helpers
  /**
   * \brief Cancel all pending events.
   */
  void CancelEvents ();

  // Event handlers
  /**
   * \brief Start an On period
   */
  void StartSending ();
  /**
   * \brief Start an Off period
   */
  void StopSending ();
  /**
   * \brief Send a packet
   */
  void SendPacket ();

  Ptr<Socket>     m_socket;       //!< Associated socket
  Address         m_peer;         //!< Peer address
  bool            m_connected;    //!< True if connected
  Ptr<RandomVariableStream>  m_onTime;       //!< rng for On Time
  Ptr<RandomVariableStream>  m_offTime;      //!< rng for Off Time
  DataRate        m_cbrRate;      //!< Rate that data is generated
  DataRate        m_cbrRateFailSafe;      //!< Rate that data is generated (check copy)
  uint32_t        m_pktSize;      //!< Size of packets
  uint32_t        m_residualBits; //!< Number of generated, but not sent, bits
  Time            m_lastStartTime; //!< Time last packet sent
  uint64_t        m_maxBytes;     //!< Limit total number of bytes sent
  uint64_t        m_totBytes;     //!< Total bytes sent so far
  EventId         m_startStopEvent;     //!< Event id for next start or stop event
  EventId         m_sendEvent;    //!< Event id of pending "send packet" event
  TypeId          m_tid;          //!< Type of the socket used

  /// Traced Callback: transmitted packets.
  TracedCallback<Ptr<const Packet> > m_txTrace;

private:
  /**
   * \brief Schedule the next packet transmission
   */
  void ScheduleNextTx ();
  /**
   * \brief Schedule the next On period start
   */
  void ScheduleStartEvent ();
  /**
   * \brief Schedule the next Off period start
   */
  void ScheduleStopEvent ();
  /**
   * \brief Handle a Connection Succeed event
   * \param socket the connected socket
   */
  void ConnectionSucceeded (Ptr<Socket> socket);
  /**
   * \brief Handle a Connection Failed event
   * \param socket the not connected socket
   */
  void ConnectionFailed (Ptr<Socket> socket);
};

} // namespace ns3

#endif /* ONOFF_APPLICATION_H */
