# Supplementary material for: SAFE-CAST: secure AI-federated enumeration for clustering-based automated surveillance and trust in machine-to-machine communication
Source: PeerJ Comput Sci. 2025 Jan 2;11:e2551. doi: 10.7717/peerj-cs.2551 (PMC11784817; doi:10.7717/peerj-cs.2551)
Supplement: Supplemental Information 1 [file peerj-cs-11-2551-s001.zip › code/src/bridge/bindings/modulegen__gcc_ILP32.py]

from pybindgen import Module, FileCodeSink, param, retval, cppclass, typehandlers


import pybindgen.settings
import warnings

class ErrorHandler(pybindgen.settings.ErrorHandler):
    def handle_error(self, wrapper, exception, traceback_):
        warnings.warn("exception %r in wrapper %s" % (exception, wrapper))
        return True
pybindgen.settings.error_handler = ErrorHandler()


import sys

def module_init():
    root_module = Module('ns.bridge', cpp_namespace='::ns3')
    return root_module

def register_types(module):
    root_module = module.get_root()
    
    ## address.h (module 'network'): ns3::Address [class]
    module.add_class('Address', import_from_module='ns.network')
    ## address.h (module 'network'): ns3::Address::MaxSize_e [enumeration]
    module.add_enum('MaxSize_e', ['MAX_SIZE'], outer_class=root_module['ns3::Address'], import_from_module='ns.network')
    ## attribute-construction-list.h (module 'core'): ns3::AttributeConstructionList [class]
    module.add_class('AttributeConstructionList', import_from_module='ns.core')
    ## attribute-construction-list.h (module 'core'): ns3::AttributeConstructionList::Item [struct]
    module.add_class('Item', import_from_module='ns.core', outer_class=root_module['ns3::AttributeConstructionList'])
    ## bridge-helper.h (module 'bridge'): ns3::BridgeHelper [class]
    module.add_class('BridgeHelper')
    ## callback.h (module 'core'): ns3::CallbackBase [class]
    module.add_class('CallbackBase', import_from_module='ns.core')
    ## hash.h (module 'core'): ns3::Hasher [class]
    module.add_class('Hasher', import_from_module='ns.core')
    ## ipv4-address.h (module 'network'): ns3::Ipv4Address [class]
    module.add_class('Ipv4Address', import_from_module='ns.network')
    ## ipv4-address.h (module 'network'): ns3::Ipv4Address [class]
    root_module['ns3::Ipv4Address'].implicitly_converts_to(root_module['ns3::Address'])
    ## ipv4-address.h (module 'network'): ns3::Ipv4Mask [class]
    module.add_class('Ipv4Mask', import_from_module='ns.network')
    ## ipv6-address.h (module 'network'): ns3::Ipv6Address [class]
    module.add_class('Ipv6Address', import_from_module='ns.network')
    ## ipv6-address.h (module 'network'): ns3::Ipv6Address [class]
    root_module['ns3::Ipv6Address'].implicitly_converts_to(root_module['ns3::Address'])
    ## ipv6-address.h (module 'network'): ns3::Ipv6Prefix [class]
    module.add_class('Ipv6Prefix', import_from_module='ns.network')
    ## mac48-address.h (module 'network'): ns3::Mac48Address [class]
    module.add_class('Mac48Address', import_from_module='ns.network')
    ## mac48-address.h (module 'network'): ns3::Mac48Address [class]
    root_module['ns3::Mac48Address'].implicitly_converts_to(root_module['ns3::Address'])
    ## net-device-container.h (module 'network'): ns3::NetDeviceContainer [class]
    module.add_class('NetDeviceContainer', import_from_module='ns.network')
    ## object-base.h (module 'core'): ns3::ObjectBase [class]
    module.add_class('ObjectBase', allow_subclassing=True, import_from_module='ns.core')
    ## object.h (module 'core'): ns3::ObjectDeleter [struct]
    module.add_class('ObjectDeleter', import_from_module='ns.core')
    ## object-factory.h (module 'core'): ns3::ObjectFactory [class]
    module.add_class('ObjectFactory', import_from_module='ns.core')
    ## simple-ref-count.h (module 'core'): ns3::SimpleRefCount<ns3::Object, ns3::ObjectBase, ns3::ObjectDeleter> [class]
    module.add_class('SimpleRefCount', automatic_type_narrowing=True, import_from_module='ns.core', template_parameters=['ns3::Object', 'ns3::ObjectBase', 'ns3::ObjectDeleter'], parent=root_module['ns3::ObjectBase'], memory_policy=cppclass.ReferenceCountingMethodsPolicy(incref_method='Ref', decref_method='Unref', peekref_method='GetReferenceCount'))
    ## tag-buffer.h (module 'network'): ns3::TagBuffer [class]
    module.add_class('TagBuffer', import_from_module='ns.network')
    ## nstime.h (module 'core'): ns3::TimeWithUnit [class]
    module.add_class('TimeWithUnit', import_from_module='ns.core')
    ## type-id.h (module 'core'): ns3::TypeId [class]
    module.add_class('TypeId', import_from_module='ns.core')
    ## type-id.h (module 'core'): ns3::TypeId::AttributeFlag [enumeration]
    module.add_enum('AttributeFlag', ['ATTR_GET', 'ATTR_SET', 'ATTR_CONSTRUCT', 'ATTR_SGC'], outer_class=root_module['ns3::TypeId'], import_from_module='ns.core')
    ## type-id.h (module 'core'): ns3::TypeId::SupportLevel [enumeration]
    module.add_enum('SupportLevel', ['SUPPORTED', 'DEPRECATED', 'OBSOLETE'], outer_class=root_module['ns3::TypeId'], import_from_module='ns.core')
    ## type-id.h (module 'core'): ns3::TypeId::AttributeInformation [struct]
    module.add_class('AttributeInformation', import_from_module='ns.core', outer_class=root_module['ns3::TypeId'])
    ## type-id.h (module 'core'): ns3::TypeId::TraceSourceInformation [struct]
    module.add_class('TraceSourceInformation', import_from_module='ns.core', outer_class=root_module['ns3::TypeId'])
    ## empty.h (module 'core'): ns3::empty [class]
    module.add_class('empty', import_from_module='ns.core')
    ## int64x64-double.h (module 'core'): ns3::int64x64_t [class]
    module.add_class('int64x64_t', import_from_module='ns.core')
    ## int64x64-double.h (module 'core'): ns3::int64x64_t::impl_type [enumeration]
    module.add_enum('impl_type', ['int128_impl', 'cairo_impl', 'ld_impl'], outer_class=root_module['ns3::int64x64_t'], import_from_module='ns.core')
    ## object.h (module 'core'): ns3::Object [class]
    module.add_class('Object', import_from_module='ns.core', parent=root_module['ns3::SimpleRefCount< ns3::Object, ns3::ObjectBase, ns3::ObjectDeleter >'])
    ## object.h (module 'core'): ns3::Object::AggregateIterator [class]
    module.add_class('AggregateIterator', import_from_module='ns.core', outer_class=root_module['ns3::Object'])
    ## simple-ref-count.h (module 'core'): ns3::SimpleRefCount<ns3::AttributeAccessor, ns3::empty, ns3::DefaultDeleter<ns3::AttributeAccessor> > [class]
    module.add_class('SimpleRefCount', automatic_type_narrowing=True, import_from_module='ns.core', template_parameters=['ns3::AttributeAccessor', 'ns3::empty', 'ns3::DefaultDeleter<ns3::AttributeAccessor>'], parent=root_module['ns3::empty'], memory_policy=cppclass.ReferenceCountingMethodsPolicy(incref_method='Ref', decref_method='Unref', peekref_method='GetReferenceCount'))
    ## simple-ref-count.h (module 'core'): ns3::SimpleRefCount<ns3::AttributeChecker, ns3::empty, ns3::DefaultDeleter<ns3::AttributeChecker> > [class]
    module.add_class('SimpleRefCount', automatic_type_narrowing=True, import_from_module='ns.core', template_parameters=['ns3::AttributeChecker', 'ns3::empty', 'ns3::DefaultDeleter<ns3::AttributeChecker>'], parent=root_module['ns3::empty'], memory_policy=cppclass.ReferenceCountingMethodsPolicy(incref_method='Ref', decref_method='Unref', peekref_method='GetReferenceCount'))
    ## simple-ref-count.h (module 'core'): ns3::SimpleRefCount<ns3::AttributeValue, ns3::empty, ns3::DefaultDeleter<ns3::AttributeValue> > [class]
    module.add_class('SimpleRefCount', automatic_type_narrowing=True, import_from_module='ns.core', template_parameters=['ns3::AttributeValue', 'ns3::empty', 'ns3::DefaultDeleter<ns3::AttributeValue>'], parent=root_module['ns3::empty'], memory_policy=cppclass.ReferenceCountingMethodsPolicy(incref_method='Ref', decref_method='Unref', peekref_method='GetReferenceCount'))
    ## simple-ref-count.h (module 'core'): ns3::SimpleRefCount<ns3::CallbackImplBase, ns3::empty, ns3::DefaultDeleter<ns3::CallbackImplBase> > [class]
    module.add_class('SimpleRefCount', automatic_type_narrowing=True, import_from_module='ns.core', template_parameters=['ns3::CallbackImplBase', 'ns3::empty', 'ns3::DefaultDeleter<ns3::CallbackImplBase>'], parent=root_module['ns3::empty'], memory_policy=cppclass.ReferenceCountingMethodsPolicy(incref_method='Ref', decref_method='Unref', peekref_method='GetReferenceCount'))
    ## simple-ref-count.h (module 'core'): ns3::SimpleRefCount<ns3::Hash::Implementation, ns3::empty, ns3::DefaultDeleter<ns3::Hash::Implementation> > [class]
    module.add_class('SimpleRefCount', automatic_type_narrowing=True, import_from_module='ns.core', template_parameters=['ns3::Hash::Implementation', 'ns3::empty', 'ns3::DefaultDeleter<ns3::Hash::Implementation>'], parent=root_module['ns3::empty'], memory_policy=cppclass.ReferenceCountingMethodsPolicy(incref_method='Ref', decref_method='Unref', peekref_method='GetReferenceCount'))
    ## simple-ref-count.h (module 'core'): ns3::SimpleRefCount<ns3::NetDeviceQueue, ns3::empty, ns3::DefaultDeleter<ns3::NetDeviceQueue> > [class]
    module.add_class('SimpleRefCount', automatic_type_narrowing=True, import_from_module='ns.core', template_parameters=['ns3::NetDeviceQueue', 'ns3::empty', 'ns3::DefaultDeleter<ns3::NetDeviceQueue>'], parent=root_module['ns3::empty'], memory_policy=cppclass.ReferenceCountingMethodsPolicy(incref_method='Ref', decref_method='Unref', peekref_method='GetReferenceCount'))
    ## simple-ref-count.h (module 'core'): ns3::SimpleRefCount<ns3::QueueItem, ns3::empty, ns3::DefaultDeleter<ns3::QueueItem> > [class]
    module.add_class('SimpleRefCount', automatic_type_narrowing=True, import_from_module='ns.core', template_parameters=['ns3::QueueItem', 'ns3::empty', 'ns3::DefaultDeleter<ns3::QueueItem>'], parent=root_module['ns3::empty'], memory_policy=cppclass.ReferenceCountingMethodsPolicy(incref_method='Ref', decref_method='Unref', peekref_method='GetReferenceCount'))
    ## simple-ref-count.h (module 'core'): ns3::SimpleRefCount<ns3::TraceSourceAccessor, ns3::empty, ns3::DefaultDeleter<ns3::TraceSourceAccessor> > [class]
    module.add_class('SimpleRefCount', automatic_type_narrowing=True, import_from_module='ns.core', template_parameters=['ns3::TraceSourceAccessor', 'ns3::empty', 'ns3::DefaultDeleter<ns3::TraceSourceAccessor>'], parent=root_module['ns3::empty'], memory_policy=cppclass.ReferenceCountingMethodsPolicy(incref_method='Ref', decref_method='Unref', peekref_method='GetReferenceCount'))
    ## nstime.h (module 'core'): ns3::Time [class]
    module.add_class('Time', import_from_module='ns.core')
    ## nstime.h (module 'core'): ns3::Time::Unit [enumeration]
    module.add_enum('Unit', ['Y', 'D', 'H', 'MIN', 'S', 'MS', 'US', 'NS', 'PS', 'FS', 'LAST'], outer_class=root_module['ns3::Time'], import_from_module='ns.core')
    ## nstime.h (module 'core'): ns3::Time [class]
    root_module['ns3::Time'].implicitly_converts_to(root_module['ns3::int64x64_t'])
    ## trace-source-accessor.h (module 'core'): ns3::TraceSourceAccessor [class]
    module.add_class('TraceSourceAccessor', import_from_module='ns.core', parent=root_module['ns3::SimpleRefCount< ns3::TraceSourceAccessor, ns3::empty, ns3::DefaultDeleter<ns3::TraceSourceAccessor> >'])
    ## attribute.h (module 'core'): ns3::AttributeAccessor [class]
    module.add_class('AttributeAccessor', import_from_module='ns.core', parent=root_module['ns3::SimpleRefCount< ns3::AttributeAccessor, ns3::empty, ns3::DefaultDeleter<ns3::AttributeAccessor> >'])
    ## attribute.h (module 'core'): ns3::AttributeChecker [class]
    module.add_class('AttributeChecker', allow_subclassing=False, automatic_type_narrowing=True, import_from_module='ns.core', parent=root_module['ns3::SimpleRefCount< ns3::AttributeChecker, ns3::empty, ns3::DefaultDeleter<ns3::AttributeChecker> >'])
    ## attribute.h (module 'core'): ns3::AttributeValue [class]
    module.add_class('AttributeValue', allow_subclassing=False, automatic_type_narrowing=True, import_from_module='ns.core', parent=root_module['ns3::SimpleRefCount< ns3::AttributeValue, ns3::empty, ns3::DefaultDeleter<ns3::AttributeValue> >'])
    ## callback.h (module 'core'): ns3::CallbackChecker [class]
    module.add_class('CallbackChecker', import_from_module='ns.core', parent=root_module['ns3::AttributeChecker'])
    ## callback.h (module 'core'): ns3::CallbackImplBase [class]
    module.add_class('CallbackImplBase', import_from_module='ns.core', parent=root_module['ns3::SimpleRefCount< ns3::CallbackImplBase, ns3::empty, ns3::DefaultDeleter<ns3::CallbackImplBase> >'])
    ## callback.h (module 'core'): ns3::CallbackValue [class]
    module.add_class('CallbackValue', import_from_module='ns.core', parent=root_module['ns3::AttributeValue'])
    ## channel.h (module 'network'): ns3::Channel [class]
    module.add_class('Channel', import_from_module='ns.network', parent=root_module['ns3::Object'])
    ## attribute.h (module 'core'): ns3::EmptyAttributeAccessor [class]
    module.add_class('EmptyAttributeAccessor', import_from_module='ns.core', parent=root_module['ns3::AttributeAccessor'])
    ## attribute.h (module 'core'): ns3::EmptyAttributeChecker [class]
    module.add_class('EmptyAttributeChecker', import_from_module='ns.core', parent=root_module['ns3::AttributeChecker'])
    ## attribute.h (module 'core'): ns3::EmptyAttributeValue [class]
    module.add_class('EmptyAttributeValue', import_from_module='ns.core', parent=root_module['ns3::AttributeValue'])
    ## ipv4-address.h (module 'network'): ns3::Ipv4AddressChecker [class]
    module.add_class('Ipv4AddressChecker', import_from_module='ns.network', parent=root_module['ns3::AttributeChecker'])
    ## ipv4-address.h (module 'network'): ns3::Ipv4AddressValue [class]
    module.add_class('Ipv4AddressValue', import_from_module='ns.network', parent=root_module['ns3::AttributeValue'])
    ## ipv4-address.h (module 'network'): ns3::Ipv4MaskChecker [class]
    module.add_class('Ipv4MaskChecker', import_from_module='ns.network', parent=root_module['ns3::AttributeChecker'])
    ## ipv4-address.h (module 'network'): ns3::Ipv4MaskValue [class]
    module.add_class('Ipv4MaskValue', import_from_module='ns.network', parent=root_module['ns3::AttributeValue'])
    ## ipv6-address.h (module 'network'): ns3::Ipv6AddressChecker [class]
    module.add_class('Ipv6AddressChecker', import_from_module='ns.network', parent=root_module['ns3::AttributeChecker'])
    ## ipv6-address.h (module 'network'): ns3::Ipv6AddressValue [class]
    module.add_class('Ipv6AddressValue', import_from_module='ns.network', parent=root_module['ns3::AttributeValue'])
    ## ipv6-address.h (module 'network'): ns3::Ipv6PrefixChecker [class]
    module.add_class('Ipv6PrefixChecker', import_from_module='ns.network', parent=root_module['ns3::AttributeChecker'])
    ## ipv6-address.h (module 'network'): ns3::Ipv6PrefixValue [class]
    module.add_class('Ipv6PrefixValue', import_from_module='ns.network', parent=root_module['ns3::AttributeValue'])
    ## mac48-address.h (module 'network'): ns3::Mac48AddressChecker [class]
    module.add_class('Mac48AddressChecker', import_from_module='ns.network', parent=root_module['ns3::AttributeChecker'])
    ## mac48-address.h (module 'network'): ns3::Mac48AddressValue [class]
    module.add_class('Mac48AddressValue', import_from_module='ns.network', parent=root_module['ns3::AttributeValue'])
    ## net-device.h (module 'network'): ns3::NetDevice [class]
    module.add_class('NetDevice', import_from_module='ns.network', parent=root_module['ns3::Object'])
    ## net-device.h (module 'network'): ns3::NetDevice::PacketType [enumeration]
    module.add_enum('PacketType', ['PACKET_HOST', 'NS3_PACKET_HOST', 'PACKET_BROADCAST', 'NS3_PACKET_BROADCAST', 'PACKET_MULTICAST', 'NS3_PACKET_MULTICAST', 'PACKET_OTHERHOST', 'NS3_PACKET_OTHERHOST'], outer_class=root_module['ns3::NetDevice'], import_from_module='ns.network')
    ## net-device.h (module 'network'): ns3::NetDeviceQueue [class]
    module.add_class('NetDeviceQueue', import_from_module='ns.network', parent=root_module['ns3::SimpleRefCount< ns3::NetDeviceQueue, ns3::empty, ns3::DefaultDeleter<ns3::NetDeviceQueue> >'])
    ## net-device.h (module 'network'): ns3::NetDeviceQueueInterface [class]
    module.add_class('NetDeviceQueueInterface', import_from_module='ns.network', parent=root_module['ns3::Object'])
    ## object-factory.h (module 'core'): ns3::ObjectFactoryChecker [class]
    module.add_class('ObjectFactoryChecker', import_from_module='ns.core', parent=root_module['ns3::AttributeChecker'])
    ## object-factory.h (module 'core'): ns3::ObjectFactoryValue [class]
    module.add_class('ObjectFactoryValue', import_from_module='ns.core', parent=root_module['ns3::AttributeValue'])
    ## net-device.h (module 'network'): ns3::QueueItem [class]
    module.add_class('QueueItem', import_from_module='ns.network', parent=root_module['ns3::SimpleRefCount< ns3::QueueItem, ns3::empty, ns3::DefaultDeleter<ns3::QueueItem> >'])
    ## net-device.h (module 'network'): ns3::QueueItem::Uint8Values [enumeration]
    module.add_enum('Uint8Values', ['IP_DSFIELD'], outer_class=root_module['ns3::QueueItem'], import_from_module='ns.network')
    ## nstime.h (module 'core'): ns3::TimeValue [class]
    module.add_class('TimeValue', import_from_module='ns.core', parent=root_module['ns3::AttributeValue'])
    ## type-id.h (module 'core'): ns3::TypeIdChecker [class]
    module.add_class('TypeIdChecker', import_from_module='ns.core', parent=root_module['ns3::AttributeChecker'])
    ## type-id.h (module 'core'): ns3::TypeIdValue [class]
    module.add_class('TypeIdValue', import_from_module='ns.core', parent=root_module['ns3::AttributeValue'])
    ## address.h (module 'network'): ns3::AddressChecker [class]
    module.add_class('AddressChecker', import_from_module='ns.network', parent=root_module['ns3::AttributeChecker'])
    ## address.h (module 'network'): ns3::AddressValue [class]
    module.add_class('AddressValue', import_from_module='ns.network', parent=root_module['ns3::AttributeValue'])
    ## bridge-channel.h (module 'bridge'): ns3::BridgeChannel [class]
    module.add_class('BridgeChannel', parent=root_module['ns3::Channel'])
    ## bridge-net-device.h (module 'bridge'): ns3::BridgeNetDevice [class]
    module.add_class('BridgeNetDevice', parent=root_module['ns3::NetDevice'])
    
    ## Register a nested module for the namespace FatalImpl
    
    nested_module = module.add_cpp_namespace('FatalImpl')
    register_types_ns3_FatalImpl(nested_module)
    
    
    ## Register a nested module for the namespace Hash
    
    nested_module = module.add_cpp_namespace('Hash')
    register_types_ns3_Hash(nested_module)
    
    
    ## Register a nested module for the namespace TracedValueCallback
    
    nested_module = module.add_cpp_namespace('TracedValueCallback')
    register_types_ns3_TracedValueCallback(nested_module)
    

def register_types_ns3_FatalImpl(module):
    root_module = module.get_root()
    

def register_types_ns3_Hash(module):
    root_module = module.get_root()
    
    ## hash-function.h (module 'core'): ns3::Hash::Implementation [class]
    module.add_class('Implementation', import_from_module='ns.core', parent=root_module['ns3::SimpleRefCount< ns3::Hash::Implementation, ns3::empty, ns3::DefaultDeleter<ns3::Hash::Implementation> >'])
    typehandlers.add_type_alias(u'uint32_t ( * ) ( char const *, size_t ) *', u'ns3::Hash::Hash32Function_ptr')
    typehandlers.add_type_alias(u'uint32_t ( * ) ( char const *, size_t ) **', u'ns3::Hash::Hash32Function_ptr*')
    typehandlers.add_type_alias(u'uint32_t ( * ) ( char const *, size_t ) *&', u'ns3::Hash::Hash32Function_ptr&')
    typehandlers.add_type_alias(u'uint64_t ( * ) ( char const *, size_t ) *', u'ns3::Hash::Hash64Function_ptr')
    typehandlers.add_type_alias(u'uint64_t ( * ) ( char const *, size_t ) **', u'ns3::Hash::Hash64Function_ptr*')
    typehandlers.add_type_alias(u'uint64_t ( * ) ( char const *, size_t ) *&', u'ns3::Hash::Hash64Function_ptr&')
    
    ## Register a nested module for the namespace Function
    
    nested_module = module.add_cpp_namespace('Function')
    register_types_ns3_Hash_Function(nested_module)
    

def register_types_ns3_Hash_Function(module):
    root_module = module.get_root()
    
    ## hash-fnv.h (module 'core'): ns3::Hash::Function::Fnv1a [class]
    module.add_class('Fnv1a', import_from_module='ns.core', parent=root_module['ns3::Hash::Implementation'])
    ## hash-function.h (module 'core'): ns3::Hash::Function::Hash32 [class]
    module.add_class('Hash32', import_from_module='ns.core', parent=root_module['ns3::Hash::Implementation'])
    ## hash-function.h (module 'core'): ns3::Hash::Function::Hash64 [class]
    module.add_class('Hash64', import_from_module='ns.core', parent=root_module['ns3::Hash::Implementation'])
    ## hash-murmur3.h (module 'core'): ns3::Hash::Function::Murmur3 [class]
    module.add_class('Murmur3', import_from_module='ns.core', parent=root_module['ns3::Hash::Implementation'])

def register_types_ns3_TracedValueCallback(module):
    root_module = module.get_root()
    
    typehandlers.add_type_alias(u'void ( * ) ( ns3::Time, ns3::Time ) *', u'ns3::TracedValueCallback::Time')
    typehandlers.add_type_alias(u'void ( * ) ( ns3::Time, ns3::Time ) **', u'ns3::TracedValueCallback::Time*')
    typehandlers.add_type_alias(u'void ( * ) ( ns3::Time, ns3::Time ) *&', u'ns3::TracedValueCallback::Time&')

def register_methods(root_module):
    register_Ns3Address_methods(root_module, root_module['ns3::Address'])
    register_Ns3AttributeConstructionList_methods(root_module, root_module['ns3::AttributeConstructionList'])
    register_Ns3AttributeConstructionListItem_methods(root_module, root_module['ns3::AttributeConstructionList::Item'])
    register_Ns3BridgeHelper_methods(root_module, root_module['ns3::BridgeHelper'])
    register_Ns3CallbackBase_methods(root_module, root_module['ns3::CallbackBase'])
    register_Ns3Hasher_methods(root_module, root_module['ns3::Hasher'])
    register_Ns3Ipv4Address_methods(root_module, root_module['ns3::Ipv4Address'])
    register_Ns3Ipv4Mask_methods(root_module, root_module['ns3::Ipv4Mask'])
    register_Ns3Ipv6Address_methods(root_module, root_module['ns3::Ipv6Address'])
    register_Ns3Ipv6Prefix_methods(root_module, root_module['ns3::Ipv6Prefix'])
    register_Ns3Mac48Address_methods(root_module, root_module['ns3::Mac48Address'])
    register_Ns3NetDeviceContainer_methods(root_module, root_module['ns3::NetDeviceContainer'])
    register_Ns3ObjectBase_methods(root_module, root_module['ns3::ObjectBase'])
    register_Ns3ObjectDeleter_methods(root_module, root_module['ns3::ObjectDeleter'])
    register_Ns3ObjectFactory_methods(root_module, root_module['ns3::ObjectFactory'])
    register_Ns3SimpleRefCount__Ns3Object_Ns3ObjectBase_Ns3ObjectDeleter_methods(root_module, root_module['ns3::SimpleRefCount< ns3::Object, ns3::ObjectBase, ns3::ObjectDeleter >'])
    register_Ns3TagBuffer_methods(root_module, root_module['ns3::TagBuffer'])
    register_Ns3TimeWithUnit_methods(root_module, root_module['ns3::TimeWithUnit'])
    register_Ns3TypeId_methods(root_module, root_module['ns3::TypeId'])
    register_Ns3TypeIdAttributeInformation_methods(root_module, root_module['ns3::TypeId::AttributeInformation'])
    register_Ns3TypeIdTraceSourceInformation_methods(root_module, root_module['ns3::TypeId::TraceSourceInformation'])
    register_Ns3Empty_methods(root_module, root_module['ns3::empty'])
    register_Ns3Int64x64_t_methods(root_module, root_module['ns3::int64x64_t'])
    register_Ns3Object_methods(root_module, root_module['ns3::Object'])
    register_Ns3ObjectAggregateIterator_methods(root_module, root_module['ns3::Object::AggregateIterator'])
    register_Ns3SimpleRefCount__Ns3AttributeAccessor_Ns3Empty_Ns3DefaultDeleter__lt__ns3AttributeAccessor__gt___methods(root_module, root_module['ns3::SimpleRefCount< ns3::AttributeAccessor, ns3::empty, ns3::DefaultDeleter<ns3::AttributeAccessor> >'])
    register_Ns3SimpleRefCount__Ns3AttributeChecker_Ns3Empty_Ns3DefaultDeleter__lt__ns3AttributeChecker__gt___methods(root_module, root_module['ns3::SimpleRefCount< ns3::AttributeChecker, ns3::empty, ns3::DefaultDeleter<ns3::AttributeChecker> >'])
    register_Ns3SimpleRefCount__Ns3AttributeValue_Ns3Empty_Ns3DefaultDeleter__lt__ns3AttributeValue__gt___methods(root_module, root_module['ns3::SimpleRefCount< ns3::AttributeValue, ns3::empty, ns3::DefaultDeleter<ns3::AttributeValue> >'])
    register_Ns3SimpleRefCount__Ns3CallbackImplBase_Ns3Empty_Ns3DefaultDeleter__lt__ns3CallbackImplBase__gt___methods(root_module, root_module['ns3::SimpleRefCount< ns3::CallbackImplBase, ns3::empty, ns3::DefaultDeleter<ns3::CallbackImplBase> >'])
    register_Ns3SimpleRefCount__Ns3HashImplementation_Ns3Empty_Ns3DefaultDeleter__lt__ns3HashImplementation__gt___methods(root_module, root_module['ns3::SimpleRefCount< ns3::Hash::Implementation, ns3::empty, ns3::DefaultDeleter<ns3::Hash::Implementation> >'])
    register_Ns3SimpleRefCount__Ns3NetDeviceQueue_Ns3Empty_Ns3DefaultDeleter__lt__ns3NetDeviceQueue__gt___methods(root_module, root_module['ns3::SimpleRefCount< ns3::NetDeviceQueue, ns3::empty, ns3::DefaultDeleter<ns3::NetDeviceQueue> >'])
    register_Ns3SimpleRefCount__Ns3QueueItem_Ns3Empty_Ns3DefaultDeleter__lt__ns3QueueItem__gt___methods(root_module, root_module['ns3::SimpleRefCount< ns3::QueueItem, ns3::empty, ns3::DefaultDeleter<ns3::QueueItem> >'])
    register_Ns3SimpleRefCount__Ns3TraceSourceAccessor_Ns3Empty_Ns3DefaultDeleter__lt__ns3TraceSourceAccessor__gt___methods(root_module, root_module['ns3::SimpleRefCount< ns3::TraceSourceAccessor, ns3::empty, ns3::DefaultDeleter<ns3::TraceSourceAccessor> >'])
    register_Ns3Time_methods(root_module, root_module['ns3::Time'])
    register_Ns3TraceSourceAccessor_methods(root_module, root_module['ns3::TraceSourceAccessor'])
    register_Ns3AttributeAccessor_methods(root_module, root_module['ns3::AttributeAccessor'])
    register_Ns3AttributeChecker_methods(root_module, root_module['ns3::AttributeChecker'])
    register_Ns3AttributeValue_methods(root_module, root_module['ns3::AttributeValue'])
    register_Ns3CallbackChecker_methods(root_module, root_module['ns3::CallbackChecker'])
    register_Ns3CallbackImplBase_methods(root_module, root_module['ns3::CallbackImplBase'])
    register_Ns3CallbackValue_methods(root_module, root_module['ns3::CallbackValue'])
    register_Ns3Channel_methods(root_module, root_module['ns3::Channel'])
    register_Ns3EmptyAttributeAccessor_methods(root_module, root_module['ns3::EmptyAttributeAccessor'])
    register_Ns3EmptyAttributeChecker_methods(root_module, root_module['ns3::EmptyAttributeChecker'])
    register_Ns3EmptyAttributeValue_methods(root_module, root_module['ns3::EmptyAttributeValue'])
    register_Ns3Ipv4AddressChecker_methods(root_module, root_module['ns3::Ipv4AddressChecker'])
    register_Ns3Ipv4AddressValue_methods(root_module, root_module['ns3::Ipv4AddressValue'])
    register_Ns3Ipv4MaskChecker_methods(root_module, root_module['ns3::Ipv4MaskChecker'])
    register_Ns3Ipv4MaskValue_methods(root_module, root_module['ns3::Ipv4MaskValue'])
    register_Ns3Ipv6AddressChecker_methods(root_module, root_module['ns3::Ipv6AddressChecker'])
    register_Ns3Ipv6AddressValue_methods(root_module, root_module['ns3::Ipv6AddressValue'])
    register_Ns3Ipv6PrefixChecker_methods(root_module, root_module['ns3::Ipv6PrefixChecker'])
    register_Ns3Ipv6PrefixValue_methods(root_module, root_module['ns3::Ipv6PrefixValue'])
    register_Ns3Mac48AddressChecker_methods(root_module, root_module['ns3::Mac48AddressChecker'])
    register_Ns3Mac48AddressValue_methods(root_module, root_module['ns3::Mac48AddressValue'])
    register_Ns3NetDevice_methods(root_module, root_module['ns3::NetDevice'])
    register_Ns3NetDeviceQueue_methods(root_module, root_module['ns3::NetDeviceQueue'])
    register_Ns3NetDeviceQueueInterface_methods(root_module, root_module['ns3::NetDeviceQueueInterface'])
    register_Ns3ObjectFactoryChecker_methods(root_module, root_module['ns3::ObjectFactoryChecker'])
    register_Ns3ObjectFactoryValue_methods(root_module, root_module['ns3::ObjectFactoryValue'])
    register_Ns3QueueItem_methods(root_module, root_module['ns3::QueueItem'])
    register_Ns3TimeValue_methods(root_module, root_module['ns3::TimeValue'])
    register_Ns3TypeIdChecker_methods(root_module, root_module['ns3::TypeIdChecker'])
    register_Ns3TypeIdValue_methods(root_module, root_module['ns3::TypeIdValue'])
    register_Ns3AddressChecker_methods(root_module, root_module['ns3::AddressChecker'])
    register_Ns3AddressValue_methods(root_module, root_module['ns3::AddressValue'])
    register_Ns3BridgeChannel_methods(root_module, root_module['ns3::BridgeChannel'])
    register_Ns3BridgeNetDevice_methods(root_module, root_module['ns3::BridgeNetDevice'])
    register_Ns3HashImplementation_methods(root_module, root_module['ns3::Hash::Implementation'])
    register_Ns3HashFunctionFnv1a_methods(root_module, root_module['ns3::Hash::Function::Fnv1a'])
    register_Ns3HashFunctionHash32_methods(root_module, root_module['ns3::Hash::Function::Hash32'])
    register_Ns3HashFunctionHash64_methods(root_module, root_module['ns3::Hash::Function::Hash64'])
    register_Ns3HashFunctionMurmur3_methods(root_module, root_module['ns3::Hash::Function::Murmur3'])
    return

def register_Ns3Address_methods(root_module, cls):
    cls.add_binary_comparison_operator('<')
    cls.add_binary_comparison_operator('!=')
    cls.add_output_stream_operator()
    cls.add_binary_comparison_operator('==')
    ## address.h (module 'network'): ns3::Address::Address() [constructor]
    cls.add_constructor([])
    ## address.h (module 'network'): ns3::Address::Address(uint8_t type, uint8_t const * buffer, uint8_t len) [constructor]
    cls.add_constructor([param('uint8_t', 'type'), param('uint8_t const *', 'buffer'), param('uint8_t', 'len')])
    ## address.h (module 'network'): ns3::Address::Address(ns3::Address const & address) [copy constructor]
    cls.add_constructor([param('ns3::Address const &', 'address')])
    ## address.h (module 'network'): bool ns3::Address::CheckCompatible(uint8_t type, uint8_t len) const [member function]
    cls.add_method('CheckCompatible', 
                   'bool', 
                   [param('uint8_t', 'type'), param('uint8_t', 'len')], 
                   is_const=True)
    ## address.h (module 'network'): uint32_t ns3::Address::CopyAllFrom(uint8_t const * buffer, uint8_t len) [member function]
    cls.add_method('CopyAllFrom', 
                   'uint32_t', 
                   [param('uint8_t const *', 'buffer'), param('uint8_t', 'len')])
    ## address.h (module 'network'): uint32_t ns3::Address::CopyAllTo(uint8_t * buffer, uint8_t len) const [member function]
    cls.add_method('CopyAllTo', 
                   'uint32_t', 
                   [param('uint8_t *', 'buffer'), param('uint8_t', 'len')], 
                   is_const=True)
    ## address.h (module 'network'): uint32_t ns3::Address::CopyFrom(uint8_t const * buffer, uint8_t len) [member function]
    cls.add_method('CopyFrom', 
                   'uint32_t', 
                   [param('uint8_t const *', 'buffer'), param('uint8_t', 'len')])
    ## address.h (module 'network'): uint32_t ns3::Address::CopyTo(uint8_t * buffer) const [member function]
    cls.add_method('CopyTo', 
                   'uint32_t', 
                   [param('uint8_t *', 'buffer')], 
                   is_const=True)
    ## address.h (module 'network'): void ns3::Address::Deserialize(ns3::TagBuffer buffer) [member function]
    cls.add_method('Deserialize', 
                   'void', 
                   [param('ns3::TagBuffer', 'buffer')])
    ## address.h (module 'network'): uint8_t ns3::Address::GetLength() const [member function]
    cls.add_method('GetLength', 
                   'uint8_t', 
                   [], 
                   is_const=True)
    ## address.h (module 'network'): uint32_t ns3::Address::GetSerializedSize() const [member function]
    cls.add_method('GetSerializedSize', 
                   'uint32_t', 
                   [], 
                   is_const=True)
    ## address.h (module 'network'): bool ns3::Address::IsInvalid() const [member function]
    cls.add_method('IsInvalid', 
                   'bool', 
                   [], 
                   is_const=True)
    ## address.h (module 'network'): bool ns3::Address::IsMatchingType(uint8_t type) const [member function]
    cls.add_method('IsMatchingType', 
                   'bool', 
                   [param('uint8_t', 'type')], 
                   is_const=True)
    ## address.h (module 'network'): static uint8_t ns3::Address::Register() [member function]
    cls.add_method('Register', 
                   'uint8_t', 
                   [], 
                   is_static=True)
    ## address.h (module 'network'): void ns3::Address::Serialize(ns3::TagBuffer buffer) const [member function]
    cls.add_method('Serialize', 
                   'void', 
                   [param('ns3::TagBuffer', 'buffer')], 
                   is_const=True)
    return

def register_Ns3AttributeConstructionList_methods(root_module, cls):
    ## attribute-construction-list.h (module 'core'): ns3::AttributeConstructionList::AttributeConstructionList(ns3::AttributeConstructionList const & arg0) [copy constructor]
    cls.add_constructor([param('ns3::AttributeConstructionList const &', 'arg0')])
    ## attribute-construction-list.h (module 'core'): ns3::AttributeConstructionList::AttributeConstructionList() [constructor]
    cls.add_constructor([])
    ## attribute-construction-list.h (module 'core'): void ns3::AttributeConstructionList::Add(std::string name, ns3::Ptr<ns3::AttributeChecker const> checker, ns3::Ptr<ns3::AttributeValue> value) [member function]
    cls.add_method('Add', 
                   'void', 
                   [param('std::string', 'name'), param('ns3::Ptr< ns3::AttributeChecker const >', 'checker'), param('ns3::Ptr< ns3::AttributeValue >', 'value')])
    ## attribute-construction-list.h (module 'core'): std::_List_const_iterator<ns3::AttributeConstructionList::Item> ns3::AttributeConstructionList::Begin() const [member function]
    cls.add_method('Begin', 
                   'std::_List_const_iterator< ns3::AttributeConstructionList::Item >', 
                   [], 
                   is_const=True)
    ## attribute-construction-list.h (module 'core'): std::_List_const_iterator<ns3::AttributeConstructionList::Item> ns3::AttributeConstructionList::End() const [member function]
    cls.add_method('End', 
                   'std::_List_const_iterator< ns3::AttributeConstructionList::Item >', 
                   [], 
                   is_const=True)
    ## attribute-construction-list.h (module 'core'): ns3::Ptr<ns3::AttributeValue> ns3::AttributeConstructionList::Find(ns3::Ptr<ns3::AttributeChecker const> checker) const [member function]
    cls.add_method('Find', 
                   'ns3::Ptr< ns3::AttributeValue >', 
                   [param('ns3::Ptr< ns3::AttributeChecker const >', 'checker')], 
                   is_const=True)
    return

def register_Ns3AttributeConstructionListItem_methods(root_module, cls):
    ## attribute-construction-list.h (module 'core'): ns3::AttributeConstructionList::Item::Item() [constructor]
    cls.add_constructor([])
    ## attribute-construction-list.h (module 'core'): ns3::AttributeConstructionList::Item::Item(ns3::AttributeConstructionList::Item const & arg0) [copy constructor]
    cls.add_constructor([param('ns3::AttributeConstructionList::Item const &', 'arg0')])
    ## attribute-construction-list.h (module 'core'): ns3::AttributeConstructionList::Item::checker [variable]
    cls.add_instance_attribute('checker', 'ns3::Ptr< ns3::AttributeChecker const >', is_const=False)
    ## attribute-construction-list.h (module 'core'): ns3::AttributeConstructionList::Item::name [variable]
    cls.add_instance_attribute('name', 'std::string', is_const=False)
    ## attribute-construction-list.h (module 'core'): ns3::AttributeConstructionList::Item::value [variable]
    cls.add_instance_attribute('value', 'ns3::Ptr< ns3::AttributeValue >', is_const=False)
    return

def register_Ns3BridgeHelper_methods(root_module, cls):
    ## bridge-helper.h (module 'bridge'): ns3::BridgeHelper::BridgeHelper(ns3::BridgeHelper const & arg0) [copy constructor]
    cls.add_constructor([param('ns3::BridgeHelper const &', 'arg0')])
    ## bridge-helper.h (module 'bridge'): ns3::BridgeHelper::BridgeHelper() [constructor]
    cls.add_constructor([])
    ## bridge-helper.h (module 'bridge'): ns3::NetDeviceContainer ns3::BridgeHelper::Install(ns3::Ptr<ns3::Node> node, ns3::NetDeviceContainer c) [member function]
    cls.add_method('Install', 
                   'ns3::NetDeviceContainer', 
                   [param('ns3::Ptr< ns3::Node >', 'node'), param('ns3::NetDeviceContainer', 'c')])
    ## bridge-helper.h (module 'bridge'): ns3::NetDeviceContainer ns3::BridgeHelper::Install(std::string nodeName, ns3::NetDeviceContainer c) [member function]
    cls.add_method('Install', 
                   'ns3::NetDeviceContainer', 
                   [param('std::string', 'nodeName'), param('ns3::NetDeviceContainer', 'c')])
    ## bridge-helper.h (module 'bridge'): void ns3::BridgeHelper::SetDeviceAttribute(std::string n1, ns3::AttributeValue const & v1) [member function]
    cls.add_method('SetDeviceAttribute', 
                   'void', 
                   [param('std::string', 'n1'), param('ns3::AttributeValue const &', 'v1')])
    return

def register_Ns3CallbackBase_methods(root_module, cls):
    ## callback.h (module 'core'): ns3::CallbackBase::CallbackBase(ns3::CallbackBase const & arg0) [copy constructor]
    cls.add_constructor([param('ns3::CallbackBase const &', 'arg0')])
    ## callback.h (module 'core'): ns3::CallbackBase::CallbackBase() [constructor]
    cls.add_constructor([])
    ## callback.h (module 'core'): ns3::Ptr<ns3::CallbackImplBase> ns3::CallbackBase::GetImpl() const [member function]
    cls.add_method('GetImpl', 
                   'ns3::Ptr< ns3::CallbackImplBase >', 
                   [], 
                   is_const=True)
    ## callback.h (module 'core'): ns3::CallbackBase::CallbackBase(ns3::Ptr<ns3::CallbackImplBase> impl) [constructor]
    cls.add_constructor([param('ns3::Ptr< ns3::CallbackImplBase >', 'impl')], 
                        visibility='protected')
    return

def register_Ns3Hasher_methods(root_module, cls):
    ## hash.h (module 'core'): ns3::Hasher::Hasher(ns3::Hasher const & arg0) [copy constructor]
    cls.add_constructor([param('ns3::Hasher const &', 'arg0')])
    ## hash.h (module 'core'): ns3::Hasher::Hasher() [constructor]
    cls.add_constructor([])
    ## hash.h (module 'core'): ns3::Hasher::Hasher(ns3::Ptr<ns3::Hash::Implementation> hp) [constructor]
    cls.add_constructor([param('ns3::Ptr< ns3::Hash::Implementation >', 'hp')])
    ## hash.h (module 'core'): uint32_t ns3::Hasher::GetHash32(char const * buffer, size_t const size) [member function]
    cls.add_method('GetHash32', 
                   'uint32_t', 
                   [param('char const *', 'buffer'), param('size_t const', 'size')])
    ## hash.h (module 'core'): uint32_t ns3::Hasher::GetHash32(std::string const s) [member function]
    cls.add_method('GetHash32', 
                   'uint32_t', 
                   [param('std::string const', 's')])
    ## hash.h (module 'core'): uint64_t ns3::Hasher::GetHash64(char const * buffer, size_t const size) [member function]
    cls.add_method('GetHash64', 
                   'uint64_t', 
                   [param('char const *', 'buffer'), param('size_t const', 'size')])
    ## hash.h (module 'core'): uint64_t ns3::Hasher::GetHash64(std::string const s) [member function]
    cls.add_method('GetHash64', 
                   'uint64_t', 
                   [param('std::string const', 's')])
    ## hash.h (module 'core'): ns3::Hasher & ns3::Hasher::clear() [member function]
    cls.add_method('clear', 
                   'ns3::Hasher &', 
                   [])
    return

def register_Ns3Ipv4Address_methods(root_module, cls):
    cls.add_binary_comparison_operator('<')
    cls.add_binary_comparison_operator('!=')
    cls.add_output_stream_operator()
    cls.add_binary_comparison_operator('==')
    ## ipv4-address.h (module 'network'): ns3::Ipv4Address::Ipv4Address(ns3::Ipv4Address const & arg0) [copy constructor]
    cls.add_constructor([param('ns3::Ipv4Address const &', 'arg0')])
    ## ipv4-address.h (module 'network'): ns3::Ipv4Address::Ipv4Address() [constructor]
    cls.add_constructor([])
    ## ipv4-address.h (module 'network'): ns3::Ipv4Address::Ipv4Address(uint32_t address) [constructor]
    cls.add_constructor([param('uint32_t', 'address')])
    ## ipv4-address.h (module 'network'): ns3::Ipv4Address::Ipv4Address(char const * address) [constructor]
    cls.add_constructor([param('char const *', 'address')])
    ## ipv4-address.h (module 'network'): ns3::Ipv4Address ns3::Ipv4Address::CombineMask(ns3::Ipv4Mask const & mask) const [member function]
    cls.add_method('CombineMask', 
                   'ns3::Ipv4Address', 
                   [param('ns3::Ipv4Mask const &', 'mask')], 
                   is_const=True)
    ## ipv4-address.h (module 'network'): static ns3::Ipv4Address ns3::Ipv4Address::ConvertFrom(ns3::Address const & address) [member function]
    cls.add_method('ConvertFrom', 
                   'ns3::Ipv4Address', 
                   [param('ns3::Address const &', 'address')], 
                   is_static=True)
    ## ipv4-address.h (module 'network'): static ns3::Ipv4Address ns3::Ipv4Address::Deserialize(uint8_t const * buf) [member function]
    cls.add_method('Deserialize', 
                   'ns3::Ipv4Address', 
                   [param('uint8_t const *', 'buf')], 
                   is_static=True)
    ## ipv4-address.h (module 'network'): uint32_t ns3::Ipv4Address::Get() const [member function]
    cls.add_method('Get', 
                   'uint32_t', 
                   [], 
                   is_const=True)
    ## ipv4-address.h (module 'network'): static ns3::Ipv4Address ns3::Ipv4Address::GetAny() [member function]
    cls.add_method('GetAny', 
                   'ns3::Ipv4Address', 
                   [], 
                   is_static=True)
    ## ipv4-address.h (module 'network'): static ns3::Ipv4Address ns3::Ipv4Address::GetBroadcast() [member function]
    cls.add_method('GetBroadcast', 
                   'ns3::Ipv4Address', 
                   [], 
                   is_static=True)
    ## ipv4-address.h (module 'network'): static ns3::Ipv4Address ns3::Ipv4Address::GetLoopback() [member function]
    cls.add_method('GetLoopback', 
                   'ns3::Ipv4Address', 
                   [], 
                   is_static=True)
    ## ipv4-address.h (module 'network'): ns3::Ipv4Address ns3::Ipv4Address::GetSubnetDirectedBroadcast(ns3::Ipv4Mask const & mask) const [member function]
    cls.add_method('GetSubnetDirectedBroadcast', 
                   'ns3::Ipv4Address', 
                   [param('ns3::Ipv4Mask const &', 'mask')], 
                   is_const=True)
    ## ipv4-address.h (module 'network'): static ns3::Ipv4Address ns3::Ipv4Address::GetZero() [member function]
    cls.add_method('GetZero', 
                   'ns3::Ipv4Address', 
                   [], 
                   is_static=True)
    ## ipv4-address.h (module 'network'): bool ns3::Ipv4Address::IsAny() const [member function]
    cls.add_method('IsAny', 
                   'bool', 
                   [], 
                   is_const=True)
    ## ipv4-address.h (module 'network'): bool ns3::Ipv4Address::IsBroadcast() const [member function]
    cls.add_method('IsBroadcast', 
                   'bool', 
                   [], 
                   is_const=True)
    ## ipv4-address.h (module 'network'): bool ns3::Ipv4Address::IsEqual(ns3::Ipv4Address const & other) const [member function]
    cls.add_method('IsEqual', 
                   'bool', 
                   [param('ns3::Ipv4Address const &', 'other')], 
                   is_const=True)
    ## ipv4-address.h (module 'network'): bool ns3::Ipv4Address::IsLocalMulticast() const [member function]
    cls.add_method('IsLocalMulticast', 
                   'bool', 
                   [], 
                   is_const=True)
    ## ipv4-address.h (module 'network'): bool ns3::Ipv4Address::IsLocalhost() const [member function]
    cls.add_method('IsLocalhost', 
                   'bool', 
                   [], 
                   is_const=True)
    ## ipv4-address.h (module 'network'): static bool ns3::Ipv4Address::IsMatchingType(ns3::Address const & address) [member function]
    cls.add_method('IsMatchingType', 
                   'bool', 
                   [param('ns3::Address const &', 'address')], 
                   is_static=True)
    ## ipv4-address.h (module 'network'): bool ns3::Ipv4Address::IsMulticast() const [member function]
    cls.add_method('IsMulticast', 
                   'bool', 
                   [], 
                   is_const=True)
    ## ipv4-address.h (module 'network'): bool ns3::Ipv4Address::IsSubnetDirectedBroadcast(ns3::Ipv4Mask const & mask) const [member function]
    cls.add_method('IsSubnetDirectedBroadcast', 
                   'bool', 
                   [param('ns3::Ipv4Mask const &', 'mask')], 
                   is_const=True)
    ## ipv4-address.h (module 'network'): void ns3::Ipv4Address::Print(std::ostream & os) const [member function]
    cls.add_method('Print', 
                   'void', 
                   [param('std::ostream &', 'os')], 
                   is_const=True)
    ## ipv4-address.h (module 'network'): void ns3::Ipv4Address::Serialize(uint8_t * buf) const [member function]
    cls.add_method('Serialize', 
                   'void', 
                   [param('uint8_t *', 'buf')], 
                   is_const=True)
    ## ipv4-address.h (module 'network'): void ns3::Ipv4Address::Set(uint32_t address) [member function]
    cls.add_method('Set', 
                   'void', 
                   [param('uint32_t', 'address')])
    ## ipv4-address.h (module 'network'): void ns3::Ipv4Address::Set(char const * address) [member function]
    cls.add_method('Set', 
                   'void', 
                   [param('char const *', 'address')])
    return

def register_Ns3Ipv4Mask_methods(root_module, cls):
    cls.add_binary_comparison_operator('!=')
    cls.add_output_stream_operator()
    cls.add_binary_comparison_operator('==')
    ## ipv4-address.h (module 'network'): ns3::Ipv4Mask::Ipv4Mask(ns3::Ipv4Mask const & arg0) [copy constructor]
    cls.add_constructor([param('ns3::Ipv4Mask const &', 'arg0')])
    ## ipv4-address.h (module 'network'): ns3::Ipv4Mask::Ipv4Mask() [constructor]
    cls.add_constructor([])
    ## ipv4-address.h (module 'network'): ns3::Ipv4Mask::Ipv4Mask(uint32_t mask) [constructor]
    cls.add_constructor([param('uint32_t', 'mask')])
    ## ipv4-address.h (module 'network'): ns3::Ipv4Mask::Ipv4Mask(char const * mask) [constructor]
    cls.add_constructor([param('char const *', 'mask')])
    ## ipv4-address.h (module 'network'): uint32_t ns3::Ipv4Mask::Get() const [member function]
    cls.add_method('Get', 
                   'uint32_t', 
                   [], 
                   is_const=True)
    ## ipv4-address.h (module 'network'): uint32_t ns3::Ipv4Mask::GetInverse() const [member function]
    cls.add_method('GetInverse', 
                   'uint32_t', 
                   [], 
                   is_const=True)
    ## ipv4-address.h (module 'network'): static ns3::Ipv4Mask ns3::Ipv4Mask::GetLoopback() [member function]
    cls.add_method('GetLoopback', 
                   'ns3::Ipv4Mask', 
                   [], 
                   is_static=True)
    ## ipv4-address.h (module 'network'): static ns3::Ipv4Mask ns3::Ipv4Mask::GetOnes() [member function]
    cls.add_method('GetOnes', 
                   'ns3::Ipv4Mask', 
                   [], 
                   is_static=True)
    ## ipv4-address.h (module 'network'): uint16_t ns3::Ipv4Mask::GetPrefixLength() const [member function]
    cls.add_method('GetPrefixLength', 
                   'uint16_t', 
                   [], 
                   is_const=True)
    ## ipv4-address.h (module 'network'): static ns3::Ipv4Mask ns3::Ipv4Mask::GetZero() [member function]
    cls.add_method('GetZero', 
                   'ns3::Ipv4Mask', 
                   [], 
                   is_static=True)
    ## ipv4-address.h (module 'network'): bool ns3::Ipv4Mask::IsEqual(ns3::Ipv4Mask other) const [member function]
    cls.add_method('IsEqual', 
                   'bool', 
                   [param('ns3::Ipv4Mask', 'other')], 
                   is_const=True)
    ## ipv4-address.h (module 'network'): bool ns3::Ipv4Mask::IsMatch(ns3::Ipv4Address a, ns3::Ipv4Address b) const [member function]
    cls.add_method('IsMatch', 
                   'bool', 
                   [param('ns3::Ipv4Address', 'a'), param('ns3::Ipv4Address', 'b')], 
                   is_const=True)
    ## ipv4-address.h (module 'network'): void ns3::Ipv4Mask::Print(std::ostream & os) const [member function]
    cls.add_method('Print', 
                   'void', 
                   [param('std::ostream &', 'os')], 
                   is_const=True)
    ## ipv4-address.h (module 'network'): void ns3::Ipv4Mask::Set(uint32_t mask) [member function]
    cls.add_method('Set', 
                   'void', 
                   [param('uint32_t', 'mask')])
    return

def register_Ns3Ipv6Address_methods(root_module, cls):
    cls.add_binary_comparison_operator('<')
    cls.add_binary_comparison_operator('!=')
    cls.add_output_stream_operator()
    cls.add_binary_comparison_operator('==')
    ## ipv6-address.h (module 'network'): ns3::Ipv6Address::Ipv6Address() [constructor]
    cls.add_constructor([])
    ## ipv6-address.h (module 'network'): ns3::Ipv6Address::Ipv6Address(char const * address) [constructor]
    cls.add_constructor([param('char const *', 'address')])
    ## ipv6-address.h (module 'network'): ns3::Ipv6Address::Ipv6Address(uint8_t * address) [constructor]
    cls.add_constructor([param('uint8_t *', 'address')])
    ## ipv6-address.h (module 'network'): ns3::Ipv6Address::Ipv6Address(ns3::Ipv6Address const & addr) [copy constructor]
    cls.add_constructor([param('ns3::Ipv6Address const &', 'addr')])
    ## ipv6-address.h (module 'network'): ns3::Ipv6Address::Ipv6Address(ns3::Ipv6Address const * addr) [constructor]
    cls.add_constructor([param('ns3::Ipv6Address const *', 'addr')])
    ## ipv6-address.h (module 'network'): ns3::Ipv6Address ns3::Ipv6Address::CombinePrefix(ns3::Ipv6Prefix const & prefix) [member function]
    cls.add_method('CombinePrefix', 
                   'ns3::Ipv6Address', 
                   [param('ns3::Ipv6Prefix const &', 'prefix')])
    ## ipv6-address.h (module 'network'): static ns3::Ipv6Address ns3::Ipv6Address::ConvertFrom(ns3::Address const & address) [member function]
    cls.add_method('ConvertFrom', 
                   'ns3::Ipv6Address', 
                   [param('ns3::Address const &', 'address')], 
                   is_static=True)
    ## ipv6-address.h (module 'network'): static ns3::Ipv6Address ns3::Ipv6Address::Deserialize(uint8_t const * buf) [member function]
    cls.add_method('Deserialize', 
                   'ns3::Ipv6Address', 
                   [param('uint8_t const *', 'buf')], 
                   is_static=True)
    ## ipv6-address.h (module 'network'): static ns3::Ipv6Address ns3::Ipv6Address::GetAllHostsMulticast() [member function]
    cls.add_method('GetAllHostsMulticast', 
                   'ns3::Ipv6Address', 
                   [], 
                   is_static=True)
    ## ipv6-address.h (module 'network'): static ns3::Ipv6Address ns3::Ipv6Address::GetAllNodesMulticast() [member function]
    cls.add_method('GetAllNodesMulticast', 
                   'ns3::Ipv6Address', 
                   [], 
                   is_static=True)
    ## ipv6-address.h (module 'network'): static ns3::Ipv6Address ns3::Ipv6Address::GetAllRoutersMulticast() [member function]
    cls.add_method('GetAllRoutersMulticast', 
                   'ns3::Ipv6Address', 
                   [], 
                   is_static=True)
    ## ipv6-address.h (module 'network'): static ns3::Ipv6Address ns3::Ipv6Address::GetAny() [member function]
    cls.add_method('GetAny', 
                   'ns3::Ipv6Address', 
                   [], 
                   is_static=True)
    ## ipv6-address.h (module 'network'): void ns3::Ipv6Address::GetBytes(uint8_t * buf) const [member function]
    cls.add_method('GetBytes', 
                   'void', 
                   [param('uint8_t *', 'buf')], 
                   is_const=True)
    ## ipv6-address.h (module 'network'): ns3::Ipv4Address ns3::Ipv6Address::GetIpv4MappedAddress() const [member function]
    cls.add_method('GetIpv4MappedAddress', 
                   'ns3::Ipv4Address', 
                   [], 
                   is_const=True)
    ## ipv6-address.h (module 'network'): static ns3::Ipv6Address ns3::Ipv6Address::GetLoopback() [member function]
    cls.add_method('GetLoopback', 
                   'ns3::Ipv6Address', 
                   [], 
                   is_static=True)
    ## ipv6-address.h (module 'network'): static ns3::Ipv6Address ns3::Ipv6Address::GetOnes() [member function]
    cls.add_method('GetOnes', 
                   'ns3::Ipv6Address', 
                   [], 
                   is_static=True)
    ## ipv6-address.h (module 'network'): static ns3::Ipv6Address ns3::Ipv6Address::GetZero() [member function]
    cls.add_method('GetZero', 
                   'ns3::Ipv6Address', 
                   [], 
                   is_static=True)
    ## ipv6-address.h (module 'network'): bool ns3::Ipv6Address::IsAllHostsMulticast() const [member function]
    cls.add_method('IsAllHostsMulticast', 
                   'bool', 
                   [], 
                   deprecated=True, is_const=True)
    ## ipv6-address.h (module 'network'): bool ns3::Ipv6Address::IsAllNodesMulticast() const [member function]
    cls.add_method('IsAllNodesMulticast', 
                   'bool', 
                   [], 
                   is_const=True)
    ## ipv6-address.h (module 'network'): bool ns3::Ipv6Address::IsAllRoutersMulticast() const [member function]
    cls.add_method('IsAllRoutersMulticast', 
                   'bool', 
                   [], 
                   is_const=True)
    ## ipv6-address.h (module 'network'): bool ns3::Ipv6Address::IsAny() const [member function]
    cls.add_method('IsAny', 
                   'bool', 
                   [], 
                   is_const=True)
    ## ipv6-address.h (module 'network'): bool ns3::Ipv6Address::IsDocumentation() const [member function]
    cls.add_method('IsDocumentation', 
                   'bool', 
                   [], 
                   is_const=True)
    ## ipv6-address.h (module 'network'): bool ns3::Ipv6Address::IsEqual(ns3::Ipv6Address const & other) const [member function]
    cls.add_method('IsEqual', 
                   'bool', 
                   [param('ns3::Ipv6Address const &', 'other')], 
                   is_const=True)
    ## ipv6-address.h (module 'network'): bool ns3::Ipv6Address::IsIpv4MappedAddress() const [member function]
    cls.add_method('IsIpv4MappedAddress', 
                   'bool', 
                   [], 
                   is_const=True)
    ## ipv6-address.h (module 'network'): bool ns3::Ipv6Address::IsLinkLocal() const [member function]
    cls.add_method('IsLinkLocal', 
                   'bool', 
                   [], 
                   is_const=True)
    ## ipv6-address.h (module 'network'): bool ns3::Ipv6Address::IsLinkLocalMulticast() const [member function]
    cls.add_method('IsLinkLocalMulticast', 
                   'bool', 
                   [], 
                   is_const=True)
    ## ipv6-address.h (module 'network'): bool ns3::Ipv6Address::IsLocalhost() const [member function]
    cls.add_method('IsLocalhost', 
                   'bool', 
                   [], 
                   is_const=True)
    ## ipv6-address.h (module 'network'): static bool ns3::Ipv6Address::IsMatchingType(ns3::Address const & address) [member function]
    cls.add_method('IsMatchingType', 
                   'bool', 
                   [param('ns3::Address const &', 'address')], 
                   is_static=True)
    ## ipv6-address.h (module 'network'): bool ns3::Ipv6Address::IsMulticast() const [member function]
    cls.add_method('IsMulticast', 
                   'bool', 
                   [], 
                   is_const=True)
    ## ipv6-address.h (module 'network'): bool ns3::Ipv6Address::IsSolicitedMulticast() const [member function]
    cls.add_method('IsSolicitedMulticast', 
                   'bool', 
                   [], 
                   is_const=True)
    ## ipv6-address.h (module 'network'): static ns3::Ipv6Address ns3::Ipv6Address::MakeAutoconfiguredAddress(ns3::Mac16Address addr, ns3::Ipv6Address prefix) [member function]
    cls.add_method('MakeAutoconfiguredAddress', 
                   'ns3::Ipv6Address', 
                   [param('ns3::Mac16Address', 'addr'), param('ns3::Ipv6Address', 'prefix')], 
                   is_static=True)
    ## ipv6-address.h (module 'network'): static ns3::Ipv6Address ns3::Ipv6Address::MakeAutoconfiguredAddress(ns3::Mac48Address addr, ns3::Ipv6Address prefix) [member function]
    cls.add_method('MakeAutoconfiguredAddress', 
                   'ns3::Ipv6Address', 
                   [param('ns3::Mac48Address', 'addr'), param('ns3::Ipv6Address', 'prefix')], 
                   is_static=True)
    ## ipv6-address.h (module 'network'): static ns3::Ipv6Address ns3::Ipv6Address::MakeAutoconfiguredAddress(ns3::Mac64Address addr, ns3::Ipv6Address prefix) [member function]
    cls.add_method('MakeAutoconfiguredAddress', 
                   'ns3::Ipv6Address', 
                   [param('ns3::Mac64Address', 'addr'), param('ns3::Ipv6Address', 'prefix')], 
                   is_static=True)
    ## ipv6-address.h (module 'network'): static ns3::Ipv6Address ns3::Ipv6Address::MakeAutoconfiguredLinkLocalAddress(ns3::Mac16Address mac) [member function]
    cls.add_method('MakeAutoconfiguredLinkLocalAddress', 
                   'ns3::Ipv6Address', 
                   [param('ns3::Mac16Address', 'mac')], 
                   is_static=True)
    ## ipv6-address.h (module 'network'): static ns3::Ipv6Address ns3::Ipv6Address::MakeAutoconfiguredLinkLocalAddress(ns3::Mac48Address mac) [member function]
    cls.add_method('MakeAutoconfiguredLinkLocalAddress', 
                   'ns3::Ipv6Address', 
                   [param('ns3::Mac48Address', 'mac')], 
                   is_static=True)
    ## ipv6-address.h (module 'network'): static ns3::Ipv6Address ns3::Ipv6Address::MakeAutoconfiguredLinkLocalAddress(ns3::Mac64Address mac) [member function]
    cls.add_method('MakeAutoconfiguredLinkLocalAddress', 
                   'ns3::Ipv6Address', 
                   [param('ns3::Mac64Address', 'mac')], 
                   is_static=True)
    ## ipv6-address.h (module 'network'): static ns3::Ipv6Address ns3::Ipv6Address::MakeIpv4MappedAddress(ns3::Ipv4Address addr) [member function]
    cls.add_method('MakeIpv4MappedAddress', 
                   'ns3::Ipv6Address', 
                   [param('ns3::Ipv4Address', 'addr')], 
                   is_static=True)
    ## ipv6-address.h (module 'network'): static ns3::Ipv6Address ns3::Ipv6Address::MakeSolicitedAddress(ns3::Ipv6Address addr) [member function]
    cls.add_method('MakeSolicitedAddress', 
                   'ns3::Ipv6Address', 
                   [param('ns3::Ipv6Address', 'addr')], 
                   is_static=True)
    ## ipv6-address.h (module 'network'): void ns3::Ipv6Address::Print(std::ostream & os) const [member function]
    cls.add_method('Print', 
                   'void', 
                   [param('std::ostream &', 'os')], 
                   is_const=True)
    ## ipv6-address.h (module 'network'): void ns3::Ipv6Address::Serialize(uint8_t * buf) const [member function]
    cls.add_method('Serialize', 
                   'void', 
                   [param('uint8_t *', 'buf')], 
                   is_const=True)
    ## ipv6-address.h (module 'network'): void ns3::Ipv6Address::Set(char const * address) [member function]
    cls.add_method('Set', 
                   'void', 
                   [param('char const *', 'address')])
    ## ipv6-address.h (module 'network'): void ns3::Ipv6Address::Set(uint8_t * address) [member function]
    cls.add_method('Set', 
                   'void', 
                   [param('uint8_t *', 'address')])
    return

def register_Ns3Ipv6Prefix_methods(root_module, cls):
    cls.add_binary_comparison_operator('!=')
    cls.add_output_stream_operator()
    cls.add_binary_comparison_operator('==')
    ## ipv6-address.h (module 'network'): ns3::Ipv6Prefix::Ipv6Prefix() [constructor]
    cls.add_constructor([])
    ## ipv6-address.h (module 'network'): ns3::Ipv6Prefix::Ipv6Prefix(uint8_t * prefix) [constructor]
    cls.add_constructor([param('uint8_t *', 'prefix')])
    ## ipv6-address.h (module 'network'): ns3::Ipv6Prefix::Ipv6Prefix(char const * prefix) [constructor]
    cls.add_constructor([param('char const *', 'prefix')])
    ## ipv6-address.h (module 'network'): ns3::Ipv6Prefix::Ipv6Prefix(uint8_t prefix) [constructor]
    cls.add_constructor([param('uint8_t', 'prefix')])
    ## ipv6-address.h (module 'network'): ns3::Ipv6Prefix::Ipv6Prefix(ns3::Ipv6Prefix const & prefix) [copy constructor]
    cls.add_constructor([param('ns3::Ipv6Prefix const &', 'prefix')])
    ## ipv6-address.h (module 'network'): ns3::Ipv6Prefix::Ipv6Prefix(ns3::Ipv6Prefix const * prefix) [constructor]
    cls.add_constructor([param('ns3::Ipv6Prefix const *', 'prefix')])
    ## ipv6-address.h (module 'network'): void ns3::Ipv6Prefix::GetBytes(uint8_t * buf) const [member function]
    cls.add_method('GetBytes', 
                   'void', 
                   [param('uint8_t *', 'buf')], 
                   is_const=True)
    ## ipv6-address.h (module 'network'): static ns3::Ipv6Prefix ns3::Ipv6Prefix::GetLoopback() [member function]
    cls.add_method('GetLoopback', 
                   'ns3::Ipv6Prefix', 
                   [], 
                   is_static=True)
    ## ipv6-address.h (module 'network'): static ns3::Ipv6Prefix ns3::Ipv6Prefix::GetOnes() [member function]
    cls.add_method('GetOnes', 
                   'ns3::Ipv6Prefix', 
                   [], 
                   is_static=True)
    ## ipv6-address.h (module 'network'): uint8_t ns3::Ipv6Prefix::GetPrefixLength() const [member function]
    cls.add_method('GetPrefixLength', 
                   'uint8_t', 
                   [], 
                   is_const=True)
    ## ipv6-address.h (module 'network'): static ns3::Ipv6Prefix ns3::Ipv6Prefix::GetZero() [member function]
    cls.add_method('GetZero', 
                   'ns3::Ipv6Prefix', 
                   [], 
                   is_static=True)
    ## ipv6-address.h (module 'network'): bool ns3::Ipv6Prefix::IsEqual(ns3::Ipv6Prefix const & other) const [member function]
    cls.add_method('IsEqual', 
                   'bool', 
                   [param('ns3::Ipv6Prefix const &', 'other')], 
                   is_const=True)
    ## ipv6-address.h (module 'network'): bool ns3::Ipv6Prefix::IsMatch(ns3::Ipv6Address a, ns3::Ipv6Address b) const [member function]
    cls.add_method('IsMatch', 
                   'bool', 
                   [param('ns3::Ipv6Address', 'a'), param('ns3::Ipv6Address', 'b')], 
                   is_const=True)
    ## ipv6-address.h (module 'network'): void ns3::Ipv6Prefix::Print(std::ostream & os) const [member function]
    cls.add_method('Print', 
                   'void', 
                   [param('std::ostream &', 'os')], 
                   is_const=True)
    return

def register_Ns3Mac48Address_methods(root_module, cls):
    cls.add_binary_comparison_operator('<')
    cls.add_binary_comparison_operator('!=')
    cls.add_output_stream_operator()
    cls.add_binary_comparison_operator('==')
    ## mac48-address.h (module 'network'): ns3::Mac48Address::Mac48Address(ns3::Mac48Address const & arg0) [copy constructor]
    cls.add_constructor([param('ns3::Mac48Address const &', 'arg0')])
    ## mac48-address.h (module 'network'): ns3::Mac48Address::Mac48Address() [constructor]
    cls.add_constructor([])
    ## mac48-address.h (module 'network'): ns3::Mac48Address::Mac48Address(char const * str) [constructor]
    cls.add_constructor([param('char const *', 'str')])
    ## mac48-address.h (module 'network'): static ns3::Mac48Address ns3::Mac48Address::Allocate() [member function]
    cls.add_method('Allocate', 
                   'ns3::Mac48Address', 
                   [], 
                   is_static=True)
    ## mac48-address.h (module 'network'): static ns3::Mac48Address ns3::Mac48Address::ConvertFrom(ns3::Address const & address) [member function]
    cls.add_method('ConvertFrom', 
                   'ns3::Mac48Address', 
                   [param('ns3::Address const &', 'address')], 
                   is_static=True)
    ## mac48-address.h (module 'network'): void ns3::Mac48Address::CopyFrom(uint8_t const * buffer) [member function]
    cls.add_method('CopyFrom', 
                   'void', 
                   [param('uint8_t const *', 'buffer')])
    ## mac48-address.h (module 'network'): void ns3::Mac48Address::CopyTo(uint8_t * buffer) const [member function]
    cls.add_method('CopyTo', 
                   'void', 
                   [param('uint8_t *', 'buffer')], 
                   is_const=True)
    ## mac48-address.h (module 'network'): static ns3::Mac48Address ns3::Mac48Address::GetBroadcast() [member function]
    cls.add_method('GetBroadcast', 
                   'ns3::Mac48Address', 
                   [], 
                   is_static=True)
    ## mac48-address.h (module 'network'): static ns3::Mac48Address ns3::Mac48Address::GetMulticast(ns3::Ipv4Address address) [member function]
    cls.add_method('GetMulticast', 
                   'ns3::Mac48Address', 
                   [param('ns3::Ipv4Address', 'address')], 
                   is_static=True)
    ## mac48-address.h (module 'network'): static ns3::Mac48Address ns3::Mac48Address::GetMulticast(ns3::Ipv6Address address) [member function]
    cls.add_method('GetMulticast', 
                   'ns3::Mac48Address', 
                   [param('ns3::Ipv6Address', 'address')], 
                   is_static=True)
    ## mac48-address.h (module 'network'): static ns3::Mac48Address ns3::Mac48Address::GetMulticast6Prefix() [member function]
    cls.add_method('GetMulticast6Prefix', 
                   'ns3::Mac48Address', 
                   [], 
                   is_static=True)
    ## mac48-address.h (module 'network'): static ns3::Mac48Address ns3::Mac48Address::GetMulticastPrefix() [member function]
    cls.add_method('GetMulticastPrefix', 
                   'ns3::Mac48Address', 
                   [], 
                   is_static=True)
    ## mac48-address.h (module 'network'): bool ns3::Mac48Address::IsBroadcast() const [member function]
    cls.add_method('IsBroadcast', 
                   'bool', 
                   [], 
                   is_const=True)
    ## mac48-address.h (module 'network'): bool ns3::Mac48Address::IsGroup() const [member function]
    cls.add_method('IsGroup', 
                   'bool', 
                   [], 
                   is_const=True)
    ## mac48-address.h (module 'network'): static bool ns3::Mac48Address::IsMatchingType(ns3::Address const & address) [member function]
    cls.add_method('IsMatchingType', 
                   'bool', 
                   [param('ns3::Address const &', 'address')], 
                   is_static=True)
    return

def register_Ns3NetDeviceContainer_methods(root_module, cls):
    ## net-device-container.h (module 'network'): ns3::NetDeviceContainer::NetDeviceContainer(ns3::NetDeviceContainer const & arg0) [copy constructor]
    cls.add_constructor([param('ns3::NetDeviceContainer const &', 'arg0')])
    ## net-device-container.h (module 'network'): ns3::NetDeviceContainer::NetDeviceContainer() [constructor]
    cls.add_constructor([])
    ## net-device-container.h (module 'network'): ns3::NetDeviceContainer::NetDeviceContainer(ns3::Ptr<ns3::NetDevice> dev) [constructor]
    cls.add_constructor([param('ns3::Ptr< ns3::NetDevice >', 'dev')])
    ## net-device-container.h (module 'network'): ns3::NetDeviceContainer::NetDeviceContainer(std::string devName) [constructor]
    cls.add_constructor([param('std::string', 'devName')])
    ## net-device-container.h (module 'network'): ns3::NetDeviceContainer::NetDeviceContainer(ns3::NetDeviceContainer const & a, ns3::NetDeviceContainer const & b) [constructor]
    cls.add_constructor([param('ns3::NetDeviceContainer const &', 'a'), param('ns3::NetDeviceContainer const &', 'b')])
    ## net-device-container.h (module 'network'): void ns3::NetDeviceContainer::Add(ns3::NetDeviceContainer other) [member function]
    cls.add_method('Add', 
                   'void', 
                   [param('ns3::NetDeviceContainer', 'other')])
    ## net-device-container.h (module 'network'): void ns3::NetDeviceContainer::Add(ns3::Ptr<ns3::NetDevice> device) [member function]
    cls.add_method('Add', 
                   'void', 
                   [param('ns3::Ptr< ns3::NetDevice >', 'device')])
    ## net-device-container.h (module 'network'): void ns3::NetDeviceContainer::Add(std::string deviceName) [member function]
    cls.add_method('Add', 
                   'void', 
                   [param('std::string', 'deviceName')])
    ## net-device-container.h (module 'network'): __gnu_cxx::__normal_iterator<const ns3::Ptr<ns3::NetDevice>*,std::vector<ns3::Ptr<ns3::NetDevice>, std::allocator<ns3::Ptr<ns3::NetDevice> > > > ns3::NetDeviceContainer::Begin() const [member function]
    cls.add_method('Begin', 
                   '__gnu_cxx::__normal_iterator< ns3::Ptr< ns3::NetDevice > const, std::vector< ns3::Ptr< ns3::NetDevice > > >', 
                   [], 
                   is_const=True)
    ## net-device-container.h (module 'network'): __gnu_cxx::__normal_iterator<const ns3::Ptr<ns3::NetDevice>*,std::vector<ns3::Ptr<ns3::NetDevice>, std::allocator<ns3::Ptr<ns3::NetDevice> > > > ns3::NetDeviceContainer::End() const [member function]
    cls.add_method('End', 
                   '__gnu_cxx::__normal_iterator< ns3::Ptr< ns3::NetDevice > const, std::vector< ns3::Ptr< ns3::NetDevice > > >', 
                   [], 
                   is_const=True)
    ## net-device-container.h (module 'network'): ns3::Ptr<ns3::NetDevice> ns3::NetDeviceContainer::Get(uint32_t i) const [member function]
    cls.add_method('Get', 
                   'ns3::Ptr< ns3::NetDevice >', 
                   [param('uint32_t', 'i')], 
                   is_const=True)
    ## net-device-container.h (module 'network'): uint32_t ns3::NetDeviceContainer::GetN() const [member function]
    cls.add_method('GetN', 
                   'uint32_t', 
                   [], 
                   is_const=True)
    return

def register_Ns3ObjectBase_methods(root_module, cls):
    ## object-base.h (module 'core'): ns3::ObjectBase::ObjectBase() [constructor]
    cls.add_constructor([])
    ## object-base.h (module 'core'): ns3::ObjectBase::ObjectBase(ns3::ObjectBase const & arg0) [copy constructor]
    cls.add_constructor([param('ns3::ObjectBase const &', 'arg0')])
    ## object-base.h (module 'core'): void ns3::ObjectBase::GetAttribute(std::string name, ns3::AttributeValue & value) const [member function]
    cls.add_method('GetAttribute', 
                   'void', 
                   [param('std::string', 'name'), param('ns3::AttributeValue &', 'value')], 
                   is_const=True)
    ## object-base.h (module 'core'): bool ns3::ObjectBase::GetAttributeFailSafe(std::string name, ns3::AttributeValue & value) const [member function]
    cls.add_method('GetAttributeFailSafe', 
                   'bool', 
                   [param('std::string', 'name'), param('ns3::AttributeValue &', 'value')], 
                   is_const=True)
    ## object-base.h (module 'core'): ns3::TypeId ns3::ObjectBase::GetInstanceTypeId() const [member function]
    cls.add_method('GetInstanceTypeId', 
                   'ns3::TypeId', 
                   [], 
                   is_pure_virtual=True, is_const=True, is_virtual=True)
    ## object-base.h (module 'core'): static ns3::TypeId ns3::ObjectBase::GetTypeId() [member function]
    cls.add_method('GetTypeId', 
                   'ns3::TypeId', 
                   [], 
                   is_static=True)
    ## object-base.h (module 'core'): void ns3::ObjectBase::SetAttribute(std::string name, ns3::AttributeValue const & value) [member function]
    cls.add_method('SetAttribute', 
                   'void', 
                   [param('std::string', 'name'), param('ns3::AttributeValue const &', 'value')])
    ## object-base.h (module 'core'): bool ns3::ObjectBase::SetAttributeFailSafe(std::string name, ns3::AttributeValue const & value) [member function]
    cls.add_method('SetAttributeFailSafe', 
                   'bool', 
                   [param('std::string', 'name'), param('ns3::AttributeValue const &', 'value')])
    ## object-base.h (module 'core'): bool ns3::ObjectBase::TraceConnect(std::string name, std::string context, ns3::CallbackBase const & cb) [member function]
    cls.add_method('TraceConnect', 
                   'bool', 
                   [param('std::string', 'name'), param('std::string', 'context'), param('ns3::CallbackBase const &', 'cb')])
    ## object-base.h (module 'core'): bool ns3::ObjectBase::TraceConnectWithoutContext(std::string name, ns3::CallbackBase const & cb) [member function]
    cls.add_method('TraceConnectWithoutContext', 
                   'bool', 
                   [param('std::string', 'name'), param('ns3::CallbackBase const &', 'cb')])
    ## object-base.h (module 'core'): bool ns3::ObjectBase::TraceDisconnect(std::string name, std::string context, ns3::CallbackBase const & cb) [member function]
    cls.add_method('TraceDisconnect', 
                   'bool', 
                   [param('std::string', 'name'), param('std::string', 'context'), param('ns3::CallbackBase const &', 'cb')])
    ## object-base.h (module 'core'): bool ns3::ObjectBase::TraceDisconnectWithoutContext(std::string name, ns3::CallbackBase const & cb) [member function]
    cls.add_method('TraceDisconnectWithoutContext', 
                   'bool', 
                   [param('std::string', 'name'), param('ns3::CallbackBase const &', 'cb')])
    ## object-base.h (module 'core'): void ns3::ObjectBase::ConstructSelf(ns3::AttributeConstructionList const & attributes) [member function]
    cls.add_method('ConstructSelf', 
                   'void', 
                   [param('ns3::AttributeConstructionList const &', 'attributes')], 
                   visibility='protected')
    ## object-base.h (module 'core'): void ns3::ObjectBase::NotifyConstructionCompleted() [member function]
    cls.add_method('NotifyConstructionCompleted', 
                   'void', 
                   [], 
                   visibility='protected', is_virtual=True)
    return

def register_Ns3ObjectDeleter_methods(root_module, cls):
    ## object.h (module 'core'): ns3::ObjectDeleter::ObjectDeleter() [constructor]
    cls.add_constructor([])
    ## object.h (module 'core'): ns3::ObjectDeleter::ObjectDeleter(ns3::ObjectDeleter const & arg0) [copy constructor]
    cls.add_constructor([param('ns3::ObjectDeleter const &', 'arg0')])
    ## object.h (module 'core'): static void ns3::ObjectDeleter::Delete(ns3::Object * object) [member function]
    cls.add_method('Delete', 
                   'void', 
                   [param('ns3::Object *', 'object')], 
                   is_static=True)
    return

def register_Ns3ObjectFactory_methods(root_module, cls):
    cls.add_output_stream_operator()
    ## object-factory.h (module 'core'): ns3::ObjectFactory::ObjectFactory(ns3::ObjectFactory const & arg0) [copy constructor]
    cls.add_constructor([param('ns3::ObjectFactory const &', 'arg0')])
    ## object-factory.h (module 'core'): ns3::ObjectFactory::ObjectFactory() [constructor]
    cls.add_constructor([])
    ## object-factory.h (module 'core'): ns3::ObjectFactory::ObjectFactory(std::string typeId) [constructor]
    cls.add_constructor([param('std::string', 'typeId')])
    ## object-factory.h (module 'core'): ns3::Ptr<ns3::Object> ns3::ObjectFactory::Create() const [member function]
    cls.add_method('Create', 
                   'ns3::Ptr< ns3::Object >', 
                   [], 
                   is_const=True)
    ## object-factory.h (module 'core'): ns3::TypeId ns3::ObjectFactory::GetTypeId() const [member function]
    cls.add_method('GetTypeId', 
                   'ns3::TypeId', 
                   [], 
                   is_const=True)
    ## object-factory.h (module 'core'): void ns3::ObjectFactory::Set(std::string name, ns3::AttributeValue const & value) [member function]
    cls.add_method('Set', 
                   'void', 
                   [param('std::string', 'name'), param('ns3::AttributeValue const &', 'value')])
    ## object-factory.h (module 'core'): void ns3::ObjectFactory::SetTypeId(ns3::TypeId tid) [member function]
    cls.add_method('SetTypeId', 
                   'void', 
                   [param('ns3::TypeId', 'tid')])
    ## object-factory.h (module 'core'): void ns3::ObjectFactory::SetTypeId(char const * tid) [member function]
    cls.add_method('SetTypeId', 
                   'void', 
                   [param('char const *', 'tid')])
    ## object-factory.h (module 'core'): void ns3::ObjectFactory::SetTypeId(std::string tid) [member function]
    cls.add_method('SetTypeId', 
                   'void', 
                   [param('std::string', 'tid')])
    return

def register_Ns3SimpleRefCount__Ns3Object_Ns3ObjectBase_Ns3ObjectDeleter_methods(root_module, cls):
    ## simple-ref-count.h (module 'core'): ns3::SimpleRefCount<ns3::Object, ns3::ObjectBase, ns3::ObjectDeleter>::SimpleRefCount() [constructor]
    cls.add_constructor([])
    ## simple-ref-count.h (module 'core'): ns3::SimpleRefCount<ns3::Object, ns3::ObjectBase, ns3::ObjectDeleter>::SimpleRefCount(ns3::SimpleRefCount<ns3::Object, ns3::ObjectBase, ns3::ObjectDeleter> const & o) [copy constructor]
    cls.add_constructor([param('ns3::SimpleRefCount< ns3::Object, ns3::ObjectBase, ns3::ObjectDeleter > const &', 'o')])
    ## simple-ref-count.h (module 'core'): static void ns3::SimpleRefCount<ns3::Object, ns3::ObjectBase, ns3::ObjectDeleter>::Cleanup() [member function]
    cls.add_method('Cleanup', 
                   'void', 
                   [], 
                   is_static=True)
    return

def register_Ns3TagBuffer_methods(root_module, cls):
    ## tag-buffer.h (module 'network'): ns3::TagBuffer::TagBuffer(ns3::TagBuffer const & arg0) [copy constructor]
    cls.add_constructor([param('ns3::TagBuffer const &', 'arg0')])
    ## tag-buffer.h (module 'network'): ns3::TagBuffer::TagBuffer(uint8_t * start, uint8_t * end) [constructor]
    cls.add_constructor([param('uint8_t *', 'start'), param('uint8_t *', 'end')])
    ## tag-buffer.h (module 'network'): void ns3::TagBuffer::CopyFrom(ns3::TagBuffer o) [member function]
    cls.add_method('CopyFrom', 
                   'void', 
                   [param('ns3::TagBuffer', 'o')])
    ## tag-buffer.h (module 'network'): void ns3::TagBuffer::Read(uint8_t * buffer, uint32_t size) [member function]
    cls.add_method('Read', 
                   'void', 
                   [param('uint8_t *', 'buffer'), param('uint32_t', 'size')])
    ## tag-buffer.h (module 'network'): double ns3::TagBuffer::ReadDouble() [member function]
    cls.add_method('ReadDouble', 
                   'double', 
                   [])
    ## tag-buffer.h (module 'network'): uint16_t ns3::TagBuffer::ReadU16() [member function]
    cls.add_method('ReadU16', 
                   'uint16_t', 
                   [])
    ## tag-buffer.h (module 'network'): uint32_t ns3::TagBuffer::ReadU32() [member function]
    cls.add_method('ReadU32', 
                   'uint32_t', 
                   [])
    ## tag-buffer.h (module 'network'): uint64_t ns3::TagBuffer::ReadU64() [member function]
    cls.add_method('ReadU64', 
                   'uint64_t', 
                   [])
    ## tag-buffer.h (module 'network'): uint8_t ns3::TagBuffer::ReadU8() [member function]
    cls.add_method('ReadU8', 
                   'uint8_t', 
                   [])
    ## tag-buffer.h (module 'network'): void ns3::TagBuffer::TrimAtEnd(uint32_t trim) [member function]
    cls.add_method('TrimAtEnd', 
                   'void', 
                   [param('uint32_t', 'trim')])
    ## tag-buffer.h (module 'network'): void ns3::TagBuffer::Write(uint8_t const * buffer, uint32_t size) [member function]
    cls.add_method('Write', 
                   'void', 
                   [param('uint8_t const *', 'buffer'), param('uint32_t', 'size')])
    ## tag-buffer.h (module 'network'): void ns3::TagBuffer::WriteDouble(double v) [member function]
    cls.add_method('WriteDouble', 
                   'void', 
                   [param('double', 'v')])
    ## tag-buffer.h (module 'network'): void ns3::TagBuffer::WriteU16(uint16_t data) [member function]
    cls.add_method('WriteU16', 
                   'void', 
                   [param('uint16_t', 'data')])
    ## tag-buffer.h (module 'network'): void ns3::TagBuffer::WriteU32(uint32_t data) [member function]
    cls.add_method('WriteU32', 
                   'void', 
                   [param('uint32_t', 'data')])
    ## tag-buffer.h (module 'network'): void ns3::TagBuffer::WriteU64(uint64_t v) [member function]
    cls.add_method('WriteU64', 
                   'void', 
                   [param('uint64_t', 'v')])
    ## tag-buffer.h (module 'network'): void ns3::TagBuffer::WriteU8(uint8_t v) [member function]
    cls.add_method('WriteU8', 
                   'void', 
                   [param('uint8_t', 'v')])
    return

def register_Ns3TimeWithUnit_methods(root_module, cls):
    cls.add_output_stream_operator()
    ## nstime.h (module 'core'): ns3::TimeWithUnit::TimeWithUnit(ns3::TimeWithUnit const & arg0) [copy constructor]
    cls.add_constructor([param('ns3::TimeWithUnit const &', 'arg0')])
    ## nstime.h (module 'core'): ns3::TimeWithUnit::TimeWithUnit(ns3::Time const time, ns3::Time::Unit const unit) [constructor]
    cls.add_constructor([param('ns3::Time const', 'time'), param('ns3::Time::Unit const', 'unit')])
    return

def register_Ns3TypeId_methods(root_module, cls):
    cls.add_binary_comparison_operator('<')
    cls.add_binary_comparison_operator('!=')
    cls.add_output_stream_operator()
    cls.add_binary_comparison_operator('==')
    ## type-id.h (module 'core'): ns3::TypeId::TypeId(char const * name) [constructor]
    cls.add_constructor([param('char const *', 'name')])
    ## type-id.h (module 'core'): ns3::TypeId::TypeId() [constructor]
    cls.add_constructor([])
    ## type-id.h (module 'core'): ns3::TypeId::TypeId(ns3::TypeId const & o) [copy constructor]
    cls.add_constructor([param('ns3::TypeId const &', 'o')])
    ## type-id.h (module 'core'): ns3::TypeId ns3::TypeId::AddAttribute(std::string name, std::string help, ns3::AttributeValue const & initialValue, ns3::Ptr<ns3::AttributeAccessor const> accessor, ns3::Ptr<ns3::AttributeChecker const> checker, ns3::TypeId::SupportLevel supportLevel=::ns3::TypeId::SUPPORTED, std::string const & supportMsg="") [member function]
    cls.add_method('AddAttribute', 
                   'ns3::TypeId', 
                   [param('std::string', 'name'), param('std::string', 'help'), param('ns3::AttributeValue const &', 'initialValue'), param('ns3::Ptr< ns3::AttributeAccessor const >', 'accessor'), param('ns3::Ptr< ns3::AttributeChecker const >', 'checker'), param('ns3::TypeId::SupportLevel', 'supportLevel', default_value='::ns3::TypeId::SUPPORTED'), param('std::string const &', 'supportMsg', default_value='""')])
    ## type-id.h (module 'core'): ns3::TypeId ns3::TypeId::AddAttribute(std::string name, std::string help, uint32_t flags, ns3::AttributeValue const & initialValue, ns3::Ptr<ns3::AttributeAccessor const> accessor, ns3::Ptr<ns3::AttributeChecker const> checker, ns3::TypeId::SupportLevel supportLevel=::ns3::TypeId::SUPPORTED, std::string const & supportMsg="") [member function]
    cls.add_method('AddAttribute', 
                   'ns3::TypeId', 
                   [param('std::string', 'name'), param('std::string', 'help'), param('uint32_t', 'flags'), param('ns3::AttributeValue const &', 'initialValue'), param('ns3::Ptr< ns3::AttributeAccessor const >', 'accessor'), param('ns3::Ptr< ns3::AttributeChecker const >', 'checker'), param('ns3::TypeId::SupportLevel', 'supportLevel', default_value='::ns3::TypeId::SUPPORTED'), param('std::string const &', 'supportMsg', default_value='""')])
    ## type-id.h (module 'core'): ns3::TypeId ns3::TypeId::AddTraceSource(std::string name, std::string help, ns3::Ptr<ns3::TraceSourceAccessor const> accessor) [member function]
    cls.add_method('AddTraceSource', 
                   'ns3::TypeId', 
                   [param('std::string', 'name'), param('std::string', 'help'), param('ns3::Ptr< ns3::TraceSourceAccessor const >', 'accessor')], 
                   deprecated=True)
    ## type-id.h (module 'core'): ns3::TypeId ns3::TypeId::AddTraceSource(std::string name, std::string help, ns3::Ptr<ns3::TraceSourceAccessor const> accessor, std::string callback, ns3::TypeId::SupportLevel supportLevel=::ns3::TypeId::SUPPORTED, std::string const & supportMsg="") [member function]
    cls.add_method('AddTraceSource', 
                   'ns3::TypeId', 
                   [param('std::string', 'name'), param('std::string', 'help'), param('ns3::Ptr< ns3::TraceSourceAccessor const >', 'accessor'), param('std::string', 'callback'), param('ns3::TypeId::SupportLevel', 'supportLevel', default_value='::ns3::TypeId::SUPPORTED'), param('std::string const &', 'supportMsg', default_value='""')])
    ## type-id.h (module 'core'): ns3::TypeId::AttributeInformation ns3::TypeId::GetAttribute(uint32_t i) const [member function]
    cls.add_method('GetAttribute', 
                   'ns3::TypeId::AttributeInformation', 
                   [param('uint32_t', 'i')], 
                   is_const=True)
    ## type-id.h (module 'core'): std::string ns3::TypeId::GetAttributeFullName(uint32_t i) const [member function]
    cls.add_method('GetAttributeFullName', 
                   'std::string', 
                   [param('uint32_t', 'i')], 
                   is_const=True)
    ## type-id.h (module 'core'): uint32_t ns3::TypeId::GetAttributeN() const [member function]
    cls.add_method('GetAttributeN', 
                   'uint32_t', 
                   [], 
                   is_const=True)
    ## type-id.h (module 'core'): ns3::Callback<ns3::ObjectBase*,ns3::empty,ns3::empty,ns3::empty,ns3::empty,ns3::empty,ns3::empty,ns3::empty,ns3::empty,ns3::empty> ns3::TypeId::GetConstructor() const [member function]
    cls.add_method('GetConstructor', 
                   'ns3::Callback< ns3::ObjectBase *, ns3::empty, ns3::empty, ns3::empty, ns3::empty, ns3::empty, ns3::empty, ns3::empty, ns3::empty, ns3::empty >', 
                   [], 
                   is_const=True)
    ## type-id.h (module 'core'): std::string ns3::TypeId::GetGroupName() const [member function]
    cls.add_method('GetGroupName', 
                   'std::string', 
                   [], 
                   is_const=True)
    ## type-id.h (module 'core'): uint32_t ns3::TypeId::GetHash() const [member function]
    cls.add_method('GetHash', 
                   'uint32_t', 
                   [], 
                   is_const=True)
    ## type-id.h (module 'core'): std::string ns3::TypeId::GetName() const [member function]
    cls.add_method('GetName', 
                   'std::string', 
                   [], 
                   is_const=True)
    ## type-id.h (module 'core'): ns3::TypeId ns3::TypeId::GetParent() const [member function]
    cls.add_method('GetParent', 
                   'ns3::TypeId', 
                   [], 
                   is_const=True)
    ## type-id.h (module 'core'): static ns3::TypeId ns3::TypeId::GetRegistered(uint32_t i) [member function]
    cls.add_method('GetRegistered', 
                   'ns3::TypeId', 
                   [param('uint32_t', 'i')], 
                   is_static=True)
    ## type-id.h (module 'core'): static uint32_t ns3::TypeId::GetRegisteredN() [member function]
    cls.add_method('GetRegisteredN', 
                   'uint32_t', 
                   [], 
                   is_static=True)
    ## type-id.h (module 'core'): std::size_t ns3::TypeId::GetSize() const [member function]
    cls.add_method('GetSize', 
                   'std::size_t', 
                   [], 
                   is_const=True)
    ## type-id.h (module 'core'): ns3::TypeId::TraceSourceInformation ns3::TypeId::GetTraceSource(uint32_t i) const [member function]
    cls.add_method('GetTraceSource', 
                   'ns3::TypeId::TraceSourceInformation', 
                   [param('uint32_t', 'i')], 
                   is_const=True)
    ## type-id.h (module 'core'): uint32_t ns3::TypeId::GetTraceSourceN() const [member function]
    cls.add_method('GetTraceSourceN', 
                   'uint32_t', 
                   [], 
                   is_const=True)
    ## type-id.h (module 'core'): uint16_t ns3::TypeId::GetUid() const [member function]
    cls.add_method('GetUid', 
                   'uint16_t', 
                   [], 
                   is_const=True)
    ## type-id.h (module 'core'): bool ns3::TypeId::HasConstructor() const [member function]
    cls.add_method('HasConstructor', 
                   'bool', 
                   [], 
                   is_const=True)
    ## type-id.h (module 'core'): bool ns3::TypeId::HasParent() const [member function]
    cls.add_method('HasParent', 
                   'bool', 
                   [], 
                   is_const=True)
    ## type-id.h (module 'core'): ns3::TypeId ns3::TypeId::HideFromDocumentation() [member function]
    cls.add_method('HideFromDocumentation', 
                   'ns3::TypeId', 
                   [])
    ## type-id.h (module 'core'): bool ns3::TypeId::IsChildOf(ns3::TypeId other) const [member function]
    cls.add_method('IsChildOf', 
                   'bool', 
                   [param('ns3::TypeId', 'other')], 
                   is_const=True)
    ## type-id.h (module 'core'): bool ns3::TypeId::LookupAttributeByName(std::string name, ns3::TypeId::AttributeInformation * info) const [member function]
    cls.add_method('LookupAttributeByName', 
                   'bool', 
                   [param('std::string', 'name'), param('ns3::TypeId::AttributeInformation *', 'info', transfer_ownership=False)], 
                   is_const=True)
    ## type-id.h (module 'core'): static ns3::TypeId ns3::TypeId::LookupByHash(uint32_t hash) [member function]
    cls.add_method('LookupByHash', 
                   'ns3::TypeId', 
                   [param('uint32_t', 'hash')], 
                   is_static=True)
    ## type-id.h (module 'core'): static bool ns3::TypeId::LookupByHashFailSafe(uint32_t hash, ns3::TypeId * tid) [member function]
    cls.add_method('LookupByHashFailSafe', 
                   'bool', 
                   [param('uint32_t', 'hash'), param('ns3::TypeId *', 'tid')], 
                   is_static=True)
    ## type-id.h (module 'core'): static ns3::TypeId ns3::TypeId::LookupByName(std::string name) [member function]
    cls.add_method('LookupByName', 
                   'ns3::TypeId', 
                   [param('std::string', 'name')], 
                   is_static=True)
    ## type-id.h (module 'core'): ns3::Ptr<ns3::TraceSourceAccessor const> ns3::TypeId::LookupTraceSourceByName(std::string name) const [member function]
    cls.add_method('LookupTraceSourceByName', 
                   'ns3::Ptr< ns3::TraceSourceAccessor const >', 
                   [param('std::string', 'name')], 
                   is_const=True)
    ## type-id.h (module 'core'): ns3::Ptr<ns3::TraceSourceAccessor const> ns3::TypeId::LookupTraceSourceByName(std::string name, ns3::TypeId::TraceSourceInformation * info) const [member function]
    cls.add_method('LookupTraceSourceByName', 
                   'ns3::Ptr< ns3::TraceSourceAccessor const >', 
                   [param('std::string', 'name'), param('ns3::TypeId::TraceSourceInformation *', 'info')], 
                   is_const=True)
    ## type-id.h (module 'core'): bool ns3::TypeId::MustHideFromDocumentation() const [member function]
    cls.add_method('MustHideFromDocumentation', 
                   'bool', 
                   [], 
                   is_const=True)
    ## type-id.h (module 'core'): bool ns3::TypeId::SetAttributeInitialValue(uint32_t i, ns3::Ptr<ns3::AttributeValue const> initialValue) [member function]
    cls.add_method('SetAttributeInitialValue', 
                   'bool', 
                   [param('uint32_t', 'i'), param('ns3::Ptr< ns3::AttributeValue const >', 'initialValue')])
    ## type-id.h (module 'core'): ns3::TypeId ns3::TypeId::SetGroupName(std::string groupName) [member function]
    cls.add_method('SetGroupName', 
                   'ns3::TypeId', 
                   [param('std::string', 'groupName')])
    ## type-id.h (module 'core'): ns3::TypeId ns3::TypeId::SetParent(ns3::TypeId tid) [member function]
    cls.add_method('SetParent', 
                   'ns3::TypeId', 
                   [param('ns3::TypeId', 'tid')])
    ## type-id.h (module 'core'): ns3::TypeId ns3::TypeId::SetSize(std::size_t size) [member function]
    cls.add_method('SetSize', 
                   'ns3::TypeId', 
                   [param('std::size_t', 'size')])
    ## type-id.h (module 'core'): void ns3::TypeId::SetUid(uint16_t uid) [member function]
    cls.add_method('SetUid', 
                   'void', 
                   [param('uint16_t', 'uid')])
    return

def register_Ns3TypeIdAttributeInformation_methods(root_module, cls):
    ## type-id.h (module 'core'): ns3::TypeId::AttributeInformation::AttributeInformation() [constructor]
    cls.add_constructor([])
    ## type-id.h (module 'core'): ns3::TypeId::AttributeInformation::AttributeInformation(ns3::TypeId::AttributeInformation const & arg0) [copy constructor]
    cls.add_constructor([param('ns3::TypeId::AttributeInformation const &', 'arg0')])
    ## type-id.h (module 'core'): ns3::TypeId::AttributeInformation::accessor [variable]
    cls.add_instance_attribute('accessor', 'ns3::Ptr< ns3::AttributeAccessor const >', is_const=False)
    ## type-id.h (module 'core'): ns3::TypeId::AttributeInformation::checker [variable]
    cls.add_instance_attribute('checker', 'ns3::Ptr< ns3::AttributeChecker const >', is_const=False)
    ## type-id.h (module 'core'): ns3::TypeId::AttributeInformation::flags [variable]
    cls.add_instance_attribute('flags', 'uint32_t', is_const=False)
    ## type-id.h (module 'core'): ns3::TypeId::AttributeInformation::help [variable]
    cls.add_instance_attribute('help', 'std::string', is_const=False)
    ## type-id.h (module 'core'): ns3::TypeId::AttributeInformation::initialValue [variable]
    cls.add_instance_attribute('initialValue', 'ns3::Ptr< ns3::AttributeValue const >', is_const=False)
    ## type-id.h (module 'core'): ns3::TypeId::AttributeInformation::name [variable]
    cls.add_instance_attribute('name', 'std::string', is_const=False)
    ## type-id.h (module 'core'): ns3::TypeId::AttributeInformation::originalInitialValue [variable]
    cls.add_instance_attribute('originalInitialValue', 'ns3::Ptr< ns3::AttributeValue const >', is_const=False)
    ## type-id.h (module 'core'): ns3::TypeId::AttributeInformation::supportLevel [variable]
    cls.add_instance_attribute('supportLevel', 'ns3::TypeId::SupportLevel', is_const=False)
    ## type-id.h (module 'core'): ns3::TypeId::AttributeInformation::supportMsg [variable]
    cls.add_instance_attribute('supportMsg', 'std::string', is_const=False)
    return

def register_Ns3TypeIdTraceSourceInformation_methods(root_module, cls):
    ## type-id.h (module 'core'): ns3::TypeId::TraceSourceInformation::TraceSourceInformation() [constructor]
    cls.add_constructor([])
    ## type-id.h (module 'core'): ns3::TypeId::TraceSourceInformation::TraceSourceInformation(ns3::TypeId::TraceSourceInformation const & arg0) [copy constructor]
    cls.add_constructor([param('ns3::TypeId::TraceSourceInformation const &', 'arg0')])
    ## type-id.h (module 'core'): ns3::TypeId::TraceSourceInformation::accessor [variable]
    cls.add_instance_attribute('accessor', 'ns3::Ptr< ns3::TraceSourceAccessor const >', is_const=False)
    ## type-id.h (module 'core'): ns3::TypeId::TraceSourceInformation::callback [variable]
    cls.add_instance_attribute('callback', 'std::string', is_const=False)
    ## type-id.h (module 'core'): ns3::TypeId::TraceSourceInformation::help [variable]
    cls.add_instance_attribute('help', 'std::string', is_const=False)
    ## type-id.h (module 'core'): ns3::TypeId::TraceSourceInformation::name [variable]
    cls.add_instance_attribute('name', 'std::string', is_const=False)
    ## type-id.h (module 'core'): ns3::TypeId::TraceSourceInformation::supportLevel [variable]
    cls.add_instance_attribute('supportLevel', 'ns3::TypeId::SupportLevel', is_const=False)
    ## type-id.h (module 'core'): ns3::TypeId::TraceSourceInformation::supportMsg [variable]
    cls.add_instance_attribute('supportMsg', 'std::string', is_const=False)
    return

def register_Ns3Empty_methods(root_module, cls):
    ## empty.h (module 'core'): ns3::empty::empty() [constructor]
    cls.add_constructor([])
    ## empty.h (module 'core'): ns3::empty::empty(ns3::empty const & arg0) [copy constructor]
    cls.add_constructor([param('ns3::empty const &', 'arg0')])
    return

def register_Ns3Int64x64_t_methods(root_module, cls):
    cls.add_binary_numeric_operator('*', root_module['ns3::int64x64_t'], root_module['ns3::int64x64_t'], param('ns3::int64x64_t const &', u'right'))
    cls.add_binary_numeric_operator('+', root_module['ns3::int64x64_t'], root_module['ns3::int64x64_t'], param('ns3::int64x64_t const &', u'right'))
    cls.add_binary_numeric_operator('-', root_module['ns3::int64x64_t'], root_module['ns3::int64x64_t'], param('ns3::int64x64_t const &', u'right'))
    cls.add_unary_numeric_operator('-')
    cls.add_binary_numeric_operator('/', root_module['ns3::int64x64_t'], root_module['ns3::int64x64_t'], param('ns3::int64x64_t const &', u'right'))
    cls.add_binary_comparison_operator('<')
    cls.add_binary_comparison_operator('>')
    cls.add_binary_comparison_operator('!=')
    cls.add_inplace_numeric_operator('*=', param('ns3::int64x64_t const &', u'right'))
    cls.add_inplace_numeric_operator('+=', param('ns3::int64x64_t const &', u'right'))
    cls.add_inplace_numeric_operator('-=', param('ns3::int64x64_t const &', u'right'))
    cls.add_inplace_numeric_operator('/=', param('ns3::int64x64_t const &', u'right'))
    cls.add_output_stream_operator()
    cls.add_binary_comparison_operator('<=')
    cls.add_binary_comparison_operator('==')
    cls.add_binary_comparison_operator('>=')
    ## int64x64-double.h (module 'core'): ns3::int64x64_t::int64x64_t() [constructor]
    cls.add_constructor([])
    ## int64x64-double.h (module 'core'): ns3::int64x64_t::int64x64_t(double v) [constructor]
    cls.add_constructor([param('double', 'v')])
    ## int64x64-double.h (module 'core'): ns3::int64x64_t::int64x64_t(long double v) [constructor]
    cls.add_constructor([param('long double', 'v')])
    ## int64x64-double.h (module 'core'): ns3::int64x64_t::int64x64_t(int v) [constructor]
    cls.add_constructor([param('int', 'v')])
    ## int64x64-double.h (module 'core'): ns3::int64x64_t::int64x64_t(long int v) [constructor]
    cls.add_constructor([param('long int', 'v')])
    ## int64x64-double.h (module 'core'): ns3::int64x64_t::int64x64_t(long long int v) [constructor]
    cls.add_constructor([param('long long int', 'v')])
    ## int64x64-double.h (module 'core'): ns3::int64x64_t::int64x64_t(unsigned int v) [constructor]
    cls.add_constructor([param('unsigned int', 'v')])
    ## int64x64-double.h (module 'core'): ns3::int64x64_t::int64x64_t(long unsigned int v) [constructor]
    cls.add_constructor([param('long unsigned int', 'v')])
    ## int64x64-double.h (module 'core'): ns3::int64x64_t::int64x64_t(long long unsigned int v) [constructor]
    cls.add_constructor([param('long long unsigned int', 'v')])
    ## int64x64-double.h (module 'core'): ns3::int64x64_t::int64x64_t(int64_t hi, uint64_t lo) [constructor]
    cls.add_constructor([param('int64_t', 'hi'), param('uint64_t', 'lo')])
    ## int64x64-double.h (module 'core'): ns3::int64x64_t::int64x64_t(ns3::int64x64_t const & o) [copy constructor]
    cls.add_constructor([param('ns3::int64x64_t const &', 'o')])
    ## int64x64-double.h (module 'core'): double ns3::int64x64_t::GetDouble() const [member function]
    cls.add_method('GetDouble', 
                   'double', 
                   [], 
                   is_const=True)
    ## int64x64-double.h (module 'core'): int64_t ns3::int64x64_t::GetHigh() const [member function]
    cls.add_method('GetHigh', 
                   'int64_t', 
                   [], 
                   is_const=True)
    ## int64x64-double.h (module 'core'): uint64_t ns3::int64x64_t::GetLow() const [member function]
    cls.add_method('GetLow', 
                   'uint64_t', 
                   [], 
                   is_const=True)
    ## int64x64-double.h (module 'core'): static ns3::int64x64_t ns3::int64x64_t::Invert(uint64_t v) [member function]
    cls.add_method('Invert', 
                   'ns3::int64x64_t', 
                   [param('uint64_t', 'v')], 
                   is_static=True)
    ## int64x64-double.h (module 'core'): void ns3::int64x64_t::MulByInvert(ns3::int64x64_t const & o) [member function]
    cls.add_method('MulByInvert', 
                   'void', 
                   [param('ns3::int64x64_t const &', 'o')])
    ## int64x64-double.h (module 'core'): ns3::int64x64_t::implementation [variable]
    cls.add_static_attribute('implementation', 'ns3::int64x64_t::impl_type const', is_const=True)
    return

def register_Ns3Object_methods(root_module, cls):
    ## object.h (module 'core'): ns3::Object::Object() [constructor]
    cls.add_constructor([])
    ## object.h (module 'core'): void ns3::Object::AggregateObject(ns3::Ptr<ns3::Object> other) [member function]
    cls.add_method('AggregateObject', 
                   'void', 
                   [param('ns3::Ptr< ns3::Object >', 'other')])
    ## object.h (module 'core'): void ns3::Object::Dispose() [member function]
    cls.add_method('Dispose', 
                   'void', 
                   [])
    ## object.h (module 'core'): ns3::Object::AggregateIterator ns3::Object::GetAggregateIterator() const [member function]
    cls.add_method('GetAggregateIterator', 
                   'ns3::Object::AggregateIterator', 
                   [], 
                   is_const=True)
    ## object.h (module 'core'): ns3::TypeId ns3::Object::GetInstanceTypeId() const [member function]
    cls.add_method('GetInstanceTypeId', 
                   'ns3::TypeId', 
                   [], 
                   is_const=True, is_virtual=True)
    ## object.h (module 'core'): static ns3::TypeId ns3::Object::GetTypeId() [member function]
    cls.add_method('GetTypeId', 
                   'ns3::TypeId', 
                   [], 
                   is_static=True)
    ## object.h (module 'core'): void ns3::Object::Initialize() [member function]
    cls.add_method('Initialize', 
                   'void', 
                   [])
    ## object.h (module 'core'): bool ns3::Object::IsInitialized() const [member function]
    cls.add_method('IsInitialized', 
                   'bool', 
                   [], 
                   is_const=True)
    ## object.h (module 'core'): ns3::Object::Object(ns3::Object const & o) [copy constructor]
    cls.add_constructor([param('ns3::Object const &', 'o')], 
                        visibility='protected')
    ## object.h (module 'core'): void ns3::Object::DoDispose() [member function]
    cls.add_method('DoDispose', 
                   'void', 
                   [], 
                   visibility='protected', is_virtual=True)
    ## object.h (module 'core'): void ns3::Object::DoInitialize() [member function]
    cls.add_method('DoInitialize', 
                   'void', 
                   [], 
                   visibility='protected', is_virtual=True)
    ## object.h (module 'core'): void ns3::Object::NotifyNewAggregate() [member function]
    cls.add_method('NotifyNewAggregate', 
                   'void', 
                   [], 
                   visibility='protected', is_virtual=True)
    return

def register_Ns3ObjectAggregateIterator_methods(root_module, cls):
    ## object.h (module 'core'): ns3::Object::AggregateIterator::AggregateIterator(ns3::Object::AggregateIterator const & arg0) [copy constructor]
    cls.add_constructor([param('ns3::Object::AggregateIterator const &', 'arg0')])
    ## object.h (module 'core'): ns3::Object::AggregateIterator::AggregateIterator() [constructor]
    cls.add_constructor([])
    ## object.h (module 'core'): bool ns3::Object::AggregateIterator::HasNext() const [member function]
    cls.add_method('HasNext', 
                   'bool', 
                   [], 
                   is_const=True)
    ## object.h (module 'core'): ns3::Ptr<ns3::Object const> ns3::Object::AggregateIterator::Next() [member function]
    cls.add_method('Next', 
                   'ns3::Ptr< ns3::Object const >', 
                   [])
    return

def register_Ns3SimpleRefCount__Ns3AttributeAccessor_Ns3Empty_Ns3DefaultDeleter__lt__ns3AttributeAccessor__gt___methods(root_module, cls):
    ## simple-ref-count.h (module 'core'): ns3::SimpleRefCount<ns3::AttributeAccessor, ns3::empty, ns3::DefaultDeleter<ns3::AttributeAccessor> >::SimpleRefCount() [constructor]
    cls.add_constructor([])
    ## simple-ref-count.h (module 'core'): ns3::SimpleRefCount<ns3::AttributeAccessor, ns3::empty, ns3::DefaultDeleter<ns3::AttributeAccessor> >::SimpleRefCount(ns3::SimpleRefCount<ns3::AttributeAccessor, ns3::empty, ns3::DefaultDeleter<ns3::AttributeAccessor> > const & o) [copy constructor]
    cls.add_constructor([param('ns3::SimpleRefCount< ns3::AttributeAccessor, ns3::empty, ns3::DefaultDeleter< ns3::AttributeAccessor > > const &', 'o')])
    ## simple-ref-count.h (module 'core'): static void ns3::SimpleRefCount<ns3::AttributeAccessor, ns3::empty, ns3::DefaultDeleter<ns3::AttributeAccessor> >::Cleanup() [member function]
    cls.add_method('Cleanup', 
                   'void', 
                   [], 
                   is_static=True)
    return

def register_Ns3SimpleRefCount__Ns3AttributeChecker_Ns3Empty_Ns3DefaultDeleter__lt__ns3AttributeChecker__gt___methods(root_module, cls):
    ## simple-ref-count.h (module 'core'): ns3::SimpleRefCount<ns3::AttributeChecker, ns3::empty, ns3::DefaultDeleter<ns3::AttributeChecker> >::SimpleRefCount() [constructor]
    cls.add_constructor([])
    ## simple-ref-count.h (module 'core'): ns3::SimpleRefCount<ns3::AttributeChecker, ns3::empty, ns3::DefaultDeleter<ns3::AttributeChecker> >::SimpleRefCount(ns3::SimpleRefCount<ns3::AttributeChecker, ns3::empty, ns3::DefaultDeleter<ns3::AttributeChecker> > const & o) [copy constructor]
    cls.add_constructor([param('ns3::SimpleRefCount< ns3::AttributeChecker, ns3::empty, ns3::DefaultDeleter< ns3::AttributeChecker > > const &', 'o')])
    ## simple-ref-count.h (module 'core'): static void ns3::SimpleRefCount<ns3::AttributeChecker, ns3::empty, ns3::DefaultDeleter<ns3::AttributeChecker> >::Cleanup() [member function]
    cls.add_method('Cleanup', 
                   'void', 
                   [], 
                   is_static=True)
    return

def register_Ns3SimpleRefCount__Ns3AttributeValue_Ns3Empty_Ns3DefaultDeleter__lt__ns3AttributeValue__gt___methods(root_module, cls):
    ## simple-ref-count.h (module 'core'): ns3::SimpleRefCount<ns3::AttributeValue, ns3::empty, ns3::DefaultDeleter<ns3::AttributeValue> >::SimpleRefCount() [constructor]
    cls.add_constructor([])
    ## simple-ref-count.h (module 'core'): ns3::SimpleRefCount<ns3::AttributeValue, ns3::empty, ns3::DefaultDeleter<ns3::AttributeValue> >::SimpleRefCount(ns3::SimpleRefCount<ns3::AttributeValue, ns3::empty, ns3::DefaultDeleter<ns3::AttributeValue> > const & o) [copy constructor]
    cls.add_constructor([param('ns3::SimpleRefCount< ns3::AttributeValue, ns3::empty, ns3::DefaultDeleter< ns3::AttributeValue > > const &', 'o')])
    ## simple-ref-count.h (module 'core'): static void ns3::SimpleRefCount<ns3::AttributeValue, ns3::empty, ns3::DefaultDeleter<ns3::AttributeValue> >::Cleanup() [member function]
    cls.add_method('Cleanup', 
                   'void', 
                   [], 
                   is_static=True)
    return

def register_Ns3SimpleRefCount__Ns3CallbackImplBase_Ns3Empty_Ns3DefaultDeleter__lt__ns3CallbackImplBase__gt___methods(root_module, cls):
    ## simple-ref-count.h (module 'core'): ns3::SimpleRefCount<ns3::CallbackImplBase, ns3::empty, ns3::DefaultDeleter<ns3::CallbackImplBase> >::SimpleRefCount() [constructor]
    cls.add_constructor([])
    ## simple-ref-count.h (module 'core'): ns3::SimpleRefCount<ns3::CallbackImplBase, ns3::empty, ns3::DefaultDeleter<ns3::CallbackImplBase> >::SimpleRefCount(ns3::SimpleRefCount<ns3::CallbackImplBase, ns3::empty, ns3::DefaultDeleter<ns3::CallbackImplBase> > const & o) [copy constructor]
    cls.add_constructor([param('ns3::SimpleRefCount< ns3::CallbackImplBase, ns3::empty, ns3::DefaultDeleter< ns3::CallbackImplBase > > const &', 'o')])
    ## simple-ref-count.h (module 'core'): static void ns3::SimpleRefCount<ns3::CallbackImplBase, ns3::empty, ns3::DefaultDeleter<ns3::CallbackImplBase> >::Cleanup() [member function]
    cls.add_method('Cleanup', 
                   'void', 
                   [], 
                   is_static=True)
    return

def register_Ns3SimpleRefCount__Ns3HashImplementation_Ns3Empty_Ns3DefaultDeleter__lt__ns3HashImplementation__gt___methods(root_module, cls):
    ## simple-ref-count.h (module 'core'): ns3::SimpleRefCount<ns3::Hash::Implementation, ns3::empty, ns3::DefaultDeleter<ns3::Hash::Implementation> >::SimpleRefCount() [constructor]
    cls.add_constructor([])
    ## simple-ref-count.h (module 'core'): ns3::SimpleRefCount<ns3::Hash::Implementation, ns3::empty, ns3::DefaultDeleter<ns3::Hash::Implementation> >::SimpleRefCount(ns3::SimpleRefCount<ns3::Hash::Implementation, ns3::empty, ns3::DefaultDeleter<ns3::Hash::Implementation> > const & o) [copy constructor]
    cls.add_constructor([param('ns3::SimpleRefCount< ns3::Hash::Implementation, ns3::empty, ns3::DefaultDeleter< ns3::Hash::Implementation > > const &', 'o')])
    ## simple-ref-count.h (module 'core'): static void ns3::SimpleRefCount<ns3::Hash::Implementation, ns3::empty, ns3::DefaultDeleter<ns3::Hash::Implementation> >::Cleanup() [member function]
    cls.add_method('Cleanup', 
                   'void', 
                   [], 
                   is_static=True)
    return

def register_Ns3SimpleRefCount__Ns3NetDeviceQueue_Ns3Empty_Ns3DefaultDeleter__lt__ns3NetDeviceQueue__gt___methods(root_module, cls):
    ## simple-ref-count.h (module 'core'): ns3::SimpleRefCount<ns3::NetDeviceQueue, ns3::empty, ns3::DefaultDeleter<ns3::NetDeviceQueue> >::SimpleRefCount() [constructor]
    cls.add_constructor([])
    ## simple-ref-count.h (module 'core'): ns3::SimpleRefCount<ns3::NetDeviceQueue, ns3::empty, ns3::DefaultDeleter<ns3::NetDeviceQueue> >::SimpleRefCount(ns3::SimpleRefCount<ns3::NetDeviceQueue, ns3::empty, ns3::DefaultDeleter<ns3::NetDeviceQueue> > const & o) [copy constructor]
    cls.add_constructor([param('ns3::SimpleRefCount< ns3::NetDeviceQueue, ns3::empty, ns3::DefaultDeleter< ns3::NetDeviceQueue > > const &', 'o')])
    ## simple-ref-count.h (module 'core'): static void ns3::SimpleRefCount<ns3::NetDeviceQueue, ns3::empty, ns3::DefaultDeleter<ns3::NetDeviceQueue> >::Cleanup() [member function]
    cls.add_method('Cleanup', 
                   'void', 
                   [], 
                   is_static=True)
    return

def register_Ns3SimpleRefCount__Ns3QueueItem_Ns3Empty_Ns3DefaultDeleter__lt__ns3QueueItem__gt___methods(root_module, cls):
    ## simple-ref-count.h (module 'core'): ns3::SimpleRefCount<ns3::QueueItem, ns3::empty, ns3::DefaultDeleter<ns3::QueueItem> >::SimpleRefCount() [constructor]
    cls.add_constructor([])
    ## simple-ref-count.h (module 'core'): ns3::SimpleRefCount<ns3::QueueItem, ns3::empty, ns3::DefaultDeleter<ns3::QueueItem> >::SimpleRefCount(ns3::SimpleRefCount<ns3::QueueItem, ns3::empty, ns3::DefaultDeleter<ns3::QueueItem> > const & o) [copy constructor]
    cls.add_constructor([param('ns3::SimpleRefCount< ns3::QueueItem, ns3::empty, ns3::DefaultDeleter< ns3::QueueItem > > const &', 'o')])
    ## simple-ref-count.h (module 'core'): static void ns3::SimpleRefCount<ns3::QueueItem, ns3::empty, ns3::DefaultDeleter<ns3::QueueItem> >::Cleanup() [member function]
    cls.add_method('Cleanup', 
                   'void', 
                   [], 
                   is_static=True)
    return

def register_Ns3SimpleRefCount__Ns3TraceSourceAccessor_Ns3Empty_Ns3DefaultDeleter__lt__ns3TraceSourceAccessor__gt___methods(root_module, cls):
    ## simple-ref-count.h (module 'core'): ns3::SimpleRefCount<ns3::TraceSourceAccessor, ns3::empty, ns3::DefaultDeleter<ns3::TraceSourceAccessor> >::SimpleRefCount() [constructor]
    cls.add_constructor([])
    ## simple-ref-count.h (module 'core'): ns3::SimpleRefCount<ns3::TraceSourceAccessor, ns3::empty, ns3::DefaultDeleter<ns3::TraceSourceAccessor> >::SimpleRefCount(ns3::SimpleRefCount<ns3::TraceSourceAccessor, ns3::empty, ns3::DefaultDeleter<ns3::TraceSourceAccessor> > const & o) [copy constructor]
    cls.add_constructor([param('ns3::SimpleRefCount< ns3::TraceSourceAccessor, ns3::empty, ns3::DefaultDeleter< ns3::TraceSourceAccessor > > const &', 'o')])
    ## simple-ref-count.h (module 'core'): static void ns3::SimpleRefCount<ns3::TraceSourceAccessor, ns3::empty, ns3::DefaultDeleter<ns3::TraceSourceAccessor> >::Cleanup() [member function]
    cls.add_method('Cleanup', 
                   'void', 
                   [], 
                   is_static=True)
    return

def register_Ns3Time_methods(root_module, cls):
    cls.add_binary_numeric_operator('*', root_module['ns3::Time'], root_module['ns3::Time'], param('int64_t const &', u'right'))
    cls.add_binary_numeric_operator('+', root_module['ns3::Time'], root_module['ns3::Time'], param('ns3::Time const &', u'right'))
    cls.add_binary_numeric_operator('-', root_module['ns3::Time'], root_module['ns3::Time'], param('ns3::Time const &', u'right'))
    cls.add_binary_numeric_operator('/', root_module['ns3::Time'], root_module['ns3::Time'], param('int64_t const &', u'right'))
    cls.add_binary_comparison_operator('<')
    cls.add_binary_comparison_operator('>')
    cls.add_binary_comparison_operator('!=')
    cls.add_inplace_numeric_operator('+=', param('ns3::Time const &', u'right'))
    cls.add_inplace_numeric_operator('-=', param('ns3::Time const &', u'right'))
    cls.add_output_stream_operator()
    cls.add_binary_comparison_operator('<=')
    cls.add_binary_comparison_operator('==')
    cls.add_binary_comparison_operator('>=')
    ## nstime.h (module 'core'): ns3::Time::Time() [constructor]
    cls.add_constructor([])
    ## nstime.h (module 'core'): ns3::Time::Time(ns3::Time const & o) [copy constructor]
    cls.add_constructor([param('ns3::Time const &', 'o')])
    ## nstime.h (module 'core'): ns3::Time::Time(double v) [constructor]
    cls.add_constructor([param('double', 'v')])
    ## nstime.h (module 'core'): ns3::Time::Time(int v) [constructor]
    cls.add_constructor([param('int', 'v')])
    ## nstime.h (module 'core'): ns3::Time::Time(long int v) [constructor]
    cls.add_constructor([param('long int', 'v')])
    ## nstime.h (module 'core'): ns3::Time::Time(long long int v) [constructor]
    cls.add_constructor([param('long long int', 'v')])
    ## nstime.h (module 'core'): ns3::Time::Time(unsigned int v) [constructor]
    cls.add_constructor([param('unsigned int', 'v')])
    ## nstime.h (module 'core'): ns3::Time::Time(long unsigned int v) [constructor]
    cls.add_constructor([param('long unsigned int', 'v')])
    ## nstime.h (module 'core'): ns3::Time::Time(long long unsigned int v) [constructor]
    cls.add_constructor([param('long long unsigned int', 'v')])
    ## nstime.h (module 'core'): ns3::Time::Time(ns3::int64x64_t const & v) [constructor]
    cls.add_constructor([param('ns3::int64x64_t const &', 'v')])
    ## nstime.h (module 'core'): ns3::Time::Time(std::string const & s) [constructor]
    cls.add_constructor([param('std::string const &', 's')])
    ## nstime.h (module 'core'): ns3::TimeWithUnit ns3::Time::As(ns3::Time::Unit const unit) const [member function]
    cls.add_method('As', 
                   'ns3::TimeWithUnit', 
                   [param('ns3::Time::Unit const', 'unit')], 
                   is_const=True)
    ## nstime.h (module 'core'): int ns3::Time::Compare(ns3::Time const & o) const [member function]
    cls.add_method('Compare', 
                   'int', 
                   [param('ns3::Time const &', 'o')], 
                   is_const=True)
    ## nstime.h (module 'core'): static ns3::Time ns3::Time::From(ns3::int64x64_t const & value) [member function]
    cls.add_method('From', 
                   'ns3::Time', 
                   [param('ns3::int64x64_t const &', 'value')], 
                   is_static=True)
    ## nstime.h (module 'core'): static ns3::Time ns3::Time::From(ns3::int64x64_t const & value, ns3::Time::Unit unit) [member function]
    cls.add_method('From', 
                   'ns3::Time', 
                   [param('ns3::int64x64_t const &', 'value'), param('ns3::Time::Unit', 'unit')], 
                   is_static=True)
    ## nstime.h (module 'core'): static ns3::Time ns3::Time::FromDouble(double value, ns3::Time::Unit unit) [member function]
    cls.add_method('FromDouble', 
                   'ns3::Time', 
                   [param('double', 'value'), param('ns3::Time::Unit', 'unit')], 
                   is_static=True)
    ## nstime.h (module 'core'): static ns3::Time ns3::Time::FromInteger(uint64_t value, ns3::Time::Unit unit) [member function]
    cls.add_method('FromInteger', 
                   'ns3::Time', 
                   [param('uint64_t', 'value'), param('ns3::Time::Unit', 'unit')], 
                   is_static=True)
    ## nstime.h (module 'core'): double ns3::Time::GetDays() const [member function]
    cls.add_method('GetDays', 
                   'double', 
                   [], 
                   is_const=True)
    ## nstime.h (module 'core'): double ns3::Time::GetDouble() const [member function]
    cls.add_method('GetDouble', 
                   'double', 
                   [], 
                   is_const=True)
    ## nstime.h (module 'core'): int64_t ns3::Time::GetFemtoSeconds() const [member function]
    cls.add_method('GetFemtoSeconds', 
                   'int64_t', 
                   [], 
                   is_const=True)
    ## nstime.h (module 'core'): double ns3::Time::GetHours() const [member function]
    cls.add_method('GetHours', 
                   'double', 
                   [], 
                   is_const=True)
    ## nstime.h (module 'core'): int64_t ns3::Time::GetInteger() const [member function]
    cls.add_method('GetInteger', 
                   'int64_t', 
                   [], 
                   is_const=True)
    ## nstime.h (module 'core'): int64_t ns3::Time::GetMicroSeconds() const [member function]
    cls.add_method('GetMicroSeconds', 
                   'int64_t', 
                   [], 
                   is_const=True)
    ## nstime.h (module 'core'): int64_t ns3::Time::GetMilliSeconds() const [member function]
    cls.add_method('GetMilliSeconds', 
                   'int64_t', 
                   [], 
                   is_const=True)
    ## nstime.h (module 'core'): double ns3::Time::GetMinutes() const [member function]
    cls.add_method('GetMinutes', 
                   'double', 
                   [], 
                   is_const=True)
    ## nstime.h (module 'core'): int64_t ns3::Time::GetNanoSeconds() const [member function]
    cls.add_method('GetNanoSeconds', 
                   'int64_t', 
                   [], 
                   is_const=True)
    ## nstime.h (module 'core'): int64_t ns3::Time::GetPicoSeconds() const [member function]
    cls.add_method('GetPicoSeconds', 
                   'int64_t', 
                   [], 
                   is_const=True)
    ## nstime.h (module 'core'): static ns3::Time::Unit ns3::Time::GetResolution() [member function]
    cls.add_method('GetResolution', 
                   'ns3::Time::Unit', 
                   [], 
                   is_static=True)
    ## nstime.h (module 'core'): double ns3::Time::GetSeconds() const [member function]
    cls.add_method('GetSeconds', 
                   'double', 
                   [], 
                   is_const=True)
    ## nstime.h (module 'core'): int64_t ns3::Time::GetTimeStep() const [member function]
    cls.add_method('GetTimeStep', 
                   'int64_t', 
                   [], 
                   is_const=True)
    ## nstime.h (module 'core'): double ns3::Time::GetYears() const [member function]
    cls.add_method('GetYears', 
                   'double', 
                   [], 
                   is_const=True)
    ## nstime.h (module 'core'): bool ns3::Time::IsNegative() const [member function]
    cls.add_method('IsNegative', 
                   'bool', 
                   [], 
                   is_const=True)
    ## nstime.h (module 'core'): bool ns3::Time::IsPositive() const [member function]
    cls.add_method('IsPositive', 
                   'bool', 
                   [], 
                   is_const=True)
    ## nstime.h (module 'core'): bool ns3::Time::IsStrictlyNegative() const [member function]
    cls.add_method('IsStrictlyNegative', 
                   'bool', 
                   [], 
                   is_const=True)
    ## nstime.h (module 'core'): bool ns3::Time::IsStrictlyPositive() const [member function]
    cls.add_method('IsStrictlyPositive', 
                   'bool', 
                   [], 
                   is_const=True)
    ## nstime.h (module 'core'): bool ns3::Time::IsZero() const [member function]
    cls.add_method('IsZero', 
                   'bool', 
                   [], 
                   is_const=True)
    ## nstime.h (module 'core'): static ns3::Time ns3::Time::Max() [member function]
    cls.add_method('Max', 
                   'ns3::Time', 
                   [], 
                   is_static=True)
    ## nstime.h (module 'core'): static ns3::Time ns3::Time::Min() [member function]
    cls.add_method('Min', 
                   'ns3::Time', 
                   [], 
                   is_static=True)
    ## nstime.h (module 'core'): static void ns3::Time::SetResolution(ns3::Time::Unit resolution) [member function]
    cls.add_method('SetResolution', 
                   'void', 
                   [param('ns3::Time::Unit', 'resolution')], 
                   is_static=True)
    ## nstime.h (module 'core'): static bool ns3::Time::StaticInit() [member function]
    cls.add_method('StaticInit', 
                   'bool', 
                   [], 
                   is_static=True)
    ## nstime.h (module 'core'): ns3::int64x64_t ns3::Time::To(ns3::Time::Unit unit) const [member function]
    cls.add_method('To', 
                   'ns3::int64x64_t', 
                   [param('ns3::Time::Unit', 'unit')], 
                   is_const=True)
    ## nstime.h (module 'core'): double ns3::Time::ToDouble(ns3::Time::Unit unit) const [member function]
    cls.add_method('ToDouble', 
                   'double', 
                   [param('ns3::Time::Unit', 'unit')], 
                   is_const=True)
    ## nstime.h (module 'core'): int64_t ns3::Time::ToInteger(ns3::Time::Unit unit) const [member function]
    cls.add_method('ToInteger', 
                   'int64_t', 
                   [param('ns3::Time::Unit', 'unit')], 
                   is_const=True)
    return

def register_Ns3TraceSourceAccessor_methods(root_module, cls):
    ## trace-source-accessor.h (module 'core'): ns3::TraceSourceAccessor::TraceSourceAccessor(ns3::TraceSourceAccessor const & arg0) [copy constructor]
    cls.add_constructor([param('ns3::TraceSourceAccessor const &', 'arg0')])
    ## trace-source-accessor.h (module 'core'): ns3::TraceSourceAccessor::TraceSourceAccessor() [constructor]
    cls.add_constructor([])
    ## trace-source-accessor.h (module 'core'): bool ns3::TraceSourceAccessor::Connect(ns3::ObjectBase * obj, std::string context, ns3::CallbackBase const & cb) const [member function]
    cls.add_method('Connect', 
                   'bool', 
                   [param('ns3::ObjectBase *', 'obj', transfer_ownership=False), param('std::string', 'context'), param('ns3::CallbackBase const &', 'cb')], 
                   is_pure_virtual=True, is_const=True, is_virtual=True)
    ## trace-source-accessor.h (module 'core'): bool ns3::TraceSourceAccessor::ConnectWithoutContext(ns3::ObjectBase * obj, ns3::CallbackBase const & cb) const [member function]
    cls.add_method('ConnectWithoutContext', 
                   'bool', 
                   [param('ns3::ObjectBase *', 'obj', transfer_ownership=False), param('ns3::CallbackBase const &', 'cb')], 
                   is_pure_virtual=True, is_const=True, is_virtual=True)
    ## trace-source-accessor.h (module 'core'): bool ns3::TraceSourceAccessor::Disconnect(ns3::ObjectBase * obj, std::string context, ns3::CallbackBase const & cb) const [member function]
    cls.add_method('Disconnect', 
                   'bool', 
                   [param('ns3::ObjectBase *', 'obj', transfer_ownership=False), param('std::string', 'context'), param('ns3::CallbackBase const &', 'cb')], 
                   is_pure_virtual=True, is_const=True, is_virtual=True)
    ## trace-source-accessor.h (module 'core'): bool ns3::TraceSourceAccessor::DisconnectWithoutContext(ns3::ObjectBase * obj, ns3::CallbackBase const & cb) const [member function]
    cls.add_method('DisconnectWithoutContext', 
                   'bool', 
                   [param('ns3::ObjectBase *', 'obj', transfer_ownership=False), param('ns3::CallbackBase const &', 'cb')], 
                   is_pure_virtual=True, is_const=True, is_virtual=True)
    return

def register_Ns3AttributeAccessor_methods(root_module, cls):
    ## attribute.h (module 'core'): ns3::AttributeAccessor::AttributeAccessor(ns3::AttributeAccessor const & arg0) [copy constructor]
    cls.add_constructor([param('ns3::AttributeAccessor const &', 'arg0')])
    ## attribute.h (module 'core'): ns3::AttributeAccessor::AttributeAccessor() [constructor]
    cls.add_constructor([])
    ## attribute.h (module 'core'): bool ns3::AttributeAccessor::Get(ns3::ObjectBase const * object, ns3::AttributeValue & attribute) const [member function]
    cls.add_method('Get', 
                   'bool', 
                   [param('ns3::ObjectBase const *', 'object'), param('ns3::AttributeValue &', 'attribute')], 
                   is_pure_virtual=True, is_const=True, is_virtual=True)
    ## attribute.h (module 'core'): bool ns3::AttributeAccessor::HasGetter() const [member function]
    cls.add_method('HasGetter', 
                   'bool', 
                   [], 
                   is_pure_virtual=True, is_const=True, is_virtual=True)
    ## attribute.h (module 'core'): bool ns3::AttributeAccessor::HasSetter() const [member function]
    cls.add_method('HasSetter', 
                   'bool', 
                   [], 
                   is_pure_virtual=True, is_const=True, is_virtual=True)
    ## attribute.h (module 'core'): bool ns3::AttributeAccessor::Set(ns3::ObjectBase * object, ns3::AttributeValue const & value) const [member function]
    cls.add_method('Set', 
                   'bool', 
                   [param('ns3::ObjectBase *', 'object', transfer_ownership=False), param('ns3::AttributeValue const &', 'value')], 
                   is_pure_virtual=True, is_const=True, is_virtual=True)
    return

def register_Ns3AttributeChecker_methods(root_module, cls):
    ## attribute.h (module 'core'): ns3::AttributeChecker::AttributeChecker(ns3::AttributeChecker const & arg0) [copy constructor]
    cls.add_constructor([param('ns3::AttributeChecker const &', 'arg0')])
    ## attribute.h (module 'core'): ns3::AttributeChecker::AttributeChecker() [constructor]
    cls.add_constructor([])
    ## attribute.h (module 'core'): bool ns3::AttributeChecker::Check(ns3::AttributeValue const & value) const [member function]
    cls.add_method('Check', 
                   'bool', 
                   [param('ns3::AttributeValue const &', 'value')], 
                   is_pure_virtual=True, is_const=True, is_virtual=True)
    ## attribute.h (module 'core'): bool ns3::AttributeChecker::Copy(ns3::AttributeValue const & source, ns3::AttributeValue & destination) const [member function]
    cls.add_method('Copy', 
                   'bool', 
                   [param('ns3::AttributeValue const &', 'source'), param('ns3::AttributeValue &', 'destination')], 
                   is_pure_virtual=True, is_const=True, is_virtual=True)
    ## attribute.h (module 'core'): ns3::Ptr<ns3::AttributeValue> ns3::AttributeChecker::Create() const [member function]
    cls.add_method('Create', 
                   'ns3::Ptr< ns3::AttributeValue >', 
                   [], 
                   is_pure_virtual=True, is_const=True, is_virtual=True)
    ## attribute.h (module 'core'): ns3::Ptr<ns3::AttributeValue> ns3::AttributeChecker::CreateValidValue(ns3::AttributeValue const & value) const [member function]
    cls.add_method('CreateValidValue', 
                   'ns3::Ptr< ns3::AttributeValue >', 
                   [param('ns3::AttributeValue const &', 'value')], 
                   is_const=True)
    ## attribute.h (module 'core'): std::string ns3::AttributeChecker::GetUnderlyingTypeInformation() const [member function]
    cls.add_method('GetUnderlyingTypeInformation', 
                   'std::string', 
                   [], 
                   is_pure_virtual=True, is_const=True, is_virtual=True)
    ## attribute.h (module 'core'): std::string ns3::AttributeChecker::GetValueTypeName() const [member function]
    cls.add_method('GetValueTypeName', 
                   'std::string', 
                   [], 
                   is_pure_virtual=True, is_const=True, is_virtual=True)
    ## attribute.h (module 'core'): bool ns3::AttributeChecker::HasUnderlyingTypeInformation() const [member function]
    cls.add_method('HasUnderlyingTypeInformation', 
                   'bool', 
                   [], 
                   is_pure_virtual=True, is_const=True, is_virtual=True)
    return

def register_Ns3AttributeValue_methods(root_module, cls):
    ## attribute.h (module 'core'): ns3::AttributeValue::AttributeValue(ns3::AttributeValue const & arg0) [copy constructor]
    cls.add_constructor([param('ns3::AttributeValue const &', 'arg0')])
    ## attribute.h (module 'core'): ns3::AttributeValue::AttributeValue() [constructor]
    cls.add_constructor([])
    ## attribute.h (module 'core'): ns3::Ptr<ns3::AttributeValue> ns3::AttributeValue::Copy() const [member function]
    cls.add_method('Copy', 
                   'ns3::Ptr< ns3::AttributeValue >', 
                   [], 
                   is_pure_virtual=True, is_const=True, is_virtual=True)
    ## attribute.h (module 'core'): bool ns3::AttributeValue::DeserializeFromString(std::string value, ns3::Ptr<ns3::AttributeChecker const> checker) [member function]
    cls.add_method('DeserializeFromString', 
                   'bool', 
                   [param('std::string', 'value'), param('ns3::Ptr< ns3::AttributeChecker const >', 'checker')], 
                   is_pure_virtual=True, is_virtual=True)
    ## attribute.h (module 'core'): std::string ns3::AttributeValue::SerializeToString(ns3::Ptr<ns3::AttributeChecker const> checker) const [member function]
    cls.add_method('SerializeToString', 
                   'std::string', 
                   [param('ns3::Ptr< ns3::AttributeChecker const >', 'checker')], 
                   is_pure_virtual=True, is_const=True, is_virtual=True)
    return

def register_Ns3CallbackChecker_methods(root_module, cls):
    ## callback.h (module 'core'): ns3::CallbackChecker::CallbackChecker() [constructor]
    cls.add_constructor([])
    ## callback.h (module 'core'): ns3::CallbackChecker::CallbackChecker(ns3::CallbackChecker const & arg0) [copy constructor]
    cls.add_constructor([param('ns3::CallbackChecker const &', 'arg0')])
    return

def register_Ns3CallbackImplBase_methods(root_module, cls):
    ## callback.h (module 'core'): ns3::CallbackImplBase::CallbackImplBase() [constructor]
    cls.add_constructor([])
    ## callback.h (module 'core'): ns3::CallbackImplBase::CallbackImplBase(ns3::CallbackImplBase const & arg0) [copy constructor]
    cls.add_constructor([param('ns3::CallbackImplBase const &', 'arg0')])
    ## callback.h (module 'core'): std::string ns3::CallbackImplBase::GetTypeid() const [member function]
    cls.add_method('GetTypeid', 
                   'std::string', 
                   [], 
                   is_pure_virtual=True, is_const=True, is_virtual=True)
    ## callback.h (module 'core'): bool ns3::CallbackImplBase::IsEqual(ns3::Ptr<ns3::CallbackImplBase const> other) const [member function]
    cls.add_method('IsEqual', 
                   'bool', 
                   [param('ns3::Ptr< ns3::CallbackImplBase const >', 'other')], 
                   is_pure_virtual=True, is_const=True, is_virtual=True)
    ## callback.h (module 'core'): static std::string ns3::CallbackImplBase::Demangle(std::string const & mangled) [member function]
    cls.add_method('Demangle', 
                   'std::string', 
                   [param('std::string const &', 'mangled')], 
                   is_static=True, visibility='protected')
    return

def register_Ns3CallbackValue_methods(root_module, cls):
    ## callback.h (module 'core'): ns3::CallbackValue::CallbackValue(ns3::CallbackValue const & arg0) [copy constructor]
    cls.add_constructor([param('ns3::CallbackValue const &', 'arg0')])
    ## callback.h (module 'core'): ns3::CallbackValue::CallbackValue() [constructor]
    cls.add_constructor([])
    ## callback.h (module 'core'): ns3::CallbackValue::CallbackValue(ns3::CallbackBase const & base) [constructor]
    cls.add_constructor([param('ns3::CallbackBase const &', 'base')])
    ## callback.h (module 'core'): ns3::Ptr<ns3::AttributeValue> ns3::CallbackValue::Copy() const [member function]
    cls.add_method('Copy', 
                   'ns3::Ptr< ns3::AttributeValue >', 
                   [], 
                   is_const=True, is_virtual=True)
    ## callback.h (module 'core'): bool ns3::CallbackValue::DeserializeFromString(std::string value, ns3::Ptr<ns3::AttributeChecker const> checker) [member function]
    cls.add_method('DeserializeFromString', 
                   'bool', 
                   [param('std::string', 'value'), param('ns3::Ptr< ns3::AttributeChecker const >', 'checker')], 
                   is_virtual=True)
    ## callback.h (module 'core'): std::string ns3::CallbackValue::SerializeToString(ns3::Ptr<ns3::AttributeChecker const> checker) const [member function]
    cls.add_method('SerializeToString', 
                   'std::string', 
                   [param('ns3::Ptr< ns3::AttributeChecker const >', 'checker')], 
                   is_const=True, is_virtual=True)
    ## callback.h (module 'core'): void ns3::CallbackValue::Set(ns3::CallbackBase base) [member function]
    cls.add_method('Set', 
                   'void', 
                   [param('ns3::CallbackBase', 'base')])
    return

def register_Ns3Channel_methods(root_module, cls):
    ## channel.h (module 'network'): ns3::Channel::Channel(ns3::Channel const & arg0) [copy constructor]
    cls.add_constructor([param('ns3::Channel const &', 'arg0')])
    ## channel.h (module 'network'): ns3::Channel::Channel() [constructor]
    cls.add_constructor([])
    ## channel.h (module 'network'): ns3::Ptr<ns3::NetDevice> ns3::Channel::GetDevice(uint32_t i) const [member function]
    cls.add_method('GetDevice', 
                   'ns3::Ptr< ns3::NetDevice >', 
                   [param('uint32_t', 'i')], 
                   is_pure_virtual=True, is_const=True, is_virtual=True)
    ## channel.h (module 'network'): uint32_t ns3::Channel::GetId() const [member function]
    cls.add_method('GetId', 
                   'uint32_t', 
                   [], 
                   is_const=True)
    ## channel.h (module 'network'): uint32_t ns3::Channel::GetNDevices() const [member function]
    cls.add_method('GetNDevices', 
                   'uint32_t', 
                   [], 
                   is_pure_virtual=True, is_const=True, is_virtual=True)
    ## channel.h (module 'network'): static ns3::TypeId ns3::Channel::GetTypeId() [member function]
    cls.add_method('GetTypeId', 
                   'ns3::TypeId', 
                   [], 
                   is_static=True)
    return

def register_Ns3EmptyAttributeAccessor_methods(root_module, cls):
    ## attribute.h (module 'core'): ns3::EmptyAttributeAccessor::EmptyAttributeAccessor(ns3::EmptyAttributeAccessor const & arg0) [copy constructor]
    cls.add_constructor([param('ns3::EmptyAttributeAccessor const &', 'arg0')])
    ## attribute.h (module 'core'): ns3::EmptyAttributeAccessor::EmptyAttributeAccessor() [constructor]
    cls.add_constructor([])
    ## attribute.h (module 'core'): bool ns3::EmptyAttributeAccessor::Get(ns3::ObjectBase const * object, ns3::AttributeValue & attribute) const [member function]
    cls.add_method('Get', 
                   'bool', 
                   [param('ns3::ObjectBase const *', 'object'), param('ns3::AttributeValue &', 'attribute')], 
                   is_const=True, is_virtual=True)
    ## attribute.h (module 'core'): bool ns3::EmptyAttributeAccessor::HasGetter() const [member function]
    cls.add_method('HasGetter', 
                   'bool', 
                   [], 
                   is_const=True, is_virtual=True)
    ## attribute.h (module 'core'): bool ns3::EmptyAttributeAccessor::HasSetter() const [member function]
    cls.add_method('HasSetter', 
                   'bool', 
                   [], 
                   is_const=True, is_virtual=True)
    ## attribute.h (module 'core'): bool ns3::EmptyAttributeAccessor::Set(ns3::ObjectBase * object, ns3::AttributeValue const & value) const [member function]
    cls.add_method('Set', 
                   'bool', 
                   [param('ns3::ObjectBase *', 'object'), param('ns3::AttributeValue const &', 'value')], 
                   is_const=True, is_virtual=True)
    return

def register_Ns3EmptyAttributeChecker_methods(root_module, cls):
    ## attribute.h (module 'core'): ns3::EmptyAttributeChecker::EmptyAttributeChecker(ns3::EmptyAttributeChecker const & arg0) [copy constructor]
    cls.add_constructor([param('ns3::EmptyAttributeChecker const &', 'arg0')])
    ## attribute.h (module 'core'): ns3::EmptyAttributeChecker::EmptyAttributeChecker() [constructor]
    cls.add_constructor([])
    ## attribute.h (module 'core'): bool ns3::EmptyAttributeChecker::Check(ns3::AttributeValue const & value) const [member function]
    cls.add_method('Check', 
                   'bool', 
                   [param('ns3::AttributeValue const &', 'value')], 
                   is_const=True, is_virtual=True)
    ## attribute.h (module 'core'): bool ns3::EmptyAttributeChecker::Copy(ns3::AttributeValue const & source, ns3::AttributeValue & destination) const [member function]
    cls.add_method('Copy', 
                   'bool', 
                   [param('ns3::AttributeValue const &', 'source'), param('ns3::AttributeValue &', 'destination')], 
                   is_const=True, is_virtual=True)
    ## attribute.h (module 'core'): ns3::Ptr<ns3::AttributeValue> ns3::EmptyAttributeChecker::Create() const [member function]
    cls.add_method('Create', 
                   'ns3::Ptr< ns3::AttributeValue >', 
                   [], 
                   is_const=True, is_virtual=True)
    ## attribute.h (module 'core'): std::string ns3::EmptyAttributeChecker::GetUnderlyingTypeInformation() const [member function]
    cls.add_method('GetUnderlyingTypeInformation', 
                   'std::string', 
                   [], 
                   is_const=True, is_virtual=True)
    ## attribute.h (module 'core'): std::string ns3::EmptyAttributeChecker::GetValueTypeName() const [member function]
    cls.add_method('GetValueTypeName', 
                   'std::string', 
                   [], 
                   is_const=True, is_virtual=True)
    ## attribute.h (module 'core'): bool ns3::EmptyAttributeChecker::HasUnderlyingTypeInformation() const [member function]
    cls.add_method('HasUnderlyingTypeInformation', 
                   'bool', 
                   [], 
                   is_const=True, is_virtual=True)
    return

def register_Ns3EmptyAttributeValue_methods(root_module, cls):
    ## attribute.h (module 'core'): ns3::EmptyAttributeValue::EmptyAttributeValue(ns3::EmptyAttributeValue const & arg0) [copy constructor]
    cls.add_constructor([param('ns3::EmptyAttributeValue const &', 'arg0')])
    ## attribute.h (module 'core'): ns3::EmptyAttributeValue::EmptyAttributeValue() [constructor]
    cls.add_constructor([])
    ## attribute.h (module 'core'): ns3::Ptr<ns3::AttributeValue> ns3::EmptyAttributeValue::Copy() const [member function]
    cls.add_method('Copy', 
                   'ns3::Ptr< ns3::AttributeValue >', 
                   [], 
                   is_const=True, visibility='private', is_virtual=True)
    ## attribute.h (module 'core'): bool ns3::EmptyAttributeValue::DeserializeFromString(std::string value, ns3::Ptr<ns3::AttributeChecker const> checker) [member function]
    cls.add_method('DeserializeFromString', 
                   'bool', 
                   [param('std::string', 'value'), param('ns3::Ptr< ns3::AttributeChecker const >', 'checker')], 
                   visibility='private', is_virtual=True)
    ## attribute.h (module 'core'): std::string ns3::EmptyAttributeValue::SerializeToString(ns3::Ptr<ns3::AttributeChecker const> checker) const [member function]
    cls.add_method('SerializeToString', 
                   'std::string', 
                   [param('ns3::Ptr< ns3::AttributeChecker const >', 'checker')], 
                   is_const=True, visibility='private', is_virtual=True)
    return

def register_Ns3Ipv4AddressChecker_methods(root_module, cls):
    ## ipv4-address.h (module 'network'): ns3::Ipv4AddressChecker::Ipv4AddressChecker() [constructor]
    cls.add_constructor([])
    ## ipv4-address.h (module 'network'): ns3::Ipv4AddressChecker::Ipv4AddressChecker(ns3::Ipv4AddressChecker const & arg0) [copy constructor]
    cls.add_constructor([param('ns3::Ipv4AddressChecker const &', 'arg0')])
    return

def register_Ns3Ipv4AddressValue_methods(root_module, cls):
    ## ipv4-address.h (module 'network'): ns3::Ipv4AddressValue::Ipv4AddressValue() [constructor]
    cls.add_constructor([])
    ## ipv4-address.h (module 'network'): ns3::Ipv4AddressValue::Ipv4AddressValue(ns3::Ipv4AddressValue const & arg0) [copy constructor]
    cls.add_constructor([param('ns3::Ipv4AddressValue const &', 'arg0')])
    ## ipv4-address.h (module 'network'): ns3::Ipv4AddressValue::Ipv4AddressValue(ns3::Ipv4Address const & value) [constructor]
    cls.add_constructor([param('ns3::Ipv4Address const &', 'value')])
    ## ipv4-address.h (module 'network'): ns3::Ptr<ns3::AttributeValue> ns3::Ipv4AddressValue::Copy() const [member function]
    cls.add_method('Copy', 
                   'ns3::Ptr< ns3::AttributeValue >', 
                   [], 
                   is_const=True, is_virtual=True)
    ## ipv4-address.h (module 'network'): bool ns3::Ipv4AddressValue::DeserializeFromString(std::string value, ns3::Ptr<ns3::AttributeChecker const> checker) [member function]
    cls.add_method('DeserializeFromString', 
                   'bool', 
                   [param('std::string', 'value'), param('ns3::Ptr< ns3::AttributeChecker const >', 'checker')], 
                   is_virtual=True)
    ## ipv4-address.h (module 'network'): ns3::Ipv4Address ns3::Ipv4AddressValue::Get() const [member function]
    cls.add_method('Get', 
                   'ns3::Ipv4Address', 
                   [], 
                   is_const=True)
    ## ipv4-address.h (module 'network'): std::string ns3::Ipv4AddressValue::SerializeToString(ns3::Ptr<ns3::AttributeChecker const> checker) const [member function]
    cls.add_method('SerializeToString', 
                   'std::string', 
                   [param('ns3::Ptr< ns3::AttributeChecker const >', 'checker')], 
                   is_const=True, is_virtual=True)
    ## ipv4-address.h (module 'network'): void ns3::Ipv4AddressValue::Set(ns3::Ipv4Address const & value) [member function]
    cls.add_method('Set', 
                   'void', 
                   [param('ns3::Ipv4Address const &', 'value')])
    return

def register_Ns3Ipv4MaskChecker_methods(root_module, cls):
    ## ipv4-address.h (module 'network'): ns3::Ipv4MaskChecker::Ipv4MaskChecker() [constructor]
    cls.add_constructor([])
    ## ipv4-address.h (module 'network'): ns3::Ipv4MaskChecker::Ipv4MaskChecker(ns3::Ipv4MaskChecker const & arg0) [copy constructor]
    cls.add_constructor([param('ns3::Ipv4MaskChecker const &', 'arg0')])
    return

def register_Ns3Ipv4MaskValue_methods(root_module, cls):
    ## ipv4-address.h (module 'network'): ns3::Ipv4MaskValue::Ipv4MaskValue() [constructor]
    cls.add_constructor([])
    ## ipv4-address.h (module 'network'): ns3::Ipv4MaskValue::Ipv4MaskValue(ns3::Ipv4MaskValue const & arg0) [copy constructor]
    cls.add_constructor([param('ns3::Ipv4MaskValue const &', 'arg0')])
    ## ipv4-address.h (module 'network'): ns3::Ipv4MaskValue::Ipv4MaskValue(ns3::Ipv4Mask const & value) [constructor]
    cls.add_constructor([param('ns3::Ipv4Mask const &', 'value')])
    ## ipv4-address.h (module 'network'): ns3::Ptr<ns3::AttributeValue> ns3::Ipv4MaskValue::Copy() const [member function]
    cls.add_method('Copy', 
                   'ns3::Ptr< ns3::AttributeValue >', 
                   [], 
                   is_const=True, is_virtual=True)
    ## ipv4-address.h (module 'network'): bool ns3::Ipv4MaskValue::DeserializeFromString(std::string value, ns3::Ptr<ns3::AttributeChecker const> checker) [member function]
    cls.add_method('DeserializeFromString', 
                   'bool', 
                   [param('std::string', 'value'), param('ns3::Ptr< ns3::AttributeChecker const >', 'checker')], 
                   is_virtual=True)
    ## ipv4-address.h (module 'network'): ns3::Ipv4Mask ns3::Ipv4MaskValue::Get() const [member function]
    cls.add_method('Get', 
                   'ns3::Ipv4Mask', 
                   [], 
                   is_const=True)
    ## ipv4-address.h (module 'network'): std::string ns3::Ipv4MaskValue::SerializeToString(ns3::Ptr<ns3::AttributeChecker const> checker) const [member function]
    cls.add_method('SerializeToString', 
                   'std::string', 
                   [param('ns3::Ptr< ns3::AttributeChecker const >', 'checker')], 
                   is_const=True, is_virtual=True)
    ## ipv4-address.h (module 'network'): void ns3::Ipv4MaskValue::Set(ns3::Ipv4Mask const & value) [member function]
    cls.add_method('Set', 
                   'void', 
                   [param('ns3::Ipv4Mask const &', 'value')])
    return

def register_Ns3Ipv6AddressChecker_methods(root_module, cls):
    ## ipv6-address.h (module 'network'): ns3::Ipv6AddressChecker::Ipv6AddressChecker() [constructor]
    cls.add_constructor([])
    ## ipv6-address.h (module 'network'): ns3::Ipv6AddressChecker::Ipv6AddressChecker(ns3::Ipv6AddressChecker const & arg0) [copy constructor]
    cls.add_constructor([param('ns3::Ipv6AddressChecker const &', 'arg0')])
    return

def register_Ns3Ipv6AddressValue_methods(root_module, cls):
    ## ipv6-address.h (module 'network'): ns3::Ipv6AddressValue::Ipv6AddressValue() [constructor]
    cls.add_constructor([])
    ## ipv6-address.h (module 'network'): ns3::Ipv6AddressValue::Ipv6AddressValue(ns3::Ipv6AddressValue const & arg0) [copy constructor]
    cls.add_constructor([param('ns3::Ipv6AddressValue const &', 'arg0')])
    ## ipv6-address.h (module 'network'): ns3::Ipv6AddressValue::Ipv6AddressValue(ns3::Ipv6Address const & value) [constructor]
    cls.add_constructor([param('ns3::Ipv6Address const &', 'value')])
    ## ipv6-address.h (module 'network'): ns3::Ptr<ns3::AttributeValue> ns3::Ipv6AddressValue::Copy() const [member function]
    cls.add_method('Copy', 
                   'ns3::Ptr< ns3::AttributeValue >', 
                   [], 
                   is_const=True, is_virtual=True)
    ## ipv6-address.h (module 'network'): bool ns3::Ipv6AddressValue::DeserializeFromString(std::string value, ns3::Ptr<ns3::AttributeChecker const> checker) [member function]
    cls.add_method('DeserializeFromString', 
                   'bool', 
                   [param('std::string', 'value'), param('ns3::Ptr< ns3::AttributeChecker const >', 'checker')], 
                   is_virtual=True)
    ## ipv6-address.h (module 'network'): ns3::Ipv6Address ns3::Ipv6AddressValue::Get() const [member function]
    cls.add_method('Get', 
                   'ns3::Ipv6Address', 
                   [], 
                   is_const=True)
    ## ipv6-address.h (module 'network'): std::string ns3::Ipv6AddressValue::SerializeToString(ns3::Ptr<ns3::AttributeChecker const> checker) const [member function]
    cls.add_method('SerializeToString', 
                   'std::string', 
                   [param('ns3::Ptr< ns3::AttributeChecker const >', 'checker')], 
                   is_const=True, is_virtual=True)
    ## ipv6-address.h (module 'network'): void ns3::Ipv6AddressValue::Set(ns3::Ipv6Address const & value) [member function]
    cls.add_method('Set', 
                   'void', 
                   [param('ns3::Ipv6Address const &', 'value')])
    return

def register_Ns3Ipv6PrefixChecker_methods(root_module, cls):
    ## ipv6-address.h (module 'network'): ns3::Ipv6PrefixChecker::Ipv6PrefixChecker() [constructor]
    cls.add_constructor([])
    ## ipv6-address.h (module 'network'): ns3::Ipv6PrefixChecker::Ipv6PrefixChecker(ns3::Ipv6PrefixChecker const & arg0) [copy constructor]
    cls.add_constructor([param('ns3::Ipv6PrefixChecker const &', 'arg0')])
    return

def register_Ns3Ipv6PrefixValue_methods(root_module, cls):
    ## ipv6-address.h (module 'network'): ns3::Ipv6PrefixValue::Ipv6PrefixValue() [constructor]
    cls.add_constructor([])
    ## ipv6-address.h (module 'network'): ns3::Ipv6PrefixValue::Ipv6PrefixValue(ns3::Ipv6PrefixValue const & arg0) [copy constructor]
    cls.add_constructor([param('ns3::Ipv6PrefixValue const &', 'arg0')])
    ## ipv6-address.h (module 'network'): ns3::Ipv6PrefixValue::Ipv6PrefixValue(ns3::Ipv6Prefix const & value) [constructor]
    cls.add_constructor([param('ns3::Ipv6Prefix const &', 'value')])
    ## ipv6-address.h (module 'network'): ns3::Ptr<ns3::AttributeValue> ns3::Ipv6PrefixValue::Copy() const [member function]
    cls.add_method('Copy', 
                   'ns3::Ptr< ns3::AttributeValue >', 
                   [], 
                   is_const=True, is_virtual=True)
    ## ipv6-address.h (module 'network'): bool ns3::Ipv6PrefixValue::DeserializeFromString(std::string value, ns3::Ptr<ns3::AttributeChecker const> checker) [member function]
    cls.add_method('DeserializeFromString', 
                   'bool', 
                   [param('std::string', 'value'), param('ns3::Ptr< ns3::AttributeChecker const >', 'checker')], 
                   is_virtual=True)
    ## ipv6-address.h (module 'network'): ns3::Ipv6Prefix ns3::Ipv6PrefixValue::Get() const [member function]
    cls.add_method('Get', 
                   'ns3::Ipv6Prefix', 
                   [], 
                   is_const=True)
    ## ipv6-address.h (module 'network'): std::string ns3::Ipv6PrefixValue::SerializeToString(ns3::Ptr<ns3::AttributeChecker const> checker) const [member function]
    cls.add_method('SerializeToString', 
                   'std::string', 
                   [param('ns3::Ptr< ns3::AttributeChecker const >', 'checker')], 
                   is_const=True, is_virtual=True)
    ## ipv6-address.h (module 'network'): void ns3::Ipv6PrefixValue::Set(ns3::Ipv6Prefix const & value) [member function]
    cls.add_method('Set', 
                   'void', 
                   [param('ns3::Ipv6Prefix const &', 'value')])
    return

def register_Ns3Mac48AddressChecker_methods(root_module, cls):
    ## mac48-address.h (module 'network'): ns3::Mac48AddressChecker::Mac48AddressChecker() [constructor]
    cls.add_constructor([])
    ## mac48-address.h (module 'network'): ns3::Mac48AddressChecker::Mac48AddressChecker(ns3::Mac48AddressChecker const & arg0) [copy constructor]
    cls.add_constructor([param('ns3::Mac48AddressChecker const &', 'arg0')])
    return

def register_Ns3Mac48AddressValue_methods(root_module, cls):
    ## mac48-address.h (module 'network'): ns3::Mac48AddressValue::Mac48AddressValue() [constructor]
    cls.add_constructor([])
    ## mac48-address.h (module 'network'): ns3::Mac48AddressValue::Mac48AddressValue(ns3::Mac48AddressValue const & arg0) [copy constructor]
    cls.add_constructor([param('ns3::Mac48AddressValue const &', 'arg0')])
    ## mac48-address.h (module 'network'): ns3::Mac48AddressValue::Mac48AddressValue(ns3::Mac48Address const & value) [constructor]
    cls.add_constructor([param('ns3::Mac48Address const &', 'value')])
    ## mac48-address.h (module 'network'): ns3::Ptr<ns3::AttributeValue> ns3::Mac48AddressValue::Copy() const [member function]
    cls.add_method('Copy', 
                   'ns3::Ptr< ns3::AttributeValue >', 
                   [], 
                   is_const=True, is_virtual=True)
    ## mac48-address.h (module 'network'): bool ns3::Mac48AddressValue::DeserializeFromString(std::string value, ns3::Ptr<ns3::AttributeChecker const> checker) [member function]
    cls.add_method('DeserializeFromString', 
                   'bool', 
                   [param('std::string', 'value'), param('ns3::Ptr< ns3::AttributeChecker const >', 'checker')], 
                   is_virtual=True)
    ## mac48-address.h (module 'network'): ns3::Mac48Address ns3::Mac48AddressValue::Get() const [member function]
    cls.add_method('Get', 
                   'ns3::Mac48Address', 
                   [], 
                   is_const=True)
    ## mac48-address.h (module 'network'): std::string ns3::Mac48AddressValue::SerializeToString(ns3::Ptr<ns3::AttributeChecker const> checker) const [member function]
    cls.add_method('SerializeToString', 
                   'std::string', 
                   [param('ns3::Ptr< ns3::AttributeChecker const >', 'checker')], 
                   is_const=True, is_virtual=True)
    ## mac48-address.h (module 'network'): void ns3::Mac48AddressValue::Set(ns3::Mac48Address const & value) [member function]
    cls.add_method('Set', 
                   'void', 
                   [param('ns3::Mac48Address const &', 'value')])
    return

def register_Ns3NetDevice_methods(root_module, cls):
    ## net-device.h (module 'network'): ns3::NetDevice::NetDevice() [constructor]
    cls.add_constructor([])
    ## net-device.h (module 'network'): ns3::NetDevice::NetDevice(ns3::NetDevice const & arg0) [copy constructor]
    cls.add_constructor([param('ns3::NetDevice const &', 'arg0')])
    ## net-device.h (module 'network'): void ns3::NetDevice::AddLinkChangeCallback(ns3::Callback<void, ns3::empty, ns3::empty, ns3::empty, ns3::empty, ns3::empty, ns3::empty, ns3::empty, ns3::empty, ns3::empty> callback) [member function]
    cls.add_method('AddLinkChangeCallback', 
                   'void', 
                   [param('ns3::Callback< void, ns3::empty, ns3::empty, ns3::empty, ns3::empty, ns3::empty, ns3::empty, ns3::empty, ns3::empty, ns3::empty >', 'callback')], 
                   is_pure_virtual=True, is_virtual=True)
    ## net-device.h (module 'network'): ns3::Address ns3::NetDevice::GetAddress() const [member function]
    cls.add_method('GetAddress', 
                   'ns3::Address', 
                   [], 
                   is_pure_virtual=True, is_const=True, is_virtual=True)
    ## net-device.h (module 'network'): ns3::Address ns3::NetDevice::GetBroadcast() const [member function]
    cls.add_method('GetBroadcast', 
                   'ns3::Address', 
                   [], 
                   is_pure_virtual=True, is_const=True, is_virtual=True)
    ## net-device.h (module 'network'): ns3::Ptr<ns3::Channel> ns3::NetDevice::GetChannel() const [member function]
    cls.add_method('GetChannel', 
                   'ns3::Ptr< ns3::Channel >', 
                   [], 
                   is_pure_virtual=True, is_const=True, is_virtual=True)
    ## net-device.h (module 'network'): uint32_t ns3::NetDevice::GetIfIndex() const [member function]
    cls.add_method('GetIfIndex', 
                   'uint32_t', 
                   [], 
                   is_pure_virtual=True, is_const=True, is_virtual=True)
    ## net-device.h (module 'network'): uint16_t ns3::NetDevice::GetMtu() const [member function]
    cls.add_method('GetMtu', 
                   'uint16_t', 
                   [], 
                   is_pure_virtual=True, is_const=True, is_virtual=True)
    ## net-device.h (module 'network'): ns3::Address ns3::NetDevice::GetMulticast(ns3::Ipv4Address multicastGroup) const [member function]
    cls.add_method('GetMulticast', 
                   'ns3::Address', 
                   [param('ns3::Ipv4Address', 'multicastGroup')], 
                   is_pure_virtual=True, is_const=True, is_virtual=True)
    ## net-device.h (module 'network'): ns3::Address ns3::NetDevice::GetMulticast(ns3::Ipv6Address addr) const [member function]
    cls.add_method('GetMulticast', 
                   'ns3::Address', 
                   [param('ns3::Ipv6Address', 'addr')], 
                   is_pure_virtual=True, is_const=True, is_virtual=True)
    ## net-device.h (module 'network'): ns3::Ptr<ns3::Node> ns3::NetDevice::GetNode() const [member function]
    cls.add_method('GetNode', 
                   'ns3::Ptr< ns3::Node >', 
                   [], 
                   is_pure_virtual=True, is_const=True, is_virtual=True)
    ## net-device.h (module 'network'): static ns3::TypeId ns3::NetDevice::GetTypeId() [member function]
    cls.add_method('GetTypeId', 
                   'ns3::TypeId', 
                   [], 
                   is_static=True)
    ## net-device.h (module 'network'): bool ns3::NetDevice::IsBridge() const [member function]
    cls.add_method('IsBridge', 
                   'bool', 
                   [], 
                   is_pure_virtual=True, is_const=True, is_virtual=True)
    ## net-device.h (module 'network'): bool ns3::NetDevice::IsBroadcast() const [member function]
    cls.add_method('IsBroadcast', 
                   'bool', 
                   [], 
                   is_pure_virtual=True, is_const=True, is_virtual=True)
    ## net-device.h (module 'network'): bool ns3::NetDevice::IsLinkUp() const [member function]
    cls.add_method('IsLinkUp', 
                   'bool', 
                   [], 
                   is_pure_virtual=True, is_const=True, is_virtual=True)
    ## net-device.h (module 'network'): bool ns3::NetDevice::IsMulticast() const [member function]
    cls.add_method('IsMulticast', 
                   'bool', 
                   [], 
                   is_pure_virtual=True, is_const=True, is_virtual=True)
    ## net-device.h (module 'network'): bool ns3::NetDevice::IsPointToPoint() const [member function]
    cls.add_method('IsPointToPoint', 
                   'bool', 
                   [], 
                   is_pure_virtual=True, is_const=True, is_virtual=True)
    ## net-device.h (module 'network'): bool ns3::NetDevice::NeedsArp() const [member function]
    cls.add_method('NeedsArp', 
                   'bool', 
                   [], 
                   is_pure_virtual=True, is_const=True, is_virtual=True)
    ## net-device.h (module 'network'): bool ns3::NetDevice::Send(ns3::Ptr<ns3::Packet> packet, ns3::Address const & dest, uint16_t protocolNumber) [member function]
    cls.add_method('Send', 
                   'bool', 
                   [param('ns3::Ptr< ns3::Packet >', 'packet'), param('ns3::Address const &', 'dest'), param('uint16_t', 'protocolNumber')], 
                   is_pure_virtual=True, is_virtual=True)
    ## net-device.h (module 'network'): bool ns3::NetDevice::SendFrom(ns3::Ptr<ns3::Packet> packet, ns3::Address const & source, ns3::Address const & dest, uint16_t protocolNumber) [member function]
    cls.add_method('SendFrom', 
                   'bool', 
                   [param('ns3::Ptr< ns3::Packet >', 'packet'), param('ns3::Address const &', 'source'), param('ns3::Address const &', 'dest'), param('uint16_t', 'protocolNumber')], 
                   is_pure_virtual=True, is_virtual=True)
    ## net-device.h (module 'network'): void ns3::NetDevice::SetAddress(ns3::Address address) [member function]
    cls.add_method('SetAddress', 
                   'void', 
                   [param('ns3::Address', 'address')], 
                   is_pure_virtual=True, is_virtual=True)
    ## net-device.h (module 'network'): void ns3::NetDevice::SetIfIndex(uint32_t const index) [member function]
    cls.add_method('SetIfIndex', 
                   'void', 
                   [param('uint32_t const', 'index')], 
                   is_pure_virtual=True, is_virtual=True)
    ## net-device.h (module 'network'): bool ns3::NetDevice::SetMtu(uint16_t const mtu) [member function]
    cls.add_method('SetMtu', 
                   'bool', 
                   [param('uint16_t const', 'mtu')], 
                   is_pure_virtual=True, is_virtual=True)
    ## net-device.h (module 'network'): void ns3::NetDevice::SetNode(ns3::Ptr<ns3::Node> node) [member function]
    cls.add_method('SetNode', 
                   'void', 
                   [param('ns3::Ptr< ns3::Node >', 'node')], 
                   is_pure_virtual=True, is_virtual=True)
    ## net-device.h (module 'network'): void ns3::NetDevice::SetPromiscReceiveCallback(ns3::Callback<bool, ns3::Ptr<ns3::NetDevice>, ns3::Ptr<ns3::Packet const>, unsigned short, ns3::Address const&, ns3::Address const&, ns3::NetDevice::PacketType, ns3::empty, ns3::empty, ns3::empty> cb) [member function]
    cls.add_method('SetPromiscReceiveCallback', 
                   'void', 
                   [param('ns3::Callback< bool, ns3::Ptr< ns3::NetDevice >, ns3::Ptr< ns3::Packet const >, unsigned short, ns3::Address const &, ns3::Address const &, ns3::NetDevice::PacketType, ns3::empty, ns3::empty, ns3::empty >', 'cb')], 
                   is_pure_virtual=True, is_virtual=True)
    ## net-device.h (module 'network'): void ns3::NetDevice::SetReceiveCallback(ns3::Callback<bool, ns3::Ptr<ns3::NetDevice>, ns3::Ptr<ns3::Packet const>, unsigned short, ns3::Address const&, ns3::empty, ns3::empty, ns3::empty, ns3::empty, ns3::empty> cb) [member function]
    cls.add_method('SetReceiveCallback', 
                   'void', 
                   [param('ns3::Callback< bool, ns3::Ptr< ns3::NetDevice >, ns3::Ptr< ns3::Packet const >, unsigned short, ns3::Address const &, ns3::empty, ns3::empty, ns3::empty, ns3::empty, ns3::empty >', 'cb')], 
                   is_pure_virtual=True, is_virtual=True)
    ## net-device.h (module 'network'): bool ns3::NetDevice::SupportsSendFrom() const [member function]
    cls.add_method('SupportsSendFrom', 
                   'bool', 
                   [], 
                   is_pure_virtual=True, is_const=True, is_virtual=True)
    return

def register_Ns3NetDeviceQueue_methods(root_module, cls):
    ## net-device.h (module 'network'): ns3::NetDeviceQueue::NetDeviceQueue(ns3::NetDeviceQueue const & arg0) [copy constructor]
    cls.add_constructor([param('ns3::NetDeviceQueue const &', 'arg0')])
    ## net-device.h (module 'network'): ns3::NetDeviceQueue::NetDeviceQueue() [constructor]
    cls.add_constructor([])
    ## net-device.h (module 'network'): ns3::Ptr<ns3::QueueLimits> ns3::NetDeviceQueue::GetQueueLimits() [member function]
    cls.add_method('GetQueueLimits', 
                   'ns3::Ptr< ns3::QueueLimits >', 
                   [])
    ## net-device.h (module 'network'): bool ns3::NetDeviceQueue::IsStopped() const [member function]
    cls.add_method('IsStopped', 
                   'bool', 
                   [], 
                   is_const=True)
    ## net-device.h (module 'network'): void ns3::NetDeviceQueue::NotifyQueuedBytes(uint32_t bytes) [member function]
    cls.add_method('NotifyQueuedBytes', 
                   'void', 
                   [param('uint32_t', 'bytes')])
    ## net-device.h (module 'network'): void ns3::NetDeviceQueue::NotifyTransmittedBytes(uint32_t bytes) [member function]
    cls.add_method('NotifyTransmittedBytes', 
                   'void', 
                   [param('uint32_t', 'bytes')])
    ## net-device.h (module 'network'): void ns3::NetDeviceQueue::ResetQueueLimits() [member function]
    cls.add_method('ResetQueueLimits', 
                   'void', 
                   [])
    ## net-device.h (module 'network'): void ns3::NetDeviceQueue::SetQueueLimits(ns3::Ptr<ns3::QueueLimits> ql) [member function]
    cls.add_method('SetQueueLimits', 
                   'void', 
                   [param('ns3::Ptr< ns3::QueueLimits >', 'ql')])
    ## net-device.h (module 'network'): void ns3::NetDeviceQueue::SetWakeCallback(ns3::Callback<void, ns3::empty, ns3::empty, ns3::empty, ns3::empty, ns3::empty, ns3::empty, ns3::empty, ns3::empty, ns3::empty> cb) [member function]
    cls.add_method('SetWakeCallback', 
                   'void', 
                   [param('ns3::Callback< void, ns3::empty, ns3::empty, ns3::empty, ns3::empty, ns3::empty, ns3::empty, ns3::empty, ns3::empty, ns3::empty >', 'cb')], 
                   is_virtual=True)
    ## net-device.h (module 'network'): void ns3::NetDeviceQueue::Start() [member function]
    cls.add_method('Start', 
                   'void', 
                   [], 
                   is_virtual=True)
    ## net-device.h (module 'network'): void ns3::NetDeviceQueue::Stop() [member function]
    cls.add_method('Stop', 
                   'void', 
                   [], 
                   is_virtual=True)
    ## net-device.h (module 'network'): void ns3::NetDeviceQueue::Wake() [member function]
    cls.add_method('Wake', 
                   'void', 
                   [], 
                   is_virtual=True)
    return

def register_Ns3NetDeviceQueueInterface_methods(root_module, cls):
    ## net-device.h (module 'network'): ns3::NetDeviceQueueInterface::NetDeviceQueueInterface(ns3::NetDeviceQueueInterface const & arg0) [copy constructor]
    cls.add_constructor([param('ns3::NetDeviceQueueInterface const &', 'arg0')])
    ## net-device.h (module 'network'): ns3::NetDeviceQueueInterface::NetDeviceQueueInterface() [constructor]
    cls.add_constructor([])
    ## net-device.h (module 'network'): void ns3::NetDeviceQueueInterface::CreateTxQueues() [member function]
    cls.add_method('CreateTxQueues', 
                   'void', 
                   [])
    ## net-device.h (module 'network'): uint8_t ns3::NetDeviceQueueInterface::GetNTxQueues() const [member function]
    cls.add_method('GetNTxQueues', 
                   'uint8_t', 
                   [], 
                   is_const=True)
    ## net-device.h (module 'network'): ns3::Callback<unsigned char, ns3::Ptr<ns3::QueueItem>, ns3::empty, ns3::empty, ns3::empty, ns3::empty, ns3::empty, ns3::empty, ns3::empty, ns3::empty> ns3::NetDeviceQueueInterface::GetSelectQueueCallback() const [member function]
    cls.add_method('GetSelectQueueCallback', 
                   'ns3::Callback< unsigned char, ns3::Ptr< ns3::QueueItem >, ns3::empty, ns3::empty, ns3::empty, ns3::empty, ns3::empty, ns3::empty, ns3::empty, ns3::empty >', 
                   [], 
                   is_const=True)
    ## net-device.h (module 'network'): ns3::Ptr<ns3::NetDeviceQueue> ns3::NetDeviceQueueInterface::GetTxQueue(uint8_t i) const [member function]
    cls.add_method('GetTxQueue', 
                   'ns3::Ptr< ns3::NetDeviceQueue >', 
                   [param('uint8_t', 'i')], 
                   is_const=True)
    ## net-device.h (module 'network'): static ns3::TypeId ns3::NetDeviceQueueInterface::GetTypeId() [member function]
    cls.add_method('GetTypeId', 
                   'ns3::TypeId', 
                   [], 
                   is_static=True)
    ## net-device.h (module 'network'): void ns3::NetDeviceQueueInterface::SetSelectQueueCallback(ns3::Callback<unsigned char, ns3::Ptr<ns3::QueueItem>, ns3::empty, ns3::empty, ns3::empty, ns3::empty, ns3::empty, ns3::empty, ns3::empty, ns3::empty> cb) [member function]
    cls.add_method('SetSelectQueueCallback', 
                   'void', 
                   [param('ns3::Callback< unsigned char, ns3::Ptr< ns3::QueueItem >, ns3::empty, ns3::empty, ns3::empty, ns3::empty, ns3::empty, ns3::empty, ns3::empty, ns3::empty >', 'cb')])
    ## net-device.h (module 'network'): void ns3::NetDeviceQueueInterface::SetTxQueuesN(uint8_t numTxQueues) [member function]
    cls.add_method('SetTxQueuesN', 
                   'void', 
                   [param('uint8_t', 'numTxQueues')])
    ## net-device.h (module 'network'): void ns3::NetDeviceQueueInterface::DoDispose() [member function]
    cls.add_method('DoDispose', 
                   'void', 
                   [], 
                   visibility='protected', is_virtual=True)
    return

def register_Ns3ObjectFactoryChecker_methods(root_module, cls):
    ## object-factory.h (module 'core'): ns3::ObjectFactoryChecker::ObjectFactoryChecker() [constructor]
    cls.add_constructor([])
    ## object-factory.h (module 'core'): ns3::ObjectFactoryChecker::ObjectFactoryChecker(ns3::ObjectFactoryChecker const & arg0) [copy constructor]
    cls.add_constructor([param('ns3::ObjectFactoryChecker const &', 'arg0')])
    return

def register_Ns3ObjectFactoryValue_methods(root_module, cls):
    ## object-factory.h (module 'core'): ns3::ObjectFactoryValue::ObjectFactoryValue() [constructor]
    cls.add_constructor([])
    ## object-factory.h (module 'core'): ns3::ObjectFactoryValue::ObjectFactoryValue(ns3::ObjectFactoryValue const & arg0) [copy constructor]
    cls.add_constructor([param('ns3::ObjectFactoryValue const &', 'arg0')])
    ## object-factory.h (module 'core'): ns3::ObjectFactoryValue::ObjectFactoryValue(ns3::ObjectFactory const & value) [constructor]
    cls.add_constructor([param('ns3::ObjectFactory const &', 'value')])
    ## object-factory.h (module 'core'): ns3::Ptr<ns3::AttributeValue> ns3::ObjectFactoryValue::Copy() const [member function]
    cls.add_method('Copy', 
                   'ns3::Ptr< ns3::AttributeValue >', 
                   [], 
                   is_const=True, is_virtual=True)
    ## object-factory.h (module 'core'): bool ns3::ObjectFactoryValue::DeserializeFromString(std::string value, ns3::Ptr<ns3::AttributeChecker const> checker) [member function]
    cls.add_method('DeserializeFromString', 
                   'bool', 
                   [param('std::string', 'value'), param('ns3::Ptr< ns3::AttributeChecker const >', 'checker')], 
                   is_virtual=True)
    ## object-factory.h (module 'core'): ns3::ObjectFactory ns3::ObjectFactoryValue::Get() const [member function]
    cls.add_method('Get', 
                   'ns3::ObjectFactory', 
                   [], 
                   is_const=True)
    ## object-factory.h (module 'core'): std::string ns3::ObjectFactoryValue::SerializeToString(ns3::Ptr<ns3::AttributeChecker const> checker) const [member function]
    cls.add_method('SerializeToString', 
                   'std::string', 
                   [param('ns3::Ptr< ns3::AttributeChecker const >', 'checker')], 
                   is_const=True, is_virtual=True)
    ## object-factory.h (module 'core'): void ns3::ObjectFactoryValue::Set(ns3::ObjectFactory const & value) [member function]
    cls.add_method('Set', 
                   'void', 
                   [param('ns3::ObjectFactory const &', 'value')])
    return

def register_Ns3QueueItem_methods(root_module, cls):
    cls.add_output_stream_operator()
    ## net-device.h (module 'network'): ns3::QueueItem::QueueItem(ns3::Ptr<ns3::Packet> p) [constructor]
    cls.add_constructor([param('ns3::Ptr< ns3::Packet >', 'p')])
    ## net-device.h (module 'network'): ns3::Ptr<ns3::Packet> ns3::QueueItem::GetPacket() const [member function]
    cls.add_method('GetPacket', 
                   'ns3::Ptr< ns3::Packet >', 
                   [], 
                   is_const=True)
    ## net-device.h (module 'network'): uint32_t ns3::QueueItem::GetPacketSize() const [member function]
    cls.add_method('GetPacketSize', 
                   'uint32_t', 
                   [], 
                   is_const=True, is_virtual=True)
    ## net-device.h (module 'network'): bool ns3::QueueItem::GetUint8Value(ns3::QueueItem::Uint8Values field, uint8_t & value) const [member function]
    cls.add_method('GetUint8Value', 
                   'bool', 
                   [param('ns3::QueueItem::Uint8Values', 'field'), param('uint8_t &', 'value')], 
                   is_const=True, is_virtual=True)
    ## net-device.h (module 'network'): void ns3::QueueItem::Print(std::ostream & os) const [member function]
    cls.add_method('Print', 
                   'void', 
                   [param('std::ostream &', 'os')], 
                   is_const=True, is_virtual=True)
    return

def register_Ns3TimeValue_methods(root_module, cls):
    ## nstime.h (module 'core'): ns3::TimeValue::TimeValue() [constructor]
    cls.add_constructor([])
    ## nstime.h (module 'core'): ns3::TimeValue::TimeValue(ns3::TimeValue const & arg0) [copy constructor]
    cls.add_constructor([param('ns3::TimeValue const &', 'arg0')])
    ## nstime.h (module 'core'): ns3::TimeValue::TimeValue(ns3::Time const & value) [constructor]
    cls.add_constructor([param('ns3::Time const &', 'value')])
    ## nstime.h (module 'core'): ns3::Ptr<ns3::AttributeValue> ns3::TimeValue::Copy() const [member function]
    cls.add_method('Copy', 
                   'ns3::Ptr< ns3::AttributeValue >', 
                   [], 
                   is_const=True, is_virtual=True)
    ## nstime.h (module 'core'): bool ns3::TimeValue::DeserializeFromString(std::string value, ns3::Ptr<ns3::AttributeChecker const> checker) [member function]
    cls.add_method('DeserializeFromString', 
                   'bool', 
                   [param('std::string', 'value'), param('ns3::Ptr< ns3::AttributeChecker const >', 'checker')], 
                   is_virtual=True)
    ## nstime.h (module 'core'): ns3::Time ns3::TimeValue::Get() const [member function]
    cls.add_method('Get', 
                   'ns3::Time', 
                   [], 
                   is_const=True)
    ## nstime.h (module 'core'): std::string ns3::TimeValue::SerializeToString(ns3::Ptr<ns3::AttributeChecker const> checker) const [member function]
    cls.add_method('SerializeToString', 
                   'std::string', 
                   [param('ns3::Ptr< ns3::AttributeChecker const >', 'checker')], 
                   is_const=True, is_virtual=True)
    ## nstime.h (module 'core'): void ns3::TimeValue::Set(ns3::Time const & value) [member function]
    cls.add_method('Set', 
                   'void', 
                   [param('ns3::Time const &', 'value')])
    return

def register_Ns3TypeIdChecker_methods(root_module, cls):
    ## type-id.h (module 'core'): ns3::TypeIdChecker::TypeIdChecker() [constructor]
    cls.add_constructor([])
    ## type-id.h (module 'core'): ns3::TypeIdChecker::TypeIdChecker(ns3::TypeIdChecker const & arg0) [copy constructor]
    cls.add_constructor([param('ns3::TypeIdChecker const &', 'arg0')])
    return

def register_Ns3TypeIdValue_methods(root_module, cls):
    ## type-id.h (module 'core'): ns3::TypeIdValue::TypeIdValue() [constructor]
    cls.add_constructor([])
    ## type-id.h (module 'core'): ns3::TypeIdValue::TypeIdValue(ns3::TypeIdValue const & arg0) [copy constructor]
    cls.add_constructor([param('ns3::TypeIdValue const &', 'arg0')])
    ## type-id.h (module 'core'): ns3::TypeIdValue::TypeIdValue(ns3::TypeId const & value) [constructor]
    cls.add_constructor([param('ns3::TypeId const &', 'value')])
    ## type-id.h (module 'core'): ns3::Ptr<ns3::AttributeValue> ns3::TypeIdValue::Copy() const [member function]
    cls.add_method('Copy', 
                   'ns3::Ptr< ns3::AttributeValue >', 
                   [], 
                   is_const=True, is_virtual=True)
    ## type-id.h (module 'core'): bool ns3::TypeIdValue::DeserializeFromString(std::string value, ns3::Ptr<ns3::AttributeChecker const> checker) [member function]
    cls.add_method('DeserializeFromString', 
                   'bool', 
                   [param('std::string', 'value'), param('ns3::Ptr< ns3::AttributeChecker const >', 'checker')], 
                   is_virtual=True)
    ## type-id.h (module 'core'): ns3::TypeId ns3::TypeIdValue::Get() const [member function]
    cls.add_method('Get', 
                   'ns3::TypeId', 
                   [], 
                   is_const=True)
    ## type-id.h (module 'core'): std::string ns3::TypeIdValue::SerializeToString(ns3::Ptr<ns3::AttributeChecker const> checker) const [member function]
    cls.add_method('SerializeToString', 
                   'std::string', 
                   [param('ns3::Ptr< ns3::AttributeChecker const >', 'checker')], 
                   is_const=True, is_virtual=True)
    ## type-id.h (module 'core'): void ns3::TypeIdValue::Set(ns3::TypeId const & value) [member function]
    cls.add_method('Set', 
                   'void', 
                   [param('ns3::TypeId const &', 'value')])
    return

def register_Ns3AddressChecker_methods(root_module, cls):
    ## address.h (module 'network'): ns3::AddressChecker::AddressChecker() [constructor]
    cls.add_constructor([])
    ## address.h (module 'network'): ns3::AddressChecker::AddressChecker(ns3::AddressChecker const & arg0) [copy constructor]
    cls.add_constructor([param('ns3::AddressChecker const &', 'arg0')])
    return

def register_Ns3AddressValue_methods(root_module, cls):
    ## address.h (module 'network'): ns3::AddressValue::AddressValue() [constructor]
    cls.add_constructor([])
    ## address.h (module 'network'): ns3::AddressValue::AddressValue(ns3::AddressValue const & arg0) [copy constructor]
    cls.add_constructor([param('ns3::AddressValue const &', 'arg0')])
    ## address.h (module 'network'): ns3::AddressValue::AddressValue(ns3::Address const & value) [constructor]
    cls.add_constructor([param('ns3::Address const &', 'value')])
    ## address.h (module 'network'): ns3::Ptr<ns3::AttributeValue> ns3::AddressValue::Copy() const [member function]
    cls.add_method('Copy', 
                   'ns3::Ptr< ns3::AttributeValue >', 
                   [], 
                   is_const=True, is_virtual=True)
    ## address.h (module 'network'): bool ns3::AddressValue::DeserializeFromString(std::string value, ns3::Ptr<ns3::AttributeChecker const> checker) [member function]
    cls.add_method('DeserializeFromString', 
                   'bool', 
                   [param('std::string', 'value'), param('ns3::Ptr< ns3::AttributeChecker const >', 'checker')], 
                   is_virtual=True)
    ## address.h (module 'network'): ns3::Address ns3::AddressValue::Get() const [member function]
    cls.add_method('Get', 
                   'ns3::Address', 
                   [], 
                   is_const=True)
    ## address.h (module 'network'): std::string ns3::AddressValue::SerializeToString(ns3::Ptr<ns3::AttributeChecker const> checker) const [member function]
    cls.add_method('SerializeToString', 
                   'std::string', 
                   [param('ns3::Ptr< ns3::AttributeChecker const >', 'checker')], 
                   is_const=True, is_virtual=True)
    ## address.h (module 'network'): void ns3::AddressValue::Set(ns3::Address const & value) [member function]
    cls.add_method('Set', 
                   'void', 
                   [param('ns3::Address const &', 'value')])
    return

def register_Ns3BridgeChannel_methods(root_module, cls):
    ## bridge-channel.h (module 'bridge'): static ns3::TypeId ns3::BridgeChannel::GetTypeId() [member function]
    cls.add_method('GetTypeId', 
                   'ns3::TypeId', 
                   [], 
                   is_static=True)
    ## bridge-channel.h (module 'bridge'): ns3::BridgeChannel::BridgeChannel() [constructor]
    cls.add_constructor([])
    ## bridge-channel.h (module 'bridge'): void ns3::BridgeChannel::AddChannel(ns3::Ptr<ns3::Channel> bridgedChannel) [member function]
    cls.add_method('AddChannel', 
                   'void', 
                   [param('ns3::Ptr< ns3::Channel >', 'bridgedChannel')])
    ## bridge-channel.h (module 'bridge'): uint32_t ns3::BridgeChannel::GetNDevices() const [member function]
    cls.add_method('GetNDevices', 
                   'uint32_t', 
                   [], 
                   is_const=True, is_virtual=True)
    ## bridge-channel.h (module 'bridge'): ns3::Ptr<ns3::NetDevice> ns3::BridgeChannel::GetDevice(uint32_t i) const [member function]
    cls.add_method('GetDevice', 
                   'ns3::Ptr< ns3::NetDevice >', 
                   [param('uint32_t', 'i')], 
                   is_const=True, is_virtual=True)
    return

def register_Ns3BridgeNetDevice_methods(root_module, cls):
    ## bridge-net-device.h (module 'bridge'): ns3::BridgeNetDevice::BridgeNetDevice() [constructor]
    cls.add_constructor([])
    ## bridge-net-device.h (module 'bridge'): void ns3::BridgeNetDevice::AddBridgePort(ns3::Ptr<ns3::NetDevice> bridgePort) [member function]
    cls.add_method('AddBridgePort', 
                   'void', 
                   [param('ns3::Ptr< ns3::NetDevice >', 'bridgePort')])
    ## bridge-net-device.h (module 'bridge'): void ns3::BridgeNetDevice::AddLinkChangeCallback(ns3::Callback<void, ns3::empty, ns3::empty, ns3::empty, ns3::empty, ns3::empty, ns3::empty, ns3::empty, ns3::empty, ns3::empty> callback) [member function]
    cls.add_method('AddLinkChangeCallback', 
                   'void', 
                   [param('ns3::Callback< void, ns3::empty, ns3::empty, ns3::empty, ns3::empty, ns3::empty, ns3::empty, ns3::empty, ns3::empty, ns3::empty >', 'callback')], 
                   is_virtual=True)
    ## bridge-net-device.h (module 'bridge'): ns3::Address ns3::BridgeNetDevice::GetAddress() const [member function]
    cls.add_method('GetAddress', 
                   'ns3::Address', 
                   [], 
                   is_const=True, is_virtual=True)
    ## bridge-net-device.h (module 'bridge'): ns3::Ptr<ns3::NetDevice> ns3::BridgeNetDevice::GetBridgePort(uint32_t n) const [member function]
    cls.add_method('GetBridgePort', 
                   'ns3::Ptr< ns3::NetDevice >', 
                   [param('uint32_t', 'n')], 
                   is_const=True)
    ## bridge-net-device.h (module 'bridge'): ns3::Address ns3::BridgeNetDevice::GetBroadcast() const [member function]
    cls.add_method('GetBroadcast', 
                   'ns3::Address', 
                   [], 
                   is_const=True, is_virtual=True)
    ## bridge-net-device.h (module 'bridge'): ns3::Ptr<ns3::Channel> ns3::BridgeNetDevice::GetChannel() const [member function]
    cls.add_method('GetChannel', 
                   'ns3::Ptr< ns3::Channel >', 
                   [], 
                   is_const=True, is_virtual=True)
    ## bridge-net-device.h (module 'bridge'): uint32_t ns3::BridgeNetDevice::GetIfIndex() const [member function]
    cls.add_method('GetIfIndex', 
                   'uint32_t', 
                   [], 
                   is_const=True, is_virtual=True)
    ## bridge-net-device.h (module 'bridge'): uint16_t ns3::BridgeNetDevice::GetMtu() const [member function]
    cls.add_method('GetMtu', 
                   'uint16_t', 
                   [], 
                   is_const=True, is_virtual=True)
    ## bridge-net-device.h (module 'bridge'): ns3::Address ns3::BridgeNetDevice::GetMulticast(ns3::Ipv4Address multicastGroup) const [member function]
    cls.add_method('GetMulticast', 
                   'ns3::Address', 
                   [param('ns3::Ipv4Address', 'multicastGroup')], 
                   is_const=True, is_virtual=True)
    ## bridge-net-device.h (module 'bridge'): ns3::Address ns3::BridgeNetDevice::GetMulticast(ns3::Ipv6Address addr) const [member function]
    cls.add_method('GetMulticast', 
                   'ns3::Address', 
                   [param('ns3::Ipv6Address', 'addr')], 
                   is_const=True, is_virtual=True)
    ## bridge-net-device.h (module 'bridge'): uint32_t ns3::BridgeNetDevice::GetNBridgePorts() const [member function]
    cls.add_method('GetNBridgePorts', 
                   'uint32_t', 
                   [], 
                   is_const=True)
    ## bridge-net-device.h (module 'bridge'): ns3::Ptr<ns3::Node> ns3::BridgeNetDevice::GetNode() const [member function]
    cls.add_method('GetNode', 
                   'ns3::Ptr< ns3::Node >', 
                   [], 
                   is_const=True, is_virtual=True)
    ## bridge-net-device.h (module 'bridge'): static ns3::TypeId ns3::BridgeNetDevice::GetTypeId() [member function]
    cls.add_method('GetTypeId', 
                   'ns3::TypeId', 
                   [], 
                   is_static=True)
    ## bridge-net-device.h (module 'bridge'): bool ns3::BridgeNetDevice::IsBridge() const [member function]
    cls.add_method('IsBridge', 
                   'bool', 
                   [], 
                   is_const=True, is_virtual=True)
    ## bridge-net-device.h (module 'bridge'): bool ns3::BridgeNetDevice::IsBroadcast() const [member function]
    cls.add_method('IsBroadcast', 
                   'bool', 
                   [], 
                   is_const=True, is_virtual=True)
    ## bridge-net-device.h (module 'bridge'): bool ns3::BridgeNetDevice::IsLinkUp() const [member function]
    cls.add_method('IsLinkUp', 
                   'bool', 
                   [], 
                   is_const=True, is_virtual=True)
    ## bridge-net-device.h (module 'bridge'): bool ns3::BridgeNetDevice::IsMulticast() const [member function]
    cls.add_method('IsMulticast', 
                   'bool', 
                   [], 
                   is_const=True, is_virtual=True)
    ## bridge-net-device.h (module 'bridge'): bool ns3::BridgeNetDevice::IsPointToPoint() const [member function]
    cls.add_method('IsPointToPoint', 
                   'bool', 
                   [], 
                   is_const=True, is_virtual=True)
    ## bridge-net-device.h (module 'bridge'): bool ns3::BridgeNetDevice::NeedsArp() const [member function]
    cls.add_method('NeedsArp', 
                   'bool', 
                   [], 
                   is_const=True, is_virtual=True)
    ## bridge-net-device.h (module 'bridge'): bool ns3::BridgeNetDevice::Send(ns3::Ptr<ns3::Packet> packet, ns3::Address const & dest, uint16_t protocolNumber) [member function]
    cls.add_method('Send', 
                   'bool', 
                   [param('ns3::Ptr< ns3::Packet >', 'packet'), param('ns3::Address const &', 'dest'), param('uint16_t', 'protocolNumber')], 
                   is_virtual=True)
    ## bridge-net-device.h (module 'bridge'): bool ns3::BridgeNetDevice::SendFrom(ns3::Ptr<ns3::Packet> packet, ns3::Address const & source, ns3::Address const & dest, uint16_t protocolNumber) [member function]
    cls.add_method('SendFrom', 
                   'bool', 
                   [param('ns3::Ptr< ns3::Packet >', 'packet'), param('ns3::Address const &', 'source'), param('ns3::Address const &', 'dest'), param('uint16_t', 'protocolNumber')], 
                   is_virtual=True)
    ## bridge-net-device.h (module 'bridge'): void ns3::BridgeNetDevice::SetAddress(ns3::Address address) [member function]
    cls.add_method('SetAddress', 
                   'void', 
                   [param('ns3::Address', 'address')], 
                   is_virtual=True)
    ## bridge-net-device.h (module 'bridge'): void ns3::BridgeNetDevice::SetIfIndex(uint32_t const index) [member function]
    cls.add_method('SetIfIndex', 
                   'void', 
                   [param('uint32_t const', 'index')], 
                   is_virtual=True)
    ## bridge-net-device.h (module 'bridge'): bool ns3::BridgeNetDevice::SetMtu(uint16_t const mtu) [member function]
    cls.add_method('SetMtu', 
                   'bool', 
                   [param('uint16_t const', 'mtu')], 
                   is_virtual=True)
    ## bridge-net-device.h (module 'bridge'): void ns3::BridgeNetDevice::SetNode(ns3::Ptr<ns3::Node> node) [member function]
    cls.add_method('SetNode', 
                   'void', 
                   [param('ns3::Ptr< ns3::Node >', 'node')], 
                   is_virtual=True)
    ## bridge-net-device.h (module 'bridge'): void ns3::BridgeNetDevice::SetPromiscReceiveCallback(ns3::Callback<bool, ns3::Ptr<ns3::NetDevice>, ns3::Ptr<ns3::Packet const>, unsigned short, ns3::Address const&, ns3::Address const&, ns3::NetDevice::PacketType, ns3::empty, ns3::empty, ns3::empty> cb) [member function]
    cls.add_method('SetPromiscReceiveCallback', 
                   'void', 
                   [param('ns3::Callback< bool, ns3::Ptr< ns3::NetDevice >, ns3::Ptr< ns3::Packet const >, unsigned short, ns3::Address const &, ns3::Address const &, ns3::NetDevice::PacketType, ns3::empty, ns3::empty, ns3::empty >', 'cb')], 
                   is_virtual=True)
    ## bridge-net-device.h (module 'bridge'): void ns3::BridgeNetDevice::SetReceiveCallback(ns3::Callback<bool, ns3::Ptr<ns3::NetDevice>, ns3::Ptr<ns3::Packet const>, unsigned short, ns3::Address const&, ns3::empty, ns3::empty, ns3::empty, ns3::empty, ns3::empty> cb) [member function]
    cls.add_method('SetReceiveCallback', 
                   'void', 
                   [param('ns3::Callback< bool, ns3::Ptr< ns3::NetDevice >, ns3::Ptr< ns3::Packet const >, unsigned short, ns3::Address const &, ns3::empty, ns3::empty, ns3::empty, ns3::empty, ns3::empty >', 'cb')], 
                   is_virtual=True)
    ## bridge-net-device.h (module 'bridge'): bool ns3::BridgeNetDevice::SupportsSendFrom() const [member function]
    cls.add_method('SupportsSendFrom', 
                   'bool', 
                   [], 
                   is_const=True, is_virtual=True)
    ## bridge-net-device.h (module 'bridge'): void ns3::BridgeNetDevice::DoDispose() [member function]
    cls.add_method('DoDispose', 
                   'void', 
                   [], 
                   visibility='protected', is_virtual=True)
    ## bridge-net-device.h (module 'bridge'): void ns3::BridgeNetDevice::ForwardBroadcast(ns3::Ptr<ns3::NetDevice> incomingPort, ns3::Ptr<const ns3::Packet> packet, uint16_t protocol, ns3::Mac48Address src, ns3::Mac48Address dst) [member function]
    cls.add_method('ForwardBroadcast', 
                   'void', 
                   [param('ns3::Ptr< ns3::NetDevice >', 'incomingPort'), param('ns3::Ptr< ns3::Packet const >', 'packet'), param('uint16_t', 'protocol'), param('ns3::Mac48Address', 'src'), param('ns3::Mac48Address', 'dst')], 
                   visibility='protected')
    ## bridge-net-device.h (module 'bridge'): void ns3::BridgeNetDevice::ForwardUnicast(ns3::Ptr<ns3::NetDevice> incomingPort, ns3::Ptr<const ns3::Packet> packet, uint16_t protocol, ns3::Mac48Address src, ns3::Mac48Address dst) [member function]
    cls.add_method('ForwardUnicast', 
                   'void', 
                   [param('ns3::Ptr< ns3::NetDevice >', 'incomingPort'), param('ns3::Ptr< ns3::Packet const >', 'packet'), param('uint16_t', 'protocol'), param('ns3::Mac48Address', 'src'), param('ns3::Mac48Address', 'dst')], 
                   visibility='protected')
    ## bridge-net-device.h (module 'bridge'): ns3::Ptr<ns3::NetDevice> ns3::BridgeNetDevice::GetLearnedState(ns3::Mac48Address source) [member function]
    cls.add_method('GetLearnedState', 
                   'ns3::Ptr< ns3::NetDevice >', 
                   [param('ns3::Mac48Address', 'source')], 
                   visibility='protected')
    ## bridge-net-device.h (module 'bridge'): void ns3::BridgeNetDevice::Learn(ns3::Mac48Address source, ns3::Ptr<ns3::NetDevice> port) [member function]
    cls.add_method('Learn', 
                   'void', 
                   [param('ns3::Mac48Address', 'source'), param('ns3::Ptr< ns3::NetDevice >', 'port')], 
                   visibility='protected')
    ## bridge-net-device.h (module 'bridge'): void ns3::BridgeNetDevice::ReceiveFromDevice(ns3::Ptr<ns3::NetDevice> device, ns3::Ptr<const ns3::Packet> packet, uint16_t protocol, ns3::Address const & source, ns3::Address const & destination, ns3::NetDevice::PacketType packetType) [member function]
    cls.add_method('ReceiveFromDevice', 
                   'void', 
                   [param('ns3::Ptr< ns3::NetDevice >', 'device'), param('ns3::Ptr< ns3::Packet const >', 'packet'), param('uint16_t', 'protocol'), param('ns3::Address const &', 'source'), param('ns3::Address const &', 'destination'), param('ns3::NetDevice::PacketType', 'packetType')], 
                   visibility='protected')
    return

def register_Ns3HashImplementation_methods(root_module, cls):
    ## hash-function.h (module 'core'): ns3::Hash::Implementation::Implementation(ns3::Hash::Implementation const & arg0) [copy constructor]
    cls.add_constructor([param('ns3::Hash::Implementation const &', 'arg0')])
    ## hash-function.h (module 'core'): ns3::Hash::Implementation::Implementation() [constructor]
    cls.add_constructor([])
    ## hash-function.h (module 'core'): uint32_t ns3::Hash::Implementation::GetHash32(char const * buffer, size_t const size) [member function]
    cls.add_method('GetHash32', 
                   'uint32_t', 
                   [param('char const *', 'buffer'), param('size_t const', 'size')], 
                   is_pure_virtual=True, is_virtual=True)
    ## hash-function.h (module 'core'): uint64_t ns3::Hash::Implementation::GetHash64(char const * buffer, size_t const size) [member function]
    cls.add_method('GetHash64', 
                   'uint64_t', 
                   [param('char const *', 'buffer'), param('size_t const', 'size')], 
                   is_virtual=True)
    ## hash-function.h (module 'core'): void ns3::Hash::Implementation::clear() [member function]
    cls.add_method('clear', 
                   'void', 
                   [], 
                   is_pure_virtual=True, is_virtual=True)
    return

def register_Ns3HashFunctionFnv1a_methods(root_module, cls):
    ## hash-fnv.h (module 'core'): ns3::Hash::Function::Fnv1a::Fnv1a(ns3::Hash::Function::Fnv1a const & arg0) [copy constructor]
    cls.add_constructor([param('ns3::Hash::Function::Fnv1a const &', 'arg0')])
    ## hash-fnv.h (module 'core'): ns3::Hash::Function::Fnv1a::Fnv1a() [constructor]
    cls.add_constructor([])
    ## hash-fnv.h (module 'core'): uint32_t ns3::Hash::Function::Fnv1a::GetHash32(char const * buffer, size_t const size) [member function]
    cls.add_method('GetHash32', 
                   'uint32_t', 
                   [param('char const *', 'buffer'), param('size_t const', 'size')], 
                   is_virtual=True)
    ## hash-fnv.h (module 'core'): uint64_t ns3::Hash::Function::Fnv1a::GetHash64(char const * buffer, size_t const size) [member function]
    cls.add_method('GetHash64', 
                   'uint64_t', 
                   [param('char const *', 'buffer'), param('size_t const', 'size')], 
                   is_virtual=True)
    ## hash-fnv.h (module 'core'): void ns3::Hash::Function::Fnv1a::clear() [member function]
    cls.add_method('clear', 
                   'void', 
                   [], 
                   is_virtual=True)
    return

def register_Ns3HashFunctionHash32_methods(root_module, cls):
    ## hash-function.h (module 'core'): ns3::Hash::Function::Hash32::Hash32(ns3::Hash::Function::Hash32 const & arg0) [copy constructor]
    cls.add_constructor([param('ns3::Hash::Function::Hash32 const &', 'arg0')])
    ## hash-function.h (module 'core'): ns3::Hash::Function::Hash32::Hash32(ns3::Hash::Hash32Function_ptr hp) [constructor]
    cls.add_constructor([param('ns3::Hash::Hash32Function_ptr', 'hp')])
    ## hash-function.h (module 'core'): uint32_t ns3::Hash::Function::Hash32::GetHash32(char const * buffer, size_t const size) [member function]
    cls.add_method('GetHash32', 
                   'uint32_t', 
                   [param('char const *', 'buffer'), param('size_t const', 'size')], 
                   is_virtual=True)
    ## hash-function.h (module 'core'): void ns3::Hash::Function::Hash32::clear() [member function]
    cls.add_method('clear', 
                   'void', 
                   [], 
                   is_virtual=True)
    return

def register_Ns3HashFunctionHash64_methods(root_module, cls):
    ## hash-function.h (module 'core'): ns3::Hash::Function::Hash64::Hash64(ns3::Hash::Function::Hash64 const & arg0) [copy constructor]
    cls.add_constructor([param('ns3::Hash::Function::Hash64 const &', 'arg0')])
    ## hash-function.h (module 'core'): ns3::Hash::Function::Hash64::Hash64(ns3::Hash::Hash64Function_ptr hp) [constructor]
    cls.add_constructor([param('ns3::Hash::Hash64Function_ptr', 'hp')])
    ## hash-function.h (module 'core'): uint32_t ns3::Hash::Function::Hash64::GetHash32(char const * buffer, size_t const size) [member function]
    cls.add_method('GetHash32', 
                   'uint32_t', 
                   [param('char const *', 'buffer'), param('size_t const', 'size')], 
                   is_virtual=True)
    ## hash-function.h (module 'core'): uint64_t ns3::Hash::Function::Hash64::GetHash64(char const * buffer, size_t const size) [member function]
    cls.add_method('GetHash64', 
                   'uint64_t', 
                   [param('char const *', 'buffer'), param('size_t const', 'size')], 
                   is_virtual=True)
    ## hash-function.h (module 'core'): void ns3::Hash::Function::Hash64::clear() [member function]
    cls.add_method('clear', 
                   'void', 
                   [], 
                   is_virtual=True)
    return

def register_Ns3HashFunctionMurmur3_methods(root_module, cls):
    ## hash-murmur3.h (module 'core'): ns3::Hash::Function::Murmur3::Murmur3(ns3::Hash::Function::Murmur3 const & arg0) [copy constructor]
    cls.add_constructor([param('ns3::Hash::Function::Murmur3 const &', 'arg0')])
    ## hash-murmur3.h (module 'core'): ns3::Hash::Function::Murmur3::Murmur3() [constructor]
    cls.add_constructor([])
    ## hash-murmur3.h (module 'core'): uint32_t ns3::Hash::Function::Murmur3::GetHash32(char const * buffer, size_t const size) [member function]
    cls.add_method('GetHash32', 
                   'uint32_t', 
                   [param('char const *', 'buffer'), param('size_t const', 'size')], 
                   is_virtual=True)
    ## hash-murmur3.h (module 'core'): uint64_t ns3::Hash::Function::Murmur3::GetHash64(char const * buffer, size_t const size) [member function]
    cls.add_method('GetHash64', 
                   'uint64_t', 
                   [param('char const *', 'buffer'), param('size_t const', 'size')], 
                   is_virtual=True)
    ## hash-murmur3.h (module 'core'): void ns3::Hash::Function::Murmur3::clear() [member function]
    cls.add_method('clear', 
                   'void', 
                   [], 
                   is_virtual=True)
    return

def register_functions(root_module):
    module = root_module
    register_functions_ns3_FatalImpl(module.get_submodule('FatalImpl'), root_module)
    register_functions_ns3_Hash(module.get_submodule('Hash'), root_module)
    register_functions_ns3_TracedValueCallback(module.get_submodule('TracedValueCallback'), root_module)
    return

def register_functions_ns3_FatalImpl(module, root_module):
    return

def register_functions_ns3_Hash(module, root_module):
    register_functions_ns3_Hash_Function(module.get_submodule('Function'), root_module)
    return

def register_functions_ns3_Hash_Function(module, root_module):
    return

def register_functions_ns3_TracedValueCallback(module, root_module):
    return

def main():
    out = FileCodeSink(sys.stdout)
    root_module = module_init()
    register_types(root_module)
    register_methods(root_module)
    register_functions(root_module)
    root_module.generate(out)

if __name__ == '__main__':
    main()
