# Supplementary material for: SAFE-CAST: secure AI-federated enumeration for clustering-based automated surveillance and trust in machine-to-machine communication
Source: PeerJ Comput Sci. 2025 Jan 2;11:e2551. doi: 10.7717/peerj-cs.2551 (PMC11784817; doi:10.7717/peerj-cs.2551)
Supplement: Supplemental Information 1 [file peerj-cs-11-2551-s001.zip › code/src/bridge/helper/bridge-helper.cc]

/* -*- Mode:C++; c-file-style:"gnu"; indent-tabs-mode:nil; -*- */
/*
 * Copyright (c)
 *
 * This program is free software; you can redistribute it and/or modify
 * it under the terms of the GNU General Public License version 2 as
 * published by the Free Software Foundation;
 *
 * This program is distributed in the hope that it will be useful,
 * but WITHOUT ANY WARRANTY; without even the implied warranty of
 * MERCHANTABILITY or FITNESS FOR A PARTICULAR PURPOSE.  See the
 * GNU General Public License for more details.
 *
 * You should have received a copy of the GNU General Public License
 * along with this program; if not, write to the Free Software
 * Foundation, Inc., 59 Temple Place, Suite 330, Boston, MA  02111-1307  USA
 */

#include "bridge-helper.h"
#include "ns3/log.h"
#include "ns3/bridge-net-device.h"
#include "ns3/node.h"
#include "ns3/names.h"

namespace ns3 {

NS_LOG_COMPONENT_DEFINE ("BridgeHelper");

BridgeHelper::BridgeHelper ()
{
  NS_LOG_FUNCTION_NOARGS ();
  m_deviceFactory.SetTypeId ("ns3::BridgeNetDevice");
}

void 
BridgeHelper::SetDeviceAttribute (std::string n1, const AttributeValue &v1)
{
  NS_LOG_FUNCTION_NOARGS ();
  m_deviceFactory.Set (n1, v1);
}

NetDeviceContainer
BridgeHelper::Install (Ptr<Node> node, NetDeviceContainer c)
{
  NS_LOG_FUNCTION_NOARGS ();
  NS_LOG_LOGIC ("**** Install bridge device on node " << node->GetId ());

  NetDeviceContainer devs;
  Ptr<BridgeNetDevice> dev = m_deviceFactory.Create<BridgeNetDevice> ();
  devs.Add (dev);
  node->AddDevice (dev);

  for (NetDeviceContainer::Iterator i = c.Begin (); i != c.End (); ++i)
    {
      NS_LOG_LOGIC ("**** Add BridgePort "<< *i);
      dev->AddBridgePort (*i);
    }
  return devs;
}

NetDeviceContainer
BridgeHelper::Install (std::string nodeName, NetDeviceContainer c)
{
  NS_LOG_FUNCTION_NOARGS ();
  Ptr<Node> node = Names::Find<Node> (nodeName);
  return Install (node, c);
}

} // namespace ns3
