# Supplementary material for: SAFE-CAST: secure AI-federated enumeration for clustering-based automated surveillance and trust in machine-to-machine communication
Source: PeerJ Comput Sci. 2025 Jan 2;11:e2551. doi: 10.7717/peerj-cs.2551 (PMC11784817; doi:10.7717/peerj-cs.2551)
Supplement: Supplemental Information 1 [file peerj-cs-11-2551-s001.zip › code/src/buildings/bindings/callbacks_list.py]

callback_classes = [
    ['void', 'ns3::Ptr<ns3::NetDevice>', 'ns3::Ptr<ns3::Packet const>', 'unsigned short', 'ns3::Address const&', 'ns3::Address const&', 'ns3::NetDevice::PacketType', 'ns3::empty', 'ns3::empty', 'ns3::empty'],
    ['void', 'ns3::empty', 'ns3::empty', 'ns3::empty', 'ns3::empty', 'ns3::empty', 'ns3::empty', 'ns3::empty', 'ns3::empty', 'ns3::empty'],
    ['unsigned char', 'ns3::Ptr<ns3::QueueItem>', 'ns3::empty', 'ns3::empty', 'ns3::empty', 'ns3::empty', 'ns3::empty', 'ns3::empty', 'ns3::empty', 'ns3::empty'],
]
