# Supplementary material for: SAFE-CAST: secure AI-federated enumeration for clustering-based automated surveillance and trust in machine-to-machine communication
Source: PeerJ Comput Sci. 2025 Jan 2;11:e2551. doi: 10.7717/peerj-cs.2551 (PMC11784817; doi:10.7717/peerj-cs.2551)
Supplement: Supplemental Information 1 [file peerj-cs-11-2551-s001.zip › code/src/buildings/bindings/modulegen__gcc_ILP32.py]

from pybindgen import Module, FileCodeSink, param, retval, cppclass, typehandlers


import pybindgen.settings
import warnings

class ErrorHandler(pybindgen.settings.ErrorHandler):
    def handle_error(self, wrapper, exception, traceback_):
        warnings.warn("exception %r in wrapper %s" % (exception, wrapper))
        return True
pybindgen.settings.error_handler = ErrorHandler()


import sys

def module_init():
    root_module = Module('ns.buildings', cpp_namespace='::ns3')
    return root_module

def register_types(module):
    root_module = module.get_root()
    
    ## propagation-environment.h (module 'propagation'): ns3::CitySize [enumeration]
    module.add_enum('CitySize', ['SmallCity', 'MediumCity', 'LargeCity'], import_from_module='ns.propagation')
    ## propagation-environment.h (module 'propagation'): ns3::EnvironmentType [enumeration]
    module.add_enum('EnvironmentType', ['UrbanEnvironment', 'SubUrbanEnvironment', 'OpenAreasEnvironment'], import_from_module='ns.propagation')
    ## address.h (module 'network'): ns3::Address [class]
    module.add_class('Address', import_from_module='ns.network')
    ## address.h (module 'network'): ns3::Address::MaxSize_e [enumeration]
    module.add_enum('MaxSize_e', ['MAX_SIZE'], outer_class=root_module['ns3::Address'], import_from_module='ns.network')
    ## attribute-construction-list.h (module 'core'): ns3::AttributeConstructionList [class]
    module.add_class('AttributeConstructionList', import_from_module='ns.core')
    ## attribute-construction-list.h (module 'core'): ns3::AttributeConstructionList::Item [struct]
    module.add_class('Item', import_from_module='ns.core', outer_class=root_module['ns3::AttributeConstructionList'])
    ## box.h (module 'mobility'): ns3::Box [class]
    module.add_class('Box', import_from_module='ns.mobility')
    ## box.h (module 'mobility'): ns3::Box::Side [enumeration]
    module.add_enum('Side', ['RIGHT', 'LEFT', 'TOP', 'BOTTOM', 'UP', 'DOWN'], outer_class=root_module['ns3::Box'], import_from_module='ns.mobility')
    ## building-container.h (module 'buildings'): ns3::BuildingContainer [class]
    module.add_class('BuildingContainer')
    ## building-list.h (module 'buildings'): ns3::BuildingList [class]
    module.add_class('BuildingList')
    ## buildings-helper.h (module 'buildings'): ns3::BuildingsHelper [class]
    module.add_class('BuildingsHelper')
    ## callback.h (module 'core'): ns3::CallbackBase [class]
    module.add_class('CallbackBase', import_from_module='ns.core')
    ## constant-velocity-helper.h (module 'mobility'): ns3::ConstantVelocityHelper [class]
    module.add_class('ConstantVelocityHelper', import_from_module='ns.mobility')
    ## hash.h (module 'core'): ns3::Hasher [class]
    module.add_class('Hasher', import_from_module='ns.core')
    ## ipv4-address.h (module 'network'): ns3::Ipv4Address [class]
    module.add_class('Ipv4Address', import_from_module='ns.network')
    ## ipv4-address.h (module 'network'): ns3::Ipv4Address [class]
    root_module['ns3::Ipv4Address'].implicitly_converts_to(root_module['ns3::Address'])
    ## ipv4-address.h (module 'network'): ns3::Ipv4Mask [class]
    module.add_class('Ipv4Mask', import_from_module='ns.network')
    ## ipv6-address.h (module 'network'): ns3::Ipv6Address [class]
    module.add_class('Ipv6Address', import_from_module='ns.network')
    ## ipv6-address.h (module 'network'): ns3::Ipv6Address [class]
    root_module['ns3::Ipv6Address'].implicitly_converts_to(root_module['ns3::Address'])
    ## ipv6-address.h (module 'network'): ns3::Ipv6Prefix [class]
    module.add_class('Ipv6Prefix', import_from_module='ns.network')
    ## node-container.h (module 'network'): ns3::NodeContainer [class]
    module.add_class('NodeContainer', import_from_module='ns.network')
    ## object-base.h (module 'core'): ns3::ObjectBase [class]
    module.add_class('ObjectBase', allow_subclassing=True, import_from_module='ns.core')
    ## object.h (module 'core'): ns3::ObjectDeleter [struct]
    module.add_class('ObjectDeleter', import_from_module='ns.core')
    ## object-factory.h (module 'core'): ns3::ObjectFactory [class]
    module.add_class('ObjectFactory', import_from_module='ns.core')
    ## simple-ref-count.h (module 'core'): ns3::SimpleRefCount<ns3::Object, ns3::ObjectBase, ns3::ObjectDeleter> [class]
    module.add_class('SimpleRefCount', automatic_type_narrowing=True, import_from_module='ns.core', template_parameters=['ns3::Object', 'ns3::ObjectBase', 'ns3::ObjectDeleter'], parent=root_module['ns3::ObjectBase'], memory_policy=cppclass.ReferenceCountingMethodsPolicy(incref_method='Ref', decref_method='Unref', peekref_method='GetReferenceCount'))
    ## tag-buffer.h (module 'network'): ns3::TagBuffer [class]
    module.add_class('TagBuffer', import_from_module='ns.network')
    ## nstime.h (module 'core'): ns3::TimeWithUnit [class]
    module.add_class('TimeWithUnit', import_from_module='ns.core')
    ## type-id.h (module 'core'): ns3::TypeId [class]
    module.add_class('TypeId', import_from_module='ns.core')
    ## type-id.h (module 'core'): ns3::TypeId::AttributeFlag [enumeration]
    module.add_enum('AttributeFlag', ['ATTR_GET', 'ATTR_SET', 'ATTR_CONSTRUCT', 'ATTR_SGC'], outer_class=root_module['ns3::TypeId'], import_from_module='ns.core')
    ## type-id.h (module 'core'): ns3::TypeId::SupportLevel [enumeration]
    module.add_enum('SupportLevel', ['SUPPORTED', 'DEPRECATED', 'OBSOLETE'], outer_class=root_module['ns3::TypeId'], import_from_module='ns.core')
    ## type-id.h (module 'core'): ns3::TypeId::AttributeInformation [struct]
    module.add_class('AttributeInformation', import_from_module='ns.core', outer_class=root_module['ns3::TypeId'])
    ## type-id.h (module 'core'): ns3::TypeId::TraceSourceInformation [struct]
    module.add_class('TraceSourceInformation', import_from_module='ns.core', outer_class=root_module['ns3::TypeId'])
    ## vector.h (module 'core'): ns3::Vector2D [class]
    module.add_class('Vector2D', import_from_module='ns.core')
    ## vector.h (module 'core'): ns3::Vector3D [class]
    module.add_class('Vector3D', import_from_module='ns.core')
    ## empty.h (module 'core'): ns3::empty [class]
    module.add_class('empty', import_from_module='ns.core')
    ## int64x64-double.h (module 'core'): ns3::int64x64_t [class]
    module.add_class('int64x64_t', import_from_module='ns.core')
    ## int64x64-double.h (module 'core'): ns3::int64x64_t::impl_type [enumeration]
    module.add_enum('impl_type', ['int128_impl', 'cairo_impl', 'ld_impl'], outer_class=root_module['ns3::int64x64_t'], import_from_module='ns.core')
    ## object.h (module 'core'): ns3::Object [class]
    module.add_class('Object', import_from_module='ns.core', parent=root_module['ns3::SimpleRefCount< ns3::Object, ns3::ObjectBase, ns3::ObjectDeleter >'])
    ## object.h (module 'core'): ns3::Object::AggregateIterator [class]
    module.add_class('AggregateIterator', import_from_module='ns.core', outer_class=root_module['ns3::Object'])
    ## position-allocator.h (module 'mobility'): ns3::PositionAllocator [class]
    module.add_class('PositionAllocator', import_from_module='ns.mobility', parent=root_module['ns3::Object'])
    ## propagation-loss-model.h (module 'propagation'): ns3::PropagationLossModel [class]
    module.add_class('PropagationLossModel', import_from_module='ns.propagation', parent=root_module['ns3::Object'])
    ## position-allocator.h (module 'mobility'): ns3::RandomBoxPositionAllocator [class]
    module.add_class('RandomBoxPositionAllocator', import_from_module='ns.mobility', parent=root_module['ns3::PositionAllocator'])
    ## building-position-allocator.h (module 'buildings'): ns3::RandomBuildingPositionAllocator [class]
    module.add_class('RandomBuildingPositionAllocator', parent=root_module['ns3::PositionAllocator'])
    ## position-allocator.h (module 'mobility'): ns3::RandomDiscPositionAllocator [class]
    module.add_class('RandomDiscPositionAllocator', import_from_module='ns.mobility', parent=root_module['ns3::PositionAllocator'])
    ## propagation-loss-model.h (module 'propagation'): ns3::RandomPropagationLossModel [class]
    module.add_class('RandomPropagationLossModel', import_from_module='ns.propagation', parent=root_module['ns3::PropagationLossModel'])
    ## position-allocator.h (module 'mobility'): ns3::RandomRectanglePositionAllocator [class]
    module.add_class('RandomRectanglePositionAllocator', import_from_module='ns.mobility', parent=root_module['ns3::PositionAllocator'])
    ## building-position-allocator.h (module 'buildings'): ns3::RandomRoomPositionAllocator [class]
    module.add_class('RandomRoomPositionAllocator', parent=root_module['ns3::PositionAllocator'])
    ## random-variable-stream.h (module 'core'): ns3::RandomVariableStream [class]
    module.add_class('RandomVariableStream', import_from_module='ns.core', parent=root_module['ns3::Object'])
    ## propagation-loss-model.h (module 'propagation'): ns3::RangePropagationLossModel [class]
    module.add_class('RangePropagationLossModel', import_from_module='ns.propagation', parent=root_module['ns3::PropagationLossModel'])
    ## building-position-allocator.h (module 'buildings'): ns3::SameRoomPositionAllocator [class]
    module.add_class('SameRoomPositionAllocator', parent=root_module['ns3::PositionAllocator'])
    ## random-variable-stream.h (module 'core'): ns3::SequentialRandomVariable [class]
    module.add_class('SequentialRandomVariable', import_from_module='ns.core', parent=root_module['ns3::RandomVariableStream'])
    ## simple-ref-count.h (module 'core'): ns3::SimpleRefCount<ns3::AttributeAccessor, ns3::empty, ns3::DefaultDeleter<ns3::AttributeAccessor> > [class]
    module.add_class('SimpleRefCount', automatic_type_narrowing=True, import_from_module='ns.core', template_parameters=['ns3::AttributeAccessor', 'ns3::empty', 'ns3::DefaultDeleter<ns3::AttributeAccessor>'], parent=root_module['ns3::empty'], memory_policy=cppclass.ReferenceCountingMethodsPolicy(incref_method='Ref', decref_method='Unref', peekref_method='GetReferenceCount'))
    ## simple-ref-count.h (module 'core'): ns3::SimpleRefCount<ns3::AttributeChecker, ns3::empty, ns3::DefaultDeleter<ns3::AttributeChecker> > [class]
    module.add_class('SimpleRefCount', automatic_type_narrowing=True, import_from_module='ns.core', template_parameters=['ns3::AttributeChecker', 'ns3::empty', 'ns3::DefaultDeleter<ns3::AttributeChecker>'], parent=root_module['ns3::empty'], memory_policy=cppclass.ReferenceCountingMethodsPolicy(incref_method='Ref', decref_method='Unref', peekref_method='GetReferenceCount'))
    ## simple-ref-count.h (module 'core'): ns3::SimpleRefCount<ns3::AttributeValue, ns3::empty, ns3::DefaultDeleter<ns3::AttributeValue> > [class]
    module.add_class('SimpleRefCount', automatic_type_narrowing=True, import_from_module='ns.core', template_parameters=['ns3::AttributeValue', 'ns3::empty', 'ns3::DefaultDeleter<ns3::AttributeValue>'], parent=root_module['ns3::empty'], memory_policy=cppclass.ReferenceCountingMethodsPolicy(incref_method='Ref', decref_method='Unref', peekref_method='GetReferenceCount'))
    ## simple-ref-count.h (module 'core'): ns3::SimpleRefCount<ns3::CallbackImplBase, ns3::empty, ns3::DefaultDeleter<ns3::CallbackImplBase> > [class]
    module.add_class('SimpleRefCount', automatic_type_narrowing=True, import_from_module='ns.core', template_parameters=['ns3::CallbackImplBase', 'ns3::empty', 'ns3::DefaultDeleter<ns3::CallbackImplBase>'], parent=root_module['ns3::empty'], memory_policy=cppclass.ReferenceCountingMethodsPolicy(incref_method='Ref', decref_method='Unref', peekref_method='GetReferenceCount'))
    ## simple-ref-count.h (module 'core'): ns3::SimpleRefCount<ns3::Hash::Implementation, ns3::empty, ns3::DefaultDeleter<ns3::Hash::Implementation> > [class]
    module.add_class('SimpleRefCount', automatic_type_narrowing=True, import_from_module='ns.core', template_parameters=['ns3::Hash::Implementation', 'ns3::empty', 'ns3::DefaultDeleter<ns3::Hash::Implementation>'], parent=root_module['ns3::empty'], memory_policy=cppclass.ReferenceCountingMethodsPolicy(incref_method='Ref', decref_method='Unref', peekref_method='GetReferenceCount'))
    ## simple-ref-count.h (module 'core'): ns3::SimpleRefCount<ns3::NetDeviceQueue, ns3::empty, ns3::DefaultDeleter<ns3::NetDeviceQueue> > [class]
    module.add_class('SimpleRefCount', automatic_type_narrowing=True, import_from_module='ns.core', template_parameters=['ns3::NetDeviceQueue', 'ns3::empty', 'ns3::DefaultDeleter<ns3::NetDeviceQueue>'], parent=root_module['ns3::empty'], memory_policy=cppclass.ReferenceCountingMethodsPolicy(incref_method='Ref', decref_method='Unref', peekref_method='GetReferenceCount'))
    ## simple-ref-count.h (module 'core'): ns3::SimpleRefCount<ns3::QueueItem, ns3::empty, ns3::DefaultDeleter<ns3::QueueItem> > [class]
    module.add_class('SimpleRefCount', automatic_type_narrowing=True, import_from_module='ns.core', template_parameters=['ns3::QueueItem', 'ns3::empty', 'ns3::DefaultDeleter<ns3::QueueItem>'], parent=root_module['ns3::empty'], memory_policy=cppclass.ReferenceCountingMethodsPolicy(incref_method='Ref', decref_method='Unref', peekref_method='GetReferenceCount'))
    ## simple-ref-count.h (module 'core'): ns3::SimpleRefCount<ns3::TraceSourceAccessor, ns3::empty, ns3::DefaultDeleter<ns3::TraceSourceAccessor> > [class]
    module.add_class('SimpleRefCount', automatic_type_narrowing=True, import_from_module='ns.core', template_parameters=['ns3::TraceSourceAccessor', 'ns3::empty', 'ns3::DefaultDeleter<ns3::TraceSourceAccessor>'], parent=root_module['ns3::empty'], memory_policy=cppclass.ReferenceCountingMethodsPolicy(incref_method='Ref', decref_method='Unref', peekref_method='GetReferenceCount'))
    ## propagation-loss-model.h (module 'propagation'): ns3::ThreeLogDistancePropagationLossModel [class]
    module.add_class('ThreeLogDistancePropagationLossModel', import_from_module='ns.propagation', parent=root_module['ns3::PropagationLossModel'])
    ## nstime.h (module 'core'): ns3::Time [class]
    module.add_class('Time', import_from_module='ns.core')
    ## nstime.h (module 'core'): ns3::Time::Unit [enumeration]
    module.add_enum('Unit', ['Y', 'D', 'H', 'MIN', 'S', 'MS', 'US', 'NS', 'PS', 'FS', 'LAST'], outer_class=root_module['ns3::Time'], import_from_module='ns.core')
    ## nstime.h (module 'core'): ns3::Time [class]
    root_module['ns3::Time'].implicitly_converts_to(root_module['ns3::int64x64_t'])
    ## trace-source-accessor.h (module 'core'): ns3::TraceSourceAccessor [class]
    module.add_class('TraceSourceAccessor', import_from_module='ns.core', parent=root_module['ns3::SimpleRefCount< ns3::TraceSourceAccessor, ns3::empty, ns3::DefaultDeleter<ns3::TraceSourceAccessor> >'])
    ## random-variable-stream.h (module 'core'): ns3::TriangularRandomVariable [class]
    module.add_class('TriangularRandomVariable', import_from_module='ns.core', parent=root_module['ns3::RandomVariableStream'])
    ## propagation-loss-model.h (module 'propagation'): ns3::TwoRayGroundPropagationLossModel [class]
    module.add_class('TwoRayGroundPropagationLossModel', import_from_module='ns.propagation', parent=root_module['ns3::PropagationLossModel'])
    ## position-allocator.h (module 'mobility'): ns3::UniformDiscPositionAllocator [class]
    module.add_class('UniformDiscPositionAllocator', import_from_module='ns.mobility', parent=root_module['ns3::PositionAllocator'])
    ## random-variable-stream.h (module 'core'): ns3::UniformRandomVariable [class]
    module.add_class('UniformRandomVariable', import_from_module='ns.core', parent=root_module['ns3::RandomVariableStream'])
    ## random-variable-stream.h (module 'core'): ns3::WeibullRandomVariable [class]
    module.add_class('WeibullRandomVariable', import_from_module='ns.core', parent=root_module['ns3::RandomVariableStream'])
    ## random-variable-stream.h (module 'core'): ns3::ZetaRandomVariable [class]
    module.add_class('ZetaRandomVariable', import_from_module='ns.core', parent=root_module['ns3::RandomVariableStream'])
    ## random-variable-stream.h (module 'core'): ns3::ZipfRandomVariable [class]
    module.add_class('ZipfRandomVariable', import_from_module='ns.core', parent=root_module['ns3::RandomVariableStream'])
    ## attribute.h (module 'core'): ns3::AttributeAccessor [class]
    module.add_class('AttributeAccessor', import_from_module='ns.core', parent=root_module['ns3::SimpleRefCount< ns3::AttributeAccessor, ns3::empty, ns3::DefaultDeleter<ns3::AttributeAccessor> >'])
    ## attribute.h (module 'core'): ns3::AttributeChecker [class]
    module.add_class('AttributeChecker', allow_subclassing=False, automatic_type_narrowing=True, import_from_module='ns.core', parent=root_module['ns3::SimpleRefCount< ns3::AttributeChecker, ns3::empty, ns3::DefaultDeleter<ns3::AttributeChecker> >'])
    ## attribute.h (module 'core'): ns3::AttributeValue [class]
    module.add_class('AttributeValue', allow_subclassing=False, automatic_type_narrowing=True, import_from_module='ns.core', parent=root_module['ns3::SimpleRefCount< ns3::AttributeValue, ns3::empty, ns3::DefaultDeleter<ns3::AttributeValue> >'])
    ## box.h (module 'mobility'): ns3::BoxChecker [class]
    module.add_class('BoxChecker', import_from_module='ns.mobility', parent=root_module['ns3::AttributeChecker'])
    ## box.h (module 'mobility'): ns3::BoxValue [class]
    module.add_class('BoxValue', import_from_module='ns.mobility', parent=root_module['ns3::AttributeValue'])
    ## building.h (module 'buildings'): ns3::Building [class]
    module.add_class('Building', parent=root_module['ns3::Object'])
    ## building.h (module 'buildings'): ns3::Building::BuildingType_t [enumeration]
    module.add_enum('BuildingType_t', ['Residential', 'Office', 'Commercial'], outer_class=root_module['ns3::Building'])
    ## building.h (module 'buildings'): ns3::Building::ExtWallsType_t [enumeration]
    module.add_enum('ExtWallsType_t', ['Wood', 'ConcreteWithWindows', 'ConcreteWithoutWindows', 'StoneBlocks'], outer_class=root_module['ns3::Building'])
    ## buildings-propagation-loss-model.h (module 'buildings'): ns3::BuildingsPropagationLossModel [class]
    module.add_class('BuildingsPropagationLossModel', parent=root_module['ns3::PropagationLossModel'])
    ## callback.h (module 'core'): ns3::CallbackChecker [class]
    module.add_class('CallbackChecker', import_from_module='ns.core', parent=root_module['ns3::AttributeChecker'])
    ## callback.h (module 'core'): ns3::CallbackImplBase [class]
    module.add_class('CallbackImplBase', import_from_module='ns.core', parent=root_module['ns3::SimpleRefCount< ns3::CallbackImplBase, ns3::empty, ns3::DefaultDeleter<ns3::CallbackImplBase> >'])
    ## callback.h (module 'core'): ns3::CallbackValue [class]
    module.add_class('CallbackValue', import_from_module='ns.core', parent=root_module['ns3::AttributeValue'])
    ## random-variable-stream.h (module 'core'): ns3::ConstantRandomVariable [class]
    module.add_class('ConstantRandomVariable', import_from_module='ns.core', parent=root_module['ns3::RandomVariableStream'])
    ## random-variable-stream.h (module 'core'): ns3::DeterministicRandomVariable [class]
    module.add_class('DeterministicRandomVariable', import_from_module='ns.core', parent=root_module['ns3::RandomVariableStream'])
    ## random-variable-stream.h (module 'core'): ns3::EmpiricalRandomVariable [class]
    module.add_class('EmpiricalRandomVariable', import_from_module='ns.core', parent=root_module['ns3::RandomVariableStream'])
    ## attribute.h (module 'core'): ns3::EmptyAttributeAccessor [class]
    module.add_class('EmptyAttributeAccessor', import_from_module='ns.core', parent=root_module['ns3::AttributeAccessor'])
    ## attribute.h (module 'core'): ns3::EmptyAttributeChecker [class]
    module.add_class('EmptyAttributeChecker', import_from_module='ns.core', parent=root_module['ns3::AttributeChecker'])
    ## attribute.h (module 'core'): ns3::EmptyAttributeValue [class]
    module.add_class('EmptyAttributeValue', import_from_module='ns.core', parent=root_module['ns3::AttributeValue'])
    ## random-variable-stream.h (module 'core'): ns3::ErlangRandomVariable [class]
    module.add_class('ErlangRandomVariable', import_from_module='ns.core', parent=root_module['ns3::RandomVariableStream'])
    ## random-variable-stream.h (module 'core'): ns3::ExponentialRandomVariable [class]
    module.add_class('ExponentialRandomVariable', import_from_module='ns.core', parent=root_module['ns3::RandomVariableStream'])
    ## building-position-allocator.h (module 'buildings'): ns3::FixedRoomPositionAllocator [class]
    module.add_class('FixedRoomPositionAllocator', parent=root_module['ns3::PositionAllocator'])
    ## propagation-loss-model.h (module 'propagation'): ns3::FixedRssLossModel [class]
    module.add_class('FixedRssLossModel', import_from_module='ns.propagation', parent=root_module['ns3::PropagationLossModel'])
    ## propagation-loss-model.h (module 'propagation'): ns3::FriisPropagationLossModel [class]
    module.add_class('FriisPropagationLossModel', import_from_module='ns.propagation', parent=root_module['ns3::PropagationLossModel'])
    ## random-variable-stream.h (module 'core'): ns3::GammaRandomVariable [class]
    module.add_class('GammaRandomVariable', import_from_module='ns.core', parent=root_module['ns3::RandomVariableStream'])
    ## building-allocator.h (module 'buildings'): ns3::GridBuildingAllocator [class]
    module.add_class('GridBuildingAllocator', parent=root_module['ns3::Object'])
    ## position-allocator.h (module 'mobility'): ns3::GridPositionAllocator [class]
    module.add_class('GridPositionAllocator', import_from_module='ns.mobility', parent=root_module['ns3::PositionAllocator'])
    ## position-allocator.h (module 'mobility'): ns3::GridPositionAllocator::LayoutType [enumeration]
    module.add_enum('LayoutType', ['ROW_FIRST', 'COLUMN_FIRST'], outer_class=root_module['ns3::GridPositionAllocator'], import_from_module='ns.mobility')
    ## hybrid-buildings-propagation-loss-model.h (module 'buildings'): ns3::HybridBuildingsPropagationLossModel [class]
    module.add_class('HybridBuildingsPropagationLossModel', parent=root_module['ns3::BuildingsPropagationLossModel'])
    ## ipv4-address.h (module 'network'): ns3::Ipv4AddressChecker [class]
    module.add_class('Ipv4AddressChecker', import_from_module='ns.network', parent=root_module['ns3::AttributeChecker'])
    ## ipv4-address.h (module 'network'): ns3::Ipv4AddressValue [class]
    module.add_class('Ipv4AddressValue', import_from_module='ns.network', parent=root_module['ns3::AttributeValue'])
    ## ipv4-address.h (module 'network'): ns3::Ipv4MaskChecker [class]
    module.add_class('Ipv4MaskChecker', import_from_module='ns.network', parent=root_module['ns3::AttributeChecker'])
    ## ipv4-address.h (module 'network'): ns3::Ipv4MaskValue [class]
    module.add_class('Ipv4MaskValue', import_from_module='ns.network', parent=root_module['ns3::AttributeValue'])
    ## ipv6-address.h (module 'network'): ns3::Ipv6AddressChecker [class]
    module.add_class('Ipv6AddressChecker', import_from_module='ns.network', parent=root_module['ns3::AttributeChecker'])
    ## ipv6-address.h (module 'network'): ns3::Ipv6AddressValue [class]
    module.add_class('Ipv6AddressValue', import_from_module='ns.network', parent=root_module['ns3::AttributeValue'])
    ## ipv6-address.h (module 'network'): ns3::Ipv6PrefixChecker [class]
    module.add_class('Ipv6PrefixChecker', import_from_module='ns.network', parent=root_module['ns3::AttributeChecker'])
    ## ipv6-address.h (module 'network'): ns3::Ipv6PrefixValue [class]
    module.add_class('Ipv6PrefixValue', import_from_module='ns.network', parent=root_module['ns3::AttributeValue'])
    ## itu-r-1238-propagation-loss-model.h (module 'buildings'): ns3::ItuR1238PropagationLossModel [class]
    module.add_class('ItuR1238PropagationLossModel', parent=root_module['ns3::PropagationLossModel'])
    ## position-allocator.h (module 'mobility'): ns3::ListPositionAllocator [class]
    module.add_class('ListPositionAllocator', import_from_module='ns.mobility', parent=root_module['ns3::PositionAllocator'])
    ## propagation-loss-model.h (module 'propagation'): ns3::LogDistancePropagationLossModel [class]
    module.add_class('LogDistancePropagationLossModel', import_from_module='ns.propagation', parent=root_module['ns3::PropagationLossModel'])
    ## random-variable-stream.h (module 'core'): ns3::LogNormalRandomVariable [class]
    module.add_class('LogNormalRandomVariable', import_from_module='ns.core', parent=root_module['ns3::RandomVariableStream'])
    ## propagation-loss-model.h (module 'propagation'): ns3::MatrixPropagationLossModel [class]
    module.add_class('MatrixPropagationLossModel', import_from_module='ns.propagation', parent=root_module['ns3::PropagationLossModel'])
    ## mobility-building-info.h (module 'buildings'): ns3::MobilityBuildingInfo [class]
    module.add_class('MobilityBuildingInfo', parent=root_module['ns3::Object'])
    ## propagation-loss-model.h (module 'propagation'): ns3::NakagamiPropagationLossModel [class]
    module.add_class('NakagamiPropagationLossModel', import_from_module='ns.propagation', parent=root_module['ns3::PropagationLossModel'])
    ## net-device.h (module 'network'): ns3::NetDevice [class]
    module.add_class('NetDevice', import_from_module='ns.network', parent=root_module['ns3::Object'])
    ## net-device.h (module 'network'): ns3::NetDevice::PacketType [enumeration]
    module.add_enum('PacketType', ['PACKET_HOST', 'NS3_PACKET_HOST', 'PACKET_BROADCAST', 'NS3_PACKET_BROADCAST', 'PACKET_MULTICAST', 'NS3_PACKET_MULTICAST', 'PACKET_OTHERHOST', 'NS3_PACKET_OTHERHOST'], outer_class=root_module['ns3::NetDevice'], import_from_module='ns.network')
    ## net-device.h (module 'network'): ns3::NetDeviceQueue [class]
    module.add_class('NetDeviceQueue', import_from_module='ns.network', parent=root_module['ns3::SimpleRefCount< ns3::NetDeviceQueue, ns3::empty, ns3::DefaultDeleter<ns3::NetDeviceQueue> >'])
    ## net-device.h (module 'network'): ns3::NetDeviceQueueInterface [class]
    module.add_class('NetDeviceQueueInterface', import_from_module='ns.network', parent=root_module['ns3::Object'])
    ## node.h (module 'network'): ns3::Node [class]
    module.add_class('Node', import_from_module='ns.network', parent=root_module['ns3::Object'])
    ## random-variable-stream.h (module 'core'): ns3::NormalRandomVariable [class]
    module.add_class('NormalRandomVariable', import_from_module='ns.core', parent=root_module['ns3::RandomVariableStream'])
    ## object-factory.h (module 'core'): ns3::ObjectFactoryChecker [class]
    module.add_class('ObjectFactoryChecker', import_from_module='ns.core', parent=root_module['ns3::AttributeChecker'])
    ## object-factory.h (module 'core'): ns3::ObjectFactoryValue [class]
    module.add_class('ObjectFactoryValue', import_from_module='ns.core', parent=root_module['ns3::AttributeValue'])
    ## oh-buildings-propagation-loss-model.h (module 'buildings'): ns3::OhBuildingsPropagationLossModel [class]
    module.add_class('OhBuildingsPropagationLossModel', parent=root_module['ns3::BuildingsPropagationLossModel'])
    ## random-variable-stream.h (module 'core'): ns3::ParetoRandomVariable [class]
    module.add_class('ParetoRandomVariable', import_from_module='ns.core', parent=root_module['ns3::RandomVariableStream'])
    ## net-device.h (module 'network'): ns3::QueueItem [class]
    module.add_class('QueueItem', import_from_module='ns.network', parent=root_module['ns3::SimpleRefCount< ns3::QueueItem, ns3::empty, ns3::DefaultDeleter<ns3::QueueItem> >'])
    ## net-device.h (module 'network'): ns3::QueueItem::Uint8Values [enumeration]
    module.add_enum('Uint8Values', ['IP_DSFIELD'], outer_class=root_module['ns3::QueueItem'], import_from_module='ns.network')
    ## nstime.h (module 'core'): ns3::TimeValue [class]
    module.add_class('TimeValue', import_from_module='ns.core', parent=root_module['ns3::AttributeValue'])
    ## type-id.h (module 'core'): ns3::TypeIdChecker [class]
    module.add_class('TypeIdChecker', import_from_module='ns.core', parent=root_module['ns3::AttributeChecker'])
    ## type-id.h (module 'core'): ns3::TypeIdValue [class]
    module.add_class('TypeIdValue', import_from_module='ns.core', parent=root_module['ns3::AttributeValue'])
    ## vector.h (module 'core'): ns3::Vector2DChecker [class]
    module.add_class('Vector2DChecker', import_from_module='ns.core', parent=root_module['ns3::AttributeChecker'])
    ## vector.h (module 'core'): ns3::Vector2DValue [class]
    module.add_class('Vector2DValue', import_from_module='ns.core', parent=root_module['ns3::AttributeValue'])
    ## vector.h (module 'core'): ns3::Vector3DChecker [class]
    module.add_class('Vector3DChecker', import_from_module='ns.core', parent=root_module['ns3::AttributeChecker'])
    ## vector.h (module 'core'): ns3::Vector3DValue [class]
    module.add_class('Vector3DValue', import_from_module='ns.core', parent=root_module['ns3::AttributeValue'])
    ## address.h (module 'network'): ns3::AddressChecker [class]
    module.add_class('AddressChecker', import_from_module='ns.network', parent=root_module['ns3::AttributeChecker'])
    ## address.h (module 'network'): ns3::AddressValue [class]
    module.add_class('AddressValue', import_from_module='ns.network', parent=root_module['ns3::AttributeValue'])
    typehandlers.add_type_alias(u'ns3::Vector3D', u'ns3::Vector')
    typehandlers.add_type_alias(u'ns3::Vector3D*', u'ns3::Vector*')
    typehandlers.add_type_alias(u'ns3::Vector3D&', u'ns3::Vector&')
    module.add_typedef(root_module['ns3::Vector3D'], 'Vector')
    typehandlers.add_type_alias(u'ns3::Vector3DValue', u'ns3::VectorValue')
    typehandlers.add_type_alias(u'ns3::Vector3DValue*', u'ns3::VectorValue*')
    typehandlers.add_type_alias(u'ns3::Vector3DValue&', u'ns3::VectorValue&')
    module.add_typedef(root_module['ns3::Vector3DValue'], 'VectorValue')
    typehandlers.add_type_alias(u'ns3::Vector3DChecker', u'ns3::VectorChecker')
    typehandlers.add_type_alias(u'ns3::Vector3DChecker*', u'ns3::VectorChecker*')
    typehandlers.add_type_alias(u'ns3::Vector3DChecker&', u'ns3::VectorChecker&')
    module.add_typedef(root_module['ns3::Vector3DChecker'], 'VectorChecker')
    
    ## Register a nested module for the namespace FatalImpl
    
    nested_module = module.add_cpp_namespace('FatalImpl')
    register_types_ns3_FatalImpl(nested_module)
    
    
    ## Register a nested module for the namespace Hash
    
    nested_module = module.add_cpp_namespace('Hash')
    register_types_ns3_Hash(nested_module)
    
    
    ## Register a nested module for the namespace TracedValueCallback
    
    nested_module = module.add_cpp_namespace('TracedValueCallback')
    register_types_ns3_TracedValueCallback(nested_module)
    

def register_types_ns3_FatalImpl(module):
    root_module = module.get_root()
    

def register_types_ns3_Hash(module):
    root_module = module.get_root()
    
    ## hash-function.h (module 'core'): ns3::Hash::Implementation [class]
    module.add_class('Implementation', import_from_module='ns.core', parent=root_module['ns3::SimpleRefCount< ns3::Hash::Implementation, ns3::empty, ns3::DefaultDeleter<ns3::Hash::Implementation> >'])
    typehandlers.add_type_alias(u'uint32_t ( * ) ( char const *, size_t ) *', u'ns3::Hash::Hash32Function_ptr')
    typehandlers.add_type_alias(u'uint32_t ( * ) ( char const *, size_t ) **', u'ns3::Hash::Hash32Function_ptr*')
    typehandlers.add_type_alias(u'uint32_t ( * ) ( char const *, size_t ) *&', u'ns3::Hash::Hash32Function_ptr&')
    typehandlers.add_type_alias(u'uint64_t ( * ) ( char const *, size_t ) *', u'ns3::Hash::Hash64Function_ptr')
    typehandlers.add_type_alias(u'uint64_t ( * ) ( char const *, size_t ) **', u'ns3::Hash::Hash64Function_ptr*')
    typehandlers.add_type_alias(u'uint64_t ( * ) ( char const *, size_t ) *&', u'ns3::Hash::Hash64Function_ptr&')
    
    ## Register a nested module for the namespace Function
    
    nested_module = module.add_cpp_namespace('Function')
    register_types_ns3_Hash_Function(nested_module)
    

def register_types_ns3_Hash_Function(module):
    root_module = module.get_root()
    
    ## hash-fnv.h (module 'core'): ns3::Hash::Function::Fnv1a [class]
    module.add_class('Fnv1a', import_from_module='ns.core', parent=root_module['ns3::Hash::Implementation'])
    ## hash-function.h (module 'core'): ns3::Hash::Function::Hash32 [class]
    module.add_class('Hash32', import_from_module='ns.core', parent=root_module['ns3::Hash::Implementation'])
    ## hash-function.h (module 'core'): ns3::Hash::Function::Hash64 [class]
    module.add_class('Hash64', import_from_module='ns.core', parent=root_module['ns3::Hash::Implementation'])
    ## hash-murmur3.h (module 'core'): ns3::Hash::Function::Murmur3 [class]
    module.add_class('Murmur3', import_from_module='ns.core', parent=root_module['ns3::Hash::Implementation'])

def register_types_ns3_TracedValueCallback(module):
    root_module = module.get_root()
    
    typehandlers.add_type_alias(u'void ( * ) ( ns3::Time, ns3::Time ) *', u'ns3::TracedValueCallback::Time')
    typehandlers.add_type_alias(u'void ( * ) ( ns3::Time, ns3::Time ) **', u'ns3::TracedValueCallback::Time*')
    typehandlers.add_type_alias(u'void ( * ) ( ns3::Time, ns3::Time ) *&', u'ns3::TracedValueCallback::Time&')

def register_methods(root_module):
    register_Ns3Address_methods(root_module, root_module['ns3::Address'])
    register_Ns3AttributeConstructionList_methods(root_module, root_module['ns3::AttributeConstructionList'])
    register_Ns3AttributeConstructionListItem_methods(root_module, root_module['ns3::AttributeConstructionList::Item'])
    register_Ns3Box_methods(root_module, root_module['ns3::Box'])
    register_Ns3BuildingContainer_methods(root_module, root_module['ns3::BuildingContainer'])
    register_Ns3BuildingList_methods(root_module, root_module['ns3::BuildingList'])
    register_Ns3BuildingsHelper_methods(root_module, root_module['ns3::BuildingsHelper'])
    register_Ns3CallbackBase_methods(root_module, root_module['ns3::CallbackBase'])
    register_Ns3ConstantVelocityHelper_methods(root_module, root_module['ns3::ConstantVelocityHelper'])
    register_Ns3Hasher_methods(root_module, root_module['ns3::Hasher'])
    register_Ns3Ipv4Address_methods(root_module, root_module['ns3::Ipv4Address'])
    register_Ns3Ipv4Mask_methods(root_module, root_module['ns3::Ipv4Mask'])
    register_Ns3Ipv6Address_methods(root_module, root_module['ns3::Ipv6Address'])
    register_Ns3Ipv6Prefix_methods(root_module, root_module['ns3::Ipv6Prefix'])
    register_Ns3NodeContainer_methods(root_module, root_module['ns3::NodeContainer'])
    register_Ns3ObjectBase_methods(root_module, root_module['ns3::ObjectBase'])
    register_Ns3ObjectDeleter_methods(root_module, root_module['ns3::ObjectDeleter'])
    register_Ns3ObjectFactory_methods(root_module, root_module['ns3::ObjectFactory'])
    register_Ns3SimpleRefCount__Ns3Object_Ns3ObjectBase_Ns3ObjectDeleter_methods(root_module, root_module['ns3::SimpleRefCount< ns3::Object, ns3::ObjectBase, ns3::ObjectDeleter >'])
    register_Ns3TagBuffer_methods(root_module, root_module['ns3::TagBuffer'])
    register_Ns3TimeWithUnit_methods(root_module, root_module['ns3::TimeWithUnit'])
    register_Ns3TypeId_methods(root_module, root_module['ns3::TypeId'])
    register_Ns3TypeIdAttributeInformation_methods(root_module, root_module['ns3::TypeId::AttributeInformation'])
    register_Ns3TypeIdTraceSourceInformation_methods(root_module, root_module['ns3::TypeId::TraceSourceInformation'])
    register_Ns3Vector2D_methods(root_module, root_module['ns3::Vector2D'])
    register_Ns3Vector3D_methods(root_module, root_module['ns3::Vector3D'])
    register_Ns3Empty_methods(root_module, root_module['ns3::empty'])
    register_Ns3Int64x64_t_methods(root_module, root_module['ns3::int64x64_t'])
    register_Ns3Object_methods(root_module, root_module['ns3::Object'])
    register_Ns3ObjectAggregateIterator_methods(root_module, root_module['ns3::Object::AggregateIterator'])
    register_Ns3PositionAllocator_methods(root_module, root_module['ns3::PositionAllocator'])
    register_Ns3PropagationLossModel_methods(root_module, root_module['ns3::PropagationLossModel'])
    register_Ns3RandomBoxPositionAllocator_methods(root_module, root_module['ns3::RandomBoxPositionAllocator'])
    register_Ns3RandomBuildingPositionAllocator_methods(root_module, root_module['ns3::RandomBuildingPositionAllocator'])
    register_Ns3RandomDiscPositionAllocator_methods(root_module, root_module['ns3::RandomDiscPositionAllocator'])
    register_Ns3RandomPropagationLossModel_methods(root_module, root_module['ns3::RandomPropagationLossModel'])
    register_Ns3RandomRectanglePositionAllocator_methods(root_module, root_module['ns3::RandomRectanglePositionAllocator'])
    register_Ns3RandomRoomPositionAllocator_methods(root_module, root_module['ns3::RandomRoomPositionAllocator'])
    register_Ns3RandomVariableStream_methods(root_module, root_module['ns3::RandomVariableStream'])
    register_Ns3RangePropagationLossModel_methods(root_module, root_module['ns3::RangePropagationLossModel'])
    register_Ns3SameRoomPositionAllocator_methods(root_module, root_module['ns3::SameRoomPositionAllocator'])
    register_Ns3SequentialRandomVariable_methods(root_module, root_module['ns3::SequentialRandomVariable'])
    register_Ns3SimpleRefCount__Ns3AttributeAccessor_Ns3Empty_Ns3DefaultDeleter__lt__ns3AttributeAccessor__gt___methods(root_module, root_module['ns3::SimpleRefCount< ns3::AttributeAccessor, ns3::empty, ns3::DefaultDeleter<ns3::AttributeAccessor> >'])
    register_Ns3SimpleRefCount__Ns3AttributeChecker_Ns3Empty_Ns3DefaultDeleter__lt__ns3AttributeChecker__gt___methods(root_module, root_module['ns3::SimpleRefCount< ns3::AttributeChecker, ns3::empty, ns3::DefaultDeleter<ns3::AttributeChecker> >'])
    register_Ns3SimpleRefCount__Ns3AttributeValue_Ns3Empty_Ns3DefaultDeleter__lt__ns3AttributeValue__gt___methods(root_module, root_module['ns3::SimpleRefCount< ns3::AttributeValue, ns3::empty, ns3::DefaultDeleter<ns3::AttributeValue> >'])
    register_Ns3SimpleRefCount__Ns3CallbackImplBase_Ns3Empty_Ns3DefaultDeleter__lt__ns3CallbackImplBase__gt___methods(root_module, root_module['ns3::SimpleRefCount< ns3::CallbackImplBase, ns3::empty, ns3::DefaultDeleter<ns3::CallbackImplBase> >'])
    register_Ns3SimpleRefCount__Ns3HashImplementation_Ns3Empty_Ns3DefaultDeleter__lt__ns3HashImplementation__gt___methods(root_module, root_module['ns3::SimpleRefCount< ns3::Hash::Implementation, ns3::empty, ns3::DefaultDeleter<ns3::Hash::Implementation> >'])
    register_Ns3SimpleRefCount__Ns3NetDeviceQueue_Ns3Empty_Ns3DefaultDeleter__lt__ns3NetDeviceQueue__gt___methods(root_module, root_module['ns3::SimpleRefCount< ns3::NetDeviceQueue, ns3::empty, ns3::DefaultDeleter<ns3::NetDeviceQueue> >'])
    register_Ns3SimpleRefCount__Ns3QueueItem_Ns3Empty_Ns3DefaultDeleter__lt__ns3QueueItem__gt___methods(root_module, root_module['ns3::SimpleRefCount< ns3::QueueItem, ns3::empty, ns3::DefaultDeleter<ns3::QueueItem> >'])
    register_Ns3SimpleRefCount__Ns3TraceSourceAccessor_Ns3Empty_Ns3DefaultDeleter__lt__ns3TraceSourceAccessor__gt___methods(root_module, root_module['ns3::SimpleRefCount< ns3::TraceSourceAccessor, ns3::empty, ns3::DefaultDeleter<ns3::TraceSourceAccessor> >'])
    register_Ns3ThreeLogDistancePropagationLossModel_methods(root_module, root_module['ns3::ThreeLogDistancePropagationLossModel'])
    register_Ns3Time_methods(root_module, root_module['ns3::Time'])
    register_Ns3TraceSourceAccessor_methods(root_module, root_module['ns3::TraceSourceAccessor'])
    register_Ns3TriangularRandomVariable_methods(root_module, root_module['ns3::TriangularRandomVariable'])
    register_Ns3TwoRayGroundPropagationLossModel_methods(root_module, root_module['ns3::TwoRayGroundPropagationLossModel'])
    register_Ns3UniformDiscPositionAllocator_methods(root_module, root_module['ns3::UniformDiscPositionAllocator'])
    register_Ns3UniformRandomVariable_methods(root_module, root_module['ns3::UniformRandomVariable'])
    register_Ns3WeibullRandomVariable_methods(root_module, root_module['ns3::WeibullRandomVariable'])
    register_Ns3ZetaRandomVariable_methods(root_module, root_module['ns3::ZetaRandomVariable'])
    register_Ns3ZipfRandomVariable_methods(root_module, root_module['ns3::ZipfRandomVariable'])
    register_Ns3AttributeAccessor_methods(root_module, root_module['ns3::AttributeAccessor'])
    register_Ns3AttributeChecker_methods(root_module, root_module['ns3::AttributeChecker'])
    register_Ns3AttributeValue_methods(root_module, root_module['ns3::AttributeValue'])
    register_Ns3BoxChecker_methods(root_module, root_module['ns3::BoxChecker'])
    register_Ns3BoxValue_methods(root_module, root_module['ns3::BoxValue'])
    register_Ns3Building_methods(root_module, root_module['ns3::Building'])
    register_Ns3BuildingsPropagationLossModel_methods(root_module, root_module['ns3::BuildingsPropagationLossModel'])
    register_Ns3CallbackChecker_methods(root_module, root_module['ns3::CallbackChecker'])
    register_Ns3CallbackImplBase_methods(root_module, root_module['ns3::CallbackImplBase'])
    register_Ns3CallbackValue_methods(root_module, root_module['ns3::CallbackValue'])
    register_Ns3ConstantRandomVariable_methods(root_module, root_module['ns3::ConstantRandomVariable'])
    register_Ns3DeterministicRandomVariable_methods(root_module, root_module['ns3::DeterministicRandomVariable'])
    register_Ns3EmpiricalRandomVariable_methods(root_module, root_module['ns3::EmpiricalRandomVariable'])
    register_Ns3EmptyAttributeAccessor_methods(root_module, root_module['ns3::EmptyAttributeAccessor'])
    register_Ns3EmptyAttributeChecker_methods(root_module, root_module['ns3::EmptyAttributeChecker'])
    register_Ns3EmptyAttributeValue_methods(root_module, root_module['ns3::EmptyAttributeValue'])
    register_Ns3ErlangRandomVariable_methods(root_module, root_module['ns3::ErlangRandomVariable'])
    register_Ns3ExponentialRandomVariable_methods(root_module, root_module['ns3::ExponentialRandomVariable'])
    register_Ns3FixedRoomPositionAllocator_methods(root_module, root_module['ns3::FixedRoomPositionAllocator'])
    register_Ns3FixedRssLossModel_methods(root_module, root_module['ns3::FixedRssLossModel'])
    register_Ns3FriisPropagationLossModel_methods(root_module, root_module['ns3::FriisPropagationLossModel'])
    register_Ns3GammaRandomVariable_methods(root_module, root_module['ns3::GammaRandomVariable'])
    register_Ns3GridBuildingAllocator_methods(root_module, root_module['ns3::GridBuildingAllocator'])
    register_Ns3GridPositionAllocator_methods(root_module, root_module['ns3::GridPositionAllocator'])
    register_Ns3HybridBuildingsPropagationLossModel_methods(root_module, root_module['ns3::HybridBuildingsPropagationLossModel'])
    register_Ns3Ipv4AddressChecker_methods(root_module, root_module['ns3::Ipv4AddressChecker'])
    register_Ns3Ipv4AddressValue_methods(root_module, root_module['ns3::Ipv4AddressValue'])
    register_Ns3Ipv4MaskChecker_methods(root_module, root_module['ns3::Ipv4MaskChecker'])
    register_Ns3Ipv4MaskValue_methods(root_module, root_module['ns3::Ipv4MaskValue'])
    register_Ns3Ipv6AddressChecker_methods(root_module, root_module['ns3::Ipv6AddressChecker'])
    register_Ns3Ipv6AddressValue_methods(root_module, root_module['ns3::Ipv6AddressValue'])
    register_Ns3Ipv6PrefixChecker_methods(root_module, root_module['ns3::Ipv6PrefixChecker'])
    register_Ns3Ipv6PrefixValue_methods(root_module, root_module['ns3::Ipv6PrefixValue'])
    register_Ns3ItuR1238PropagationLossModel_methods(root_module, root_module['ns3::ItuR1238PropagationLossModel'])
    register_Ns3ListPositionAllocator_methods(root_module, root_module['ns3::ListPositionAllocator'])
    register_Ns3LogDistancePropagationLossModel_methods(root_module, root_module['ns3::LogDistancePropagationLossModel'])
    register_Ns3LogNormalRandomVariable_methods(root_module, root_module['ns3::LogNormalRandomVariable'])
    register_Ns3MatrixPropagationLossModel_methods(root_module, root_module['ns3::MatrixPropagationLossModel'])
    register_Ns3MobilityBuildingInfo_methods(root_module, root_module['ns3::MobilityBuildingInfo'])
    register_Ns3NakagamiPropagationLossModel_methods(root_module, root_module['ns3::NakagamiPropagationLossModel'])
    register_Ns3NetDevice_methods(root_module, root_module['ns3::NetDevice'])
    register_Ns3NetDeviceQueue_methods(root_module, root_module['ns3::NetDeviceQueue'])
    register_Ns3NetDeviceQueueInterface_methods(root_module, root_module['ns3::NetDeviceQueueInterface'])
    register_Ns3Node_methods(root_module, root_module['ns3::Node'])
    register_Ns3NormalRandomVariable_methods(root_module, root_module['ns3::NormalRandomVariable'])
    register_Ns3ObjectFactoryChecker_methods(root_module, root_module['ns3::ObjectFactoryChecker'])
    register_Ns3ObjectFactoryValue_methods(root_module, root_module['ns3::ObjectFactoryValue'])
    register_Ns3OhBuildingsPropagationLossModel_methods(root_module, root_module['ns3::OhBuildingsPropagationLossModel'])
    register_Ns3ParetoRandomVariable_methods(root_module, root_module['ns3::ParetoRandomVariable'])
    register_Ns3QueueItem_methods(root_module, root_module['ns3::QueueItem'])
    register_Ns3TimeValue_methods(root_module, root_module['ns3::TimeValue'])
    register_Ns3TypeIdChecker_methods(root_module, root_module['ns3::TypeIdChecker'])
    register_Ns3TypeIdValue_methods(root_module, root_module['ns3::TypeIdValue'])
    register_Ns3Vector2DChecker_methods(root_module, root_module['ns3::Vector2DChecker'])
    register_Ns3Vector2DValue_methods(root_module, root_module['ns3::Vector2DValue'])
    register_Ns3Vector3DChecker_methods(root_module, root_module['ns3::Vector3DChecker'])
    register_Ns3Vector3DValue_methods(root_module, root_module['ns3::Vector3DValue'])
    register_Ns3AddressChecker_methods(root_module, root_module['ns3::AddressChecker'])
    register_Ns3AddressValue_methods(root_module, root_module['ns3::AddressValue'])
    register_Ns3HashImplementation_methods(root_module, root_module['ns3::Hash::Implementation'])
    register_Ns3HashFunctionFnv1a_methods(root_module, root_module['ns3::Hash::Function::Fnv1a'])
    register_Ns3HashFunctionHash32_methods(root_module, root_module['ns3::Hash::Function::Hash32'])
    register_Ns3HashFunctionHash64_methods(root_module, root_module['ns3::Hash::Function::Hash64'])
    register_Ns3HashFunctionMurmur3_methods(root_module, root_module['ns3::Hash::Function::Murmur3'])
    return

def register_Ns3Address_methods(root_module, cls):
    cls.add_binary_comparison_operator('<')
    cls.add_binary_comparison_operator('!=')
    cls.add_output_stream_operator()
    cls.add_binary_comparison_operator('==')
    ## address.h (module 'network'): ns3::Address::Address() [constructor]
    cls.add_constructor([])
    ## address.h (module 'network'): ns3::Address::Address(uint8_t type, uint8_t const * buffer, uint8_t len) [constructor]
    cls.add_constructor([param('uint8_t', 'type'), param('uint8_t const *', 'buffer'), param('uint8_t', 'len')])
    ## address.h (module 'network'): ns3::Address::Address(ns3::Address const & address) [copy constructor]
    cls.add_constructor([param('ns3::Address const &', 'address')])
    ## address.h (module 'network'): bool ns3::Address::CheckCompatible(uint8_t type, uint8_t len) const [member function]
    cls.add_method('CheckCompatible', 
                   'bool', 
                   [param('uint8_t', 'type'), param('uint8_t', 'len')], 
                   is_const=True)
    ## address.h (module 'network'): uint32_t ns3::Address::CopyAllFrom(uint8_t const * buffer, uint8_t len) [member function]
    cls.add_method('CopyAllFrom', 
                   'uint32_t', 
                   [param('uint8_t const *', 'buffer'), param('uint8_t', 'len')])
    ## address.h (module 'network'): uint32_t ns3::Address::CopyAllTo(uint8_t * buffer, uint8_t len) const [member function]
    cls.add_method('CopyAllTo', 
                   'uint32_t', 
                   [param('uint8_t *', 'buffer'), param('uint8_t', 'len')], 
                   is_const=True)
    ## address.h (module 'network'): uint32_t ns3::Address::CopyFrom(uint8_t const * buffer, uint8_t len) [member function]
    cls.add_method('CopyFrom', 
                   'uint32_t', 
                   [param('uint8_t const *', 'buffer'), param('uint8_t', 'len')])
    ## address.h (module 'network'): uint32_t ns3::Address::CopyTo(uint8_t * buffer) const [member function]
    cls.add_method('CopyTo', 
                   'uint32_t', 
                   [param('uint8_t *', 'buffer')], 
                   is_const=True)
    ## address.h (module 'network'): void ns3::Address::Deserialize(ns3::TagBuffer buffer) [member function]
    cls.add_method('Deserialize', 
                   'void', 
                   [param('ns3::TagBuffer', 'buffer')])
    ## address.h (module 'network'): uint8_t ns3::Address::GetLength() const [member function]
    cls.add_method('GetLength', 
                   'uint8_t', 
                   [], 
                   is_const=True)
    ## address.h (module 'network'): uint32_t ns3::Address::GetSerializedSize() const [member function]
    cls.add_method('GetSerializedSize', 
                   'uint32_t', 
                   [], 
                   is_const=True)
    ## address.h (module 'network'): bool ns3::Address::IsInvalid() const [member function]
    cls.add_method('IsInvalid', 
                   'bool', 
                   [], 
                   is_const=True)
    ## address.h (module 'network'): bool ns3::Address::IsMatchingType(uint8_t type) const [member function]
    cls.add_method('IsMatchingType', 
                   'bool', 
                   [param('uint8_t', 'type')], 
                   is_const=True)
    ## address.h (module 'network'): static uint8_t ns3::Address::Register() [member function]
    cls.add_method('Register', 
                   'uint8_t', 
                   [], 
                   is_static=True)
    ## address.h (module 'network'): void ns3::Address::Serialize(ns3::TagBuffer buffer) const [member function]
    cls.add_method('Serialize', 
                   'void', 
                   [param('ns3::TagBuffer', 'buffer')], 
                   is_const=True)
    return

def register_Ns3AttributeConstructionList_methods(root_module, cls):
    ## attribute-construction-list.h (module 'core'): ns3::AttributeConstructionList::AttributeConstructionList(ns3::AttributeConstructionList const & arg0) [copy constructor]
    cls.add_constructor([param('ns3::AttributeConstructionList const &', 'arg0')])
    ## attribute-construction-list.h (module 'core'): ns3::AttributeConstructionList::AttributeConstructionList() [constructor]
    cls.add_constructor([])
    ## attribute-construction-list.h (module 'core'): void ns3::AttributeConstructionList::Add(std::string name, ns3::Ptr<ns3::AttributeChecker const> checker, ns3::Ptr<ns3::AttributeValue> value) [member function]
    cls.add_method('Add', 
                   'void', 
                   [param('std::string', 'name'), param('ns3::Ptr< ns3::AttributeChecker const >', 'checker'), param('ns3::Ptr< ns3::AttributeValue >', 'value')])
    ## attribute-construction-list.h (module 'core'): std::_List_const_iterator<ns3::AttributeConstructionList::Item> ns3::AttributeConstructionList::Begin() const [member function]
    cls.add_method('Begin', 
                   'std::_List_const_iterator< ns3::AttributeConstructionList::Item >', 
                   [], 
                   is_const=True)
    ## attribute-construction-list.h (module 'core'): std::_List_const_iterator<ns3::AttributeConstructionList::Item> ns3::AttributeConstructionList::End() const [member function]
    cls.add_method('End', 
                   'std::_List_const_iterator< ns3::AttributeConstructionList::Item >', 
                   [], 
                   is_const=True)
    ## attribute-construction-list.h (module 'core'): ns3::Ptr<ns3::AttributeValue> ns3::AttributeConstructionList::Find(ns3::Ptr<ns3::AttributeChecker const> checker) const [member function]
    cls.add_method('Find', 
                   'ns3::Ptr< ns3::AttributeValue >', 
                   [param('ns3::Ptr< ns3::AttributeChecker const >', 'checker')], 
                   is_const=True)
    return

def register_Ns3AttributeConstructionListItem_methods(root_module, cls):
    ## attribute-construction-list.h (module 'core'): ns3::AttributeConstructionList::Item::Item() [constructor]
    cls.add_constructor([])
    ## attribute-construction-list.h (module 'core'): ns3::AttributeConstructionList::Item::Item(ns3::AttributeConstructionList::Item const & arg0) [copy constructor]
    cls.add_constructor([param('ns3::AttributeConstructionList::Item const &', 'arg0')])
    ## attribute-construction-list.h (module 'core'): ns3::AttributeConstructionList::Item::checker [variable]
    cls.add_instance_attribute('checker', 'ns3::Ptr< ns3::AttributeChecker const >', is_const=False)
    ## attribute-construction-list.h (module 'core'): ns3::AttributeConstructionList::Item::name [variable]
    cls.add_instance_attribute('name', 'std::string', is_const=False)
    ## attribute-construction-list.h (module 'core'): ns3::AttributeConstructionList::Item::value [variable]
    cls.add_instance_attribute('value', 'ns3::Ptr< ns3::AttributeValue >', is_const=False)
    return

def register_Ns3Box_methods(root_module, cls):
    cls.add_output_stream_operator()
    ## box.h (module 'mobility'): ns3::Box::Box(ns3::Box const & arg0) [copy constructor]
    cls.add_constructor([param('ns3::Box const &', 'arg0')])
    ## box.h (module 'mobility'): ns3::Box::Box(double _xMin, double _xMax, double _yMin, double _yMax, double _zMin, double _zMax) [constructor]
    cls.add_constructor([param('double', '_xMin'), param('double', '_xMax'), param('double', '_yMin'), param('double', '_yMax'), param('double', '_zMin'), param('double', '_zMax')])
    ## box.h (module 'mobility'): ns3::Box::Box() [constructor]
    cls.add_constructor([])
    ## box.h (module 'mobility'): ns3::Vector ns3::Box::CalculateIntersection(ns3::Vector const & current, ns3::Vector const & speed) const [member function]
    cls.add_method('CalculateIntersection', 
                   'ns3::Vector', 
                   [param('ns3::Vector const &', 'current'), param('ns3::Vector const &', 'speed')], 
                   is_const=True)
    ## box.h (module 'mobility'): ns3::Box::Side ns3::Box::GetClosestSide(ns3::Vector const & position) const [member function]
    cls.add_method('GetClosestSide', 
                   'ns3::Box::Side', 
                   [param('ns3::Vector const &', 'position')], 
                   is_const=True)
    ## box.h (module 'mobility'): bool ns3::Box::IsInside(ns3::Vector const & position) const [member function]
    cls.add_method('IsInside', 
                   'bool', 
                   [param('ns3::Vector const &', 'position')], 
                   is_const=True)
    ## box.h (module 'mobility'): ns3::Box::xMax [variable]
    cls.add_instance_attribute('xMax', 'double', is_const=False)
    ## box.h (module 'mobility'): ns3::Box::xMin [variable]
    cls.add_instance_attribute('xMin', 'double', is_const=False)
    ## box.h (module 'mobility'): ns3::Box::yMax [variable]
    cls.add_instance_attribute('yMax', 'double', is_const=False)
    ## box.h (module 'mobility'): ns3::Box::yMin [variable]
    cls.add_instance_attribute('yMin', 'double', is_const=False)
    ## box.h (module 'mobility'): ns3::Box::zMax [variable]
    cls.add_instance_attribute('zMax', 'double', is_const=False)
    ## box.h (module 'mobility'): ns3::Box::zMin [variable]
    cls.add_instance_attribute('zMin', 'double', is_const=False)
    return

def register_Ns3BuildingContainer_methods(root_module, cls):
    ## building-container.h (module 'buildings'): ns3::BuildingContainer::BuildingContainer(ns3::BuildingContainer const & arg0) [copy constructor]
    cls.add_constructor([param('ns3::BuildingContainer const &', 'arg0')])
    ## building-container.h (module 'buildings'): ns3::BuildingContainer::BuildingContainer() [constructor]
    cls.add_constructor([])
    ## building-container.h (module 'buildings'): ns3::BuildingContainer::BuildingContainer(ns3::Ptr<ns3::Building> building) [constructor]
    cls.add_constructor([param('ns3::Ptr< ns3::Building >', 'building')])
    ## building-container.h (module 'buildings'): ns3::BuildingContainer::BuildingContainer(std::string buildingName) [constructor]
    cls.add_constructor([param('std::string', 'buildingName')])
    ## building-container.h (module 'buildings'): void ns3::BuildingContainer::Add(ns3::BuildingContainer other) [member function]
    cls.add_method('Add', 
                   'void', 
                   [param('ns3::BuildingContainer', 'other')])
    ## building-container.h (module 'buildings'): void ns3::BuildingContainer::Add(ns3::Ptr<ns3::Building> building) [member function]
    cls.add_method('Add', 
                   'void', 
                   [param('ns3::Ptr< ns3::Building >', 'building')])
    ## building-container.h (module 'buildings'): void ns3::BuildingContainer::Add(std::string buildingName) [member function]
    cls.add_method('Add', 
                   'void', 
                   [param('std::string', 'buildingName')])
    ## building-container.h (module 'buildings'): __gnu_cxx::__normal_iterator<const ns3::Ptr<ns3::Building>*,std::vector<ns3::Ptr<ns3::Building>, std::allocator<ns3::Ptr<ns3::Building> > > > ns3::BuildingContainer::Begin() const [member function]
    cls.add_method('Begin', 
                   '__gnu_cxx::__normal_iterator< ns3::Ptr< ns3::Building > const, std::vector< ns3::Ptr< ns3::Building > > >', 
                   [], 
                   is_const=True)
    ## building-container.h (module 'buildings'): void ns3::BuildingContainer::Create(uint32_t n) [member function]
    cls.add_method('Create', 
                   'void', 
                   [param('uint32_t', 'n')])
    ## building-container.h (module 'buildings'): __gnu_cxx::__normal_iterator<const ns3::Ptr<ns3::Building>*,std::vector<ns3::Ptr<ns3::Building>, std::allocator<ns3::Ptr<ns3::Building> > > > ns3::BuildingContainer::End() const [member function]
    cls.add_method('End', 
                   '__gnu_cxx::__normal_iterator< ns3::Ptr< ns3::Building > const, std::vector< ns3::Ptr< ns3::Building > > >', 
                   [], 
                   is_const=True)
    ## building-container.h (module 'buildings'): ns3::Ptr<ns3::Building> ns3::BuildingContainer::Get(uint32_t i) const [member function]
    cls.add_method('Get', 
                   'ns3::Ptr< ns3::Building >', 
                   [param('uint32_t', 'i')], 
                   is_const=True)
    ## building-container.h (module 'buildings'): static ns3::BuildingContainer ns3::BuildingContainer::GetGlobal() [member function]
    cls.add_method('GetGlobal', 
                   'ns3::BuildingContainer', 
                   [], 
                   is_static=True)
    ## building-container.h (module 'buildings'): uint32_t ns3::BuildingContainer::GetN() const [member function]
    cls.add_method('GetN', 
                   'uint32_t', 
                   [], 
                   is_const=True)
    return

def register_Ns3BuildingList_methods(root_module, cls):
    ## building-list.h (module 'buildings'): ns3::BuildingList::BuildingList() [constructor]
    cls.add_constructor([])
    ## building-list.h (module 'buildings'): ns3::BuildingList::BuildingList(ns3::BuildingList const & arg0) [copy constructor]
    cls.add_constructor([param('ns3::BuildingList const &', 'arg0')])
    ## building-list.h (module 'buildings'): static uint32_t ns3::BuildingList::Add(ns3::Ptr<ns3::Building> building) [member function]
    cls.add_method('Add', 
                   'uint32_t', 
                   [param('ns3::Ptr< ns3::Building >', 'building')], 
                   is_static=True)
    ## building-list.h (module 'buildings'): static __gnu_cxx::__normal_iterator<const ns3::Ptr<ns3::Building>*,std::vector<ns3::Ptr<ns3::Building>, std::allocator<ns3::Ptr<ns3::Building> > > > ns3::BuildingList::Begin() [member function]
    cls.add_method('Begin', 
                   '__gnu_cxx::__normal_iterator< ns3::Ptr< ns3::Building > const, std::vector< ns3::Ptr< ns3::Building > > >', 
                   [], 
                   is_static=True)
    ## building-list.h (module 'buildings'): static __gnu_cxx::__normal_iterator<const ns3::Ptr<ns3::Building>*,std::vector<ns3::Ptr<ns3::Building>, std::allocator<ns3::Ptr<ns3::Building> > > > ns3::BuildingList::End() [member function]
    cls.add_method('End', 
                   '__gnu_cxx::__normal_iterator< ns3::Ptr< ns3::Building > const, std::vector< ns3::Ptr< ns3::Building > > >', 
                   [], 
                   is_static=True)
    ## building-list.h (module 'buildings'): static ns3::Ptr<ns3::Building> ns3::BuildingList::GetBuilding(uint32_t n) [member function]
    cls.add_method('GetBuilding', 
                   'ns3::Ptr< ns3::Building >', 
                   [param('uint32_t', 'n')], 
                   is_static=True)
    ## building-list.h (module 'buildings'): static uint32_t ns3::BuildingList::GetNBuildings() [member function]
    cls.add_method('GetNBuildings', 
                   'uint32_t', 
                   [], 
                   is_static=True)
    return

def register_Ns3BuildingsHelper_methods(root_module, cls):
    ## buildings-helper.h (module 'buildings'): ns3::BuildingsHelper::BuildingsHelper() [constructor]
    cls.add_constructor([])
    ## buildings-helper.h (module 'buildings'): ns3::BuildingsHelper::BuildingsHelper(ns3::BuildingsHelper const & arg0) [copy constructor]
    cls.add_constructor([param('ns3::BuildingsHelper const &', 'arg0')])
    ## buildings-helper.h (module 'buildings'): static void ns3::BuildingsHelper::Install(ns3::Ptr<ns3::Node> node) [member function]
    cls.add_method('Install', 
                   'void', 
                   [param('ns3::Ptr< ns3::Node >', 'node')], 
                   is_static=True)
    ## buildings-helper.h (module 'buildings'): static void ns3::BuildingsHelper::Install(ns3::NodeContainer c) [member function]
    cls.add_method('Install', 
                   'void', 
                   [param('ns3::NodeContainer', 'c')], 
                   is_static=True)
    ## buildings-helper.h (module 'buildings'): static void ns3::BuildingsHelper::MakeConsistent(ns3::Ptr<ns3::MobilityModel> bmm) [member function]
    cls.add_method('MakeConsistent', 
                   'void', 
                   [param('ns3::Ptr< ns3::MobilityModel >', 'bmm')], 
                   is_static=True)
    ## buildings-helper.h (module 'buildings'): static void ns3::BuildingsHelper::MakeMobilityModelConsistent() [member function]
    cls.add_method('MakeMobilityModelConsistent', 
                   'void', 
                   [], 
                   is_static=True)
    return

def register_Ns3CallbackBase_methods(root_module, cls):
    ## callback.h (module 'core'): ns3::CallbackBase::CallbackBase(ns3::CallbackBase const & arg0) [copy constructor]
    cls.add_constructor([param('ns3::CallbackBase const &', 'arg0')])
    ## callback.h (module 'core'): ns3::CallbackBase::CallbackBase() [constructor]
    cls.add_constructor([])
    ## callback.h (module 'core'): ns3::Ptr<ns3::CallbackImplBase> ns3::CallbackBase::GetImpl() const [member function]
    cls.add_method('GetImpl', 
                   'ns3::Ptr< ns3::CallbackImplBase >', 
                   [], 
                   is_const=True)
    ## callback.h (module 'core'): ns3::CallbackBase::CallbackBase(ns3::Ptr<ns3::CallbackImplBase> impl) [constructor]
    cls.add_constructor([param('ns3::Ptr< ns3::CallbackImplBase >', 'impl')], 
                        visibility='protected')
    return

def register_Ns3ConstantVelocityHelper_methods(root_module, cls):
    ## constant-velocity-helper.h (module 'mobility'): ns3::ConstantVelocityHelper::ConstantVelocityHelper(ns3::ConstantVelocityHelper const & arg0) [copy constructor]
    cls.add_constructor([param('ns3::ConstantVelocityHelper const &', 'arg0')])
    ## constant-velocity-helper.h (module 'mobility'): ns3::ConstantVelocityHelper::ConstantVelocityHelper() [constructor]
    cls.add_constructor([])
    ## constant-velocity-helper.h (module 'mobility'): ns3::ConstantVelocityHelper::ConstantVelocityHelper(ns3::Vector const & position) [constructor]
    cls.add_constructor([param('ns3::Vector const &', 'position')])
    ## constant-velocity-helper.h (module 'mobility'): ns3::ConstantVelocityHelper::ConstantVelocityHelper(ns3::Vector const & position, ns3::Vector const & vel) [constructor]
    cls.add_constructor([param('ns3::Vector const &', 'position'), param('ns3::Vector const &', 'vel')])
    ## constant-velocity-helper.h (module 'mobility'): ns3::Vector ns3::ConstantVelocityHelper::GetCurrentPosition() const [member function]
    cls.add_method('GetCurrentPosition', 
                   'ns3::Vector', 
                   [], 
                   is_const=True)
    ## constant-velocity-helper.h (module 'mobility'): ns3::Vector ns3::ConstantVelocityHelper::GetVelocity() const [member function]
    cls.add_method('GetVelocity', 
                   'ns3::Vector', 
                   [], 
                   is_const=True)
    ## constant-velocity-helper.h (module 'mobility'): void ns3::ConstantVelocityHelper::Pause() [member function]
    cls.add_method('Pause', 
                   'void', 
                   [])
    ## constant-velocity-helper.h (module 'mobility'): void ns3::ConstantVelocityHelper::SetPosition(ns3::Vector const & position) [member function]
    cls.add_method('SetPosition', 
                   'void', 
                   [param('ns3::Vector const &', 'position')])
    ## constant-velocity-helper.h (module 'mobility'): void ns3::ConstantVelocityHelper::SetVelocity(ns3::Vector const & vel) [member function]
    cls.add_method('SetVelocity', 
                   'void', 
                   [param('ns3::Vector const &', 'vel')])
    ## constant-velocity-helper.h (module 'mobility'): void ns3::ConstantVelocityHelper::Unpause() [member function]
    cls.add_method('Unpause', 
                   'void', 
                   [])
    ## constant-velocity-helper.h (module 'mobility'): void ns3::ConstantVelocityHelper::Update() const [member function]
    cls.add_method('Update', 
                   'void', 
                   [], 
                   is_const=True)
    ## constant-velocity-helper.h (module 'mobility'): void ns3::ConstantVelocityHelper::UpdateWithBounds(ns3::Rectangle const & rectangle) const [member function]
    cls.add_method('UpdateWithBounds', 
                   'void', 
                   [param('ns3::Rectangle const &', 'rectangle')], 
                   is_const=True)
    ## constant-velocity-helper.h (module 'mobility'): void ns3::ConstantVelocityHelper::UpdateWithBounds(ns3::Box const & bounds) const [member function]
    cls.add_method('UpdateWithBounds', 
                   'void', 
                   [param('ns3::Box const &', 'bounds')], 
                   is_const=True)
    return

def register_Ns3Hasher_methods(root_module, cls):
    ## hash.h (module 'core'): ns3::Hasher::Hasher(ns3::Hasher const & arg0) [copy constructor]
    cls.add_constructor([param('ns3::Hasher const &', 'arg0')])
    ## hash.h (module 'core'): ns3::Hasher::Hasher() [constructor]
    cls.add_constructor([])
    ## hash.h (module 'core'): ns3::Hasher::Hasher(ns3::Ptr<ns3::Hash::Implementation> hp) [constructor]
    cls.add_constructor([param('ns3::Ptr< ns3::Hash::Implementation >', 'hp')])
    ## hash.h (module 'core'): uint32_t ns3::Hasher::GetHash32(char const * buffer, size_t const size) [member function]
    cls.add_method('GetHash32', 
                   'uint32_t', 
                   [param('char const *', 'buffer'), param('size_t const', 'size')])
    ## hash.h (module 'core'): uint32_t ns3::Hasher::GetHash32(std::string const s) [member function]
    cls.add_method('GetHash32', 
                   'uint32_t', 
                   [param('std::string const', 's')])
    ## hash.h (module 'core'): uint64_t ns3::Hasher::GetHash64(char const * buffer, size_t const size) [member function]
    cls.add_method('GetHash64', 
                   'uint64_t', 
                   [param('char const *', 'buffer'), param('size_t const', 'size')])
    ## hash.h (module 'core'): uint64_t ns3::Hasher::GetHash64(std::string const s) [member function]
    cls.add_method('GetHash64', 
                   'uint64_t', 
                   [param('std::string const', 's')])
    ## hash.h (module 'core'): ns3::Hasher & ns3::Hasher::clear() [member function]
    cls.add_method('clear', 
                   'ns3::Hasher &', 
                   [])
    return

def register_Ns3Ipv4Address_methods(root_module, cls):
    cls.add_binary_comparison_operator('<')
    cls.add_binary_comparison_operator('!=')
    cls.add_output_stream_operator()
    cls.add_binary_comparison_operator('==')
    ## ipv4-address.h (module 'network'): ns3::Ipv4Address::Ipv4Address(ns3::Ipv4Address const & arg0) [copy constructor]
    cls.add_constructor([param('ns3::Ipv4Address const &', 'arg0')])
    ## ipv4-address.h (module 'network'): ns3::Ipv4Address::Ipv4Address() [constructor]
    cls.add_constructor([])
    ## ipv4-address.h (module 'network'): ns3::Ipv4Address::Ipv4Address(uint32_t address) [constructor]
    cls.add_constructor([param('uint32_t', 'address')])
    ## ipv4-address.h (module 'network'): ns3::Ipv4Address::Ipv4Address(char const * address) [constructor]
    cls.add_constructor([param('char const *', 'address')])
    ## ipv4-address.h (module 'network'): ns3::Ipv4Address ns3::Ipv4Address::CombineMask(ns3::Ipv4Mask const & mask) const [member function]
    cls.add_method('CombineMask', 
                   'ns3::Ipv4Address', 
                   [param('ns3::Ipv4Mask const &', 'mask')], 
                   is_const=True)
    ## ipv4-address.h (module 'network'): static ns3::Ipv4Address ns3::Ipv4Address::ConvertFrom(ns3::Address const & address) [member function]
    cls.add_method('ConvertFrom', 
                   'ns3::Ipv4Address', 
                   [param('ns3::Address const &', 'address')], 
                   is_static=True)
    ## ipv4-address.h (module 'network'): static ns3::Ipv4Address ns3::Ipv4Address::Deserialize(uint8_t const * buf) [member function]
    cls.add_method('Deserialize', 
                   'ns3::Ipv4Address', 
                   [param('uint8_t const *', 'buf')], 
                   is_static=True)
    ## ipv4-address.h (module 'network'): uint32_t ns3::Ipv4Address::Get() const [member function]
    cls.add_method('Get', 
                   'uint32_t', 
                   [], 
                   is_const=True)
    ## ipv4-address.h (module 'network'): static ns3::Ipv4Address ns3::Ipv4Address::GetAny() [member function]
    cls.add_method('GetAny', 
                   'ns3::Ipv4Address', 
                   [], 
                   is_static=True)
    ## ipv4-address.h (module 'network'): static ns3::Ipv4Address ns3::Ipv4Address::GetBroadcast() [member function]
    cls.add_method('GetBroadcast', 
                   'ns3::Ipv4Address', 
                   [], 
                   is_static=True)
    ## ipv4-address.h (module 'network'): static ns3::Ipv4Address ns3::Ipv4Address::GetLoopback() [member function]
    cls.add_method('GetLoopback', 
                   'ns3::Ipv4Address', 
                   [], 
                   is_static=True)
    ## ipv4-address.h (module 'network'): ns3::Ipv4Address ns3::Ipv4Address::GetSubnetDirectedBroadcast(ns3::Ipv4Mask const & mask) const [member function]
    cls.add_method('GetSubnetDirectedBroadcast', 
                   'ns3::Ipv4Address', 
                   [param('ns3::Ipv4Mask const &', 'mask')], 
                   is_const=True)
    ## ipv4-address.h (module 'network'): static ns3::Ipv4Address ns3::Ipv4Address::GetZero() [member function]
    cls.add_method('GetZero', 
                   'ns3::Ipv4Address', 
                   [], 
                   is_static=True)
    ## ipv4-address.h (module 'network'): bool ns3::Ipv4Address::IsAny() const [member function]
    cls.add_method('IsAny', 
                   'bool', 
                   [], 
                   is_const=True)
    ## ipv4-address.h (module 'network'): bool ns3::Ipv4Address::IsBroadcast() const [member function]
    cls.add_method('IsBroadcast', 
                   'bool', 
                   [], 
                   is_const=True)
    ## ipv4-address.h (module 'network'): bool ns3::Ipv4Address::IsEqual(ns3::Ipv4Address const & other) const [member function]
    cls.add_method('IsEqual', 
                   'bool', 
                   [param('ns3::Ipv4Address const &', 'other')], 
                   is_const=True)
    ## ipv4-address.h (module 'network'): bool ns3::Ipv4Address::IsLocalMulticast() const [member function]
    cls.add_method('IsLocalMulticast', 
                   'bool', 
                   [], 
                   is_const=True)
    ## ipv4-address.h (module 'network'): bool ns3::Ipv4Address::IsLocalhost() const [member function]
    cls.add_method('IsLocalhost', 
                   'bool', 
                   [], 
                   is_const=True)
    ## ipv4-address.h (module 'network'): static bool ns3::Ipv4Address::IsMatchingType(ns3::Address const & address) [member function]
    cls.add_method('IsMatchingType', 
                   'bool', 
                   [param('ns3::Address const &', 'address')], 
                   is_static=True)
    ## ipv4-address.h (module 'network'): bool ns3::Ipv4Address::IsMulticast() const [member function]
    cls.add_method('IsMulticast', 
                   'bool', 
                   [], 
                   is_const=True)
    ## ipv4-address.h (module 'network'): bool ns3::Ipv4Address::IsSubnetDirectedBroadcast(ns3::Ipv4Mask const & mask) const [member function]
    cls.add_method('IsSubnetDirectedBroadcast', 
                   'bool', 
                   [param('ns3::Ipv4Mask const &', 'mask')], 
                   is_const=True)
    ## ipv4-address.h (module 'network'): void ns3::Ipv4Address::Print(std::ostream & os) const [member function]
    cls.add_method('Print', 
                   'void', 
                   [param('std::ostream &', 'os')], 
                   is_const=True)
    ## ipv4-address.h (module 'network'): void ns3::Ipv4Address::Serialize(uint8_t * buf) const [member function]
    cls.add_method('Serialize', 
                   'void', 
                   [param('uint8_t *', 'buf')], 
                   is_const=True)
    ## ipv4-address.h (module 'network'): void ns3::Ipv4Address::Set(uint32_t address) [member function]
    cls.add_method('Set', 
                   'void', 
                   [param('uint32_t', 'address')])
    ## ipv4-address.h (module 'network'): void ns3::Ipv4Address::Set(char const * address) [member function]
    cls.add_method('Set', 
                   'void', 
                   [param('char const *', 'address')])
    return

def register_Ns3Ipv4Mask_methods(root_module, cls):
    cls.add_binary_comparison_operator('!=')
    cls.add_output_stream_operator()
    cls.add_binary_comparison_operator('==')
    ## ipv4-address.h (module 'network'): ns3::Ipv4Mask::Ipv4Mask(ns3::Ipv4Mask const & arg0) [copy constructor]
    cls.add_constructor([param('ns3::Ipv4Mask const &', 'arg0')])
    ## ipv4-address.h (module 'network'): ns3::Ipv4Mask::Ipv4Mask() [constructor]
    cls.add_constructor([])
    ## ipv4-address.h (module 'network'): ns3::Ipv4Mask::Ipv4Mask(uint32_t mask) [constructor]
    cls.add_constructor([param('uint32_t', 'mask')])
    ## ipv4-address.h (module 'network'): ns3::Ipv4Mask::Ipv4Mask(char const * mask) [constructor]
    cls.add_constructor([param('char const *', 'mask')])
    ## ipv4-address.h (module 'network'): uint32_t ns3::Ipv4Mask::Get() const [member function]
    cls.add_method('Get', 
                   'uint32_t', 
                   [], 
                   is_const=True)
    ## ipv4-address.h (module 'network'): uint32_t ns3::Ipv4Mask::GetInverse() const [member function]
    cls.add_method('GetInverse', 
                   'uint32_t', 
                   [], 
                   is_const=True)
    ## ipv4-address.h (module 'network'): static ns3::Ipv4Mask ns3::Ipv4Mask::GetLoopback() [member function]
    cls.add_method('GetLoopback', 
                   'ns3::Ipv4Mask', 
                   [], 
                   is_static=True)
    ## ipv4-address.h (module 'network'): static ns3::Ipv4Mask ns3::Ipv4Mask::GetOnes() [member function]
    cls.add_method('GetOnes', 
                   'ns3::Ipv4Mask', 
                   [], 
                   is_static=True)
    ## ipv4-address.h (module 'network'): uint16_t ns3::Ipv4Mask::GetPrefixLength() const [member function]
    cls.add_method('GetPrefixLength', 
                   'uint16_t', 
                   [], 
                   is_const=True)
    ## ipv4-address.h (module 'network'): static ns3::Ipv4Mask ns3::Ipv4Mask::GetZero() [member function]
    cls.add_method('GetZero', 
                   'ns3::Ipv4Mask', 
                   [], 
                   is_static=True)
    ## ipv4-address.h (module 'network'): bool ns3::Ipv4Mask::IsEqual(ns3::Ipv4Mask other) const [member function]
    cls.add_method('IsEqual', 
                   'bool', 
                   [param('ns3::Ipv4Mask', 'other')], 
                   is_const=True)
    ## ipv4-address.h (module 'network'): bool ns3::Ipv4Mask::IsMatch(ns3::Ipv4Address a, ns3::Ipv4Address b) const [member function]
    cls.add_method('IsMatch', 
                   'bool', 
                   [param('ns3::Ipv4Address', 'a'), param('ns3::Ipv4Address', 'b')], 
                   is_const=True)
    ## ipv4-address.h (module 'network'): void ns3::Ipv4Mask::Print(std::ostream & os) const [member function]
    cls.add_method('Print', 
                   'void', 
                   [param('std::ostream &', 'os')], 
                   is_const=True)
    ## ipv4-address.h (module 'network'): void ns3::Ipv4Mask::Set(uint32_t mask) [member function]
    cls.add_method('Set', 
                   'void', 
                   [param('uint32_t', 'mask')])
    return

def register_Ns3Ipv6Address_methods(root_module, cls):
    cls.add_binary_comparison_operator('<')
    cls.add_binary_comparison_operator('!=')
    cls.add_output_stream_operator()
    cls.add_binary_comparison_operator('==')
    ## ipv6-address.h (module 'network'): ns3::Ipv6Address::Ipv6Address() [constructor]
    cls.add_constructor([])
    ## ipv6-address.h (module 'network'): ns3::Ipv6Address::Ipv6Address(char const * address) [constructor]
    cls.add_constructor([param('char const *', 'address')])
    ## ipv6-address.h (module 'network'): ns3::Ipv6Address::Ipv6Address(uint8_t * address) [constructor]
    cls.add_constructor([param('uint8_t *', 'address')])
    ## ipv6-address.h (module 'network'): ns3::Ipv6Address::Ipv6Address(ns3::Ipv6Address const & addr) [copy constructor]
    cls.add_constructor([param('ns3::Ipv6Address const &', 'addr')])
    ## ipv6-address.h (module 'network'): ns3::Ipv6Address::Ipv6Address(ns3::Ipv6Address const * addr) [constructor]
    cls.add_constructor([param('ns3::Ipv6Address const *', 'addr')])
    ## ipv6-address.h (module 'network'): ns3::Ipv6Address ns3::Ipv6Address::CombinePrefix(ns3::Ipv6Prefix const & prefix) [member function]
    cls.add_method('CombinePrefix', 
                   'ns3::Ipv6Address', 
                   [param('ns3::Ipv6Prefix const &', 'prefix')])
    ## ipv6-address.h (module 'network'): static ns3::Ipv6Address ns3::Ipv6Address::ConvertFrom(ns3::Address const & address) [member function]
    cls.add_method('ConvertFrom', 
                   'ns3::Ipv6Address', 
                   [param('ns3::Address const &', 'address')], 
                   is_static=True)
    ## ipv6-address.h (module 'network'): static ns3::Ipv6Address ns3::Ipv6Address::Deserialize(uint8_t const * buf) [member function]
    cls.add_method('Deserialize', 
                   'ns3::Ipv6Address', 
                   [param('uint8_t const *', 'buf')], 
                   is_static=True)
    ## ipv6-address.h (module 'network'): static ns3::Ipv6Address ns3::Ipv6Address::GetAllHostsMulticast() [member function]
    cls.add_method('GetAllHostsMulticast', 
                   'ns3::Ipv6Address', 
                   [], 
                   is_static=True)
    ## ipv6-address.h (module 'network'): static ns3::Ipv6Address ns3::Ipv6Address::GetAllNodesMulticast() [member function]
    cls.add_method('GetAllNodesMulticast', 
                   'ns3::Ipv6Address', 
                   [], 
                   is_static=True)
    ## ipv6-address.h (module 'network'): static ns3::Ipv6Address ns3::Ipv6Address::GetAllRoutersMulticast() [member function]
    cls.add_method('GetAllRoutersMulticast', 
                   'ns3::Ipv6Address', 
                   [], 
                   is_static=True)
    ## ipv6-address.h (module 'network'): static ns3::Ipv6Address ns3::Ipv6Address::GetAny() [member function]
    cls.add_method('GetAny', 
                   'ns3::Ipv6Address', 
                   [], 
                   is_static=True)
    ## ipv6-address.h (module 'network'): void ns3::Ipv6Address::GetBytes(uint8_t * buf) const [member function]
    cls.add_method('GetBytes', 
                   'void', 
                   [param('uint8_t *', 'buf')], 
                   is_const=True)
    ## ipv6-address.h (module 'network'): ns3::Ipv4Address ns3::Ipv6Address::GetIpv4MappedAddress() const [member function]
    cls.add_method('GetIpv4MappedAddress', 
                   'ns3::Ipv4Address', 
                   [], 
                   is_const=True)
    ## ipv6-address.h (module 'network'): static ns3::Ipv6Address ns3::Ipv6Address::GetLoopback() [member function]
    cls.add_method('GetLoopback', 
                   'ns3::Ipv6Address', 
                   [], 
                   is_static=True)
    ## ipv6-address.h (module 'network'): static ns3::Ipv6Address ns3::Ipv6Address::GetOnes() [member function]
    cls.add_method('GetOnes', 
                   'ns3::Ipv6Address', 
                   [], 
                   is_static=True)
    ## ipv6-address.h (module 'network'): static ns3::Ipv6Address ns3::Ipv6Address::GetZero() [member function]
    cls.add_method('GetZero', 
                   'ns3::Ipv6Address', 
                   [], 
                   is_static=True)
    ## ipv6-address.h (module 'network'): bool ns3::Ipv6Address::IsAllHostsMulticast() const [member function]
    cls.add_method('IsAllHostsMulticast', 
                   'bool', 
                   [], 
                   deprecated=True, is_const=True)
    ## ipv6-address.h (module 'network'): bool ns3::Ipv6Address::IsAllNodesMulticast() const [member function]
    cls.add_method('IsAllNodesMulticast', 
                   'bool', 
                   [], 
                   is_const=True)
    ## ipv6-address.h (module 'network'): bool ns3::Ipv6Address::IsAllRoutersMulticast() const [member function]
    cls.add_method('IsAllRoutersMulticast', 
                   'bool', 
                   [], 
                   is_const=True)
    ## ipv6-address.h (module 'network'): bool ns3::Ipv6Address::IsAny() const [member function]
    cls.add_method('IsAny', 
                   'bool', 
                   [], 
                   is_const=True)
    ## ipv6-address.h (module 'network'): bool ns3::Ipv6Address::IsDocumentation() const [member function]
    cls.add_method('IsDocumentation', 
                   'bool', 
                   [], 
                   is_const=True)
    ## ipv6-address.h (module 'network'): bool ns3::Ipv6Address::IsEqual(ns3::Ipv6Address const & other) const [member function]
    cls.add_method('IsEqual', 
                   'bool', 
                   [param('ns3::Ipv6Address const &', 'other')], 
                   is_const=True)
    ## ipv6-address.h (module 'network'): bool ns3::Ipv6Address::IsIpv4MappedAddress() const [member function]
    cls.add_method('IsIpv4MappedAddress', 
                   'bool', 
                   [], 
                   is_const=True)
    ## ipv6-address.h (module 'network'): bool ns3::Ipv6Address::IsLinkLocal() const [member function]
    cls.add_method('IsLinkLocal', 
                   'bool', 
                   [], 
                   is_const=True)
    ## ipv6-address.h (module 'network'): bool ns3::Ipv6Address::IsLinkLocalMulticast() const [member function]
    cls.add_method('IsLinkLocalMulticast', 
                   'bool', 
                   [], 
                   is_const=True)
    ## ipv6-address.h (module 'network'): bool ns3::Ipv6Address::IsLocalhost() const [member function]
    cls.add_method('IsLocalhost', 
                   'bool', 
                   [], 
                   is_const=True)
    ## ipv6-address.h (module 'network'): static bool ns3::Ipv6Address::IsMatchingType(ns3::Address const & address) [member function]
    cls.add_method('IsMatchingType', 
                   'bool', 
                   [param('ns3::Address const &', 'address')], 
                   is_static=True)
    ## ipv6-address.h (module 'network'): bool ns3::Ipv6Address::IsMulticast() const [member function]
    cls.add_method('IsMulticast', 
                   'bool', 
                   [], 
                   is_const=True)
    ## ipv6-address.h (module 'network'): bool ns3::Ipv6Address::IsSolicitedMulticast() const [member function]
    cls.add_method('IsSolicitedMulticast', 
                   'bool', 
                   [], 
                   is_const=True)
    ## ipv6-address.h (module 'network'): static ns3::Ipv6Address ns3::Ipv6Address::MakeAutoconfiguredAddress(ns3::Mac16Address addr, ns3::Ipv6Address prefix) [member function]
    cls.add_method('MakeAutoconfiguredAddress', 
                   'ns3::Ipv6Address', 
                   [param('ns3::Mac16Address', 'addr'), param('ns3::Ipv6Address', 'prefix')], 
                   is_static=True)
    ## ipv6-address.h (module 'network'): static ns3::Ipv6Address ns3::Ipv6Address::MakeAutoconfiguredAddress(ns3::Mac48Address addr, ns3::Ipv6Address prefix) [member function]
    cls.add_method('MakeAutoconfiguredAddress', 
                   'ns3::Ipv6Address', 
                   [param('ns3::Mac48Address', 'addr'), param('ns3::Ipv6Address', 'prefix')], 
                   is_static=True)
    ## ipv6-address.h (module 'network'): static ns3::Ipv6Address ns3::Ipv6Address::MakeAutoconfiguredAddress(ns3::Mac64Address addr, ns3::Ipv6Address prefix) [member function]
    cls.add_method('MakeAutoconfiguredAddress', 
                   'ns3::Ipv6Address', 
                   [param('ns3::Mac64Address', 'addr'), param('ns3::Ipv6Address', 'prefix')], 
                   is_static=True)
    ## ipv6-address.h (module 'network'): static ns3::Ipv6Address ns3::Ipv6Address::MakeAutoconfiguredLinkLocalAddress(ns3::Mac16Address mac) [member function]
    cls.add_method('MakeAutoconfiguredLinkLocalAddress', 
                   'ns3::Ipv6Address', 
                   [param('ns3::Mac16Address', 'mac')], 
                   is_static=True)
    ## ipv6-address.h (module 'network'): static ns3::Ipv6Address ns3::Ipv6Address::MakeAutoconfiguredLinkLocalAddress(ns3::Mac48Address mac) [member function]
    cls.add_method('MakeAutoconfiguredLinkLocalAddress', 
                   'ns3::Ipv6Address', 
                   [param('ns3::Mac48Address', 'mac')], 
                   is_static=True)
    ## ipv6-address.h (module 'network'): static ns3::Ipv6Address ns3::Ipv6Address::MakeAutoconfiguredLinkLocalAddress(ns3::Mac64Address mac) [member function]
    cls.add_method('MakeAutoconfiguredLinkLocalAddress', 
                   'ns3::Ipv6Address', 
                   [param('ns3::Mac64Address', 'mac')], 
                   is_static=True)
    ## ipv6-address.h (module 'network'): static ns3::Ipv6Address ns3::Ipv6Address::MakeIpv4MappedAddress(ns3::Ipv4Address addr) [member function]
    cls.add_method('MakeIpv4MappedAddress', 
                   'ns3::Ipv6Address', 
                   [param('ns3::Ipv4Address', 'addr')], 
                   is_static=True)
    ## ipv6-address.h (module 'network'): static ns3::Ipv6Address ns3::Ipv6Address::MakeSolicitedAddress(ns3::Ipv6Address addr) [member function]
    cls.add_method('MakeSolicitedAddress', 
                   'ns3::Ipv6Address', 
                   [param('ns3::Ipv6Address', 'addr')], 
                   is_static=True)
    ## ipv6-address.h (module 'network'): void ns3::Ipv6Address::Print(std::ostream & os) const [member function]
    cls.add_method('Print', 
                   'void', 
                   [param('std::ostream &', 'os')], 
                   is_const=True)
    ## ipv6-address.h (module 'network'): void ns3::Ipv6Address::Serialize(uint8_t * buf) const [member function]
    cls.add_method('Serialize', 
                   'void', 
                   [param('uint8_t *', 'buf')], 
                   is_const=True)
    ## ipv6-address.h (module 'network'): void ns3::Ipv6Address::Set(char const * address) [member function]
    cls.add_method('Set', 
                   'void', 
                   [param('char const *', 'address')])
    ## ipv6-address.h (module 'network'): void ns3::Ipv6Address::Set(uint8_t * address) [member function]
    cls.add_method('Set', 
                   'void', 
                   [param('uint8_t *', 'address')])
    return

def register_Ns3Ipv6Prefix_methods(root_module, cls):
    cls.add_binary_comparison_operator('!=')
    cls.add_output_stream_operator()
    cls.add_binary_comparison_operator('==')
    ## ipv6-address.h (module 'network'): ns3::Ipv6Prefix::Ipv6Prefix() [constructor]
    cls.add_constructor([])
    ## ipv6-address.h (module 'network'): ns3::Ipv6Prefix::Ipv6Prefix(uint8_t * prefix) [constructor]
    cls.add_constructor([param('uint8_t *', 'prefix')])
    ## ipv6-address.h (module 'network'): ns3::Ipv6Prefix::Ipv6Prefix(char const * prefix) [constructor]
    cls.add_constructor([param('char const *', 'prefix')])
    ## ipv6-address.h (module 'network'): ns3::Ipv6Prefix::Ipv6Prefix(uint8_t prefix) [constructor]
    cls.add_constructor([param('uint8_t', 'prefix')])
    ## ipv6-address.h (module 'network'): ns3::Ipv6Prefix::Ipv6Prefix(ns3::Ipv6Prefix const & prefix) [copy constructor]
    cls.add_constructor([param('ns3::Ipv6Prefix const &', 'prefix')])
    ## ipv6-address.h (module 'network'): ns3::Ipv6Prefix::Ipv6Prefix(ns3::Ipv6Prefix const * prefix) [constructor]
    cls.add_constructor([param('ns3::Ipv6Prefix const *', 'prefix')])
    ## ipv6-address.h (module 'network'): void ns3::Ipv6Prefix::GetBytes(uint8_t * buf) const [member function]
    cls.add_method('GetBytes', 
                   'void', 
                   [param('uint8_t *', 'buf')], 
                   is_const=True)
    ## ipv6-address.h (module 'network'): static ns3::Ipv6Prefix ns3::Ipv6Prefix::GetLoopback() [member function]
    cls.add_method('GetLoopback', 
                   'ns3::Ipv6Prefix', 
                   [], 
                   is_static=True)
    ## ipv6-address.h (module 'network'): static ns3::Ipv6Prefix ns3::Ipv6Prefix::GetOnes() [member function]
    cls.add_method('GetOnes', 
                   'ns3::Ipv6Prefix', 
                   [], 
                   is_static=True)
    ## ipv6-address.h (module 'network'): uint8_t ns3::Ipv6Prefix::GetPrefixLength() const [member function]
    cls.add_method('GetPrefixLength', 
                   'uint8_t', 
                   [], 
                   is_const=True)
    ## ipv6-address.h (module 'network'): static ns3::Ipv6Prefix ns3::Ipv6Prefix::GetZero() [member function]
    cls.add_method('GetZero', 
                   'ns3::Ipv6Prefix', 
                   [], 
                   is_static=True)
    ## ipv6-address.h (module 'network'): bool ns3::Ipv6Prefix::IsEqual(ns3::Ipv6Prefix const & other) const [member function]
    cls.add_method('IsEqual', 
                   'bool', 
                   [param('ns3::Ipv6Prefix const &', 'other')], 
                   is_const=True)
    ## ipv6-address.h (module 'network'): bool ns3::Ipv6Prefix::IsMatch(ns3::Ipv6Address a, ns3::Ipv6Address b) const [member function]
    cls.add_method('IsMatch', 
                   'bool', 
                   [param('ns3::Ipv6Address', 'a'), param('ns3::Ipv6Address', 'b')], 
                   is_const=True)
    ## ipv6-address.h (module 'network'): void ns3::Ipv6Prefix::Print(std::ostream & os) const [member function]
    cls.add_method('Print', 
                   'void', 
                   [param('std::ostream &', 'os')], 
                   is_const=True)
    return

def register_Ns3NodeContainer_methods(root_module, cls):
    ## node-container.h (module 'network'): ns3::NodeContainer::NodeContainer(ns3::NodeContainer const & arg0) [copy constructor]
    cls.add_constructor([param('ns3::NodeContainer const &', 'arg0')])
    ## node-container.h (module 'network'): ns3::NodeContainer::NodeContainer() [constructor]
    cls.add_constructor([])
    ## node-container.h (module 'network'): ns3::NodeContainer::NodeContainer(ns3::Ptr<ns3::Node> node) [constructor]
    cls.add_constructor([param('ns3::Ptr< ns3::Node >', 'node')])
    ## node-container.h (module 'network'): ns3::NodeContainer::NodeContainer(std::string nodeName) [constructor]
    cls.add_constructor([param('std::string', 'nodeName')])
    ## node-container.h (module 'network'): ns3::NodeContainer::NodeContainer(ns3::NodeContainer const & a, ns3::NodeContainer const & b) [constructor]
    cls.add_constructor([param('ns3::NodeContainer const &', 'a'), param('ns3::NodeContainer const &', 'b')])
    ## node-container.h (module 'network'): ns3::NodeContainer::NodeContainer(ns3::NodeContainer const & a, ns3::NodeContainer const & b, ns3::NodeContainer const & c) [constructor]
    cls.add_constructor([param('ns3::NodeContainer const &', 'a'), param('ns3::NodeContainer const &', 'b'), param('ns3::NodeContainer const &', 'c')])
    ## node-container.h (module 'network'): ns3::NodeContainer::NodeContainer(ns3::NodeContainer const & a, ns3::NodeContainer const & b, ns3::NodeContainer const & c, ns3::NodeContainer const & d) [constructor]
    cls.add_constructor([param('ns3::NodeContainer const &', 'a'), param('ns3::NodeContainer const &', 'b'), param('ns3::NodeContainer const &', 'c'), param('ns3::NodeContainer const &', 'd')])
    ## node-container.h (module 'network'): ns3::NodeContainer::NodeContainer(ns3::NodeContainer const & a, ns3::NodeContainer const & b, ns3::NodeContainer const & c, ns3::NodeContainer const & d, ns3::NodeContainer const & e) [constructor]
    cls.add_constructor([param('ns3::NodeContainer const &', 'a'), param('ns3::NodeContainer const &', 'b'), param('ns3::NodeContainer const &', 'c'), param('ns3::NodeContainer const &', 'd'), param('ns3::NodeContainer const &', 'e')])
    ## node-container.h (module 'network'): void ns3::NodeContainer::Add(ns3::NodeContainer other) [member function]
    cls.add_method('Add', 
                   'void', 
                   [param('ns3::NodeContainer', 'other')])
    ## node-container.h (module 'network'): void ns3::NodeContainer::Add(ns3::Ptr<ns3::Node> node) [member function]
    cls.add_method('Add', 
                   'void', 
                   [param('ns3::Ptr< ns3::Node >', 'node')])
    ## node-container.h (module 'network'): void ns3::NodeContainer::Add(std::string nodeName) [member function]
    cls.add_method('Add', 
                   'void', 
                   [param('std::string', 'nodeName')])
    ## node-container.h (module 'network'): __gnu_cxx::__normal_iterator<ns3::Ptr<ns3::Node> const*, std::vector<ns3::Ptr<ns3::Node>, std::allocator<ns3::Ptr<ns3::Node> > > > ns3::NodeContainer::Begin() const [member function]
    cls.add_method('Begin', 
                   '__gnu_cxx::__normal_iterator< ns3::Ptr< ns3::Node >, std::vector< ns3::Ptr< ns3::Node > > >', 
                   [], 
                   is_const=True)
    ## node-container.h (module 'network'): void ns3::NodeContainer::Create(uint32_t n) [member function]
    cls.add_method('Create', 
                   'void', 
                   [param('uint32_t', 'n')])
    ## node-container.h (module 'network'): void ns3::NodeContainer::Create(uint32_t n, uint32_t systemId) [member function]
    cls.add_method('Create', 
                   'void', 
                   [param('uint32_t', 'n'), param('uint32_t', 'systemId')])
    ## node-container.h (module 'network'): __gnu_cxx::__normal_iterator<ns3::Ptr<ns3::Node> const*, std::vector<ns3::Ptr<ns3::Node>, std::allocator<ns3::Ptr<ns3::Node> > > > ns3::NodeContainer::End() const [member function]
    cls.add_method('End', 
                   '__gnu_cxx::__normal_iterator< ns3::Ptr< ns3::Node >, std::vector< ns3::Ptr< ns3::Node > > >', 
                   [], 
                   is_const=True)
    ## node-container.h (module 'network'): ns3::Ptr<ns3::Node> ns3::NodeContainer::Get(uint32_t i) const [member function]
    cls.add_method('Get', 
                   'ns3::Ptr< ns3::Node >', 
                   [param('uint32_t', 'i')], 
                   is_const=True)
    ## node-container.h (module 'network'): static ns3::NodeContainer ns3::NodeContainer::GetGlobal() [member function]
    cls.add_method('GetGlobal', 
                   'ns3::NodeContainer', 
                   [], 
                   is_static=True)
    ## node-container.h (module 'network'): uint32_t ns3::NodeContainer::GetN() const [member function]
    cls.add_method('GetN', 
                   'uint32_t', 
                   [], 
                   is_const=True)
    return

def register_Ns3ObjectBase_methods(root_module, cls):
    ## object-base.h (module 'core'): ns3::ObjectBase::ObjectBase() [constructor]
    cls.add_constructor([])
    ## object-base.h (module 'core'): ns3::ObjectBase::ObjectBase(ns3::ObjectBase const & arg0) [copy constructor]
    cls.add_constructor([param('ns3::ObjectBase const &', 'arg0')])
    ## object-base.h (module 'core'): void ns3::ObjectBase::GetAttribute(std::string name, ns3::AttributeValue & value) const [member function]
    cls.add_method('GetAttribute', 
                   'void', 
                   [param('std::string', 'name'), param('ns3::AttributeValue &', 'value')], 
                   is_const=True)
    ## object-base.h (module 'core'): bool ns3::ObjectBase::GetAttributeFailSafe(std::string name, ns3::AttributeValue & value) const [member function]
    cls.add_method('GetAttributeFailSafe', 
                   'bool', 
                   [param('std::string', 'name'), param('ns3::AttributeValue &', 'value')], 
                   is_const=True)
    ## object-base.h (module 'core'): ns3::TypeId ns3::ObjectBase::GetInstanceTypeId() const [member function]
    cls.add_method('GetInstanceTypeId', 
                   'ns3::TypeId', 
                   [], 
                   is_pure_virtual=True, is_const=True, is_virtual=True)
    ## object-base.h (module 'core'): static ns3::TypeId ns3::ObjectBase::GetTypeId() [member function]
    cls.add_method('GetTypeId', 
                   'ns3::TypeId', 
                   [], 
                   is_static=True)
    ## object-base.h (module 'core'): void ns3::ObjectBase::SetAttribute(std::string name, ns3::AttributeValue const & value) [member function]
    cls.add_method('SetAttribute', 
                   'void', 
                   [param('std::string', 'name'), param('ns3::AttributeValue const &', 'value')])
    ## object-base.h (module 'core'): bool ns3::ObjectBase::SetAttributeFailSafe(std::string name, ns3::AttributeValue const & value) [member function]
    cls.add_method('SetAttributeFailSafe', 
                   'bool', 
                   [param('std::string', 'name'), param('ns3::AttributeValue const &', 'value')])
    ## object-base.h (module 'core'): bool ns3::ObjectBase::TraceConnect(std::string name, std::string context, ns3::CallbackBase const & cb) [member function]
    cls.add_method('TraceConnect', 
                   'bool', 
                   [param('std::string', 'name'), param('std::string', 'context'), param('ns3::CallbackBase const &', 'cb')])
    ## object-base.h (module 'core'): bool ns3::ObjectBase::TraceConnectWithoutContext(std::string name, ns3::CallbackBase const & cb) [member function]
    cls.add_method('TraceConnectWithoutContext', 
                   'bool', 
                   [param('std::string', 'name'), param('ns3::CallbackBase const &', 'cb')])
    ## object-base.h (module 'core'): bool ns3::ObjectBase::TraceDisconnect(std::string name, std::string context, ns3::CallbackBase const & cb) [member function]
    cls.add_method('TraceDisconnect', 
                   'bool', 
                   [param('std::string', 'name'), param('std::string', 'context'), param('ns3::CallbackBase const &', 'cb')])
    ## object-base.h (module 'core'): bool ns3::ObjectBase::TraceDisconnectWithoutContext(std::string name, ns3::CallbackBase const & cb) [member function]
    cls.add_method('TraceDisconnectWithoutContext', 
                   'bool', 
                   [param('std::string', 'name'), param('ns3::CallbackBase const &', 'cb')])
    ## object-base.h (module 'core'): void ns3::ObjectBase::ConstructSelf(ns3::AttributeConstructionList const & attributes) [member function]
    cls.add_method('ConstructSelf', 
                   'void', 
                   [param('ns3::AttributeConstructionList const &', 'attributes')], 
                   visibility='protected')
    ## object-base.h (module 'core'): void ns3::ObjectBase::NotifyConstructionCompleted() [member function]
    cls.add_method('NotifyConstructionCompleted', 
                   'void', 
                   [], 
                   visibility='protected', is_virtual=True)
    return

def register_Ns3ObjectDeleter_methods(root_module, cls):
    ## object.h (module 'core'): ns3::ObjectDeleter::ObjectDeleter() [constructor]
    cls.add_constructor([])
    ## object.h (module 'core'): ns3::ObjectDeleter::ObjectDeleter(ns3::ObjectDeleter const & arg0) [copy constructor]
    cls.add_constructor([param('ns3::ObjectDeleter const &', 'arg0')])
    ## object.h (module 'core'): static void ns3::ObjectDeleter::Delete(ns3::Object * object) [member function]
    cls.add_method('Delete', 
                   'void', 
                   [param('ns3::Object *', 'object')], 
                   is_static=True)
    return

def register_Ns3ObjectFactory_methods(root_module, cls):
    cls.add_output_stream_operator()
    ## object-factory.h (module 'core'): ns3::ObjectFactory::ObjectFactory(ns3::ObjectFactory const & arg0) [copy constructor]
    cls.add_constructor([param('ns3::ObjectFactory const &', 'arg0')])
    ## object-factory.h (module 'core'): ns3::ObjectFactory::ObjectFactory() [constructor]
    cls.add_constructor([])
    ## object-factory.h (module 'core'): ns3::ObjectFactory::ObjectFactory(std::string typeId) [constructor]
    cls.add_constructor([param('std::string', 'typeId')])
    ## object-factory.h (module 'core'): ns3::Ptr<ns3::Object> ns3::ObjectFactory::Create() const [member function]
    cls.add_method('Create', 
                   'ns3::Ptr< ns3::Object >', 
                   [], 
                   is_const=True)
    ## object-factory.h (module 'core'): ns3::TypeId ns3::ObjectFactory::GetTypeId() const [member function]
    cls.add_method('GetTypeId', 
                   'ns3::TypeId', 
                   [], 
                   is_const=True)
    ## object-factory.h (module 'core'): void ns3::ObjectFactory::Set(std::string name, ns3::AttributeValue const & value) [member function]
    cls.add_method('Set', 
                   'void', 
                   [param('std::string', 'name'), param('ns3::AttributeValue const &', 'value')])
    ## object-factory.h (module 'core'): void ns3::ObjectFactory::SetTypeId(ns3::TypeId tid) [member function]
    cls.add_method('SetTypeId', 
                   'void', 
                   [param('ns3::TypeId', 'tid')])
    ## object-factory.h (module 'core'): void ns3::ObjectFactory::SetTypeId(char const * tid) [member function]
    cls.add_method('SetTypeId', 
                   'void', 
                   [param('char const *', 'tid')])
    ## object-factory.h (module 'core'): void ns3::ObjectFactory::SetTypeId(std::string tid) [member function]
    cls.add_method('SetTypeId', 
                   'void', 
                   [param('std::string', 'tid')])
    return

def register_Ns3SimpleRefCount__Ns3Object_Ns3ObjectBase_Ns3ObjectDeleter_methods(root_module, cls):
    ## simple-ref-count.h (module 'core'): ns3::SimpleRefCount<ns3::Object, ns3::ObjectBase, ns3::ObjectDeleter>::SimpleRefCount() [constructor]
    cls.add_constructor([])
    ## simple-ref-count.h (module 'core'): ns3::SimpleRefCount<ns3::Object, ns3::ObjectBase, ns3::ObjectDeleter>::SimpleRefCount(ns3::SimpleRefCount<ns3::Object, ns3::ObjectBase, ns3::ObjectDeleter> const & o) [copy constructor]
    cls.add_constructor([param('ns3::SimpleRefCount< ns3::Object, ns3::ObjectBase, ns3::ObjectDeleter > const &', 'o')])
    ## simple-ref-count.h (module 'core'): static void ns3::SimpleRefCount<ns3::Object, ns3::ObjectBase, ns3::ObjectDeleter>::Cleanup() [member function]
    cls.add_method('Cleanup', 
                   'void', 
                   [], 
                   is_static=True)
    return

def register_Ns3TagBuffer_methods(root_module, cls):
    ## tag-buffer.h (module 'network'): ns3::TagBuffer::TagBuffer(ns3::TagBuffer const & arg0) [copy constructor]
    cls.add_constructor([param('ns3::TagBuffer const &', 'arg0')])
    ## tag-buffer.h (module 'network'): ns3::TagBuffer::TagBuffer(uint8_t * start, uint8_t * end) [constructor]
    cls.add_constructor([param('uint8_t *', 'start'), param('uint8_t *', 'end')])
    ## tag-buffer.h (module 'network'): void ns3::TagBuffer::CopyFrom(ns3::TagBuffer o) [member function]
    cls.add_method('CopyFrom', 
                   'void', 
                   [param('ns3::TagBuffer', 'o')])
    ## tag-buffer.h (module 'network'): void ns3::TagBuffer::Read(uint8_t * buffer, uint32_t size) [member function]
    cls.add_method('Read', 
                   'void', 
                   [param('uint8_t *', 'buffer'), param('uint32_t', 'size')])
    ## tag-buffer.h (module 'network'): double ns3::TagBuffer::ReadDouble() [member function]
    cls.add_method('ReadDouble', 
                   'double', 
                   [])
    ## tag-buffer.h (module 'network'): uint16_t ns3::TagBuffer::ReadU16() [member function]
    cls.add_method('ReadU16', 
                   'uint16_t', 
                   [])
    ## tag-buffer.h (module 'network'): uint32_t ns3::TagBuffer::ReadU32() [member function]
    cls.add_method('ReadU32', 
                   'uint32_t', 
                   [])
    ## tag-buffer.h (module 'network'): uint64_t ns3::TagBuffer::ReadU64() [member function]
    cls.add_method('ReadU64', 
                   'uint64_t', 
                   [])
    ## tag-buffer.h (module 'network'): uint8_t ns3::TagBuffer::ReadU8() [member function]
    cls.add_method('ReadU8', 
                   'uint8_t', 
                   [])
    ## tag-buffer.h (module 'network'): void ns3::TagBuffer::TrimAtEnd(uint32_t trim) [member function]
    cls.add_method('TrimAtEnd', 
                   'void', 
                   [param('uint32_t', 'trim')])
    ## tag-buffer.h (module 'network'): void ns3::TagBuffer::Write(uint8_t const * buffer, uint32_t size) [member function]
    cls.add_method('Write', 
                   'void', 
                   [param('uint8_t const *', 'buffer'), param('uint32_t', 'size')])
    ## tag-buffer.h (module 'network'): void ns3::TagBuffer::WriteDouble(double v) [member function]
    cls.add_method('WriteDouble', 
                   'void', 
                   [param('double', 'v')])
    ## tag-buffer.h (module 'network'): void ns3::TagBuffer::WriteU16(uint16_t data) [member function]
    cls.add_method('WriteU16', 
                   'void', 
                   [param('uint16_t', 'data')])
    ## tag-buffer.h (module 'network'): void ns3::TagBuffer::WriteU32(uint32_t data) [member function]
    cls.add_method('WriteU32', 
                   'void', 
                   [param('uint32_t', 'data')])
    ## tag-buffer.h (module 'network'): void ns3::TagBuffer::WriteU64(uint64_t v) [member function]
    cls.add_method('WriteU64', 
                   'void', 
                   [param('uint64_t', 'v')])
    ## tag-buffer.h (module 'network'): void ns3::TagBuffer::WriteU8(uint8_t v) [member function]
    cls.add_method('WriteU8', 
                   'void', 
                   [param('uint8_t', 'v')])
    return

def register_Ns3TimeWithUnit_methods(root_module, cls):
    cls.add_output_stream_operator()
    ## nstime.h (module 'core'): ns3::TimeWithUnit::TimeWithUnit(ns3::TimeWithUnit const & arg0) [copy constructor]
    cls.add_constructor([param('ns3::TimeWithUnit const &', 'arg0')])
    ## nstime.h (module 'core'): ns3::TimeWithUnit::TimeWithUnit(ns3::Time const time, ns3::Time::Unit const unit) [constructor]
    cls.add_constructor([param('ns3::Time const', 'time'), param('ns3::Time::Unit const', 'unit')])
    return

def register_Ns3TypeId_methods(root_module, cls):
    cls.add_binary_comparison_operator('<')
    cls.add_binary_comparison_operator('!=')
    cls.add_output_stream_operator()
    cls.add_binary_comparison_operator('==')
    ## type-id.h (module 'core'): ns3::TypeId::TypeId(char const * name) [constructor]
    cls.add_constructor([param('char const *', 'name')])
    ## type-id.h (module 'core'): ns3::TypeId::TypeId() [constructor]
    cls.add_constructor([])
    ## type-id.h (module 'core'): ns3::TypeId::TypeId(ns3::TypeId const & o) [copy constructor]
    cls.add_constructor([param('ns3::TypeId const &', 'o')])
    ## type-id.h (module 'core'): ns3::TypeId ns3::TypeId::AddAttribute(std::string name, std::string help, ns3::AttributeValue const & initialValue, ns3::Ptr<ns3::AttributeAccessor const> accessor, ns3::Ptr<ns3::AttributeChecker const> checker, ns3::TypeId::SupportLevel supportLevel=::ns3::TypeId::SUPPORTED, std::string const & supportMsg="") [member function]
    cls.add_method('AddAttribute', 
                   'ns3::TypeId', 
                   [param('std::string', 'name'), param('std::string', 'help'), param('ns3::AttributeValue const &', 'initialValue'), param('ns3::Ptr< ns3::AttributeAccessor const >', 'accessor'), param('ns3::Ptr< ns3::AttributeChecker const >', 'checker'), param('ns3::TypeId::SupportLevel', 'supportLevel', default_value='::ns3::TypeId::SUPPORTED'), param('std::string const &', 'supportMsg', default_value='""')])
    ## type-id.h (module 'core'): ns3::TypeId ns3::TypeId::AddAttribute(std::string name, std::string help, uint32_t flags, ns3::AttributeValue const & initialValue, ns3::Ptr<ns3::AttributeAccessor const> accessor, ns3::Ptr<ns3::AttributeChecker const> checker, ns3::TypeId::SupportLevel supportLevel=::ns3::TypeId::SUPPORTED, std::string const & supportMsg="") [member function]
    cls.add_method('AddAttribute', 
                   'ns3::TypeId', 
                   [param('std::string', 'name'), param('std::string', 'help'), param('uint32_t', 'flags'), param('ns3::AttributeValue const &', 'initialValue'), param('ns3::Ptr< ns3::AttributeAccessor const >', 'accessor'), param('ns3::Ptr< ns3::AttributeChecker const >', 'checker'), param('ns3::TypeId::SupportLevel', 'supportLevel', default_value='::ns3::TypeId::SUPPORTED'), param('std::string const &', 'supportMsg', default_value='""')])
    ## type-id.h (module 'core'): ns3::TypeId ns3::TypeId::AddTraceSource(std::string name, std::string help, ns3::Ptr<ns3::TraceSourceAccessor const> accessor) [member function]
    cls.add_method('AddTraceSource', 
                   'ns3::TypeId', 
                   [param('std::string', 'name'), param('std::string', 'help'), param('ns3::Ptr< ns3::TraceSourceAccessor const >', 'accessor')], 
                   deprecated=True)
    ## type-id.h (module 'core'): ns3::TypeId ns3::TypeId::AddTraceSource(std::string name, std::string help, ns3::Ptr<ns3::TraceSourceAccessor const> accessor, std::string callback, ns3::TypeId::SupportLevel supportLevel=::ns3::TypeId::SUPPORTED, std::string const & supportMsg="") [member function]
    cls.add_method('AddTraceSource', 
                   'ns3::TypeId', 
                   [param('std::string', 'name'), param('std::string', 'help'), param('ns3::Ptr< ns3::TraceSourceAccessor const >', 'accessor'), param('std::string', 'callback'), param('ns3::TypeId::SupportLevel', 'supportLevel', default_value='::ns3::TypeId::SUPPORTED'), param('std::string const &', 'supportMsg', default_value='""')])
    ## type-id.h (module 'core'): ns3::TypeId::AttributeInformation ns3::TypeId::GetAttribute(uint32_t i) const [member function]
    cls.add_method('GetAttribute', 
                   'ns3::TypeId::AttributeInformation', 
                   [param('uint32_t', 'i')], 
                   is_const=True)
    ## type-id.h (module 'core'): std::string ns3::TypeId::GetAttributeFullName(uint32_t i) const [member function]
    cls.add_method('GetAttributeFullName', 
                   'std::string', 
                   [param('uint32_t', 'i')], 
                   is_const=True)
    ## type-id.h (module 'core'): uint32_t ns3::TypeId::GetAttributeN() const [member function]
    cls.add_method('GetAttributeN', 
                   'uint32_t', 
                   [], 
                   is_const=True)
    ## type-id.h (module 'core'): ns3::Callback<ns3::ObjectBase*,ns3::empty,ns3::empty,ns3::empty,ns3::empty,ns3::empty,ns3::empty,ns3::empty,ns3::empty,ns3::empty> ns3::TypeId::GetConstructor() const [member function]
    cls.add_method('GetConstructor', 
                   'ns3::Callback< ns3::ObjectBase *, ns3::empty, ns3::empty, ns3::empty, ns3::empty, ns3::empty, ns3::empty, ns3::empty, ns3::empty, ns3::empty >', 
                   [], 
                   is_const=True)
    ## type-id.h (module 'core'): std::string ns3::TypeId::GetGroupName() const [member function]
    cls.add_method('GetGroupName', 
                   'std::string', 
                   [], 
                   is_const=True)
    ## type-id.h (module 'core'): uint32_t ns3::TypeId::GetHash() const [member function]
    cls.add_method('GetHash', 
                   'uint32_t', 
                   [], 
                   is_const=True)
    ## type-id.h (module 'core'): std::string ns3::TypeId::GetName() const [member function]
    cls.add_method('GetName', 
                   'std::string', 
                   [], 
                   is_const=True)
    ## type-id.h (module 'core'): ns3::TypeId ns3::TypeId::GetParent() const [member function]
    cls.add_method('GetParent', 
                   'ns3::TypeId', 
                   [], 
                   is_const=True)
    ## type-id.h (module 'core'): static ns3::TypeId ns3::TypeId::GetRegistered(uint32_t i) [member function]
    cls.add_method('GetRegistered', 
                   'ns3::TypeId', 
                   [param('uint32_t', 'i')], 
                   is_static=True)
    ## type-id.h (module 'core'): static uint32_t ns3::TypeId::GetRegisteredN() [member function]
    cls.add_method('GetRegisteredN', 
                   'uint32_t', 
                   [], 
                   is_static=True)
    ## type-id.h (module 'core'): std::size_t ns3::TypeId::GetSize() const [member function]
    cls.add_method('GetSize', 
                   'std::size_t', 
                   [], 
                   is_const=True)
    ## type-id.h (module 'core'): ns3::TypeId::TraceSourceInformation ns3::TypeId::GetTraceSource(uint32_t i) const [member function]
    cls.add_method('GetTraceSource', 
                   'ns3::TypeId::TraceSourceInformation', 
                   [param('uint32_t', 'i')], 
                   is_const=True)
    ## type-id.h (module 'core'): uint32_t ns3::TypeId::GetTraceSourceN() const [member function]
    cls.add_method('GetTraceSourceN', 
                   'uint32_t', 
                   [], 
                   is_const=True)
    ## type-id.h (module 'core'): uint16_t ns3::TypeId::GetUid() const [member function]
    cls.add_method('GetUid', 
                   'uint16_t', 
                   [], 
                   is_const=True)
    ## type-id.h (module 'core'): bool ns3::TypeId::HasConstructor() const [member function]
    cls.add_method('HasConstructor', 
                   'bool', 
                   [], 
                   is_const=True)
    ## type-id.h (module 'core'): bool ns3::TypeId::HasParent() const [member function]
    cls.add_method('HasParent', 
                   'bool', 
                   [], 
                   is_const=True)
    ## type-id.h (module 'core'): ns3::TypeId ns3::TypeId::HideFromDocumentation() [member function]
    cls.add_method('HideFromDocumentation', 
                   'ns3::TypeId', 
                   [])
    ## type-id.h (module 'core'): bool ns3::TypeId::IsChildOf(ns3::TypeId other) const [member function]
    cls.add_method('IsChildOf', 
                   'bool', 
                   [param('ns3::TypeId', 'other')], 
                   is_const=True)
    ## type-id.h (module 'core'): bool ns3::TypeId::LookupAttributeByName(std::string name, ns3::TypeId::AttributeInformation * info) const [member function]
    cls.add_method('LookupAttributeByName', 
                   'bool', 
                   [param('std::string', 'name'), param('ns3::TypeId::AttributeInformation *', 'info', transfer_ownership=False)], 
                   is_const=True)
    ## type-id.h (module 'core'): static ns3::TypeId ns3::TypeId::LookupByHash(uint32_t hash) [member function]
    cls.add_method('LookupByHash', 
                   'ns3::TypeId', 
                   [param('uint32_t', 'hash')], 
                   is_static=True)
    ## type-id.h (module 'core'): static bool ns3::TypeId::LookupByHashFailSafe(uint32_t hash, ns3::TypeId * tid) [member function]
    cls.add_method('LookupByHashFailSafe', 
                   'bool', 
                   [param('uint32_t', 'hash'), param('ns3::TypeId *', 'tid')], 
                   is_static=True)
    ## type-id.h (module 'core'): static ns3::TypeId ns3::TypeId::LookupByName(std::string name) [member function]
    cls.add_method('LookupByName', 
                   'ns3::TypeId', 
                   [param('std::string', 'name')], 
                   is_static=True)
    ## type-id.h (module 'core'): ns3::Ptr<ns3::TraceSourceAccessor const> ns3::TypeId::LookupTraceSourceByName(std::string name) const [member function]
    cls.add_method('LookupTraceSourceByName', 
                   'ns3::Ptr< ns3::TraceSourceAccessor const >', 
                   [param('std::string', 'name')], 
                   is_const=True)
    ## type-id.h (module 'core'): ns3::Ptr<ns3::TraceSourceAccessor const> ns3::TypeId::LookupTraceSourceByName(std::string name, ns3::TypeId::TraceSourceInformation * info) const [member function]
    cls.add_method('LookupTraceSourceByName', 
                   'ns3::Ptr< ns3::TraceSourceAccessor const >', 
                   [param('std::string', 'name'), param('ns3::TypeId::TraceSourceInformation *', 'info')], 
                   is_const=True)
    ## type-id.h (module 'core'): bool ns3::TypeId::MustHideFromDocumentation() const [member function]
    cls.add_method('MustHideFromDocumentation', 
                   'bool', 
                   [], 
                   is_const=True)
    ## type-id.h (module 'core'): bool ns3::TypeId::SetAttributeInitialValue(uint32_t i, ns3::Ptr<ns3::AttributeValue const> initialValue) [member function]
    cls.add_method('SetAttributeInitialValue', 
                   'bool', 
                   [param('uint32_t', 'i'), param('ns3::Ptr< ns3::AttributeValue const >', 'initialValue')])
    ## type-id.h (module 'core'): ns3::TypeId ns3::TypeId::SetGroupName(std::string groupName) [member function]
    cls.add_method('SetGroupName', 
                   'ns3::TypeId', 
                   [param('std::string', 'groupName')])
    ## type-id.h (module 'core'): ns3::TypeId ns3::TypeId::SetParent(ns3::TypeId tid) [member function]
    cls.add_method('SetParent', 
                   'ns3::TypeId', 
                   [param('ns3::TypeId', 'tid')])
    ## type-id.h (module 'core'): ns3::TypeId ns3::TypeId::SetSize(std::size_t size) [member function]
    cls.add_method('SetSize', 
                   'ns3::TypeId', 
                   [param('std::size_t', 'size')])
    ## type-id.h (module 'core'): void ns3::TypeId::SetUid(uint16_t uid) [member function]
    cls.add_method('SetUid', 
                   'void', 
                   [param('uint16_t', 'uid')])
    return

def register_Ns3TypeIdAttributeInformation_methods(root_module, cls):
    ## type-id.h (module 'core'): ns3::TypeId::AttributeInformation::AttributeInformation() [constructor]
    cls.add_constructor([])
    ## type-id.h (module 'core'): ns3::TypeId::AttributeInformation::AttributeInformation(ns3::TypeId::AttributeInformation const & arg0) [copy constructor]
    cls.add_constructor([param('ns3::TypeId::AttributeInformation const &', 'arg0')])
    ## type-id.h (module 'core'): ns3::TypeId::AttributeInformation::accessor [variable]
    cls.add_instance_attribute('accessor', 'ns3::Ptr< ns3::AttributeAccessor const >', is_const=False)
    ## type-id.h (module 'core'): ns3::TypeId::AttributeInformation::checker [variable]
    cls.add_instance_attribute('checker', 'ns3::Ptr< ns3::AttributeChecker const >', is_const=False)
    ## type-id.h (module 'core'): ns3::TypeId::AttributeInformation::flags [variable]
    cls.add_instance_attribute('flags', 'uint32_t', is_const=False)
    ## type-id.h (module 'core'): ns3::TypeId::AttributeInformation::help [variable]
    cls.add_instance_attribute('help', 'std::string', is_const=False)
    ## type-id.h (module 'core'): ns3::TypeId::AttributeInformation::initialValue [variable]
    cls.add_instance_attribute('initialValue', 'ns3::Ptr< ns3::AttributeValue const >', is_const=False)
    ## type-id.h (module 'core'): ns3::TypeId::AttributeInformation::name [variable]
    cls.add_instance_attribute('name', 'std::string', is_const=False)
    ## type-id.h (module 'core'): ns3::TypeId::AttributeInformation::originalInitialValue [variable]
    cls.add_instance_attribute('originalInitialValue', 'ns3::Ptr< ns3::AttributeValue const >', is_const=False)
    ## type-id.h (module 'core'): ns3::TypeId::AttributeInformation::supportLevel [variable]
    cls.add_instance_attribute('supportLevel', 'ns3::TypeId::SupportLevel', is_const=False)
    ## type-id.h (module 'core'): ns3::TypeId::AttributeInformation::supportMsg [variable]
    cls.add_instance_attribute('supportMsg', 'std::string', is_const=False)
    return

def register_Ns3TypeIdTraceSourceInformation_methods(root_module, cls):
    ## type-id.h (module 'core'): ns3::TypeId::TraceSourceInformation::TraceSourceInformation() [constructor]
    cls.add_constructor([])
    ## type-id.h (module 'core'): ns3::TypeId::TraceSourceInformation::TraceSourceInformation(ns3::TypeId::TraceSourceInformation const & arg0) [copy constructor]
    cls.add_constructor([param('ns3::TypeId::TraceSourceInformation const &', 'arg0')])
    ## type-id.h (module 'core'): ns3::TypeId::TraceSourceInformation::accessor [variable]
    cls.add_instance_attribute('accessor', 'ns3::Ptr< ns3::TraceSourceAccessor const >', is_const=False)
    ## type-id.h (module 'core'): ns3::TypeId::TraceSourceInformation::callback [variable]
    cls.add_instance_attribute('callback', 'std::string', is_const=False)
    ## type-id.h (module 'core'): ns3::TypeId::TraceSourceInformation::help [variable]
    cls.add_instance_attribute('help', 'std::string', is_const=False)
    ## type-id.h (module 'core'): ns3::TypeId::TraceSourceInformation::name [variable]
    cls.add_instance_attribute('name', 'std::string', is_const=False)
    ## type-id.h (module 'core'): ns3::TypeId::TraceSourceInformation::supportLevel [variable]
    cls.add_instance_attribute('supportLevel', 'ns3::TypeId::SupportLevel', is_const=False)
    ## type-id.h (module 'core'): ns3::TypeId::TraceSourceInformation::supportMsg [variable]
    cls.add_instance_attribute('supportMsg', 'std::string', is_const=False)
    return

def register_Ns3Vector2D_methods(root_module, cls):
    cls.add_output_stream_operator()
    ## vector.h (module 'core'): ns3::Vector2D::Vector2D(ns3::Vector2D const & arg0) [copy constructor]
    cls.add_constructor([param('ns3::Vector2D const &', 'arg0')])
    ## vector.h (module 'core'): ns3::Vector2D::Vector2D(double _x, double _y) [constructor]
    cls.add_constructor([param('double', '_x'), param('double', '_y')])
    ## vector.h (module 'core'): ns3::Vector2D::Vector2D() [constructor]
    cls.add_constructor([])
    ## vector.h (module 'core'): ns3::Vector2D::x [variable]
    cls.add_instance_attribute('x', 'double', is_const=False)
    ## vector.h (module 'core'): ns3::Vector2D::y [variable]
    cls.add_instance_attribute('y', 'double', is_const=False)
    return

def register_Ns3Vector3D_methods(root_module, cls):
    cls.add_output_stream_operator()
    ## vector.h (module 'core'): ns3::Vector3D::Vector3D(ns3::Vector3D const & arg0) [copy constructor]
    cls.add_constructor([param('ns3::Vector3D const &', 'arg0')])
    ## vector.h (module 'core'): ns3::Vector3D::Vector3D(double _x, double _y, double _z) [constructor]
    cls.add_constructor([param('double', '_x'), param('double', '_y'), param('double', '_z')])
    ## vector.h (module 'core'): ns3::Vector3D::Vector3D() [constructor]
    cls.add_constructor([])
    ## vector.h (module 'core'): ns3::Vector3D::x [variable]
    cls.add_instance_attribute('x', 'double', is_const=False)
    ## vector.h (module 'core'): ns3::Vector3D::y [variable]
    cls.add_instance_attribute('y', 'double', is_const=False)
    ## vector.h (module 'core'): ns3::Vector3D::z [variable]
    cls.add_instance_attribute('z', 'double', is_const=False)
    return

def register_Ns3Empty_methods(root_module, cls):
    ## empty.h (module 'core'): ns3::empty::empty() [constructor]
    cls.add_constructor([])
    ## empty.h (module 'core'): ns3::empty::empty(ns3::empty const & arg0) [copy constructor]
    cls.add_constructor([param('ns3::empty const &', 'arg0')])
    return

def register_Ns3Int64x64_t_methods(root_module, cls):
    cls.add_binary_numeric_operator('*', root_module['ns3::int64x64_t'], root_module['ns3::int64x64_t'], param('ns3::int64x64_t const &', u'right'))
    cls.add_binary_numeric_operator('+', root_module['ns3::int64x64_t'], root_module['ns3::int64x64_t'], param('ns3::int64x64_t const &', u'right'))
    cls.add_binary_numeric_operator('-', root_module['ns3::int64x64_t'], root_module['ns3::int64x64_t'], param('ns3::int64x64_t const &', u'right'))
    cls.add_unary_numeric_operator('-')
    cls.add_binary_numeric_operator('/', root_module['ns3::int64x64_t'], root_module['ns3::int64x64_t'], param('ns3::int64x64_t const &', u'right'))
    cls.add_binary_comparison_operator('<')
    cls.add_binary_comparison_operator('>')
    cls.add_binary_comparison_operator('!=')
    cls.add_inplace_numeric_operator('*=', param('ns3::int64x64_t const &', u'right'))
    cls.add_inplace_numeric_operator('+=', param('ns3::int64x64_t const &', u'right'))
    cls.add_inplace_numeric_operator('-=', param('ns3::int64x64_t const &', u'right'))
    cls.add_inplace_numeric_operator('/=', param('ns3::int64x64_t const &', u'right'))
    cls.add_output_stream_operator()
    cls.add_binary_comparison_operator('<=')
    cls.add_binary_comparison_operator('==')
    cls.add_binary_comparison_operator('>=')
    ## int64x64-double.h (module 'core'): ns3::int64x64_t::int64x64_t() [constructor]
    cls.add_constructor([])
    ## int64x64-double.h (module 'core'): ns3::int64x64_t::int64x64_t(double v) [constructor]
    cls.add_constructor([param('double', 'v')])
    ## int64x64-double.h (module 'core'): ns3::int64x64_t::int64x64_t(long double v) [constructor]
    cls.add_constructor([param('long double', 'v')])
    ## int64x64-double.h (module 'core'): ns3::int64x64_t::int64x64_t(int v) [constructor]
    cls.add_constructor([param('int', 'v')])
    ## int64x64-double.h (module 'core'): ns3::int64x64_t::int64x64_t(long int v) [constructor]
    cls.add_constructor([param('long int', 'v')])
    ## int64x64-double.h (module 'core'): ns3::int64x64_t::int64x64_t(long long int v) [constructor]
    cls.add_constructor([param('long long int', 'v')])
    ## int64x64-double.h (module 'core'): ns3::int64x64_t::int64x64_t(unsigned int v) [constructor]
    cls.add_constructor([param('unsigned int', 'v')])
    ## int64x64-double.h (module 'core'): ns3::int64x64_t::int64x64_t(long unsigned int v) [constructor]
    cls.add_constructor([param('long unsigned int', 'v')])
    ## int64x64-double.h (module 'core'): ns3::int64x64_t::int64x64_t(long long unsigned int v) [constructor]
    cls.add_constructor([param('long long unsigned int', 'v')])
    ## int64x64-double.h (module 'core'): ns3::int64x64_t::int64x64_t(int64_t hi, uint64_t lo) [constructor]
    cls.add_constructor([param('int64_t', 'hi'), param('uint64_t', 'lo')])
    ## int64x64-double.h (module 'core'): ns3::int64x64_t::int64x64_t(ns3::int64x64_t const & o) [copy constructor]
    cls.add_constructor([param('ns3::int64x64_t const &', 'o')])
    ## int64x64-double.h (module 'core'): double ns3::int64x64_t::GetDouble() const [member function]
    cls.add_method('GetDouble', 
                   'double', 
                   [], 
                   is_const=True)
    ## int64x64-double.h (module 'core'): int64_t ns3::int64x64_t::GetHigh() const [member function]
    cls.add_method('GetHigh', 
                   'int64_t', 
                   [], 
                   is_const=True)
    ## int64x64-double.h (module 'core'): uint64_t ns3::int64x64_t::GetLow() const [member function]
    cls.add_method('GetLow', 
                   'uint64_t', 
                   [], 
                   is_const=True)
    ## int64x64-double.h (module 'core'): static ns3::int64x64_t ns3::int64x64_t::Invert(uint64_t v) [member function]
    cls.add_method('Invert', 
                   'ns3::int64x64_t', 
                   [param('uint64_t', 'v')], 
                   is_static=True)
    ## int64x64-double.h (module 'core'): void ns3::int64x64_t::MulByInvert(ns3::int64x64_t const & o) [member function]
    cls.add_method('MulByInvert', 
                   'void', 
                   [param('ns3::int64x64_t const &', 'o')])
    ## int64x64-double.h (module 'core'): ns3::int64x64_t::implementation [variable]
    cls.add_static_attribute('implementation', 'ns3::int64x64_t::impl_type const', is_const=True)
    return

def register_Ns3Object_methods(root_module, cls):
    ## object.h (module 'core'): ns3::Object::Object() [constructor]
    cls.add_constructor([])
    ## object.h (module 'core'): void ns3::Object::AggregateObject(ns3::Ptr<ns3::Object> other) [member function]
    cls.add_method('AggregateObject', 
                   'void', 
                   [param('ns3::Ptr< ns3::Object >', 'other')])
    ## object.h (module 'core'): void ns3::Object::Dispose() [member function]
    cls.add_method('Dispose', 
                   'void', 
                   [])
    ## object.h (module 'core'): ns3::Object::AggregateIterator ns3::Object::GetAggregateIterator() const [member function]
    cls.add_method('GetAggregateIterator', 
                   'ns3::Object::AggregateIterator', 
                   [], 
                   is_const=True)
    ## object.h (module 'core'): ns3::TypeId ns3::Object::GetInstanceTypeId() const [member function]
    cls.add_method('GetInstanceTypeId', 
                   'ns3::TypeId', 
                   [], 
                   is_const=True, is_virtual=True)
    ## object.h (module 'core'): static ns3::TypeId ns3::Object::GetTypeId() [member function]
    cls.add_method('GetTypeId', 
                   'ns3::TypeId', 
                   [], 
                   is_static=True)
    ## object.h (module 'core'): void ns3::Object::Initialize() [member function]
    cls.add_method('Initialize', 
                   'void', 
                   [])
    ## object.h (module 'core'): bool ns3::Object::IsInitialized() const [member function]
    cls.add_method('IsInitialized', 
                   'bool', 
                   [], 
                   is_const=True)
    ## object.h (module 'core'): ns3::Object::Object(ns3::Object const & o) [copy constructor]
    cls.add_constructor([param('ns3::Object const &', 'o')], 
                        visibility='protected')
    ## object.h (module 'core'): void ns3::Object::DoDispose() [member function]
    cls.add_method('DoDispose', 
                   'void', 
                   [], 
                   visibility='protected', is_virtual=True)
    ## object.h (module 'core'): void ns3::Object::DoInitialize() [member function]
    cls.add_method('DoInitialize', 
                   'void', 
                   [], 
                   visibility='protected', is_virtual=True)
    ## object.h (module 'core'): void ns3::Object::NotifyNewAggregate() [member function]
    cls.add_method('NotifyNewAggregate', 
                   'void', 
                   [], 
                   visibility='protected', is_virtual=True)
    return

def register_Ns3ObjectAggregateIterator_methods(root_module, cls):
    ## object.h (module 'core'): ns3::Object::AggregateIterator::AggregateIterator(ns3::Object::AggregateIterator const & arg0) [copy constructor]
    cls.add_constructor([param('ns3::Object::AggregateIterator const &', 'arg0')])
    ## object.h (module 'core'): ns3::Object::AggregateIterator::AggregateIterator() [constructor]
    cls.add_constructor([])
    ## object.h (module 'core'): bool ns3::Object::AggregateIterator::HasNext() const [member function]
    cls.add_method('HasNext', 
                   'bool', 
                   [], 
                   is_const=True)
    ## object.h (module 'core'): ns3::Ptr<ns3::Object const> ns3::Object::AggregateIterator::Next() [member function]
    cls.add_method('Next', 
                   'ns3::Ptr< ns3::Object const >', 
                   [])
    return

def register_Ns3PositionAllocator_methods(root_module, cls):
    ## position-allocator.h (module 'mobility'): ns3::PositionAllocator::PositionAllocator(ns3::PositionAllocator const & arg0) [copy constructor]
    cls.add_constructor([param('ns3::PositionAllocator const &', 'arg0')])
    ## position-allocator.h (module 'mobility'): ns3::PositionAllocator::PositionAllocator() [constructor]
    cls.add_constructor([])
    ## position-allocator.h (module 'mobility'): int64_t ns3::PositionAllocator::AssignStreams(int64_t stream) [member function]
    cls.add_method('AssignStreams', 
                   'int64_t', 
                   [param('int64_t', 'stream')], 
                   is_pure_virtual=True, is_virtual=True)
    ## position-allocator.h (module 'mobility'): ns3::Vector ns3::PositionAllocator::GetNext() const [member function]
    cls.add_method('GetNext', 
                   'ns3::Vector', 
                   [], 
                   is_pure_virtual=True, is_const=True, is_virtual=True)
    ## position-allocator.h (module 'mobility'): static ns3::TypeId ns3::PositionAllocator::GetTypeId() [member function]
    cls.add_method('GetTypeId', 
                   'ns3::TypeId', 
                   [], 
                   is_static=True)
    return

def register_Ns3PropagationLossModel_methods(root_module, cls):
    ## propagation-loss-model.h (module 'propagation'): static ns3::TypeId ns3::PropagationLossModel::GetTypeId() [member function]
    cls.add_method('GetTypeId', 
                   'ns3::TypeId', 
                   [], 
                   is_static=True)
    ## propagation-loss-model.h (module 'propagation'): ns3::PropagationLossModel::PropagationLossModel() [constructor]
    cls.add_constructor([])
    ## propagation-loss-model.h (module 'propagation'): void ns3::PropagationLossModel::SetNext(ns3::Ptr<ns3::PropagationLossModel> next) [member function]
    cls.add_method('SetNext', 
                   'void', 
                   [param('ns3::Ptr< ns3::PropagationLossModel >', 'next')])
    ## propagation-loss-model.h (module 'propagation'): ns3::Ptr<ns3::PropagationLossModel> ns3::PropagationLossModel::GetNext() [member function]
    cls.add_method('GetNext', 
                   'ns3::Ptr< ns3::PropagationLossModel >', 
                   [])
    ## propagation-loss-model.h (module 'propagation'): double ns3::PropagationLossModel::CalcRxPower(double txPowerDbm, ns3::Ptr<ns3::MobilityModel> a, ns3::Ptr<ns3::MobilityModel> b) const [member function]
    cls.add_method('CalcRxPower', 
                   'double', 
                   [param('double', 'txPowerDbm'), param('ns3::Ptr< ns3::MobilityModel >', 'a'), param('ns3::Ptr< ns3::MobilityModel >', 'b')], 
                   is_const=True)
    ## propagation-loss-model.h (module 'propagation'): int64_t ns3::PropagationLossModel::AssignStreams(int64_t stream) [member function]
    cls.add_method('AssignStreams', 
                   'int64_t', 
                   [param('int64_t', 'stream')])
    ## propagation-loss-model.h (module 'propagation'): double ns3::PropagationLossModel::DoCalcRxPower(double txPowerDbm, ns3::Ptr<ns3::MobilityModel> a, ns3::Ptr<ns3::MobilityModel> b) const [member function]
    cls.add_method('DoCalcRxPower', 
                   'double', 
                   [param('double', 'txPowerDbm'), param('ns3::Ptr< ns3::MobilityModel >', 'a'), param('ns3::Ptr< ns3::MobilityModel >', 'b')], 
                   is_pure_virtual=True, is_const=True, visibility='private', is_virtual=True)
    ## propagation-loss-model.h (module 'propagation'): int64_t ns3::PropagationLossModel::DoAssignStreams(int64_t stream) [member function]
    cls.add_method('DoAssignStreams', 
                   'int64_t', 
                   [param('int64_t', 'stream')], 
                   is_pure_virtual=True, visibility='private', is_virtual=True)
    return

def register_Ns3RandomBoxPositionAllocator_methods(root_module, cls):
    ## position-allocator.h (module 'mobility'): ns3::RandomBoxPositionAllocator::RandomBoxPositionAllocator(ns3::RandomBoxPositionAllocator const & arg0) [copy constructor]
    cls.add_constructor([param('ns3::RandomBoxPositionAllocator const &', 'arg0')])
    ## position-allocator.h (module 'mobility'): ns3::RandomBoxPositionAllocator::RandomBoxPositionAllocator() [constructor]
    cls.add_constructor([])
    ## position-allocator.h (module 'mobility'): int64_t ns3::RandomBoxPositionAllocator::AssignStreams(int64_t stream) [member function]
    cls.add_method('AssignStreams', 
                   'int64_t', 
                   [param('int64_t', 'stream')], 
                   is_virtual=True)
    ## position-allocator.h (module 'mobility'): ns3::Vector ns3::RandomBoxPositionAllocator::GetNext() const [member function]
    cls.add_method('GetNext', 
                   'ns3::Vector', 
                   [], 
                   is_const=True, is_virtual=True)
    ## position-allocator.h (module 'mobility'): static ns3::TypeId ns3::RandomBoxPositionAllocator::GetTypeId() [member function]
    cls.add_method('GetTypeId', 
                   'ns3::TypeId', 
                   [], 
                   is_static=True)
    ## position-allocator.h (module 'mobility'): void ns3::RandomBoxPositionAllocator::SetX(ns3::Ptr<ns3::RandomVariableStream> x) [member function]
    cls.add_method('SetX', 
                   'void', 
                   [param('ns3::Ptr< ns3::RandomVariableStream >', 'x')])
    ## position-allocator.h (module 'mobility'): void ns3::RandomBoxPositionAllocator::SetY(ns3::Ptr<ns3::RandomVariableStream> y) [member function]
    cls.add_method('SetY', 
                   'void', 
                   [param('ns3::Ptr< ns3::RandomVariableStream >', 'y')])
    ## position-allocator.h (module 'mobility'): void ns3::RandomBoxPositionAllocator::SetZ(ns3::Ptr<ns3::RandomVariableStream> z) [member function]
    cls.add_method('SetZ', 
                   'void', 
                   [param('ns3::Ptr< ns3::RandomVariableStream >', 'z')])
    return

def register_Ns3RandomBuildingPositionAllocator_methods(root_module, cls):
    ## building-position-allocator.h (module 'buildings'): ns3::RandomBuildingPositionAllocator::RandomBuildingPositionAllocator(ns3::RandomBuildingPositionAllocator const & arg0) [copy constructor]
    cls.add_constructor([param('ns3::RandomBuildingPositionAllocator const &', 'arg0')])
    ## building-position-allocator.h (module 'buildings'): ns3::RandomBuildingPositionAllocator::RandomBuildingPositionAllocator() [constructor]
    cls.add_constructor([])
    ## building-position-allocator.h (module 'buildings'): int64_t ns3::RandomBuildingPositionAllocator::AssignStreams(int64_t stream) [member function]
    cls.add_method('AssignStreams', 
                   'int64_t', 
                   [param('int64_t', 'stream')], 
                   is_virtual=True)
    ## building-position-allocator.h (module 'buildings'): ns3::Vector ns3::RandomBuildingPositionAllocator::GetNext() const [member function]
    cls.add_method('GetNext', 
                   'ns3::Vector', 
                   [], 
                   is_const=True, is_virtual=True)
    ## building-position-allocator.h (module 'buildings'): static ns3::TypeId ns3::RandomBuildingPositionAllocator::GetTypeId() [member function]
    cls.add_method('GetTypeId', 
                   'ns3::TypeId', 
                   [], 
                   is_static=True)
    return

def register_Ns3RandomDiscPositionAllocator_methods(root_module, cls):
    ## position-allocator.h (module 'mobility'): ns3::RandomDiscPositionAllocator::RandomDiscPositionAllocator(ns3::RandomDiscPositionAllocator const & arg0) [copy constructor]
    cls.add_constructor([param('ns3::RandomDiscPositionAllocator const &', 'arg0')])
    ## position-allocator.h (module 'mobility'): ns3::RandomDiscPositionAllocator::RandomDiscPositionAllocator() [constructor]
    cls.add_constructor([])
    ## position-allocator.h (module 'mobility'): int64_t ns3::RandomDiscPositionAllocator::AssignStreams(int64_t stream) [member function]
    cls.add_method('AssignStreams', 
                   'int64_t', 
                   [param('int64_t', 'stream')], 
                   is_virtual=True)
    ## position-allocator.h (module 'mobility'): ns3::Vector ns3::RandomDiscPositionAllocator::GetNext() const [member function]
    cls.add_method('GetNext', 
                   'ns3::Vector', 
                   [], 
                   is_const=True, is_virtual=True)
    ## position-allocator.h (module 'mobility'): static ns3::TypeId ns3::RandomDiscPositionAllocator::GetTypeId() [member function]
    cls.add_method('GetTypeId', 
                   'ns3::TypeId', 
                   [], 
                   is_static=True)
    ## position-allocator.h (module 'mobility'): void ns3::RandomDiscPositionAllocator::SetRho(ns3::Ptr<ns3::RandomVariableStream> rho) [member function]
    cls.add_method('SetRho', 
                   'void', 
                   [param('ns3::Ptr< ns3::RandomVariableStream >', 'rho')])
    ## position-allocator.h (module 'mobility'): void ns3::RandomDiscPositionAllocator::SetTheta(ns3::Ptr<ns3::RandomVariableStream> theta) [member function]
    cls.add_method('SetTheta', 
                   'void', 
                   [param('ns3::Ptr< ns3::RandomVariableStream >', 'theta')])
    ## position-allocator.h (module 'mobility'): void ns3::RandomDiscPositionAllocator::SetX(double x) [member function]
    cls.add_method('SetX', 
                   'void', 
                   [param('double', 'x')])
    ## position-allocator.h (module 'mobility'): void ns3::RandomDiscPositionAllocator::SetY(double y) [member function]
    cls.add_method('SetY', 
                   'void', 
                   [param('double', 'y')])
    return

def register_Ns3RandomPropagationLossModel_methods(root_module, cls):
    ## propagation-loss-model.h (module 'propagation'): static ns3::TypeId ns3::RandomPropagationLossModel::GetTypeId() [member function]
    cls.add_method('GetTypeId', 
                   'ns3::TypeId', 
                   [], 
                   is_static=True)
    ## propagation-loss-model.h (module 'propagation'): ns3::RandomPropagationLossModel::RandomPropagationLossModel() [constructor]
    cls.add_constructor([])
    ## propagation-loss-model.h (module 'propagation'): double ns3::RandomPropagationLossModel::DoCalcRxPower(double txPowerDbm, ns3::Ptr<ns3::MobilityModel> a, ns3::Ptr<ns3::MobilityModel> b) const [member function]
    cls.add_method('DoCalcRxPower', 
                   'double', 
                   [param('double', 'txPowerDbm'), param('ns3::Ptr< ns3::MobilityModel >', 'a'), param('ns3::Ptr< ns3::MobilityModel >', 'b')], 
                   is_const=True, visibility='private', is_virtual=True)
    ## propagation-loss-model.h (module 'propagation'): int64_t ns3::RandomPropagationLossModel::DoAssignStreams(int64_t stream) [member function]
    cls.add_method('DoAssignStreams', 
                   'int64_t', 
                   [param('int64_t', 'stream')], 
                   visibility='private', is_virtual=True)
    return

def register_Ns3RandomRectanglePositionAllocator_methods(root_module, cls):
    ## position-allocator.h (module 'mobility'): ns3::RandomRectanglePositionAllocator::RandomRectanglePositionAllocator(ns3::RandomRectanglePositionAllocator const & arg0) [copy constructor]
    cls.add_constructor([param('ns3::RandomRectanglePositionAllocator const &', 'arg0')])
    ## position-allocator.h (module 'mobility'): ns3::RandomRectanglePositionAllocator::RandomRectanglePositionAllocator() [constructor]
    cls.add_constructor([])
    ## position-allocator.h (module 'mobility'): int64_t ns3::RandomRectanglePositionAllocator::AssignStreams(int64_t stream) [member function]
    cls.add_method('AssignStreams', 
                   'int64_t', 
                   [param('int64_t', 'stream')], 
                   is_virtual=True)
    ## position-allocator.h (module 'mobility'): ns3::Vector ns3::RandomRectanglePositionAllocator::GetNext() const [member function]
    cls.add_method('GetNext', 
                   'ns3::Vector', 
                   [], 
                   is_const=True, is_virtual=True)
    ## position-allocator.h (module 'mobility'): static ns3::TypeId ns3::RandomRectanglePositionAllocator::GetTypeId() [member function]
    cls.add_method('GetTypeId', 
                   'ns3::TypeId', 
                   [], 
                   is_static=True)
    ## position-allocator.h (module 'mobility'): void ns3::RandomRectanglePositionAllocator::SetX(ns3::Ptr<ns3::RandomVariableStream> x) [member function]
    cls.add_method('SetX', 
                   'void', 
                   [param('ns3::Ptr< ns3::RandomVariableStream >', 'x')])
    ## position-allocator.h (module 'mobility'): void ns3::RandomRectanglePositionAllocator::SetY(ns3::Ptr<ns3::RandomVariableStream> y) [member function]
    cls.add_method('SetY', 
                   'void', 
                   [param('ns3::Ptr< ns3::RandomVariableStream >', 'y')])
    return

def register_Ns3RandomRoomPositionAllocator_methods(root_module, cls):
    ## building-position-allocator.h (module 'buildings'): ns3::RandomRoomPositionAllocator::RandomRoomPositionAllocator(ns3::RandomRoomPositionAllocator const & arg0) [copy constructor]
    cls.add_constructor([param('ns3::RandomRoomPositionAllocator const &', 'arg0')])
    ## building-position-allocator.h (module 'buildings'): ns3::RandomRoomPositionAllocator::RandomRoomPositionAllocator() [constructor]
    cls.add_constructor([])
    ## building-position-allocator.h (module 'buildings'): int64_t ns3::RandomRoomPositionAllocator::AssignStreams(int64_t stream) [member function]
    cls.add_method('AssignStreams', 
                   'int64_t', 
                   [param('int64_t', 'stream')], 
                   is_virtual=True)
    ## building-position-allocator.h (module 'buildings'): ns3::Vector ns3::RandomRoomPositionAllocator::GetNext() const [member function]
    cls.add_method('GetNext', 
                   'ns3::Vector', 
                   [], 
                   is_const=True, is_virtual=True)
    ## building-position-allocator.h (module 'buildings'): static ns3::TypeId ns3::RandomRoomPositionAllocator::GetTypeId() [member function]
    cls.add_method('GetTypeId', 
                   'ns3::TypeId', 
                   [], 
                   is_static=True)
    return

def register_Ns3RandomVariableStream_methods(root_module, cls):
    ## random-variable-stream.h (module 'core'): static ns3::TypeId ns3::RandomVariableStream::GetTypeId() [member function]
    cls.add_method('GetTypeId', 
                   'ns3::TypeId', 
                   [], 
                   is_static=True)
    ## random-variable-stream.h (module 'core'): ns3::RandomVariableStream::RandomVariableStream() [constructor]
    cls.add_constructor([])
    ## random-variable-stream.h (module 'core'): void ns3::RandomVariableStream::SetStream(int64_t stream) [member function]
    cls.add_method('SetStream', 
                   'void', 
                   [param('int64_t', 'stream')])
    ## random-variable-stream.h (module 'core'): int64_t ns3::RandomVariableStream::GetStream() const [member function]
    cls.add_method('GetStream', 
                   'int64_t', 
                   [], 
                   is_const=True)
    ## random-variable-stream.h (module 'core'): void ns3::RandomVariableStream::SetAntithetic(bool isAntithetic) [member function]
    cls.add_method('SetAntithetic', 
                   'void', 
                   [param('bool', 'isAntithetic')])
    ## random-variable-stream.h (module 'core'): bool ns3::RandomVariableStream::IsAntithetic() const [member function]
    cls.add_method('IsAntithetic', 
                   'bool', 
                   [], 
                   is_const=True)
    ## random-variable-stream.h (module 'core'): double ns3::RandomVariableStream::GetValue() [member function]
    cls.add_method('GetValue', 
                   'double', 
                   [], 
                   is_pure_virtual=True, is_virtual=True)
    ## random-variable-stream.h (module 'core'): uint32_t ns3::RandomVariableStream::GetInteger() [member function]
    cls.add_method('GetInteger', 
                   'uint32_t', 
                   [], 
                   is_pure_virtual=True, is_virtual=True)
    ## random-variable-stream.h (module 'core'): ns3::RngStream * ns3::RandomVariableStream::Peek() const [member function]
    cls.add_method('Peek', 
                   'ns3::RngStream *', 
                   [], 
                   is_const=True, visibility='protected')
    return

def register_Ns3RangePropagationLossModel_methods(root_module, cls):
    ## propagation-loss-model.h (module 'propagation'): static ns3::TypeId ns3::RangePropagationLossModel::GetTypeId() [member function]
    cls.add_method('GetTypeId', 
                   'ns3::TypeId', 
                   [], 
                   is_static=True)
    ## propagation-loss-model.h (module 'propagation'): ns3::RangePropagationLossModel::RangePropagationLossModel() [constructor]
    cls.add_constructor([])
    ## propagation-loss-model.h (module 'propagation'): double ns3::RangePropagationLossModel::DoCalcRxPower(double txPowerDbm, ns3::Ptr<ns3::MobilityModel> a, ns3::Ptr<ns3::MobilityModel> b) const [member function]
    cls.add_method('DoCalcRxPower', 
                   'double', 
                   [param('double', 'txPowerDbm'), param('ns3::Ptr< ns3::MobilityModel >', 'a'), param('ns3::Ptr< ns3::MobilityModel >', 'b')], 
                   is_const=True, visibility='private', is_virtual=True)
    ## propagation-loss-model.h (module 'propagation'): int64_t ns3::RangePropagationLossModel::DoAssignStreams(int64_t stream) [member function]
    cls.add_method('DoAssignStreams', 
                   'int64_t', 
                   [param('int64_t', 'stream')], 
                   visibility='private', is_virtual=True)
    return

def register_Ns3SameRoomPositionAllocator_methods(root_module, cls):
    ## building-position-allocator.h (module 'buildings'): ns3::SameRoomPositionAllocator::SameRoomPositionAllocator(ns3::SameRoomPositionAllocator const & arg0) [copy constructor]
    cls.add_constructor([param('ns3::SameRoomPositionAllocator const &', 'arg0')])
    ## building-position-allocator.h (module 'buildings'): ns3::SameRoomPositionAllocator::SameRoomPositionAllocator() [constructor]
    cls.add_constructor([])
    ## building-position-allocator.h (module 'buildings'): ns3::SameRoomPositionAllocator::SameRoomPositionAllocator(ns3::NodeContainer c) [constructor]
    cls.add_constructor([param('ns3::NodeContainer', 'c')])
    ## building-position-allocator.h (module 'buildings'): int64_t ns3::SameRoomPositionAllocator::AssignStreams(int64_t arg0) [member function]
    cls.add_method('AssignStreams', 
                   'int64_t', 
                   [param('int64_t', 'arg0')], 
                   is_virtual=True)
    ## building-position-allocator.h (module 'buildings'): ns3::Vector ns3::SameRoomPositionAllocator::GetNext() const [member function]
    cls.add_method('GetNext', 
                   'ns3::Vector', 
                   [], 
                   is_const=True, is_virtual=True)
    ## building-position-allocator.h (module 'buildings'): static ns3::TypeId ns3::SameRoomPositionAllocator::GetTypeId() [member function]
    cls.add_method('GetTypeId', 
                   'ns3::TypeId', 
                   [], 
                   is_static=True)
    return

def register_Ns3SequentialRandomVariable_methods(root_module, cls):
    ## random-variable-stream.h (module 'core'): static ns3::TypeId ns3::SequentialRandomVariable::GetTypeId() [member function]
    cls.add_method('GetTypeId', 
                   'ns3::TypeId', 
                   [], 
                   is_static=True)
    ## random-variable-stream.h (module 'core'): ns3::SequentialRandomVariable::SequentialRandomVariable() [constructor]
    cls.add_constructor([])
    ## random-variable-stream.h (module 'core'): double ns3::SequentialRandomVariable::GetMin() const [member function]
    cls.add_method('GetMin', 
                   'double', 
                   [], 
                   is_const=True)
    ## random-variable-stream.h (module 'core'): double ns3::SequentialRandomVariable::GetMax() const [member function]
    cls.add_method('GetMax', 
                   'double', 
                   [], 
                   is_const=True)
    ## random-variable-stream.h (module 'core'): ns3::Ptr<ns3::RandomVariableStream> ns3::SequentialRandomVariable::GetIncrement() const [member function]
    cls.add_method('GetIncrement', 
                   'ns3::Ptr< ns3::RandomVariableStream >', 
                   [], 
                   is_const=True)
    ## random-variable-stream.h (module 'core'): uint32_t ns3::SequentialRandomVariable::GetConsecutive() const [member function]
    cls.add_method('GetConsecutive', 
                   'uint32_t', 
                   [], 
                   is_const=True)
    ## random-variable-stream.h (module 'core'): double ns3::SequentialRandomVariable::GetValue() [member function]
    cls.add_method('GetValue', 
                   'double', 
                   [], 
                   is_virtual=True)
    ## random-variable-stream.h (module 'core'): uint32_t ns3::SequentialRandomVariable::GetInteger() [member function]
    cls.add_method('GetInteger', 
                   'uint32_t', 
                   [], 
                   is_virtual=True)
    return

def register_Ns3SimpleRefCount__Ns3AttributeAccessor_Ns3Empty_Ns3DefaultDeleter__lt__ns3AttributeAccessor__gt___methods(root_module, cls):
    ## simple-ref-count.h (module 'core'): ns3::SimpleRefCount<ns3::AttributeAccessor, ns3::empty, ns3::DefaultDeleter<ns3::AttributeAccessor> >::SimpleRefCount() [constructor]
    cls.add_constructor([])
    ## simple-ref-count.h (module 'core'): ns3::SimpleRefCount<ns3::AttributeAccessor, ns3::empty, ns3::DefaultDeleter<ns3::AttributeAccessor> >::SimpleRefCount(ns3::SimpleRefCount<ns3::AttributeAccessor, ns3::empty, ns3::DefaultDeleter<ns3::AttributeAccessor> > const & o) [copy constructor]
    cls.add_constructor([param('ns3::SimpleRefCount< ns3::AttributeAccessor, ns3::empty, ns3::DefaultDeleter< ns3::AttributeAccessor > > const &', 'o')])
    ## simple-ref-count.h (module 'core'): static void ns3::SimpleRefCount<ns3::AttributeAccessor, ns3::empty, ns3::DefaultDeleter<ns3::AttributeAccessor> >::Cleanup() [member function]
    cls.add_method('Cleanup', 
                   'void', 
                   [], 
                   is_static=True)
    return

def register_Ns3SimpleRefCount__Ns3AttributeChecker_Ns3Empty_Ns3DefaultDeleter__lt__ns3AttributeChecker__gt___methods(root_module, cls):
    ## simple-ref-count.h (module 'core'): ns3::SimpleRefCount<ns3::AttributeChecker, ns3::empty, ns3::DefaultDeleter<ns3::AttributeChecker> >::SimpleRefCount() [constructor]
    cls.add_constructor([])
    ## simple-ref-count.h (module 'core'): ns3::SimpleRefCount<ns3::AttributeChecker, ns3::empty, ns3::DefaultDeleter<ns3::AttributeChecker> >::SimpleRefCount(ns3::SimpleRefCount<ns3::AttributeChecker, ns3::empty, ns3::DefaultDeleter<ns3::AttributeChecker> > const & o) [copy constructor]
    cls.add_constructor([param('ns3::SimpleRefCount< ns3::AttributeChecker, ns3::empty, ns3::DefaultDeleter< ns3::AttributeChecker > > const &', 'o')])
    ## simple-ref-count.h (module 'core'): static void ns3::SimpleRefCount<ns3::AttributeChecker, ns3::empty, ns3::DefaultDeleter<ns3::AttributeChecker> >::Cleanup() [member function]
    cls.add_method('Cleanup', 
                   'void', 
                   [], 
                   is_static=True)
    return

def register_Ns3SimpleRefCount__Ns3AttributeValue_Ns3Empty_Ns3DefaultDeleter__lt__ns3AttributeValue__gt___methods(root_module, cls):
    ## simple-ref-count.h (module 'core'): ns3::SimpleRefCount<ns3::AttributeValue, ns3::empty, ns3::DefaultDeleter<ns3::AttributeValue> >::SimpleRefCount() [constructor]
    cls.add_constructor([])
    ## simple-ref-count.h (module 'core'): ns3::SimpleRefCount<ns3::AttributeValue, ns3::empty, ns3::DefaultDeleter<ns3::AttributeValue> >::SimpleRefCount(ns3::SimpleRefCount<ns3::AttributeValue, ns3::empty, ns3::DefaultDeleter<ns3::AttributeValue> > const & o) [copy constructor]
    cls.add_constructor([param('ns3::SimpleRefCount< ns3::AttributeValue, ns3::empty, ns3::DefaultDeleter< ns3::AttributeValue > > const &', 'o')])
    ## simple-ref-count.h (module 'core'): static void ns3::SimpleRefCount<ns3::AttributeValue, ns3::empty, ns3::DefaultDeleter<ns3::AttributeValue> >::Cleanup() [member function]
    cls.add_method('Cleanup', 
                   'void', 
                   [], 
                   is_static=True)
    return

def register_Ns3SimpleRefCount__Ns3CallbackImplBase_Ns3Empty_Ns3DefaultDeleter__lt__ns3CallbackImplBase__gt___methods(root_module, cls):
    ## simple-ref-count.h (module 'core'): ns3::SimpleRefCount<ns3::CallbackImplBase, ns3::empty, ns3::DefaultDeleter<ns3::CallbackImplBase> >::SimpleRefCount() [constructor]
    cls.add_constructor([])
    ## simple-ref-count.h (module 'core'): ns3::SimpleRefCount<ns3::CallbackImplBase, ns3::empty, ns3::DefaultDeleter<ns3::CallbackImplBase> >::SimpleRefCount(ns3::SimpleRefCount<ns3::CallbackImplBase, ns3::empty, ns3::DefaultDeleter<ns3::CallbackImplBase> > const & o) [copy constructor]
    cls.add_constructor([param('ns3::SimpleRefCount< ns3::CallbackImplBase, ns3::empty, ns3::DefaultDeleter< ns3::CallbackImplBase > > const &', 'o')])
    ## simple-ref-count.h (module 'core'): static void ns3::SimpleRefCount<ns3::CallbackImplBase, ns3::empty, ns3::DefaultDeleter<ns3::CallbackImplBase> >::Cleanup() [member function]
    cls.add_method('Cleanup', 
                   'void', 
                   [], 
                   is_static=True)
    return

def register_Ns3SimpleRefCount__Ns3HashImplementation_Ns3Empty_Ns3DefaultDeleter__lt__ns3HashImplementation__gt___methods(root_module, cls):
    ## simple-ref-count.h (module 'core'): ns3::SimpleRefCount<ns3::Hash::Implementation, ns3::empty, ns3::DefaultDeleter<ns3::Hash::Implementation> >::SimpleRefCount() [constructor]
    cls.add_constructor([])
    ## simple-ref-count.h (module 'core'): ns3::SimpleRefCount<ns3::Hash::Implementation, ns3::empty, ns3::DefaultDeleter<ns3::Hash::Implementation> >::SimpleRefCount(ns3::SimpleRefCount<ns3::Hash::Implementation, ns3::empty, ns3::DefaultDeleter<ns3::Hash::Implementation> > const & o) [copy constructor]
    cls.add_constructor([param('ns3::SimpleRefCount< ns3::Hash::Implementation, ns3::empty, ns3::DefaultDeleter< ns3::Hash::Implementation > > const &', 'o')])
    ## simple-ref-count.h (module 'core'): static void ns3::SimpleRefCount<ns3::Hash::Implementation, ns3::empty, ns3::DefaultDeleter<ns3::Hash::Implementation> >::Cleanup() [member function]
    cls.add_method('Cleanup', 
                   'void', 
                   [], 
                   is_static=True)
    return

def register_Ns3SimpleRefCount__Ns3NetDeviceQueue_Ns3Empty_Ns3DefaultDeleter__lt__ns3NetDeviceQueue__gt___methods(root_module, cls):
    ## simple-ref-count.h (module 'core'): ns3::SimpleRefCount<ns3::NetDeviceQueue, ns3::empty, ns3::DefaultDeleter<ns3::NetDeviceQueue> >::SimpleRefCount() [constructor]
    cls.add_constructor([])
    ## simple-ref-count.h (module 'core'): ns3::SimpleRefCount<ns3::NetDeviceQueue, ns3::empty, ns3::DefaultDeleter<ns3::NetDeviceQueue> >::SimpleRefCount(ns3::SimpleRefCount<ns3::NetDeviceQueue, ns3::empty, ns3::DefaultDeleter<ns3::NetDeviceQueue> > const & o) [copy constructor]
    cls.add_constructor([param('ns3::SimpleRefCount< ns3::NetDeviceQueue, ns3::empty, ns3::DefaultDeleter< ns3::NetDeviceQueue > > const &', 'o')])
    ## simple-ref-count.h (module 'core'): static void ns3::SimpleRefCount<ns3::NetDeviceQueue, ns3::empty, ns3::DefaultDeleter<ns3::NetDeviceQueue> >::Cleanup() [member function]
    cls.add_method('Cleanup', 
                   'void', 
                   [], 
                   is_static=True)
    return

def register_Ns3SimpleRefCount__Ns3QueueItem_Ns3Empty_Ns3DefaultDeleter__lt__ns3QueueItem__gt___methods(root_module, cls):
    ## simple-ref-count.h (module 'core'): ns3::SimpleRefCount<ns3::QueueItem, ns3::empty, ns3::DefaultDeleter<ns3::QueueItem> >::SimpleRefCount() [constructor]
    cls.add_constructor([])
    ## simple-ref-count.h (module 'core'): ns3::SimpleRefCount<ns3::QueueItem, ns3::empty, ns3::DefaultDeleter<ns3::QueueItem> >::SimpleRefCount(ns3::SimpleRefCount<ns3::QueueItem, ns3::empty, ns3::DefaultDeleter<ns3::QueueItem> > const & o) [copy constructor]
    cls.add_constructor([param('ns3::SimpleRefCount< ns3::QueueItem, ns3::empty, ns3::DefaultDeleter< ns3::QueueItem > > const &', 'o')])
    ## simple-ref-count.h (module 'core'): static void ns3::SimpleRefCount<ns3::QueueItem, ns3::empty, ns3::DefaultDeleter<ns3::QueueItem> >::Cleanup() [member function]
    cls.add_method('Cleanup', 
                   'void', 
                   [], 
                   is_static=True)
    return

def register_Ns3SimpleRefCount__Ns3TraceSourceAccessor_Ns3Empty_Ns3DefaultDeleter__lt__ns3TraceSourceAccessor__gt___methods(root_module, cls):
    ## simple-ref-count.h (module 'core'): ns3::SimpleRefCount<ns3::TraceSourceAccessor, ns3::empty, ns3::DefaultDeleter<ns3::TraceSourceAccessor> >::SimpleRefCount() [constructor]
    cls.add_constructor([])
    ## simple-ref-count.h (module 'core'): ns3::SimpleRefCount<ns3::TraceSourceAccessor, ns3::empty, ns3::DefaultDeleter<ns3::TraceSourceAccessor> >::SimpleRefCount(ns3::SimpleRefCount<ns3::TraceSourceAccessor, ns3::empty, ns3::DefaultDeleter<ns3::TraceSourceAccessor> > const & o) [copy constructor]
    cls.add_constructor([param('ns3::SimpleRefCount< ns3::TraceSourceAccessor, ns3::empty, ns3::DefaultDeleter< ns3::TraceSourceAccessor > > const &', 'o')])
    ## simple-ref-count.h (module 'core'): static void ns3::SimpleRefCount<ns3::TraceSourceAccessor, ns3::empty, ns3::DefaultDeleter<ns3::TraceSourceAccessor> >::Cleanup() [member function]
    cls.add_method('Cleanup', 
                   'void', 
                   [], 
                   is_static=True)
    return

def register_Ns3ThreeLogDistancePropagationLossModel_methods(root_module, cls):
    ## propagation-loss-model.h (module 'propagation'): static ns3::TypeId ns3::ThreeLogDistancePropagationLossModel::GetTypeId() [member function]
    cls.add_method('GetTypeId', 
                   'ns3::TypeId', 
                   [], 
                   is_static=True)
    ## propagation-loss-model.h (module 'propagation'): ns3::ThreeLogDistancePropagationLossModel::ThreeLogDistancePropagationLossModel() [constructor]
    cls.add_constructor([])
    ## propagation-loss-model.h (module 'propagation'): double ns3::ThreeLogDistancePropagationLossModel::DoCalcRxPower(double txPowerDbm, ns3::Ptr<ns3::MobilityModel> a, ns3::Ptr<ns3::MobilityModel> b) const [member function]
    cls.add_method('DoCalcRxPower', 
                   'double', 
                   [param('double', 'txPowerDbm'), param('ns3::Ptr< ns3::MobilityModel >', 'a'), param('ns3::Ptr< ns3::MobilityModel >', 'b')], 
                   is_const=True, visibility='private', is_virtual=True)
    ## propagation-loss-model.h (module 'propagation'): int64_t ns3::ThreeLogDistancePropagationLossModel::DoAssignStreams(int64_t stream) [member function]
    cls.add_method('DoAssignStreams', 
                   'int64_t', 
                   [param('int64_t', 'stream')], 
                   visibility='private', is_virtual=True)
    return

def register_Ns3Time_methods(root_module, cls):
    cls.add_binary_numeric_operator('*', root_module['ns3::Time'], root_module['ns3::Time'], param('int64_t const &', u'right'))
    cls.add_binary_numeric_operator('+', root_module['ns3::Time'], root_module['ns3::Time'], param('ns3::Time const &', u'right'))
    cls.add_binary_numeric_operator('-', root_module['ns3::Time'], root_module['ns3::Time'], param('ns3::Time const &', u'right'))
    cls.add_binary_numeric_operator('/', root_module['ns3::Time'], root_module['ns3::Time'], param('int64_t const &', u'right'))
    cls.add_binary_comparison_operator('<')
    cls.add_binary_comparison_operator('>')
    cls.add_binary_comparison_operator('!=')
    cls.add_inplace_numeric_operator('+=', param('ns3::Time const &', u'right'))
    cls.add_inplace_numeric_operator('-=', param('ns3::Time const &', u'right'))
    cls.add_output_stream_operator()
    cls.add_binary_comparison_operator('<=')
    cls.add_binary_comparison_operator('==')
    cls.add_binary_comparison_operator('>=')
    ## nstime.h (module 'core'): ns3::Time::Time() [constructor]
    cls.add_constructor([])
    ## nstime.h (module 'core'): ns3::Time::Time(ns3::Time const & o) [copy constructor]
    cls.add_constructor([param('ns3::Time const &', 'o')])
    ## nstime.h (module 'core'): ns3::Time::Time(double v) [constructor]
    cls.add_constructor([param('double', 'v')])
    ## nstime.h (module 'core'): ns3::Time::Time(int v) [constructor]
    cls.add_constructor([param('int', 'v')])
    ## nstime.h (module 'core'): ns3::Time::Time(long int v) [constructor]
    cls.add_constructor([param('long int', 'v')])
    ## nstime.h (module 'core'): ns3::Time::Time(long long int v) [constructor]
    cls.add_constructor([param('long long int', 'v')])
    ## nstime.h (module 'core'): ns3::Time::Time(unsigned int v) [constructor]
    cls.add_constructor([param('unsigned int', 'v')])
    ## nstime.h (module 'core'): ns3::Time::Time(long unsigned int v) [constructor]
    cls.add_constructor([param('long unsigned int', 'v')])
    ## nstime.h (module 'core'): ns3::Time::Time(long long unsigned int v) [constructor]
    cls.add_constructor([param('long long unsigned int', 'v')])
    ## nstime.h (module 'core'): ns3::Time::Time(ns3::int64x64_t const & v) [constructor]
    cls.add_constructor([param('ns3::int64x64_t const &', 'v')])
    ## nstime.h (module 'core'): ns3::Time::Time(std::string const & s) [constructor]
    cls.add_constructor([param('std::string const &', 's')])
    ## nstime.h (module 'core'): ns3::TimeWithUnit ns3::Time::As(ns3::Time::Unit const unit) const [member function]
    cls.add_method('As', 
                   'ns3::TimeWithUnit', 
                   [param('ns3::Time::Unit const', 'unit')], 
                   is_const=True)
    ## nstime.h (module 'core'): int ns3::Time::Compare(ns3::Time const & o) const [member function]
    cls.add_method('Compare', 
                   'int', 
                   [param('ns3::Time const &', 'o')], 
                   is_const=True)
    ## nstime.h (module 'core'): static ns3::Time ns3::Time::From(ns3::int64x64_t const & value) [member function]
    cls.add_method('From', 
                   'ns3::Time', 
                   [param('ns3::int64x64_t const &', 'value')], 
                   is_static=True)
    ## nstime.h (module 'core'): static ns3::Time ns3::Time::From(ns3::int64x64_t const & value, ns3::Time::Unit unit) [member function]
    cls.add_method('From', 
                   'ns3::Time', 
                   [param('ns3::int64x64_t const &', 'value'), param('ns3::Time::Unit', 'unit')], 
                   is_static=True)
    ## nstime.h (module 'core'): static ns3::Time ns3::Time::FromDouble(double value, ns3::Time::Unit unit) [member function]
    cls.add_method('FromDouble', 
                   'ns3::Time', 
                   [param('double', 'value'), param('ns3::Time::Unit', 'unit')], 
                   is_static=True)
    ## nstime.h (module 'core'): static ns3::Time ns3::Time::FromInteger(uint64_t value, ns3::Time::Unit unit) [member function]
    cls.add_method('FromInteger', 
                   'ns3::Time', 
                   [param('uint64_t', 'value'), param('ns3::Time::Unit', 'unit')], 
                   is_static=True)
    ## nstime.h (module 'core'): double ns3::Time::GetDays() const [member function]
    cls.add_method('GetDays', 
                   'double', 
                   [], 
                   is_const=True)
    ## nstime.h (module 'core'): double ns3::Time::GetDouble() const [member function]
    cls.add_method('GetDouble', 
                   'double', 
                   [], 
                   is_const=True)
    ## nstime.h (module 'core'): int64_t ns3::Time::GetFemtoSeconds() const [member function]
    cls.add_method('GetFemtoSeconds', 
                   'int64_t', 
                   [], 
                   is_const=True)
    ## nstime.h (module 'core'): double ns3::Time::GetHours() const [member function]
    cls.add_method('GetHours', 
                   'double', 
                   [], 
                   is_const=True)
    ## nstime.h (module 'core'): int64_t ns3::Time::GetInteger() const [member function]
    cls.add_method('GetInteger', 
                   'int64_t', 
                   [], 
                   is_const=True)
    ## nstime.h (module 'core'): int64_t ns3::Time::GetMicroSeconds() const [member function]
    cls.add_method('GetMicroSeconds', 
                   'int64_t', 
                   [], 
                   is_const=True)
    ## nstime.h (module 'core'): int64_t ns3::Time::GetMilliSeconds() const [member function]
    cls.add_method('GetMilliSeconds', 
                   'int64_t', 
                   [], 
                   is_const=True)
    ## nstime.h (module 'core'): double ns3::Time::GetMinutes() const [member function]
    cls.add_method('GetMinutes', 
                   'double', 
                   [], 
                   is_const=True)
    ## nstime.h (module 'core'): int64_t ns3::Time::GetNanoSeconds() const [member function]
    cls.add_method('GetNanoSeconds', 
                   'int64_t', 
                   [], 
                   is_const=True)
    ## nstime.h (module 'core'): int64_t ns3::Time::GetPicoSeconds() const [member function]
    cls.add_method('GetPicoSeconds', 
                   'int64_t', 
                   [], 
                   is_const=True)
    ## nstime.h (module 'core'): static ns3::Time::Unit ns3::Time::GetResolution() [member function]
    cls.add_method('GetResolution', 
                   'ns3::Time::Unit', 
                   [], 
                   is_static=True)
    ## nstime.h (module 'core'): double ns3::Time::GetSeconds() const [member function]
    cls.add_method('GetSeconds', 
                   'double', 
                   [], 
                   is_const=True)
    ## nstime.h (module 'core'): int64_t ns3::Time::GetTimeStep() const [member function]
    cls.add_method('GetTimeStep', 
                   'int64_t', 
                   [], 
                   is_const=True)
    ## nstime.h (module 'core'): double ns3::Time::GetYears() const [member function]
    cls.add_method('GetYears', 
                   'double', 
                   [], 
                   is_const=True)
    ## nstime.h (module 'core'): bool ns3::Time::IsNegative() const [member function]
    cls.add_method('IsNegative', 
                   'bool', 
                   [], 
                   is_const=True)
    ## nstime.h (module 'core'): bool ns3::Time::IsPositive() const [member function]
    cls.add_method('IsPositive', 
                   'bool', 
                   [], 
                   is_const=True)
    ## nstime.h (module 'core'): bool ns3::Time::IsStrictlyNegative() const [member function]
    cls.add_method('IsStrictlyNegative', 
                   'bool', 
                   [], 
                   is_const=True)
    ## nstime.h (module 'core'): bool ns3::Time::IsStrictlyPositive() const [member function]
    cls.add_method('IsStrictlyPositive', 
                   'bool', 
                   [], 
                   is_const=True)
    ## nstime.h (module 'core'): bool ns3::Time::IsZero() const [member function]
    cls.add_method('IsZero', 
                   'bool', 
                   [], 
                   is_const=True)
    ## nstime.h (module 'core'): static ns3::Time ns3::Time::Max() [member function]
    cls.add_method('Max', 
                   'ns3::Time', 
                   [], 
                   is_static=True)
    ## nstime.h (module 'core'): static ns3::Time ns3::Time::Min() [member function]
    cls.add_method('Min', 
                   'ns3::Time', 
                   [], 
                   is_static=True)
    ## nstime.h (module 'core'): static void ns3::Time::SetResolution(ns3::Time::Unit resolution) [member function]
    cls.add_method('SetResolution', 
                   'void', 
                   [param('ns3::Time::Unit', 'resolution')], 
                   is_static=True)
    ## nstime.h (module 'core'): static bool ns3::Time::StaticInit() [member function]
    cls.add_method('StaticInit', 
                   'bool', 
                   [], 
                   is_static=True)
    ## nstime.h (module 'core'): ns3::int64x64_t ns3::Time::To(ns3::Time::Unit unit) const [member function]
    cls.add_method('To', 
                   'ns3::int64x64_t', 
                   [param('ns3::Time::Unit', 'unit')], 
                   is_const=True)
    ## nstime.h (module 'core'): double ns3::Time::ToDouble(ns3::Time::Unit unit) const [member function]
    cls.add_method('ToDouble', 
                   'double', 
                   [param('ns3::Time::Unit', 'unit')], 
                   is_const=True)
    ## nstime.h (module 'core'): int64_t ns3::Time::ToInteger(ns3::Time::Unit unit) const [member function]
    cls.add_method('ToInteger', 
                   'int64_t', 
                   [param('ns3::Time::Unit', 'unit')], 
                   is_const=True)
    return

def register_Ns3TraceSourceAccessor_methods(root_module, cls):
    ## trace-source-accessor.h (module 'core'): ns3::TraceSourceAccessor::TraceSourceAccessor(ns3::TraceSourceAccessor const & arg0) [copy constructor]
    cls.add_constructor([param('ns3::TraceSourceAccessor const &', 'arg0')])
    ## trace-source-accessor.h (module 'core'): ns3::TraceSourceAccessor::TraceSourceAccessor() [constructor]
    cls.add_constructor([])
    ## trace-source-accessor.h (module 'core'): bool ns3::TraceSourceAccessor::Connect(ns3::ObjectBase * obj, std::string context, ns3::CallbackBase const & cb) const [member function]
    cls.add_method('Connect', 
                   'bool', 
                   [param('ns3::ObjectBase *', 'obj', transfer_ownership=False), param('std::string', 'context'), param('ns3::CallbackBase const &', 'cb')], 
                   is_pure_virtual=True, is_const=True, is_virtual=True)
    ## trace-source-accessor.h (module 'core'): bool ns3::TraceSourceAccessor::ConnectWithoutContext(ns3::ObjectBase * obj, ns3::CallbackBase const & cb) const [member function]
    cls.add_method('ConnectWithoutContext', 
                   'bool', 
                   [param('ns3::ObjectBase *', 'obj', transfer_ownership=False), param('ns3::CallbackBase const &', 'cb')], 
                   is_pure_virtual=True, is_const=True, is_virtual=True)
    ## trace-source-accessor.h (module 'core'): bool ns3::TraceSourceAccessor::Disconnect(ns3::ObjectBase * obj, std::string context, ns3::CallbackBase const & cb) const [member function]
    cls.add_method('Disconnect', 
                   'bool', 
                   [param('ns3::ObjectBase *', 'obj', transfer_ownership=False), param('std::string', 'context'), param('ns3::CallbackBase const &', 'cb')], 
                   is_pure_virtual=True, is_const=True, is_virtual=True)
    ## trace-source-accessor.h (module 'core'): bool ns3::TraceSourceAccessor::DisconnectWithoutContext(ns3::ObjectBase * obj, ns3::CallbackBase const & cb) const [member function]
    cls.add_method('DisconnectWithoutContext', 
                   'bool', 
                   [param('ns3::ObjectBase *', 'obj', transfer_ownership=False), param('ns3::CallbackBase const &', 'cb')], 
                   is_pure_virtual=True, is_const=True, is_virtual=True)
    return

def register_Ns3TriangularRandomVariable_methods(root_module, cls):
    ## random-variable-stream.h (module 'core'): static ns3::TypeId ns3::TriangularRandomVariable::GetTypeId() [member function]
    cls.add_method('GetTypeId', 
                   'ns3::TypeId', 
                   [], 
                   is_static=True)
    ## random-variable-stream.h (module 'core'): ns3::TriangularRandomVariable::TriangularRandomVariable() [constructor]
    cls.add_constructor([])
    ## random-variable-stream.h (module 'core'): double ns3::TriangularRandomVariable::GetMean() const [member function]
    cls.add_method('GetMean', 
                   'double', 
                   [], 
                   is_const=True)
    ## random-variable-stream.h (module 'core'): double ns3::TriangularRandomVariable::GetMin() const [member function]
    cls.add_method('GetMin', 
                   'double', 
                   [], 
                   is_const=True)
    ## random-variable-stream.h (module 'core'): double ns3::TriangularRandomVariable::GetMax() const [member function]
    cls.add_method('GetMax', 
                   'double', 
                   [], 
                   is_const=True)
    ## random-variable-stream.h (module 'core'): double ns3::TriangularRandomVariable::GetValue(double mean, double min, double max) [member function]
    cls.add_method('GetValue', 
                   'double', 
                   [param('double', 'mean'), param('double', 'min'), param('double', 'max')])
    ## random-variable-stream.h (module 'core'): uint32_t ns3::TriangularRandomVariable::GetInteger(uint32_t mean, uint32_t min, uint32_t max) [member function]
    cls.add_method('GetInteger', 
                   'uint32_t', 
                   [param('uint32_t', 'mean'), param('uint32_t', 'min'), param('uint32_t', 'max')])
    ## random-variable-stream.h (module 'core'): double ns3::TriangularRandomVariable::GetValue() [member function]
    cls.add_method('GetValue', 
                   'double', 
                   [], 
                   is_virtual=True)
    ## random-variable-stream.h (module 'core'): uint32_t ns3::TriangularRandomVariable::GetInteger() [member function]
    cls.add_method('GetInteger', 
                   'uint32_t', 
                   [], 
                   is_virtual=True)
    return

def register_Ns3TwoRayGroundPropagationLossModel_methods(root_module, cls):
    ## propagation-loss-model.h (module 'propagation'): static ns3::TypeId ns3::TwoRayGroundPropagationLossModel::GetTypeId() [member function]
    cls.add_method('GetTypeId', 
                   'ns3::TypeId', 
                   [], 
                   is_static=True)
    ## propagation-loss-model.h (module 'propagation'): ns3::TwoRayGroundPropagationLossModel::TwoRayGroundPropagationLossModel() [constructor]
    cls.add_constructor([])
    ## propagation-loss-model.h (module 'propagation'): void ns3::TwoRayGroundPropagationLossModel::SetFrequency(double frequency) [member function]
    cls.add_method('SetFrequency', 
                   'void', 
                   [param('double', 'frequency')])
    ## propagation-loss-model.h (module 'propagation'): void ns3::TwoRayGroundPropagationLossModel::SetSystemLoss(double systemLoss) [member function]
    cls.add_method('SetSystemLoss', 
                   'void', 
                   [param('double', 'systemLoss')])
    ## propagation-loss-model.h (module 'propagation'): void ns3::TwoRayGroundPropagationLossModel::SetMinDistance(double minDistance) [member function]
    cls.add_method('SetMinDistance', 
                   'void', 
                   [param('double', 'minDistance')])
    ## propagation-loss-model.h (module 'propagation'): double ns3::TwoRayGroundPropagationLossModel::GetMinDistance() const [member function]
    cls.add_method('GetMinDistance', 
                   'double', 
                   [], 
                   is_const=True)
    ## propagation-loss-model.h (module 'propagation'): double ns3::TwoRayGroundPropagationLossModel::GetFrequency() const [member function]
    cls.add_method('GetFrequency', 
                   'double', 
                   [], 
                   is_const=True)
    ## propagation-loss-model.h (module 'propagation'): double ns3::TwoRayGroundPropagationLossModel::GetSystemLoss() const [member function]
    cls.add_method('GetSystemLoss', 
                   'double', 
                   [], 
                   is_const=True)
    ## propagation-loss-model.h (module 'propagation'): void ns3::TwoRayGroundPropagationLossModel::SetHeightAboveZ(double heightAboveZ) [member function]
    cls.add_method('SetHeightAboveZ', 
                   'void', 
                   [param('double', 'heightAboveZ')])
    ## propagation-loss-model.h (module 'propagation'): double ns3::TwoRayGroundPropagationLossModel::DoCalcRxPower(double txPowerDbm, ns3::Ptr<ns3::MobilityModel> a, ns3::Ptr<ns3::MobilityModel> b) const [member function]
    cls.add_method('DoCalcRxPower', 
                   'double', 
                   [param('double', 'txPowerDbm'), param('ns3::Ptr< ns3::MobilityModel >', 'a'), param('ns3::Ptr< ns3::MobilityModel >', 'b')], 
                   is_const=True, visibility='private', is_virtual=True)
    ## propagation-loss-model.h (module 'propagation'): int64_t ns3::TwoRayGroundPropagationLossModel::DoAssignStreams(int64_t stream) [member function]
    cls.add_method('DoAssignStreams', 
                   'int64_t', 
                   [param('int64_t', 'stream')], 
                   visibility='private', is_virtual=True)
    return

def register_Ns3UniformDiscPositionAllocator_methods(root_module, cls):
    ## position-allocator.h (module 'mobility'): ns3::UniformDiscPositionAllocator::UniformDiscPositionAllocator(ns3::UniformDiscPositionAllocator const & arg0) [copy constructor]
    cls.add_constructor([param('ns3::UniformDiscPositionAllocator const &', 'arg0')])
    ## position-allocator.h (module 'mobility'): ns3::UniformDiscPositionAllocator::UniformDiscPositionAllocator() [constructor]
    cls.add_constructor([])
    ## position-allocator.h (module 'mobility'): int64_t ns3::UniformDiscPositionAllocator::AssignStreams(int64_t stream) [member function]
    cls.add_method('AssignStreams', 
                   'int64_t', 
                   [param('int64_t', 'stream')], 
                   is_virtual=True)
    ## position-allocator.h (module 'mobility'): ns3::Vector ns3::UniformDiscPositionAllocator::GetNext() const [member function]
    cls.add_method('GetNext', 
                   'ns3::Vector', 
                   [], 
                   is_const=True, is_virtual=True)
    ## position-allocator.h (module 'mobility'): static ns3::TypeId ns3::UniformDiscPositionAllocator::GetTypeId() [member function]
    cls.add_method('GetTypeId', 
                   'ns3::TypeId', 
                   [], 
                   is_static=True)
    ## position-allocator.h (module 'mobility'): void ns3::UniformDiscPositionAllocator::SetRho(double rho) [member function]
    cls.add_method('SetRho', 
                   'void', 
                   [param('double', 'rho')])
    ## position-allocator.h (module 'mobility'): void ns3::UniformDiscPositionAllocator::SetX(double x) [member function]
    cls.add_method('SetX', 
                   'void', 
                   [param('double', 'x')])
    ## position-allocator.h (module 'mobility'): void ns3::UniformDiscPositionAllocator::SetY(double y) [member function]
    cls.add_method('SetY', 
                   'void', 
                   [param('double', 'y')])
    return

def register_Ns3UniformRandomVariable_methods(root_module, cls):
    ## random-variable-stream.h (module 'core'): static ns3::TypeId ns3::UniformRandomVariable::GetTypeId() [member function]
    cls.add_method('GetTypeId', 
                   'ns3::TypeId', 
                   [], 
                   is_static=True)
    ## random-variable-stream.h (module 'core'): ns3::UniformRandomVariable::UniformRandomVariable() [constructor]
    cls.add_constructor([])
    ## random-variable-stream.h (module 'core'): double ns3::UniformRandomVariable::GetMin() const [member function]
    cls.add_method('GetMin', 
                   'double', 
                   [], 
                   is_const=True)
    ## random-variable-stream.h (module 'core'): double ns3::UniformRandomVariable::GetMax() const [member function]
    cls.add_method('GetMax', 
                   'double', 
                   [], 
                   is_const=True)
    ## random-variable-stream.h (module 'core'): double ns3::UniformRandomVariable::GetValue(double min, double max) [member function]
    cls.add_method('GetValue', 
                   'double', 
                   [param('double', 'min'), param('double', 'max')])
    ## random-variable-stream.h (module 'core'): uint32_t ns3::UniformRandomVariable::GetInteger(uint32_t min, uint32_t max) [member function]
    cls.add_method('GetInteger', 
                   'uint32_t', 
                   [param('uint32_t', 'min'), param('uint32_t', 'max')])
    ## random-variable-stream.h (module 'core'): double ns3::UniformRandomVariable::GetValue() [member function]
    cls.add_method('GetValue', 
                   'double', 
                   [], 
                   is_virtual=True)
    ## random-variable-stream.h (module 'core'): uint32_t ns3::UniformRandomVariable::GetInteger() [member function]
    cls.add_method('GetInteger', 
                   'uint32_t', 
                   [], 
                   is_virtual=True)
    return

def register_Ns3WeibullRandomVariable_methods(root_module, cls):
    ## random-variable-stream.h (module 'core'): static ns3::TypeId ns3::WeibullRandomVariable::GetTypeId() [member function]
    cls.add_method('GetTypeId', 
                   'ns3::TypeId', 
                   [], 
                   is_static=True)
    ## random-variable-stream.h (module 'core'): ns3::WeibullRandomVariable::WeibullRandomVariable() [constructor]
    cls.add_constructor([])
    ## random-variable-stream.h (module 'core'): double ns3::WeibullRandomVariable::GetScale() const [member function]
    cls.add_method('GetScale', 
                   'double', 
                   [], 
                   is_const=True)
    ## random-variable-stream.h (module 'core'): double ns3::WeibullRandomVariable::GetShape() const [member function]
    cls.add_method('GetShape', 
                   'double', 
                   [], 
                   is_const=True)
    ## random-variable-stream.h (module 'core'): double ns3::WeibullRandomVariable::GetBound() const [member function]
    cls.add_method('GetBound', 
                   'double', 
                   [], 
                   is_const=True)
    ## random-variable-stream.h (module 'core'): double ns3::WeibullRandomVariable::GetValue(double scale, double shape, double bound) [member function]
    cls.add_method('GetValue', 
                   'double', 
                   [param('double', 'scale'), param('double', 'shape'), param('double', 'bound')])
    ## random-variable-stream.h (module 'core'): uint32_t ns3::WeibullRandomVariable::GetInteger(uint32_t scale, uint32_t shape, uint32_t bound) [member function]
    cls.add_method('GetInteger', 
                   'uint32_t', 
                   [param('uint32_t', 'scale'), param('uint32_t', 'shape'), param('uint32_t', 'bound')])
    ## random-variable-stream.h (module 'core'): double ns3::WeibullRandomVariable::GetValue() [member function]
    cls.add_method('GetValue', 
                   'double', 
                   [], 
                   is_virtual=True)
    ## random-variable-stream.h (module 'core'): uint32_t ns3::WeibullRandomVariable::GetInteger() [member function]
    cls.add_method('GetInteger', 
                   'uint32_t', 
                   [], 
                   is_virtual=True)
    return

def register_Ns3ZetaRandomVariable_methods(root_module, cls):
    ## random-variable-stream.h (module 'core'): static ns3::TypeId ns3::ZetaRandomVariable::GetTypeId() [member function]
    cls.add_method('GetTypeId', 
                   'ns3::TypeId', 
                   [], 
                   is_static=True)
    ## random-variable-stream.h (module 'core'): ns3::ZetaRandomVariable::ZetaRandomVariable() [constructor]
    cls.add_constructor([])
    ## random-variable-stream.h (module 'core'): double ns3::ZetaRandomVariable::GetAlpha() const [member function]
    cls.add_method('GetAlpha', 
                   'double', 
                   [], 
                   is_const=True)
    ## random-variable-stream.h (module 'core'): double ns3::ZetaRandomVariable::GetValue(double alpha) [member function]
    cls.add_method('GetValue', 
                   'double', 
                   [param('double', 'alpha')])
    ## random-variable-stream.h (module 'core'): uint32_t ns3::ZetaRandomVariable::GetInteger(uint32_t alpha) [member function]
    cls.add_method('GetInteger', 
                   'uint32_t', 
                   [param('uint32_t', 'alpha')])
    ## random-variable-stream.h (module 'core'): double ns3::ZetaRandomVariable::GetValue() [member function]
    cls.add_method('GetValue', 
                   'double', 
                   [], 
                   is_virtual=True)
    ## random-variable-stream.h (module 'core'): uint32_t ns3::ZetaRandomVariable::GetInteger() [member function]
    cls.add_method('GetInteger', 
                   'uint32_t', 
                   [], 
                   is_virtual=True)
    return

def register_Ns3ZipfRandomVariable_methods(root_module, cls):
    ## random-variable-stream.h (module 'core'): static ns3::TypeId ns3::ZipfRandomVariable::GetTypeId() [member function]
    cls.add_method('GetTypeId', 
                   'ns3::TypeId', 
                   [], 
                   is_static=True)
    ## random-variable-stream.h (module 'core'): ns3::ZipfRandomVariable::ZipfRandomVariable() [constructor]
    cls.add_constructor([])
    ## random-variable-stream.h (module 'core'): uint32_t ns3::ZipfRandomVariable::GetN() const [member function]
    cls.add_method('GetN', 
                   'uint32_t', 
                   [], 
                   is_const=True)
    ## random-variable-stream.h (module 'core'): double ns3::ZipfRandomVariable::GetAlpha() const [member function]
    cls.add_method('GetAlpha', 
                   'double', 
                   [], 
                   is_const=True)
    ## random-variable-stream.h (module 'core'): double ns3::ZipfRandomVariable::GetValue(uint32_t n, double alpha) [member function]
    cls.add_method('GetValue', 
                   'double', 
                   [param('uint32_t', 'n'), param('double', 'alpha')])
    ## random-variable-stream.h (module 'core'): uint32_t ns3::ZipfRandomVariable::GetInteger(uint32_t n, uint32_t alpha) [member function]
    cls.add_method('GetInteger', 
                   'uint32_t', 
                   [param('uint32_t', 'n'), param('uint32_t', 'alpha')])
    ## random-variable-stream.h (module 'core'): double ns3::ZipfRandomVariable::GetValue() [member function]
    cls.add_method('GetValue', 
                   'double', 
                   [], 
                   is_virtual=True)
    ## random-variable-stream.h (module 'core'): uint32_t ns3::ZipfRandomVariable::GetInteger() [member function]
    cls.add_method('GetInteger', 
                   'uint32_t', 
                   [], 
                   is_virtual=True)
    return

def register_Ns3AttributeAccessor_methods(root_module, cls):
    ## attribute.h (module 'core'): ns3::AttributeAccessor::AttributeAccessor(ns3::AttributeAccessor const & arg0) [copy constructor]
    cls.add_constructor([param('ns3::AttributeAccessor const &', 'arg0')])
    ## attribute.h (module 'core'): ns3::AttributeAccessor::AttributeAccessor() [constructor]
    cls.add_constructor([])
    ## attribute.h (module 'core'): bool ns3::AttributeAccessor::Get(ns3::ObjectBase const * object, ns3::AttributeValue & attribute) const [member function]
    cls.add_method('Get', 
                   'bool', 
                   [param('ns3::ObjectBase const *', 'object'), param('ns3::AttributeValue &', 'attribute')], 
                   is_pure_virtual=True, is_const=True, is_virtual=True)
    ## attribute.h (module 'core'): bool ns3::AttributeAccessor::HasGetter() const [member function]
    cls.add_method('HasGetter', 
                   'bool', 
                   [], 
                   is_pure_virtual=True, is_const=True, is_virtual=True)
    ## attribute.h (module 'core'): bool ns3::AttributeAccessor::HasSetter() const [member function]
    cls.add_method('HasSetter', 
                   'bool', 
                   [], 
                   is_pure_virtual=True, is_const=True, is_virtual=True)
    ## attribute.h (module 'core'): bool ns3::AttributeAccessor::Set(ns3::ObjectBase * object, ns3::AttributeValue const & value) const [member function]
    cls.add_method('Set', 
                   'bool', 
                   [param('ns3::ObjectBase *', 'object', transfer_ownership=False), param('ns3::AttributeValue const &', 'value')], 
                   is_pure_virtual=True, is_const=True, is_virtual=True)
    return

def register_Ns3AttributeChecker_methods(root_module, cls):
    ## attribute.h (module 'core'): ns3::AttributeChecker::AttributeChecker(ns3::AttributeChecker const & arg0) [copy constructor]
    cls.add_constructor([param('ns3::AttributeChecker const &', 'arg0')])
    ## attribute.h (module 'core'): ns3::AttributeChecker::AttributeChecker() [constructor]
    cls.add_constructor([])
    ## attribute.h (module 'core'): bool ns3::AttributeChecker::Check(ns3::AttributeValue const & value) const [member function]
    cls.add_method('Check', 
                   'bool', 
                   [param('ns3::AttributeValue const &', 'value')], 
                   is_pure_virtual=True, is_const=True, is_virtual=True)
    ## attribute.h (module 'core'): bool ns3::AttributeChecker::Copy(ns3::AttributeValue const & source, ns3::AttributeValue & destination) const [member function]
    cls.add_method('Copy', 
                   'bool', 
                   [param('ns3::AttributeValue const &', 'source'), param('ns3::AttributeValue &', 'destination')], 
                   is_pure_virtual=True, is_const=True, is_virtual=True)
    ## attribute.h (module 'core'): ns3::Ptr<ns3::AttributeValue> ns3::AttributeChecker::Create() const [member function]
    cls.add_method('Create', 
                   'ns3::Ptr< ns3::AttributeValue >', 
                   [], 
                   is_pure_virtual=True, is_const=True, is_virtual=True)
    ## attribute.h (module 'core'): ns3::Ptr<ns3::AttributeValue> ns3::AttributeChecker::CreateValidValue(ns3::AttributeValue const & value) const [member function]
    cls.add_method('CreateValidValue', 
                   'ns3::Ptr< ns3::AttributeValue >', 
                   [param('ns3::AttributeValue const &', 'value')], 
                   is_const=True)
    ## attribute.h (module 'core'): std::string ns3::AttributeChecker::GetUnderlyingTypeInformation() const [member function]
    cls.add_method('GetUnderlyingTypeInformation', 
                   'std::string', 
                   [], 
                   is_pure_virtual=True, is_const=True, is_virtual=True)
    ## attribute.h (module 'core'): std::string ns3::AttributeChecker::GetValueTypeName() const [member function]
    cls.add_method('GetValueTypeName', 
                   'std::string', 
                   [], 
                   is_pure_virtual=True, is_const=True, is_virtual=True)
    ## attribute.h (module 'core'): bool ns3::AttributeChecker::HasUnderlyingTypeInformation() const [member function]
    cls.add_method('HasUnderlyingTypeInformation', 
                   'bool', 
                   [], 
                   is_pure_virtual=True, is_const=True, is_virtual=True)
    return

def register_Ns3AttributeValue_methods(root_module, cls):
    ## attribute.h (module 'core'): ns3::AttributeValue::AttributeValue(ns3::AttributeValue const & arg0) [copy constructor]
    cls.add_constructor([param('ns3::AttributeValue const &', 'arg0')])
    ## attribute.h (module 'core'): ns3::AttributeValue::AttributeValue() [constructor]
    cls.add_constructor([])
    ## attribute.h (module 'core'): ns3::Ptr<ns3::AttributeValue> ns3::AttributeValue::Copy() const [member function]
    cls.add_method('Copy', 
                   'ns3::Ptr< ns3::AttributeValue >', 
                   [], 
                   is_pure_virtual=True, is_const=True, is_virtual=True)
    ## attribute.h (module 'core'): bool ns3::AttributeValue::DeserializeFromString(std::string value, ns3::Ptr<ns3::AttributeChecker const> checker) [member function]
    cls.add_method('DeserializeFromString', 
                   'bool', 
                   [param('std::string', 'value'), param('ns3::Ptr< ns3::AttributeChecker const >', 'checker')], 
                   is_pure_virtual=True, is_virtual=True)
    ## attribute.h (module 'core'): std::string ns3::AttributeValue::SerializeToString(ns3::Ptr<ns3::AttributeChecker const> checker) const [member function]
    cls.add_method('SerializeToString', 
                   'std::string', 
                   [param('ns3::Ptr< ns3::AttributeChecker const >', 'checker')], 
                   is_pure_virtual=True, is_const=True, is_virtual=True)
    return

def register_Ns3BoxChecker_methods(root_module, cls):
    ## box.h (module 'mobility'): ns3::BoxChecker::BoxChecker() [constructor]
    cls.add_constructor([])
    ## box.h (module 'mobility'): ns3::BoxChecker::BoxChecker(ns3::BoxChecker const & arg0) [copy constructor]
    cls.add_constructor([param('ns3::BoxChecker const &', 'arg0')])
    return

def register_Ns3BoxValue_methods(root_module, cls):
    ## box.h (module 'mobility'): ns3::BoxValue::BoxValue() [constructor]
    cls.add_constructor([])
    ## box.h (module 'mobility'): ns3::BoxValue::BoxValue(ns3::BoxValue const & arg0) [copy constructor]
    cls.add_constructor([param('ns3::BoxValue const &', 'arg0')])
    ## box.h (module 'mobility'): ns3::BoxValue::BoxValue(ns3::Box const & value) [constructor]
    cls.add_constructor([param('ns3::Box const &', 'value')])
    ## box.h (module 'mobility'): ns3::Ptr<ns3::AttributeValue> ns3::BoxValue::Copy() const [member function]
    cls.add_method('Copy', 
                   'ns3::Ptr< ns3::AttributeValue >', 
                   [], 
                   is_const=True, is_virtual=True)
    ## box.h (module 'mobility'): bool ns3::BoxValue::DeserializeFromString(std::string value, ns3::Ptr<ns3::AttributeChecker const> checker) [member function]
    cls.add_method('DeserializeFromString', 
                   'bool', 
                   [param('std::string', 'value'), param('ns3::Ptr< ns3::AttributeChecker const >', 'checker')], 
                   is_virtual=True)
    ## box.h (module 'mobility'): ns3::Box ns3::BoxValue::Get() const [member function]
    cls.add_method('Get', 
                   'ns3::Box', 
                   [], 
                   is_const=True)
    ## box.h (module 'mobility'): std::string ns3::BoxValue::SerializeToString(ns3::Ptr<ns3::AttributeChecker const> checker) const [member function]
    cls.add_method('SerializeToString', 
                   'std::string', 
                   [param('ns3::Ptr< ns3::AttributeChecker const >', 'checker')], 
                   is_const=True, is_virtual=True)
    ## box.h (module 'mobility'): void ns3::BoxValue::Set(ns3::Box const & value) [member function]
    cls.add_method('Set', 
                   'void', 
                   [param('ns3::Box const &', 'value')])
    return

def register_Ns3Building_methods(root_module, cls):
    ## building.h (module 'buildings'): ns3::Building::Building(ns3::Building const & arg0) [copy constructor]
    cls.add_constructor([param('ns3::Building const &', 'arg0')])
    ## building.h (module 'buildings'): ns3::Building::Building(double xMin, double xMax, double yMin, double yMax, double zMin, double zMax) [constructor]
    cls.add_constructor([param('double', 'xMin'), param('double', 'xMax'), param('double', 'yMin'), param('double', 'yMax'), param('double', 'zMin'), param('double', 'zMax')])
    ## building.h (module 'buildings'): ns3::Building::Building() [constructor]
    cls.add_constructor([])
    ## building.h (module 'buildings'): void ns3::Building::DoDispose() [member function]
    cls.add_method('DoDispose', 
                   'void', 
                   [], 
                   is_virtual=True)
    ## building.h (module 'buildings'): ns3::Box ns3::Building::GetBoundaries() const [member function]
    cls.add_method('GetBoundaries', 
                   'ns3::Box', 
                   [], 
                   is_const=True)
    ## building.h (module 'buildings'): ns3::Building::BuildingType_t ns3::Building::GetBuildingType() const [member function]
    cls.add_method('GetBuildingType', 
                   'ns3::Building::BuildingType_t', 
                   [], 
                   is_const=True)
    ## building.h (module 'buildings'): ns3::Building::ExtWallsType_t ns3::Building::GetExtWallsType() const [member function]
    cls.add_method('GetExtWallsType', 
                   'ns3::Building::ExtWallsType_t', 
                   [], 
                   is_const=True)
    ## building.h (module 'buildings'): uint16_t ns3::Building::GetFloor(ns3::Vector position) const [member function]
    cls.add_method('GetFloor', 
                   'uint16_t', 
                   [param('ns3::Vector', 'position')], 
                   is_const=True)
    ## building.h (module 'buildings'): uint32_t ns3::Building::GetId() const [member function]
    cls.add_method('GetId', 
                   'uint32_t', 
                   [], 
                   is_const=True)
    ## building.h (module 'buildings'): uint16_t ns3::Building::GetNFloors() const [member function]
    cls.add_method('GetNFloors', 
                   'uint16_t', 
                   [], 
                   is_const=True)
    ## building.h (module 'buildings'): uint16_t ns3::Building::GetNRoomsX() const [member function]
    cls.add_method('GetNRoomsX', 
                   'uint16_t', 
                   [], 
                   is_const=True)
    ## building.h (module 'buildings'): uint16_t ns3::Building::GetNRoomsY() const [member function]
    cls.add_method('GetNRoomsY', 
                   'uint16_t', 
                   [], 
                   is_const=True)
    ## building.h (module 'buildings'): uint16_t ns3::Building::GetRoomX(ns3::Vector position) const [member function]
    cls.add_method('GetRoomX', 
                   'uint16_t', 
                   [param('ns3::Vector', 'position')], 
                   is_const=True)
    ## building.h (module 'buildings'): uint16_t ns3::Building::GetRoomY(ns3::Vector position) const [member function]
    cls.add_method('GetRoomY', 
                   'uint16_t', 
                   [param('ns3::Vector', 'position')], 
                   is_const=True)
    ## building.h (module 'buildings'): static ns3::TypeId ns3::Building::GetTypeId() [member function]
    cls.add_method('GetTypeId', 
                   'ns3::TypeId', 
                   [], 
                   is_static=True)
    ## building.h (module 'buildings'): bool ns3::Building::IsInside(ns3::Vector position) const [member function]
    cls.add_method('IsInside', 
                   'bool', 
                   [param('ns3::Vector', 'position')], 
                   is_const=True)
    ## building.h (module 'buildings'): void ns3::Building::SetBoundaries(ns3::Box box) [member function]
    cls.add_method('SetBoundaries', 
                   'void', 
                   [param('ns3::Box', 'box')])
    ## building.h (module 'buildings'): void ns3::Building::SetBuildingType(ns3::Building::BuildingType_t t) [member function]
    cls.add_method('SetBuildingType', 
                   'void', 
                   [param('ns3::Building::BuildingType_t', 't')])
    ## building.h (module 'buildings'): void ns3::Building::SetExtWallsType(ns3::Building::ExtWallsType_t t) [member function]
    cls.add_method('SetExtWallsType', 
                   'void', 
                   [param('ns3::Building::ExtWallsType_t', 't')])
    ## building.h (module 'buildings'): void ns3::Building::SetNFloors(uint16_t nfloors) [member function]
    cls.add_method('SetNFloors', 
                   'void', 
                   [param('uint16_t', 'nfloors')])
    ## building.h (module 'buildings'): void ns3::Building::SetNRoomsX(uint16_t nroomx) [member function]
    cls.add_method('SetNRoomsX', 
                   'void', 
                   [param('uint16_t', 'nroomx')])
    ## building.h (module 'buildings'): void ns3::Building::SetNRoomsY(uint16_t nroomy) [member function]
    cls.add_method('SetNRoomsY', 
                   'void', 
                   [param('uint16_t', 'nroomy')])
    return

def register_Ns3BuildingsPropagationLossModel_methods(root_module, cls):
    ## buildings-propagation-loss-model.h (module 'buildings'): ns3::BuildingsPropagationLossModel::BuildingsPropagationLossModel() [constructor]
    cls.add_constructor([])
    ## buildings-propagation-loss-model.h (module 'buildings'): double ns3::BuildingsPropagationLossModel::DoCalcRxPower(double txPowerDbm, ns3::Ptr<ns3::MobilityModel> a, ns3::Ptr<ns3::MobilityModel> b) const [member function]
    cls.add_method('DoCalcRxPower', 
                   'double', 
                   [param('double', 'txPowerDbm'), param('ns3::Ptr< ns3::MobilityModel >', 'a'), param('ns3::Ptr< ns3::MobilityModel >', 'b')], 
                   is_const=True, is_virtual=True)
    ## buildings-propagation-loss-model.h (module 'buildings'): double ns3::BuildingsPropagationLossModel::GetLoss(ns3::Ptr<ns3::MobilityModel> a, ns3::Ptr<ns3::MobilityModel> b) const [member function]
    cls.add_method('GetLoss', 
                   'double', 
                   [param('ns3::Ptr< ns3::MobilityModel >', 'a'), param('ns3::Ptr< ns3::MobilityModel >', 'b')], 
                   is_pure_virtual=True, is_const=True, is_virtual=True)
    ## buildings-propagation-loss-model.h (module 'buildings'): static ns3::TypeId ns3::BuildingsPropagationLossModel::GetTypeId() [member function]
    cls.add_method('GetTypeId', 
                   'ns3::TypeId', 
                   [], 
                   is_static=True)
    ## buildings-propagation-loss-model.h (module 'buildings'): int64_t ns3::BuildingsPropagationLossModel::DoAssignStreams(int64_t stream) [member function]
    cls.add_method('DoAssignStreams', 
                   'int64_t', 
                   [param('int64_t', 'stream')], 
                   visibility='protected', is_virtual=True)
    ## buildings-propagation-loss-model.h (module 'buildings'): double ns3::BuildingsPropagationLossModel::EvaluateSigma(ns3::Ptr<ns3::MobilityBuildingInfo> a, ns3::Ptr<ns3::MobilityBuildingInfo> b) const [member function]
    cls.add_method('EvaluateSigma', 
                   'double', 
                   [param('ns3::Ptr< ns3::MobilityBuildingInfo >', 'a'), param('ns3::Ptr< ns3::MobilityBuildingInfo >', 'b')], 
                   is_const=True, visibility='protected')
    ## buildings-propagation-loss-model.h (module 'buildings'): double ns3::BuildingsPropagationLossModel::ExternalWallLoss(ns3::Ptr<ns3::MobilityBuildingInfo> a) const [member function]
    cls.add_method('ExternalWallLoss', 
                   'double', 
                   [param('ns3::Ptr< ns3::MobilityBuildingInfo >', 'a')], 
                   is_const=True, visibility='protected')
    ## buildings-propagation-loss-model.h (module 'buildings'): double ns3::BuildingsPropagationLossModel::GetShadowing(ns3::Ptr<ns3::MobilityModel> a, ns3::Ptr<ns3::MobilityModel> b) const [member function]
    cls.add_method('GetShadowing', 
                   'double', 
                   [param('ns3::Ptr< ns3::MobilityModel >', 'a'), param('ns3::Ptr< ns3::MobilityModel >', 'b')], 
                   is_const=True, visibility='protected')
    ## buildings-propagation-loss-model.h (module 'buildings'): double ns3::BuildingsPropagationLossModel::HeightLoss(ns3::Ptr<ns3::MobilityBuildingInfo> n) const [member function]
    cls.add_method('HeightLoss', 
                   'double', 
                   [param('ns3::Ptr< ns3::MobilityBuildingInfo >', 'n')], 
                   is_const=True, visibility='protected')
    ## buildings-propagation-loss-model.h (module 'buildings'): double ns3::BuildingsPropagationLossModel::InternalWallsLoss(ns3::Ptr<ns3::MobilityBuildingInfo> a, ns3::Ptr<ns3::MobilityBuildingInfo> b) const [member function]
    cls.add_method('InternalWallsLoss', 
                   'double', 
                   [param('ns3::Ptr< ns3::MobilityBuildingInfo >', 'a'), param('ns3::Ptr< ns3::MobilityBuildingInfo >', 'b')], 
                   is_const=True, visibility='protected')
    return

def register_Ns3CallbackChecker_methods(root_module, cls):
    ## callback.h (module 'core'): ns3::CallbackChecker::CallbackChecker() [constructor]
    cls.add_constructor([])
    ## callback.h (module 'core'): ns3::CallbackChecker::CallbackChecker(ns3::CallbackChecker const & arg0) [copy constructor]
    cls.add_constructor([param('ns3::CallbackChecker const &', 'arg0')])
    return

def register_Ns3CallbackImplBase_methods(root_module, cls):
    ## callback.h (module 'core'): ns3::CallbackImplBase::CallbackImplBase() [constructor]
    cls.add_constructor([])
    ## callback.h (module 'core'): ns3::CallbackImplBase::CallbackImplBase(ns3::CallbackImplBase const & arg0) [copy constructor]
    cls.add_constructor([param('ns3::CallbackImplBase const &', 'arg0')])
    ## callback.h (module 'core'): std::string ns3::CallbackImplBase::GetTypeid() const [member function]
    cls.add_method('GetTypeid', 
                   'std::string', 
                   [], 
                   is_pure_virtual=True, is_const=True, is_virtual=True)
    ## callback.h (module 'core'): bool ns3::CallbackImplBase::IsEqual(ns3::Ptr<ns3::CallbackImplBase const> other) const [member function]
    cls.add_method('IsEqual', 
                   'bool', 
                   [param('ns3::Ptr< ns3::CallbackImplBase const >', 'other')], 
                   is_pure_virtual=True, is_const=True, is_virtual=True)
    ## callback.h (module 'core'): static std::string ns3::CallbackImplBase::Demangle(std::string const & mangled) [member function]
    cls.add_method('Demangle', 
                   'std::string', 
                   [param('std::string const &', 'mangled')], 
                   is_static=True, visibility='protected')
    return

def register_Ns3CallbackValue_methods(root_module, cls):
    ## callback.h (module 'core'): ns3::CallbackValue::CallbackValue(ns3::CallbackValue const & arg0) [copy constructor]
    cls.add_constructor([param('ns3::CallbackValue const &', 'arg0')])
    ## callback.h (module 'core'): ns3::CallbackValue::CallbackValue() [constructor]
    cls.add_constructor([])
    ## callback.h (module 'core'): ns3::CallbackValue::CallbackValue(ns3::CallbackBase const & base) [constructor]
    cls.add_constructor([param('ns3::CallbackBase const &', 'base')])
    ## callback.h (module 'core'): ns3::Ptr<ns3::AttributeValue> ns3::CallbackValue::Copy() const [member function]
    cls.add_method('Copy', 
                   'ns3::Ptr< ns3::AttributeValue >', 
                   [], 
                   is_const=True, is_virtual=True)
    ## callback.h (module 'core'): bool ns3::CallbackValue::DeserializeFromString(std::string value, ns3::Ptr<ns3::AttributeChecker const> checker) [member function]
    cls.add_method('DeserializeFromString', 
                   'bool', 
                   [param('std::string', 'value'), param('ns3::Ptr< ns3::AttributeChecker const >', 'checker')], 
                   is_virtual=True)
    ## callback.h (module 'core'): std::string ns3::CallbackValue::SerializeToString(ns3::Ptr<ns3::AttributeChecker const> checker) const [member function]
    cls.add_method('SerializeToString', 
                   'std::string', 
                   [param('ns3::Ptr< ns3::AttributeChecker const >', 'checker')], 
                   is_const=True, is_virtual=True)
    ## callback.h (module 'core'): void ns3::CallbackValue::Set(ns3::CallbackBase base) [member function]
    cls.add_method('Set', 
                   'void', 
                   [param('ns3::CallbackBase', 'base')])
    return

def register_Ns3ConstantRandomVariable_methods(root_module, cls):
    ## random-variable-stream.h (module 'core'): static ns3::TypeId ns3::ConstantRandomVariable::GetTypeId() [member function]
    cls.add_method('GetTypeId', 
                   'ns3::TypeId', 
                   [], 
                   is_static=True)
    ## random-variable-stream.h (module 'core'): ns3::ConstantRandomVariable::ConstantRandomVariable() [constructor]
    cls.add_constructor([])
    ## random-variable-stream.h (module 'core'): double ns3::ConstantRandomVariable::GetConstant() const [member function]
    cls.add_method('GetConstant', 
                   'double', 
                   [], 
                   is_const=True)
    ## random-variable-stream.h (module 'core'): double ns3::ConstantRandomVariable::GetValue(double constant) [member function]
    cls.add_method('GetValue', 
                   'double', 
                   [param('double', 'constant')])
    ## random-variable-stream.h (module 'core'): uint32_t ns3::ConstantRandomVariable::GetInteger(uint32_t constant) [member function]
    cls.add_method('GetInteger', 
                   'uint32_t', 
                   [param('uint32_t', 'constant')])
    ## random-variable-stream.h (module 'core'): double ns3::ConstantRandomVariable::GetValue() [member function]
    cls.add_method('GetValue', 
                   'double', 
                   [], 
                   is_virtual=True)
    ## random-variable-stream.h (module 'core'): uint32_t ns3::ConstantRandomVariable::GetInteger() [member function]
    cls.add_method('GetInteger', 
                   'uint32_t', 
                   [], 
                   is_virtual=True)
    return

def register_Ns3DeterministicRandomVariable_methods(root_module, cls):
    ## random-variable-stream.h (module 'core'): static ns3::TypeId ns3::DeterministicRandomVariable::GetTypeId() [member function]
    cls.add_method('GetTypeId', 
                   'ns3::TypeId', 
                   [], 
                   is_static=True)
    ## random-variable-stream.h (module 'core'): ns3::DeterministicRandomVariable::DeterministicRandomVariable() [constructor]
    cls.add_constructor([])
    ## random-variable-stream.h (module 'core'): void ns3::DeterministicRandomVariable::SetValueArray(double * values, uint64_t length) [member function]
    cls.add_method('SetValueArray', 
                   'void', 
                   [param('double *', 'values'), param('uint64_t', 'length')])
    ## random-variable-stream.h (module 'core'): double ns3::DeterministicRandomVariable::GetValue() [member function]
    cls.add_method('GetValue', 
                   'double', 
                   [], 
                   is_virtual=True)
    ## random-variable-stream.h (module 'core'): uint32_t ns3::DeterministicRandomVariable::GetInteger() [member function]
    cls.add_method('GetInteger', 
                   'uint32_t', 
                   [], 
                   is_virtual=True)
    return

def register_Ns3EmpiricalRandomVariable_methods(root_module, cls):
    ## random-variable-stream.h (module 'core'): ns3::EmpiricalRandomVariable::EmpiricalRandomVariable() [constructor]
    cls.add_constructor([])
    ## random-variable-stream.h (module 'core'): void ns3::EmpiricalRandomVariable::CDF(double v, double c) [member function]
    cls.add_method('CDF', 
                   'void', 
                   [param('double', 'v'), param('double', 'c')])
    ## random-variable-stream.h (module 'core'): uint32_t ns3::EmpiricalRandomVariable::GetInteger() [member function]
    cls.add_method('GetInteger', 
                   'uint32_t', 
                   [], 
                   is_virtual=True)
    ## random-variable-stream.h (module 'core'): static ns3::TypeId ns3::EmpiricalRandomVariable::GetTypeId() [member function]
    cls.add_method('GetTypeId', 
                   'ns3::TypeId', 
                   [], 
                   is_static=True)
    ## random-variable-stream.h (module 'core'): double ns3::EmpiricalRandomVariable::GetValue() [member function]
    cls.add_method('GetValue', 
                   'double', 
                   [], 
                   is_virtual=True)
    ## random-variable-stream.h (module 'core'): double ns3::EmpiricalRandomVariable::Interpolate(double c1, double c2, double v1, double v2, double r) [member function]
    cls.add_method('Interpolate', 
                   'double', 
                   [param('double', 'c1'), param('double', 'c2'), param('double', 'v1'), param('double', 'v2'), param('double', 'r')], 
                   visibility='private', is_virtual=True)
    ## random-variable-stream.h (module 'core'): void ns3::EmpiricalRandomVariable::Validate() [member function]
    cls.add_method('Validate', 
                   'void', 
                   [], 
                   visibility='private', is_virtual=True)
    return

def register_Ns3EmptyAttributeAccessor_methods(root_module, cls):
    ## attribute.h (module 'core'): ns3::EmptyAttributeAccessor::EmptyAttributeAccessor(ns3::EmptyAttributeAccessor const & arg0) [copy constructor]
    cls.add_constructor([param('ns3::EmptyAttributeAccessor const &', 'arg0')])
    ## attribute.h (module 'core'): ns3::EmptyAttributeAccessor::EmptyAttributeAccessor() [constructor]
    cls.add_constructor([])
    ## attribute.h (module 'core'): bool ns3::EmptyAttributeAccessor::Get(ns3::ObjectBase const * object, ns3::AttributeValue & attribute) const [member function]
    cls.add_method('Get', 
                   'bool', 
                   [param('ns3::ObjectBase const *', 'object'), param('ns3::AttributeValue &', 'attribute')], 
                   is_const=True, is_virtual=True)
    ## attribute.h (module 'core'): bool ns3::EmptyAttributeAccessor::HasGetter() const [member function]
    cls.add_method('HasGetter', 
                   'bool', 
                   [], 
                   is_const=True, is_virtual=True)
    ## attribute.h (module 'core'): bool ns3::EmptyAttributeAccessor::HasSetter() const [member function]
    cls.add_method('HasSetter', 
                   'bool', 
                   [], 
                   is_const=True, is_virtual=True)
    ## attribute.h (module 'core'): bool ns3::EmptyAttributeAccessor::Set(ns3::ObjectBase * object, ns3::AttributeValue const & value) const [member function]
    cls.add_method('Set', 
                   'bool', 
                   [param('ns3::ObjectBase *', 'object'), param('ns3::AttributeValue const &', 'value')], 
                   is_const=True, is_virtual=True)
    return

def register_Ns3EmptyAttributeChecker_methods(root_module, cls):
    ## attribute.h (module 'core'): ns3::EmptyAttributeChecker::EmptyAttributeChecker(ns3::EmptyAttributeChecker const & arg0) [copy constructor]
    cls.add_constructor([param('ns3::EmptyAttributeChecker const &', 'arg0')])
    ## attribute.h (module 'core'): ns3::EmptyAttributeChecker::EmptyAttributeChecker() [constructor]
    cls.add_constructor([])
    ## attribute.h (module 'core'): bool ns3::EmptyAttributeChecker::Check(ns3::AttributeValue const & value) const [member function]
    cls.add_method('Check', 
                   'bool', 
                   [param('ns3::AttributeValue const &', 'value')], 
                   is_const=True, is_virtual=True)
    ## attribute.h (module 'core'): bool ns3::EmptyAttributeChecker::Copy(ns3::AttributeValue const & source, ns3::AttributeValue & destination) const [member function]
    cls.add_method('Copy', 
                   'bool', 
                   [param('ns3::AttributeValue const &', 'source'), param('ns3::AttributeValue &', 'destination')], 
                   is_const=True, is_virtual=True)
    ## attribute.h (module 'core'): ns3::Ptr<ns3::AttributeValue> ns3::EmptyAttributeChecker::Create() const [member function]
    cls.add_method('Create', 
                   'ns3::Ptr< ns3::AttributeValue >', 
                   [], 
                   is_const=True, is_virtual=True)
    ## attribute.h (module 'core'): std::string ns3::EmptyAttributeChecker::GetUnderlyingTypeInformation() const [member function]
    cls.add_method('GetUnderlyingTypeInformation', 
                   'std::string', 
                   [], 
                   is_const=True, is_virtual=True)
    ## attribute.h (module 'core'): std::string ns3::EmptyAttributeChecker::GetValueTypeName() const [member function]
    cls.add_method('GetValueTypeName', 
                   'std::string', 
                   [], 
                   is_const=True, is_virtual=True)
    ## attribute.h (module 'core'): bool ns3::EmptyAttributeChecker::HasUnderlyingTypeInformation() const [member function]
    cls.add_method('HasUnderlyingTypeInformation', 
                   'bool', 
                   [], 
                   is_const=True, is_virtual=True)
    return

def register_Ns3EmptyAttributeValue_methods(root_module, cls):
    ## attribute.h (module 'core'): ns3::EmptyAttributeValue::EmptyAttributeValue(ns3::EmptyAttributeValue const & arg0) [copy constructor]
    cls.add_constructor([param('ns3::EmptyAttributeValue const &', 'arg0')])
    ## attribute.h (module 'core'): ns3::EmptyAttributeValue::EmptyAttributeValue() [constructor]
    cls.add_constructor([])
    ## attribute.h (module 'core'): ns3::Ptr<ns3::AttributeValue> ns3::EmptyAttributeValue::Copy() const [member function]
    cls.add_method('Copy', 
                   'ns3::Ptr< ns3::AttributeValue >', 
                   [], 
                   is_const=True, visibility='private', is_virtual=True)
    ## attribute.h (module 'core'): bool ns3::EmptyAttributeValue::DeserializeFromString(std::string value, ns3::Ptr<ns3::AttributeChecker const> checker) [member function]
    cls.add_method('DeserializeFromString', 
                   'bool', 
                   [param('std::string', 'value'), param('ns3::Ptr< ns3::AttributeChecker const >', 'checker')], 
                   visibility='private', is_virtual=True)
    ## attribute.h (module 'core'): std::string ns3::EmptyAttributeValue::SerializeToString(ns3::Ptr<ns3::AttributeChecker const> checker) const [member function]
    cls.add_method('SerializeToString', 
                   'std::string', 
                   [param('ns3::Ptr< ns3::AttributeChecker const >', 'checker')], 
                   is_const=True, visibility='private', is_virtual=True)
    return

def register_Ns3ErlangRandomVariable_methods(root_module, cls):
    ## random-variable-stream.h (module 'core'): static ns3::TypeId ns3::ErlangRandomVariable::GetTypeId() [member function]
    cls.add_method('GetTypeId', 
                   'ns3::TypeId', 
                   [], 
                   is_static=True)
    ## random-variable-stream.h (module 'core'): ns3::ErlangRandomVariable::ErlangRandomVariable() [constructor]
    cls.add_constructor([])
    ## random-variable-stream.h (module 'core'): uint32_t ns3::ErlangRandomVariable::GetK() const [member function]
    cls.add_method('GetK', 
                   'uint32_t', 
                   [], 
                   is_const=True)
    ## random-variable-stream.h (module 'core'): double ns3::ErlangRandomVariable::GetLambda() const [member function]
    cls.add_method('GetLambda', 
                   'double', 
                   [], 
                   is_const=True)
    ## random-variable-stream.h (module 'core'): double ns3::ErlangRandomVariable::GetValue(uint32_t k, double lambda) [member function]
    cls.add_method('GetValue', 
                   'double', 
                   [param('uint32_t', 'k'), param('double', 'lambda')])
    ## random-variable-stream.h (module 'core'): uint32_t ns3::ErlangRandomVariable::GetInteger(uint32_t k, uint32_t lambda) [member function]
    cls.add_method('GetInteger', 
                   'uint32_t', 
                   [param('uint32_t', 'k'), param('uint32_t', 'lambda')])
    ## random-variable-stream.h (module 'core'): double ns3::ErlangRandomVariable::GetValue() [member function]
    cls.add_method('GetValue', 
                   'double', 
                   [], 
                   is_virtual=True)
    ## random-variable-stream.h (module 'core'): uint32_t ns3::ErlangRandomVariable::GetInteger() [member function]
    cls.add_method('GetInteger', 
                   'uint32_t', 
                   [], 
                   is_virtual=True)
    return

def register_Ns3ExponentialRandomVariable_methods(root_module, cls):
    ## random-variable-stream.h (module 'core'): static ns3::TypeId ns3::ExponentialRandomVariable::GetTypeId() [member function]
    cls.add_method('GetTypeId', 
                   'ns3::TypeId', 
                   [], 
                   is_static=True)
    ## random-variable-stream.h (module 'core'): ns3::ExponentialRandomVariable::ExponentialRandomVariable() [constructor]
    cls.add_constructor([])
    ## random-variable-stream.h (module 'core'): double ns3::ExponentialRandomVariable::GetMean() const [member function]
    cls.add_method('GetMean', 
                   'double', 
                   [], 
                   is_const=True)
    ## random-variable-stream.h (module 'core'): double ns3::ExponentialRandomVariable::GetBound() const [member function]
    cls.add_method('GetBound', 
                   'double', 
                   [], 
                   is_const=True)
    ## random-variable-stream.h (module 'core'): double ns3::ExponentialRandomVariable::GetValue(double mean, double bound) [member function]
    cls.add_method('GetValue', 
                   'double', 
                   [param('double', 'mean'), param('double', 'bound')])
    ## random-variable-stream.h (module 'core'): uint32_t ns3::ExponentialRandomVariable::GetInteger(uint32_t mean, uint32_t bound) [member function]
    cls.add_method('GetInteger', 
                   'uint32_t', 
                   [param('uint32_t', 'mean'), param('uint32_t', 'bound')])
    ## random-variable-stream.h (module 'core'): double ns3::ExponentialRandomVariable::GetValue() [member function]
    cls.add_method('GetValue', 
                   'double', 
                   [], 
                   is_virtual=True)
    ## random-variable-stream.h (module 'core'): uint32_t ns3::ExponentialRandomVariable::GetInteger() [member function]
    cls.add_method('GetInteger', 
                   'uint32_t', 
                   [], 
                   is_virtual=True)
    return

def register_Ns3FixedRoomPositionAllocator_methods(root_module, cls):
    ## building-position-allocator.h (module 'buildings'): ns3::FixedRoomPositionAllocator::FixedRoomPositionAllocator(ns3::FixedRoomPositionAllocator const & arg0) [copy constructor]
    cls.add_constructor([param('ns3::FixedRoomPositionAllocator const &', 'arg0')])
    ## building-position-allocator.h (module 'buildings'): ns3::FixedRoomPositionAllocator::FixedRoomPositionAllocator(uint32_t x, uint32_t y, uint32_t z, ns3::Ptr<ns3::Building> b) [constructor]
    cls.add_constructor([param('uint32_t', 'x'), param('uint32_t', 'y'), param('uint32_t', 'z'), param('ns3::Ptr< ns3::Building >', 'b')])
    ## building-position-allocator.h (module 'buildings'): int64_t ns3::FixedRoomPositionAllocator::AssignStreams(int64_t arg0) [member function]
    cls.add_method('AssignStreams', 
                   'int64_t', 
                   [param('int64_t', 'arg0')], 
                   is_virtual=True)
    ## building-position-allocator.h (module 'buildings'): ns3::Vector ns3::FixedRoomPositionAllocator::GetNext() const [member function]
    cls.add_method('GetNext', 
                   'ns3::Vector', 
                   [], 
                   is_const=True, is_virtual=True)
    ## building-position-allocator.h (module 'buildings'): static ns3::TypeId ns3::FixedRoomPositionAllocator::GetTypeId() [member function]
    cls.add_method('GetTypeId', 
                   'ns3::TypeId', 
                   [], 
                   is_static=True)
    return

def register_Ns3FixedRssLossModel_methods(root_module, cls):
    ## propagation-loss-model.h (module 'propagation'): static ns3::TypeId ns3::FixedRssLossModel::GetTypeId() [member function]
    cls.add_method('GetTypeId', 
                   'ns3::TypeId', 
                   [], 
                   is_static=True)
    ## propagation-loss-model.h (module 'propagation'): ns3::FixedRssLossModel::FixedRssLossModel() [constructor]
    cls.add_constructor([])
    ## propagation-loss-model.h (module 'propagation'): void ns3::FixedRssLossModel::SetRss(double rss) [member function]
    cls.add_method('SetRss', 
                   'void', 
                   [param('double', 'rss')])
    ## propagation-loss-model.h (module 'propagation'): double ns3::FixedRssLossModel::DoCalcRxPower(double txPowerDbm, ns3::Ptr<ns3::MobilityModel> a, ns3::Ptr<ns3::MobilityModel> b) const [member function]
    cls.add_method('DoCalcRxPower', 
                   'double', 
                   [param('double', 'txPowerDbm'), param('ns3::Ptr< ns3::MobilityModel >', 'a'), param('ns3::Ptr< ns3::MobilityModel >', 'b')], 
                   is_const=True, visibility='private', is_virtual=True)
    ## propagation-loss-model.h (module 'propagation'): int64_t ns3::FixedRssLossModel::DoAssignStreams(int64_t stream) [member function]
    cls.add_method('DoAssignStreams', 
                   'int64_t', 
                   [param('int64_t', 'stream')], 
                   visibility='private', is_virtual=True)
    return

def register_Ns3FriisPropagationLossModel_methods(root_module, cls):
    ## propagation-loss-model.h (module 'propagation'): static ns3::TypeId ns3::FriisPropagationLossModel::GetTypeId() [member function]
    cls.add_method('GetTypeId', 
                   'ns3::TypeId', 
                   [], 
                   is_static=True)
    ## propagation-loss-model.h (module 'propagation'): ns3::FriisPropagationLossModel::FriisPropagationLossModel() [constructor]
    cls.add_constructor([])
    ## propagation-loss-model.h (module 'propagation'): void ns3::FriisPropagationLossModel::SetFrequency(double frequency) [member function]
    cls.add_method('SetFrequency', 
                   'void', 
                   [param('double', 'frequency')])
    ## propagation-loss-model.h (module 'propagation'): void ns3::FriisPropagationLossModel::SetSystemLoss(double systemLoss) [member function]
    cls.add_method('SetSystemLoss', 
                   'void', 
                   [param('double', 'systemLoss')])
    ## propagation-loss-model.h (module 'propagation'): void ns3::FriisPropagationLossModel::SetMinLoss(double minLoss) [member function]
    cls.add_method('SetMinLoss', 
                   'void', 
                   [param('double', 'minLoss')])
    ## propagation-loss-model.h (module 'propagation'): double ns3::FriisPropagationLossModel::GetMinLoss() const [member function]
    cls.add_method('GetMinLoss', 
                   'double', 
                   [], 
                   is_const=True)
    ## propagation-loss-model.h (module 'propagation'): double ns3::FriisPropagationLossModel::GetFrequency() const [member function]
    cls.add_method('GetFrequency', 
                   'double', 
                   [], 
                   is_const=True)
    ## propagation-loss-model.h (module 'propagation'): double ns3::FriisPropagationLossModel::GetSystemLoss() const [member function]
    cls.add_method('GetSystemLoss', 
                   'double', 
                   [], 
                   is_const=True)
    ## propagation-loss-model.h (module 'propagation'): double ns3::FriisPropagationLossModel::DoCalcRxPower(double txPowerDbm, ns3::Ptr<ns3::MobilityModel> a, ns3::Ptr<ns3::MobilityModel> b) const [member function]
    cls.add_method('DoCalcRxPower', 
                   'double', 
                   [param('double', 'txPowerDbm'), param('ns3::Ptr< ns3::MobilityModel >', 'a'), param('ns3::Ptr< ns3::MobilityModel >', 'b')], 
                   is_const=True, visibility='private', is_virtual=True)
    ## propagation-loss-model.h (module 'propagation'): int64_t ns3::FriisPropagationLossModel::DoAssignStreams(int64_t stream) [member function]
    cls.add_method('DoAssignStreams', 
                   'int64_t', 
                   [param('int64_t', 'stream')], 
                   visibility='private', is_virtual=True)
    return

def register_Ns3GammaRandomVariable_methods(root_module, cls):
    ## random-variable-stream.h (module 'core'): static ns3::TypeId ns3::GammaRandomVariable::GetTypeId() [member function]
    cls.add_method('GetTypeId', 
                   'ns3::TypeId', 
                   [], 
                   is_static=True)
    ## random-variable-stream.h (module 'core'): ns3::GammaRandomVariable::GammaRandomVariable() [constructor]
    cls.add_constructor([])
    ## random-variable-stream.h (module 'core'): double ns3::GammaRandomVariable::GetAlpha() const [member function]
    cls.add_method('GetAlpha', 
                   'double', 
                   [], 
                   is_const=True)
    ## random-variable-stream.h (module 'core'): double ns3::GammaRandomVariable::GetBeta() const [member function]
    cls.add_method('GetBeta', 
                   'double', 
                   [], 
                   is_const=True)
    ## random-variable-stream.h (module 'core'): double ns3::GammaRandomVariable::GetValue(double alpha, double beta) [member function]
    cls.add_method('GetValue', 
                   'double', 
                   [param('double', 'alpha'), param('double', 'beta')])
    ## random-variable-stream.h (module 'core'): uint32_t ns3::GammaRandomVariable::GetInteger(uint32_t alpha, uint32_t beta) [member function]
    cls.add_method('GetInteger', 
                   'uint32_t', 
                   [param('uint32_t', 'alpha'), param('uint32_t', 'beta')])
    ## random-variable-stream.h (module 'core'): double ns3::GammaRandomVariable::GetValue() [member function]
    cls.add_method('GetValue', 
                   'double', 
                   [], 
                   is_virtual=True)
    ## random-variable-stream.h (module 'core'): uint32_t ns3::GammaRandomVariable::GetInteger() [member function]
    cls.add_method('GetInteger', 
                   'uint32_t', 
                   [], 
                   is_virtual=True)
    return

def register_Ns3GridBuildingAllocator_methods(root_module, cls):
    ## building-allocator.h (module 'buildings'): ns3::GridBuildingAllocator::GridBuildingAllocator(ns3::GridBuildingAllocator const & arg0) [copy constructor]
    cls.add_constructor([param('ns3::GridBuildingAllocator const &', 'arg0')])
    ## building-allocator.h (module 'buildings'): ns3::GridBuildingAllocator::GridBuildingAllocator() [constructor]
    cls.add_constructor([])
    ## building-allocator.h (module 'buildings'): ns3::BuildingContainer ns3::GridBuildingAllocator::Create(uint32_t n) const [member function]
    cls.add_method('Create', 
                   'ns3::BuildingContainer', 
                   [param('uint32_t', 'n')], 
                   is_const=True)
    ## building-allocator.h (module 'buildings'): static ns3::TypeId ns3::GridBuildingAllocator::GetTypeId() [member function]
    cls.add_method('GetTypeId', 
                   'ns3::TypeId', 
                   [], 
                   is_static=True)
    ## building-allocator.h (module 'buildings'): void ns3::GridBuildingAllocator::SetBuildingAttribute(std::string n, ns3::AttributeValue const & v) [member function]
    cls.add_method('SetBuildingAttribute', 
                   'void', 
                   [param('std::string', 'n'), param('ns3::AttributeValue const &', 'v')])
    return

def register_Ns3GridPositionAllocator_methods(root_module, cls):
    ## position-allocator.h (module 'mobility'): ns3::GridPositionAllocator::GridPositionAllocator(ns3::GridPositionAllocator const & arg0) [copy constructor]
    cls.add_constructor([param('ns3::GridPositionAllocator const &', 'arg0')])
    ## position-allocator.h (module 'mobility'): ns3::GridPositionAllocator::GridPositionAllocator() [constructor]
    cls.add_constructor([])
    ## position-allocator.h (module 'mobility'): int64_t ns3::GridPositionAllocator::AssignStreams(int64_t stream) [member function]
    cls.add_method('AssignStreams', 
                   'int64_t', 
                   [param('int64_t', 'stream')], 
                   is_virtual=True)
    ## position-allocator.h (module 'mobility'): double ns3::GridPositionAllocator::GetDeltaX() const [member function]
    cls.add_method('GetDeltaX', 
                   'double', 
                   [], 
                   is_const=True)
    ## position-allocator.h (module 'mobility'): double ns3::GridPositionAllocator::GetDeltaY() const [member function]
    cls.add_method('GetDeltaY', 
                   'double', 
                   [], 
                   is_const=True)
    ## position-allocator.h (module 'mobility'): ns3::GridPositionAllocator::LayoutType ns3::GridPositionAllocator::GetLayoutType() const [member function]
    cls.add_method('GetLayoutType', 
                   'ns3::GridPositionAllocator::LayoutType', 
                   [], 
                   is_const=True)
    ## position-allocator.h (module 'mobility'): double ns3::GridPositionAllocator::GetMinX() const [member function]
    cls.add_method('GetMinX', 
                   'double', 
                   [], 
                   is_const=True)
    ## position-allocator.h (module 'mobility'): double ns3::GridPositionAllocator::GetMinY() const [member function]
    cls.add_method('GetMinY', 
                   'double', 
                   [], 
                   is_const=True)
    ## position-allocator.h (module 'mobility'): uint32_t ns3::GridPositionAllocator::GetN() const [member function]
    cls.add_method('GetN', 
                   'uint32_t', 
                   [], 
                   is_const=True)
    ## position-allocator.h (module 'mobility'): ns3::Vector ns3::GridPositionAllocator::GetNext() const [member function]
    cls.add_method('GetNext', 
                   'ns3::Vector', 
                   [], 
                   is_const=True, is_virtual=True)
    ## position-allocator.h (module 'mobility'): static ns3::TypeId ns3::GridPositionAllocator::GetTypeId() [member function]
    cls.add_method('GetTypeId', 
                   'ns3::TypeId', 
                   [], 
                   is_static=True)
    ## position-allocator.h (module 'mobility'): void ns3::GridPositionAllocator::SetDeltaX(double deltaX) [member function]
    cls.add_method('SetDeltaX', 
                   'void', 
                   [param('double', 'deltaX')])
    ## position-allocator.h (module 'mobility'): void ns3::GridPositionAllocator::SetDeltaY(double deltaY) [member function]
    cls.add_method('SetDeltaY', 
                   'void', 
                   [param('double', 'deltaY')])
    ## position-allocator.h (module 'mobility'): void ns3::GridPositionAllocator::SetLayoutType(ns3::GridPositionAllocator::LayoutType layoutType) [member function]
    cls.add_method('SetLayoutType', 
                   'void', 
                   [param('ns3::GridPositionAllocator::LayoutType', 'layoutType')])
    ## position-allocator.h (module 'mobility'): void ns3::GridPositionAllocator::SetMinX(double xMin) [member function]
    cls.add_method('SetMinX', 
                   'void', 
                   [param('double', 'xMin')])
    ## position-allocator.h (module 'mobility'): void ns3::GridPositionAllocator::SetMinY(double yMin) [member function]
    cls.add_method('SetMinY', 
                   'void', 
                   [param('double', 'yMin')])
    ## position-allocator.h (module 'mobility'): void ns3::GridPositionAllocator::SetN(uint32_t n) [member function]
    cls.add_method('SetN', 
                   'void', 
                   [param('uint32_t', 'n')])
    return

def register_Ns3HybridBuildingsPropagationLossModel_methods(root_module, cls):
    ## hybrid-buildings-propagation-loss-model.h (module 'buildings'): static ns3::TypeId ns3::HybridBuildingsPropagationLossModel::GetTypeId() [member function]
    cls.add_method('GetTypeId', 
                   'ns3::TypeId', 
                   [], 
                   is_static=True)
    ## hybrid-buildings-propagation-loss-model.h (module 'buildings'): ns3::HybridBuildingsPropagationLossModel::HybridBuildingsPropagationLossModel() [constructor]
    cls.add_constructor([])
    ## hybrid-buildings-propagation-loss-model.h (module 'buildings'): void ns3::HybridBuildingsPropagationLossModel::SetEnvironment(ns3::EnvironmentType env) [member function]
    cls.add_method('SetEnvironment', 
                   'void', 
                   [param('ns3::EnvironmentType', 'env')])
    ## hybrid-buildings-propagation-loss-model.h (module 'buildings'): void ns3::HybridBuildingsPropagationLossModel::SetCitySize(ns3::CitySize size) [member function]
    cls.add_method('SetCitySize', 
                   'void', 
                   [param('ns3::CitySize', 'size')])
    ## hybrid-buildings-propagation-loss-model.h (module 'buildings'): void ns3::HybridBuildingsPropagationLossModel::SetFrequency(double freq) [member function]
    cls.add_method('SetFrequency', 
                   'void', 
                   [param('double', 'freq')])
    ## hybrid-buildings-propagation-loss-model.h (module 'buildings'): void ns3::HybridBuildingsPropagationLossModel::SetRooftopHeight(double rooftopHeight) [member function]
    cls.add_method('SetRooftopHeight', 
                   'void', 
                   [param('double', 'rooftopHeight')])
    ## hybrid-buildings-propagation-loss-model.h (module 'buildings'): double ns3::HybridBuildingsPropagationLossModel::GetLoss(ns3::Ptr<ns3::MobilityModel> a, ns3::Ptr<ns3::MobilityModel> b) const [member function]
    cls.add_method('GetLoss', 
                   'double', 
                   [param('ns3::Ptr< ns3::MobilityModel >', 'a'), param('ns3::Ptr< ns3::MobilityModel >', 'b')], 
                   is_const=True, is_virtual=True)
    return

def register_Ns3Ipv4AddressChecker_methods(root_module, cls):
    ## ipv4-address.h (module 'network'): ns3::Ipv4AddressChecker::Ipv4AddressChecker() [constructor]
    cls.add_constructor([])
    ## ipv4-address.h (module 'network'): ns3::Ipv4AddressChecker::Ipv4AddressChecker(ns3::Ipv4AddressChecker const & arg0) [copy constructor]
    cls.add_constructor([param('ns3::Ipv4AddressChecker const &', 'arg0')])
    return

def register_Ns3Ipv4AddressValue_methods(root_module, cls):
    ## ipv4-address.h (module 'network'): ns3::Ipv4AddressValue::Ipv4AddressValue() [constructor]
    cls.add_constructor([])
    ## ipv4-address.h (module 'network'): ns3::Ipv4AddressValue::Ipv4AddressValue(ns3::Ipv4AddressValue const & arg0) [copy constructor]
    cls.add_constructor([param('ns3::Ipv4AddressValue const &', 'arg0')])
    ## ipv4-address.h (module 'network'): ns3::Ipv4AddressValue::Ipv4AddressValue(ns3::Ipv4Address const & value) [constructor]
    cls.add_constructor([param('ns3::Ipv4Address const &', 'value')])
    ## ipv4-address.h (module 'network'): ns3::Ptr<ns3::AttributeValue> ns3::Ipv4AddressValue::Copy() const [member function]
    cls.add_method('Copy', 
                   'ns3::Ptr< ns3::AttributeValue >', 
                   [], 
                   is_const=True, is_virtual=True)
    ## ipv4-address.h (module 'network'): bool ns3::Ipv4AddressValue::DeserializeFromString(std::string value, ns3::Ptr<ns3::AttributeChecker const> checker) [member function]
    cls.add_method('DeserializeFromString', 
                   'bool', 
                   [param('std::string', 'value'), param('ns3::Ptr< ns3::AttributeChecker const >', 'checker')], 
                   is_virtual=True)
    ## ipv4-address.h (module 'network'): ns3::Ipv4Address ns3::Ipv4AddressValue::Get() const [member function]
    cls.add_method('Get', 
                   'ns3::Ipv4Address', 
                   [], 
                   is_const=True)
    ## ipv4-address.h (module 'network'): std::string ns3::Ipv4AddressValue::SerializeToString(ns3::Ptr<ns3::AttributeChecker const> checker) const [member function]
    cls.add_method('SerializeToString', 
                   'std::string', 
                   [param('ns3::Ptr< ns3::AttributeChecker const >', 'checker')], 
                   is_const=True, is_virtual=True)
    ## ipv4-address.h (module 'network'): void ns3::Ipv4AddressValue::Set(ns3::Ipv4Address const & value) [member function]
    cls.add_method('Set', 
                   'void', 
                   [param('ns3::Ipv4Address const &', 'value')])
    return

def register_Ns3Ipv4MaskChecker_methods(root_module, cls):
    ## ipv4-address.h (module 'network'): ns3::Ipv4MaskChecker::Ipv4MaskChecker() [constructor]
    cls.add_constructor([])
    ## ipv4-address.h (module 'network'): ns3::Ipv4MaskChecker::Ipv4MaskChecker(ns3::Ipv4MaskChecker const & arg0) [copy constructor]
    cls.add_constructor([param('ns3::Ipv4MaskChecker const &', 'arg0')])
    return

def register_Ns3Ipv4MaskValue_methods(root_module, cls):
    ## ipv4-address.h (module 'network'): ns3::Ipv4MaskValue::Ipv4MaskValue() [constructor]
    cls.add_constructor([])
    ## ipv4-address.h (module 'network'): ns3::Ipv4MaskValue::Ipv4MaskValue(ns3::Ipv4MaskValue const & arg0) [copy constructor]
    cls.add_constructor([param('ns3::Ipv4MaskValue const &', 'arg0')])
    ## ipv4-address.h (module 'network'): ns3::Ipv4MaskValue::Ipv4MaskValue(ns3::Ipv4Mask const & value) [constructor]
    cls.add_constructor([param('ns3::Ipv4Mask const &', 'value')])
    ## ipv4-address.h (module 'network'): ns3::Ptr<ns3::AttributeValue> ns3::Ipv4MaskValue::Copy() const [member function]
    cls.add_method('Copy', 
                   'ns3::Ptr< ns3::AttributeValue >', 
                   [], 
                   is_const=True, is_virtual=True)
    ## ipv4-address.h (module 'network'): bool ns3::Ipv4MaskValue::DeserializeFromString(std::string value, ns3::Ptr<ns3::AttributeChecker const> checker) [member function]
    cls.add_method('DeserializeFromString', 
                   'bool', 
                   [param('std::string', 'value'), param('ns3::Ptr< ns3::AttributeChecker const >', 'checker')], 
                   is_virtual=True)
    ## ipv4-address.h (module 'network'): ns3::Ipv4Mask ns3::Ipv4MaskValue::Get() const [member function]
    cls.add_method('Get', 
                   'ns3::Ipv4Mask', 
                   [], 
                   is_const=True)
    ## ipv4-address.h (module 'network'): std::string ns3::Ipv4MaskValue::SerializeToString(ns3::Ptr<ns3::AttributeChecker const> checker) const [member function]
    cls.add_method('SerializeToString', 
                   'std::string', 
                   [param('ns3::Ptr< ns3::AttributeChecker const >', 'checker')], 
                   is_const=True, is_virtual=True)
    ## ipv4-address.h (module 'network'): void ns3::Ipv4MaskValue::Set(ns3::Ipv4Mask const & value) [member function]
    cls.add_method('Set', 
                   'void', 
                   [param('ns3::Ipv4Mask const &', 'value')])
    return

def register_Ns3Ipv6AddressChecker_methods(root_module, cls):
    ## ipv6-address.h (module 'network'): ns3::Ipv6AddressChecker::Ipv6AddressChecker() [constructor]
    cls.add_constructor([])
    ## ipv6-address.h (module 'network'): ns3::Ipv6AddressChecker::Ipv6AddressChecker(ns3::Ipv6AddressChecker const & arg0) [copy constructor]
    cls.add_constructor([param('ns3::Ipv6AddressChecker const &', 'arg0')])
    return

def register_Ns3Ipv6AddressValue_methods(root_module, cls):
    ## ipv6-address.h (module 'network'): ns3::Ipv6AddressValue::Ipv6AddressValue() [constructor]
    cls.add_constructor([])
    ## ipv6-address.h (module 'network'): ns3::Ipv6AddressValue::Ipv6AddressValue(ns3::Ipv6AddressValue const & arg0) [copy constructor]
    cls.add_constructor([param('ns3::Ipv6AddressValue const &', 'arg0')])
    ## ipv6-address.h (module 'network'): ns3::Ipv6AddressValue::Ipv6AddressValue(ns3::Ipv6Address const & value) [constructor]
    cls.add_constructor([param('ns3::Ipv6Address const &', 'value')])
    ## ipv6-address.h (module 'network'): ns3::Ptr<ns3::AttributeValue> ns3::Ipv6AddressValue::Copy() const [member function]
    cls.add_method('Copy', 
                   'ns3::Ptr< ns3::AttributeValue >', 
                   [], 
                   is_const=True, is_virtual=True)
    ## ipv6-address.h (module 'network'): bool ns3::Ipv6AddressValue::DeserializeFromString(std::string value, ns3::Ptr<ns3::AttributeChecker const> checker) [member function]
    cls.add_method('DeserializeFromString', 
                   'bool', 
                   [param('std::string', 'value'), param('ns3::Ptr< ns3::AttributeChecker const >', 'checker')], 
                   is_virtual=True)
    ## ipv6-address.h (module 'network'): ns3::Ipv6Address ns3::Ipv6AddressValue::Get() const [member function]
    cls.add_method('Get', 
                   'ns3::Ipv6Address', 
                   [], 
                   is_const=True)
    ## ipv6-address.h (module 'network'): std::string ns3::Ipv6AddressValue::SerializeToString(ns3::Ptr<ns3::AttributeChecker const> checker) const [member function]
    cls.add_method('SerializeToString', 
                   'std::string', 
                   [param('ns3::Ptr< ns3::AttributeChecker const >', 'checker')], 
                   is_const=True, is_virtual=True)
    ## ipv6-address.h (module 'network'): void ns3::Ipv6AddressValue::Set(ns3::Ipv6Address const & value) [member function]
    cls.add_method('Set', 
                   'void', 
                   [param('ns3::Ipv6Address const &', 'value')])
    return

def register_Ns3Ipv6PrefixChecker_methods(root_module, cls):
    ## ipv6-address.h (module 'network'): ns3::Ipv6PrefixChecker::Ipv6PrefixChecker() [constructor]
    cls.add_constructor([])
    ## ipv6-address.h (module 'network'): ns3::Ipv6PrefixChecker::Ipv6PrefixChecker(ns3::Ipv6PrefixChecker const & arg0) [copy constructor]
    cls.add_constructor([param('ns3::Ipv6PrefixChecker const &', 'arg0')])
    return

def register_Ns3Ipv6PrefixValue_methods(root_module, cls):
    ## ipv6-address.h (module 'network'): ns3::Ipv6PrefixValue::Ipv6PrefixValue() [constructor]
    cls.add_constructor([])
    ## ipv6-address.h (module 'network'): ns3::Ipv6PrefixValue::Ipv6PrefixValue(ns3::Ipv6PrefixValue const & arg0) [copy constructor]
    cls.add_constructor([param('ns3::Ipv6PrefixValue const &', 'arg0')])
    ## ipv6-address.h (module 'network'): ns3::Ipv6PrefixValue::Ipv6PrefixValue(ns3::Ipv6Prefix const & value) [constructor]
    cls.add_constructor([param('ns3::Ipv6Prefix const &', 'value')])
    ## ipv6-address.h (module 'network'): ns3::Ptr<ns3::AttributeValue> ns3::Ipv6PrefixValue::Copy() const [member function]
    cls.add_method('Copy', 
                   'ns3::Ptr< ns3::AttributeValue >', 
                   [], 
                   is_const=True, is_virtual=True)
    ## ipv6-address.h (module 'network'): bool ns3::Ipv6PrefixValue::DeserializeFromString(std::string value, ns3::Ptr<ns3::AttributeChecker const> checker) [member function]
    cls.add_method('DeserializeFromString', 
                   'bool', 
                   [param('std::string', 'value'), param('ns3::Ptr< ns3::AttributeChecker const >', 'checker')], 
                   is_virtual=True)
    ## ipv6-address.h (module 'network'): ns3::Ipv6Prefix ns3::Ipv6PrefixValue::Get() const [member function]
    cls.add_method('Get', 
                   'ns3::Ipv6Prefix', 
                   [], 
                   is_const=True)
    ## ipv6-address.h (module 'network'): std::string ns3::Ipv6PrefixValue::SerializeToString(ns3::Ptr<ns3::AttributeChecker const> checker) const [member function]
    cls.add_method('SerializeToString', 
                   'std::string', 
                   [param('ns3::Ptr< ns3::AttributeChecker const >', 'checker')], 
                   is_const=True, is_virtual=True)
    ## ipv6-address.h (module 'network'): void ns3::Ipv6PrefixValue::Set(ns3::Ipv6Prefix const & value) [member function]
    cls.add_method('Set', 
                   'void', 
                   [param('ns3::Ipv6Prefix const &', 'value')])
    return

def register_Ns3ItuR1238PropagationLossModel_methods(root_module, cls):
    ## itu-r-1238-propagation-loss-model.h (module 'buildings'): ns3::ItuR1238PropagationLossModel::ItuR1238PropagationLossModel() [constructor]
    cls.add_constructor([])
    ## itu-r-1238-propagation-loss-model.h (module 'buildings'): static ns3::TypeId ns3::ItuR1238PropagationLossModel::GetTypeId() [member function]
    cls.add_method('GetTypeId', 
                   'ns3::TypeId', 
                   [], 
                   is_static=True)
    ## itu-r-1238-propagation-loss-model.h (module 'buildings'): double ns3::ItuR1238PropagationLossModel::GetLoss(ns3::Ptr<ns3::MobilityModel> a, ns3::Ptr<ns3::MobilityModel> b) const [member function]
    cls.add_method('GetLoss', 
                   'double', 
                   [param('ns3::Ptr< ns3::MobilityModel >', 'a'), param('ns3::Ptr< ns3::MobilityModel >', 'b')], 
                   is_const=True)
    ## itu-r-1238-propagation-loss-model.h (module 'buildings'): double ns3::ItuR1238PropagationLossModel::DoCalcRxPower(double txPowerDbm, ns3::Ptr<ns3::MobilityModel> a, ns3::Ptr<ns3::MobilityModel> b) const [member function]
    cls.add_method('DoCalcRxPower', 
                   'double', 
                   [param('double', 'txPowerDbm'), param('ns3::Ptr< ns3::MobilityModel >', 'a'), param('ns3::Ptr< ns3::MobilityModel >', 'b')], 
                   is_const=True, visibility='private', is_virtual=True)
    ## itu-r-1238-propagation-loss-model.h (module 'buildings'): int64_t ns3::ItuR1238PropagationLossModel::DoAssignStreams(int64_t stream) [member function]
    cls.add_method('DoAssignStreams', 
                   'int64_t', 
                   [param('int64_t', 'stream')], 
                   visibility='private', is_virtual=True)
    return

def register_Ns3ListPositionAllocator_methods(root_module, cls):
    ## position-allocator.h (module 'mobility'): ns3::ListPositionAllocator::ListPositionAllocator(ns3::ListPositionAllocator const & arg0) [copy constructor]
    cls.add_constructor([param('ns3::ListPositionAllocator const &', 'arg0')])
    ## position-allocator.h (module 'mobility'): ns3::ListPositionAllocator::ListPositionAllocator() [constructor]
    cls.add_constructor([])
    ## position-allocator.h (module 'mobility'): void ns3::ListPositionAllocator::Add(ns3::Vector v) [member function]
    cls.add_method('Add', 
                   'void', 
                   [param('ns3::Vector', 'v')])
    ## position-allocator.h (module 'mobility'): int64_t ns3::ListPositionAllocator::AssignStreams(int64_t stream) [member function]
    cls.add_method('AssignStreams', 
                   'int64_t', 
                   [param('int64_t', 'stream')], 
                   is_virtual=True)
    ## position-allocator.h (module 'mobility'): ns3::Vector ns3::ListPositionAllocator::GetNext() const [member function]
    cls.add_method('GetNext', 
                   'ns3::Vector', 
                   [], 
                   is_const=True, is_virtual=True)
    ## position-allocator.h (module 'mobility'): static ns3::TypeId ns3::ListPositionAllocator::GetTypeId() [member function]
    cls.add_method('GetTypeId', 
                   'ns3::TypeId', 
                   [], 
                   is_static=True)
    return

def register_Ns3LogDistancePropagationLossModel_methods(root_module, cls):
    ## propagation-loss-model.h (module 'propagation'): static ns3::TypeId ns3::LogDistancePropagationLossModel::GetTypeId() [member function]
    cls.add_method('GetTypeId', 
                   'ns3::TypeId', 
                   [], 
                   is_static=True)
    ## propagation-loss-model.h (module 'propagation'): ns3::LogDistancePropagationLossModel::LogDistancePropagationLossModel() [constructor]
    cls.add_constructor([])
    ## propagation-loss-model.h (module 'propagation'): void ns3::LogDistancePropagationLossModel::SetPathLossExponent(double n) [member function]
    cls.add_method('SetPathLossExponent', 
                   'void', 
                   [param('double', 'n')])
    ## propagation-loss-model.h (module 'propagation'): double ns3::LogDistancePropagationLossModel::GetPathLossExponent() const [member function]
    cls.add_method('GetPathLossExponent', 
                   'double', 
                   [], 
                   is_const=True)
    ## propagation-loss-model.h (module 'propagation'): void ns3::LogDistancePropagationLossModel::SetReference(double referenceDistance, double referenceLoss) [member function]
    cls.add_method('SetReference', 
                   'void', 
                   [param('double', 'referenceDistance'), param('double', 'referenceLoss')])
    ## propagation-loss-model.h (module 'propagation'): double ns3::LogDistancePropagationLossModel::DoCalcRxPower(double txPowerDbm, ns3::Ptr<ns3::MobilityModel> a, ns3::Ptr<ns3::MobilityModel> b) const [member function]
    cls.add_method('DoCalcRxPower', 
                   'double', 
                   [param('double', 'txPowerDbm'), param('ns3::Ptr< ns3::MobilityModel >', 'a'), param('ns3::Ptr< ns3::MobilityModel >', 'b')], 
                   is_const=True, visibility='private', is_virtual=True)
    ## propagation-loss-model.h (module 'propagation'): int64_t ns3::LogDistancePropagationLossModel::DoAssignStreams(int64_t stream) [member function]
    cls.add_method('DoAssignStreams', 
                   'int64_t', 
                   [param('int64_t', 'stream')], 
                   visibility='private', is_virtual=True)
    return

def register_Ns3LogNormalRandomVariable_methods(root_module, cls):
    ## random-variable-stream.h (module 'core'): static ns3::TypeId ns3::LogNormalRandomVariable::GetTypeId() [member function]
    cls.add_method('GetTypeId', 
                   'ns3::TypeId', 
                   [], 
                   is_static=True)
    ## random-variable-stream.h (module 'core'): ns3::LogNormalRandomVariable::LogNormalRandomVariable() [constructor]
    cls.add_constructor([])
    ## random-variable-stream.h (module 'core'): double ns3::LogNormalRandomVariable::GetMu() const [member function]
    cls.add_method('GetMu', 
                   'double', 
                   [], 
                   is_const=True)
    ## random-variable-stream.h (module 'core'): double ns3::LogNormalRandomVariable::GetSigma() const [member function]
    cls.add_method('GetSigma', 
                   'double', 
                   [], 
                   is_const=True)
    ## random-variable-stream.h (module 'core'): double ns3::LogNormalRandomVariable::GetValue(double mu, double sigma) [member function]
    cls.add_method('GetValue', 
                   'double', 
                   [param('double', 'mu'), param('double', 'sigma')])
    ## random-variable-stream.h (module 'core'): uint32_t ns3::LogNormalRandomVariable::GetInteger(uint32_t mu, uint32_t sigma) [member function]
    cls.add_method('GetInteger', 
                   'uint32_t', 
                   [param('uint32_t', 'mu'), param('uint32_t', 'sigma')])
    ## random-variable-stream.h (module 'core'): double ns3::LogNormalRandomVariable::GetValue() [member function]
    cls.add_method('GetValue', 
                   'double', 
                   [], 
                   is_virtual=True)
    ## random-variable-stream.h (module 'core'): uint32_t ns3::LogNormalRandomVariable::GetInteger() [member function]
    cls.add_method('GetInteger', 
                   'uint32_t', 
                   [], 
                   is_virtual=True)
    return

def register_Ns3MatrixPropagationLossModel_methods(root_module, cls):
    ## propagation-loss-model.h (module 'propagation'): static ns3::TypeId ns3::MatrixPropagationLossModel::GetTypeId() [member function]
    cls.add_method('GetTypeId', 
                   'ns3::TypeId', 
                   [], 
                   is_static=True)
    ## propagation-loss-model.h (module 'propagation'): ns3::MatrixPropagationLossModel::MatrixPropagationLossModel() [constructor]
    cls.add_constructor([])
    ## propagation-loss-model.h (module 'propagation'): void ns3::MatrixPropagationLossModel::SetLoss(ns3::Ptr<ns3::MobilityModel> a, ns3::Ptr<ns3::MobilityModel> b, double loss, bool symmetric=true) [member function]
    cls.add_method('SetLoss', 
                   'void', 
                   [param('ns3::Ptr< ns3::MobilityModel >', 'a'), param('ns3::Ptr< ns3::MobilityModel >', 'b'), param('double', 'loss'), param('bool', 'symmetric', default_value='true')])
    ## propagation-loss-model.h (module 'propagation'): void ns3::MatrixPropagationLossModel::SetDefaultLoss(double defaultLoss) [member function]
    cls.add_method('SetDefaultLoss', 
                   'void', 
                   [param('double', 'defaultLoss')])
    ## propagation-loss-model.h (module 'propagation'): double ns3::MatrixPropagationLossModel::DoCalcRxPower(double txPowerDbm, ns3::Ptr<ns3::MobilityModel> a, ns3::Ptr<ns3::MobilityModel> b) const [member function]
    cls.add_method('DoCalcRxPower', 
                   'double', 
                   [param('double', 'txPowerDbm'), param('ns3::Ptr< ns3::MobilityModel >', 'a'), param('ns3::Ptr< ns3::MobilityModel >', 'b')], 
                   is_const=True, visibility='private', is_virtual=True)
    ## propagation-loss-model.h (module 'propagation'): int64_t ns3::MatrixPropagationLossModel::DoAssignStreams(int64_t stream) [member function]
    cls.add_method('DoAssignStreams', 
                   'int64_t', 
                   [param('int64_t', 'stream')], 
                   visibility='private', is_virtual=True)
    return

def register_Ns3MobilityBuildingInfo_methods(root_module, cls):
    ## mobility-building-info.h (module 'buildings'): ns3::MobilityBuildingInfo::MobilityBuildingInfo(ns3::MobilityBuildingInfo const & arg0) [copy constructor]
    cls.add_constructor([param('ns3::MobilityBuildingInfo const &', 'arg0')])
    ## mobility-building-info.h (module 'buildings'): ns3::MobilityBuildingInfo::MobilityBuildingInfo() [constructor]
    cls.add_constructor([])
    ## mobility-building-info.h (module 'buildings'): ns3::MobilityBuildingInfo::MobilityBuildingInfo(ns3::Ptr<ns3::Building> building) [constructor]
    cls.add_constructor([param('ns3::Ptr< ns3::Building >', 'building')])
    ## mobility-building-info.h (module 'buildings'): ns3::Ptr<ns3::Building> ns3::MobilityBuildingInfo::GetBuilding() [member function]
    cls.add_method('GetBuilding', 
                   'ns3::Ptr< ns3::Building >', 
                   [])
    ## mobility-building-info.h (module 'buildings'): uint8_t ns3::MobilityBuildingInfo::GetFloorNumber() [member function]
    cls.add_method('GetFloorNumber', 
                   'uint8_t', 
                   [])
    ## mobility-building-info.h (module 'buildings'): uint8_t ns3::MobilityBuildingInfo::GetRoomNumberX() [member function]
    cls.add_method('GetRoomNumberX', 
                   'uint8_t', 
                   [])
    ## mobility-building-info.h (module 'buildings'): uint8_t ns3::MobilityBuildingInfo::GetRoomNumberY() [member function]
    cls.add_method('GetRoomNumberY', 
                   'uint8_t', 
                   [])
    ## mobility-building-info.h (module 'buildings'): static ns3::TypeId ns3::MobilityBuildingInfo::GetTypeId() [member function]
    cls.add_method('GetTypeId', 
                   'ns3::TypeId', 
                   [], 
                   is_static=True)
    ## mobility-building-info.h (module 'buildings'): bool ns3::MobilityBuildingInfo::IsIndoor() [member function]
    cls.add_method('IsIndoor', 
                   'bool', 
                   [])
    ## mobility-building-info.h (module 'buildings'): bool ns3::MobilityBuildingInfo::IsOutdoor() [member function]
    cls.add_method('IsOutdoor', 
                   'bool', 
                   [])
    ## mobility-building-info.h (module 'buildings'): void ns3::MobilityBuildingInfo::SetIndoor(ns3::Ptr<ns3::Building> building, uint8_t nfloor, uint8_t nroomx, uint8_t nroomy) [member function]
    cls.add_method('SetIndoor', 
                   'void', 
                   [param('ns3::Ptr< ns3::Building >', 'building'), param('uint8_t', 'nfloor'), param('uint8_t', 'nroomx'), param('uint8_t', 'nroomy')])
    ## mobility-building-info.h (module 'buildings'): void ns3::MobilityBuildingInfo::SetIndoor(uint8_t nfloor, uint8_t nroomx, uint8_t nroomy) [member function]
    cls.add_method('SetIndoor', 
                   'void', 
                   [param('uint8_t', 'nfloor'), param('uint8_t', 'nroomx'), param('uint8_t', 'nroomy')])
    ## mobility-building-info.h (module 'buildings'): void ns3::MobilityBuildingInfo::SetOutdoor() [member function]
    cls.add_method('SetOutdoor', 
                   'void', 
                   [])
    return

def register_Ns3NakagamiPropagationLossModel_methods(root_module, cls):
    ## propagation-loss-model.h (module 'propagation'): static ns3::TypeId ns3::NakagamiPropagationLossModel::GetTypeId() [member function]
    cls.add_method('GetTypeId', 
                   'ns3::TypeId', 
                   [], 
                   is_static=True)
    ## propagation-loss-model.h (module 'propagation'): ns3::NakagamiPropagationLossModel::NakagamiPropagationLossModel() [constructor]
    cls.add_constructor([])
    ## propagation-loss-model.h (module 'propagation'): double ns3::NakagamiPropagationLossModel::DoCalcRxPower(double txPowerDbm, ns3::Ptr<ns3::MobilityModel> a, ns3::Ptr<ns3::MobilityModel> b) const [member function]
    cls.add_method('DoCalcRxPower', 
                   'double', 
                   [param('double', 'txPowerDbm'), param('ns3::Ptr< ns3::MobilityModel >', 'a'), param('ns3::Ptr< ns3::MobilityModel >', 'b')], 
                   is_const=True, visibility='private', is_virtual=True)
    ## propagation-loss-model.h (module 'propagation'): int64_t ns3::NakagamiPropagationLossModel::DoAssignStreams(int64_t stream) [member function]
    cls.add_method('DoAssignStreams', 
                   'int64_t', 
                   [param('int64_t', 'stream')], 
                   visibility='private', is_virtual=True)
    return

def register_Ns3NetDevice_methods(root_module, cls):
    ## net-device.h (module 'network'): ns3::NetDevice::NetDevice() [constructor]
    cls.add_constructor([])
    ## net-device.h (module 'network'): ns3::NetDevice::NetDevice(ns3::NetDevice const & arg0) [copy constructor]
    cls.add_constructor([param('ns3::NetDevice const &', 'arg0')])
    ## net-device.h (module 'network'): void ns3::NetDevice::AddLinkChangeCallback(ns3::Callback<void, ns3::empty, ns3::empty, ns3::empty, ns3::empty, ns3::empty, ns3::empty, ns3::empty, ns3::empty, ns3::empty> callback) [member function]
    cls.add_method('AddLinkChangeCallback', 
                   'void', 
                   [param('ns3::Callback< void, ns3::empty, ns3::empty, ns3::empty, ns3::empty, ns3::empty, ns3::empty, ns3::empty, ns3::empty, ns3::empty >', 'callback')], 
                   is_pure_virtual=True, is_virtual=True)
    ## net-device.h (module 'network'): ns3::Address ns3::NetDevice::GetAddress() const [member function]
    cls.add_method('GetAddress', 
                   'ns3::Address', 
                   [], 
                   is_pure_virtual=True, is_const=True, is_virtual=True)
    ## net-device.h (module 'network'): ns3::Address ns3::NetDevice::GetBroadcast() const [member function]
    cls.add_method('GetBroadcast', 
                   'ns3::Address', 
                   [], 
                   is_pure_virtual=True, is_const=True, is_virtual=True)
    ## net-device.h (module 'network'): ns3::Ptr<ns3::Channel> ns3::NetDevice::GetChannel() const [member function]
    cls.add_method('GetChannel', 
                   'ns3::Ptr< ns3::Channel >', 
                   [], 
                   is_pure_virtual=True, is_const=True, is_virtual=True)
    ## net-device.h (module 'network'): uint32_t ns3::NetDevice::GetIfIndex() const [member function]
    cls.add_method('GetIfIndex', 
                   'uint32_t', 
                   [], 
                   is_pure_virtual=True, is_const=True, is_virtual=True)
    ## net-device.h (module 'network'): uint16_t ns3::NetDevice::GetMtu() const [member function]
    cls.add_method('GetMtu', 
                   'uint16_t', 
                   [], 
                   is_pure_virtual=True, is_const=True, is_virtual=True)
    ## net-device.h (module 'network'): ns3::Address ns3::NetDevice::GetMulticast(ns3::Ipv4Address multicastGroup) const [member function]
    cls.add_method('GetMulticast', 
                   'ns3::Address', 
                   [param('ns3::Ipv4Address', 'multicastGroup')], 
                   is_pure_virtual=True, is_const=True, is_virtual=True)
    ## net-device.h (module 'network'): ns3::Address ns3::NetDevice::GetMulticast(ns3::Ipv6Address addr) const [member function]
    cls.add_method('GetMulticast', 
                   'ns3::Address', 
                   [param('ns3::Ipv6Address', 'addr')], 
                   is_pure_virtual=True, is_const=True, is_virtual=True)
    ## net-device.h (module 'network'): ns3::Ptr<ns3::Node> ns3::NetDevice::GetNode() const [member function]
    cls.add_method('GetNode', 
                   'ns3::Ptr< ns3::Node >', 
                   [], 
                   is_pure_virtual=True, is_const=True, is_virtual=True)
    ## net-device.h (module 'network'): static ns3::TypeId ns3::NetDevice::GetTypeId() [member function]
    cls.add_method('GetTypeId', 
                   'ns3::TypeId', 
                   [], 
                   is_static=True)
    ## net-device.h (module 'network'): bool ns3::NetDevice::IsBridge() const [member function]
    cls.add_method('IsBridge', 
                   'bool', 
                   [], 
                   is_pure_virtual=True, is_const=True, is_virtual=True)
    ## net-device.h (module 'network'): bool ns3::NetDevice::IsBroadcast() const [member function]
    cls.add_method('IsBroadcast', 
                   'bool', 
                   [], 
                   is_pure_virtual=True, is_const=True, is_virtual=True)
    ## net-device.h (module 'network'): bool ns3::NetDevice::IsLinkUp() const [member function]
    cls.add_method('IsLinkUp', 
                   'bool', 
                   [], 
                   is_pure_virtual=True, is_const=True, is_virtual=True)
    ## net-device.h (module 'network'): bool ns3::NetDevice::IsMulticast() const [member function]
    cls.add_method('IsMulticast', 
                   'bool', 
                   [], 
                   is_pure_virtual=True, is_const=True, is_virtual=True)
    ## net-device.h (module 'network'): bool ns3::NetDevice::IsPointToPoint() const [member function]
    cls.add_method('IsPointToPoint', 
                   'bool', 
                   [], 
                   is_pure_virtual=True, is_const=True, is_virtual=True)
    ## net-device.h (module 'network'): bool ns3::NetDevice::NeedsArp() const [member function]
    cls.add_method('NeedsArp', 
                   'bool', 
                   [], 
                   is_pure_virtual=True, is_const=True, is_virtual=True)
    ## net-device.h (module 'network'): bool ns3::NetDevice::Send(ns3::Ptr<ns3::Packet> packet, ns3::Address const & dest, uint16_t protocolNumber) [member function]
    cls.add_method('Send', 
                   'bool', 
                   [param('ns3::Ptr< ns3::Packet >', 'packet'), param('ns3::Address const &', 'dest'), param('uint16_t', 'protocolNumber')], 
                   is_pure_virtual=True, is_virtual=True)
    ## net-device.h (module 'network'): bool ns3::NetDevice::SendFrom(ns3::Ptr<ns3::Packet> packet, ns3::Address const & source, ns3::Address const & dest, uint16_t protocolNumber) [member function]
    cls.add_method('SendFrom', 
                   'bool', 
                   [param('ns3::Ptr< ns3::Packet >', 'packet'), param('ns3::Address const &', 'source'), param('ns3::Address const &', 'dest'), param('uint16_t', 'protocolNumber')], 
                   is_pure_virtual=True, is_virtual=True)
    ## net-device.h (module 'network'): void ns3::NetDevice::SetAddress(ns3::Address address) [member function]
    cls.add_method('SetAddress', 
                   'void', 
                   [param('ns3::Address', 'address')], 
                   is_pure_virtual=True, is_virtual=True)
    ## net-device.h (module 'network'): void ns3::NetDevice::SetIfIndex(uint32_t const index) [member function]
    cls.add_method('SetIfIndex', 
                   'void', 
                   [param('uint32_t const', 'index')], 
                   is_pure_virtual=True, is_virtual=True)
    ## net-device.h (module 'network'): bool ns3::NetDevice::SetMtu(uint16_t const mtu) [member function]
    cls.add_method('SetMtu', 
                   'bool', 
                   [param('uint16_t const', 'mtu')], 
                   is_pure_virtual=True, is_virtual=True)
    ## net-device.h (module 'network'): void ns3::NetDevice::SetNode(ns3::Ptr<ns3::Node> node) [member function]
    cls.add_method('SetNode', 
                   'void', 
                   [param('ns3::Ptr< ns3::Node >', 'node')], 
                   is_pure_virtual=True, is_virtual=True)
    ## net-device.h (module 'network'): void ns3::NetDevice::SetPromiscReceiveCallback(ns3::Callback<bool,ns3::Ptr<ns3::NetDevice>,ns3::Ptr<const ns3::Packet>,short unsigned int,const ns3::Address&,const ns3::Address&,ns3::NetDevice::PacketType,ns3::empty,ns3::empty,ns3::empty> cb) [member function]
    cls.add_method('SetPromiscReceiveCallback', 
                   'void', 
                   [param('ns3::Callback< bool, ns3::Ptr< ns3::NetDevice >, ns3::Ptr< ns3::Packet const >, short unsigned int, ns3::Address const &, ns3::Address const &, ns3::NetDevice::PacketType, ns3::empty, ns3::empty, ns3::empty >', 'cb')], 
                   is_pure_virtual=True, is_virtual=True)
    ## net-device.h (module 'network'): void ns3::NetDevice::SetReceiveCallback(ns3::Callback<bool,ns3::Ptr<ns3::NetDevice>,ns3::Ptr<const ns3::Packet>,short unsigned int,const ns3::Address&,ns3::empty,ns3::empty,ns3::empty,ns3::empty,ns3::empty> cb) [member function]
    cls.add_method('SetReceiveCallback', 
                   'void', 
                   [param('ns3::Callback< bool, ns3::Ptr< ns3::NetDevice >, ns3::Ptr< ns3::Packet const >, short unsigned int, ns3::Address const &, ns3::empty, ns3::empty, ns3::empty, ns3::empty, ns3::empty >', 'cb')], 
                   is_pure_virtual=True, is_virtual=True)
    ## net-device.h (module 'network'): bool ns3::NetDevice::SupportsSendFrom() const [member function]
    cls.add_method('SupportsSendFrom', 
                   'bool', 
                   [], 
                   is_pure_virtual=True, is_const=True, is_virtual=True)
    return

def register_Ns3NetDeviceQueue_methods(root_module, cls):
    ## net-device.h (module 'network'): ns3::NetDeviceQueue::NetDeviceQueue(ns3::NetDeviceQueue const & arg0) [copy constructor]
    cls.add_constructor([param('ns3::NetDeviceQueue const &', 'arg0')])
    ## net-device.h (module 'network'): ns3::NetDeviceQueue::NetDeviceQueue() [constructor]
    cls.add_constructor([])
    ## net-device.h (module 'network'): ns3::Ptr<ns3::QueueLimits> ns3::NetDeviceQueue::GetQueueLimits() [member function]
    cls.add_method('GetQueueLimits', 
                   'ns3::Ptr< ns3::QueueLimits >', 
                   [])
    ## net-device.h (module 'network'): bool ns3::NetDeviceQueue::IsStopped() const [member function]
    cls.add_method('IsStopped', 
                   'bool', 
                   [], 
                   is_const=True)
    ## net-device.h (module 'network'): void ns3::NetDeviceQueue::NotifyQueuedBytes(uint32_t bytes) [member function]
    cls.add_method('NotifyQueuedBytes', 
                   'void', 
                   [param('uint32_t', 'bytes')])
    ## net-device.h (module 'network'): void ns3::NetDeviceQueue::NotifyTransmittedBytes(uint32_t bytes) [member function]
    cls.add_method('NotifyTransmittedBytes', 
                   'void', 
                   [param('uint32_t', 'bytes')])
    ## net-device.h (module 'network'): void ns3::NetDeviceQueue::ResetQueueLimits() [member function]
    cls.add_method('ResetQueueLimits', 
                   'void', 
                   [])
    ## net-device.h (module 'network'): void ns3::NetDeviceQueue::SetQueueLimits(ns3::Ptr<ns3::QueueLimits> ql) [member function]
    cls.add_method('SetQueueLimits', 
                   'void', 
                   [param('ns3::Ptr< ns3::QueueLimits >', 'ql')])
    ## net-device.h (module 'network'): void ns3::NetDeviceQueue::SetWakeCallback(ns3::Callback<void, ns3::empty, ns3::empty, ns3::empty, ns3::empty, ns3::empty, ns3::empty, ns3::empty, ns3::empty, ns3::empty> cb) [member function]
    cls.add_method('SetWakeCallback', 
                   'void', 
                   [param('ns3::Callback< void, ns3::empty, ns3::empty, ns3::empty, ns3::empty, ns3::empty, ns3::empty, ns3::empty, ns3::empty, ns3::empty >', 'cb')], 
                   is_virtual=True)
    ## net-device.h (module 'network'): void ns3::NetDeviceQueue::Start() [member function]
    cls.add_method('Start', 
                   'void', 
                   [], 
                   is_virtual=True)
    ## net-device.h (module 'network'): void ns3::NetDeviceQueue::Stop() [member function]
    cls.add_method('Stop', 
                   'void', 
                   [], 
                   is_virtual=True)
    ## net-device.h (module 'network'): void ns3::NetDeviceQueue::Wake() [member function]
    cls.add_method('Wake', 
                   'void', 
                   [], 
                   is_virtual=True)
    return

def register_Ns3NetDeviceQueueInterface_methods(root_module, cls):
    ## net-device.h (module 'network'): ns3::NetDeviceQueueInterface::NetDeviceQueueInterface(ns3::NetDeviceQueueInterface const & arg0) [copy constructor]
    cls.add_constructor([param('ns3::NetDeviceQueueInterface const &', 'arg0')])
    ## net-device.h (module 'network'): ns3::NetDeviceQueueInterface::NetDeviceQueueInterface() [constructor]
    cls.add_constructor([])
    ## net-device.h (module 'network'): void ns3::NetDeviceQueueInterface::CreateTxQueues() [member function]
    cls.add_method('CreateTxQueues', 
                   'void', 
                   [])
    ## net-device.h (module 'network'): uint8_t ns3::NetDeviceQueueInterface::GetNTxQueues() const [member function]
    cls.add_method('GetNTxQueues', 
                   'uint8_t', 
                   [], 
                   is_const=True)
    ## net-device.h (module 'network'): ns3::Callback<unsigned char, ns3::Ptr<ns3::QueueItem>, ns3::empty, ns3::empty, ns3::empty, ns3::empty, ns3::empty, ns3::empty, ns3::empty, ns3::empty> ns3::NetDeviceQueueInterface::GetSelectQueueCallback() const [member function]
    cls.add_method('GetSelectQueueCallback', 
                   'ns3::Callback< unsigned char, ns3::Ptr< ns3::QueueItem >, ns3::empty, ns3::empty, ns3::empty, ns3::empty, ns3::empty, ns3::empty, ns3::empty, ns3::empty >', 
                   [], 
                   is_const=True)
    ## net-device.h (module 'network'): ns3::Ptr<ns3::NetDeviceQueue> ns3::NetDeviceQueueInterface::GetTxQueue(uint8_t i) const [member function]
    cls.add_method('GetTxQueue', 
                   'ns3::Ptr< ns3::NetDeviceQueue >', 
                   [param('uint8_t', 'i')], 
                   is_const=True)
    ## net-device.h (module 'network'): static ns3::TypeId ns3::NetDeviceQueueInterface::GetTypeId() [member function]
    cls.add_method('GetTypeId', 
                   'ns3::TypeId', 
                   [], 
                   is_static=True)
    ## net-device.h (module 'network'): void ns3::NetDeviceQueueInterface::SetSelectQueueCallback(ns3::Callback<unsigned char, ns3::Ptr<ns3::QueueItem>, ns3::empty, ns3::empty, ns3::empty, ns3::empty, ns3::empty, ns3::empty, ns3::empty, ns3::empty> cb) [member function]
    cls.add_method('SetSelectQueueCallback', 
                   'void', 
                   [param('ns3::Callback< unsigned char, ns3::Ptr< ns3::QueueItem >, ns3::empty, ns3::empty, ns3::empty, ns3::empty, ns3::empty, ns3::empty, ns3::empty, ns3::empty >', 'cb')])
    ## net-device.h (module 'network'): void ns3::NetDeviceQueueInterface::SetTxQueuesN(uint8_t numTxQueues) [member function]
    cls.add_method('SetTxQueuesN', 
                   'void', 
                   [param('uint8_t', 'numTxQueues')])
    ## net-device.h (module 'network'): void ns3::NetDeviceQueueInterface::DoDispose() [member function]
    cls.add_method('DoDispose', 
                   'void', 
                   [], 
                   visibility='protected', is_virtual=True)
    return

def register_Ns3Node_methods(root_module, cls):
    ## node.h (module 'network'): ns3::Node::Node(ns3::Node const & arg0) [copy constructor]
    cls.add_constructor([param('ns3::Node const &', 'arg0')])
    ## node.h (module 'network'): ns3::Node::Node() [constructor]
    cls.add_constructor([])
    ## node.h (module 'network'): ns3::Node::Node(uint32_t systemId) [constructor]
    cls.add_constructor([param('uint32_t', 'systemId')])
    ## node.h (module 'network'): uint32_t ns3::Node::AddApplication(ns3::Ptr<ns3::Application> application) [member function]
    cls.add_method('AddApplication', 
                   'uint32_t', 
                   [param('ns3::Ptr< ns3::Application >', 'application')])
    ## node.h (module 'network'): uint32_t ns3::Node::AddDevice(ns3::Ptr<ns3::NetDevice> device) [member function]
    cls.add_method('AddDevice', 
                   'uint32_t', 
                   [param('ns3::Ptr< ns3::NetDevice >', 'device')])
    ## node.h (module 'network'): static bool ns3::Node::ChecksumEnabled() [member function]
    cls.add_method('ChecksumEnabled', 
                   'bool', 
                   [], 
                   is_static=True)
    ## node.h (module 'network'): ns3::Ptr<ns3::Application> ns3::Node::GetApplication(uint32_t index) const [member function]
    cls.add_method('GetApplication', 
                   'ns3::Ptr< ns3::Application >', 
                   [param('uint32_t', 'index')], 
                   is_const=True)
    ## node.h (module 'network'): ns3::Ptr<ns3::NetDevice> ns3::Node::GetDevice(uint32_t index) const [member function]
    cls.add_method('GetDevice', 
                   'ns3::Ptr< ns3::NetDevice >', 
                   [param('uint32_t', 'index')], 
                   is_const=True)
    ## node.h (module 'network'): uint32_t ns3::Node::GetId() const [member function]
    cls.add_method('GetId', 
                   'uint32_t', 
                   [], 
                   is_const=True)
    ## node.h (module 'network'): ns3::Time ns3::Node::GetLocalTime() const [member function]
    cls.add_method('GetLocalTime', 
                   'ns3::Time', 
                   [], 
                   is_const=True)
    ## node.h (module 'network'): uint32_t ns3::Node::GetNApplications() const [member function]
    cls.add_method('GetNApplications', 
                   'uint32_t', 
                   [], 
                   is_const=True)
    ## node.h (module 'network'): uint32_t ns3::Node::GetNDevices() const [member function]
    cls.add_method('GetNDevices', 
                   'uint32_t', 
                   [], 
                   is_const=True)
    ## node.h (module 'network'): uint32_t ns3::Node::GetSystemId() const [member function]
    cls.add_method('GetSystemId', 
                   'uint32_t', 
                   [], 
                   is_const=True)
    ## node.h (module 'network'): static ns3::TypeId ns3::Node::GetTypeId() [member function]
    cls.add_method('GetTypeId', 
                   'ns3::TypeId', 
                   [], 
                   is_static=True)
    ## node.h (module 'network'): void ns3::Node::RegisterDeviceAdditionListener(ns3::Callback<void,ns3::Ptr<ns3::NetDevice>,ns3::empty,ns3::empty,ns3::empty,ns3::empty,ns3::empty,ns3::empty,ns3::empty,ns3::empty> listener) [member function]
    cls.add_method('RegisterDeviceAdditionListener', 
                   'void', 
                   [param('ns3::Callback< void, ns3::Ptr< ns3::NetDevice >, ns3::empty, ns3::empty, ns3::empty, ns3::empty, ns3::empty, ns3::empty, ns3::empty, ns3::empty >', 'listener')])
    ## node.h (module 'network'): void ns3::Node::RegisterProtocolHandler(ns3::Callback<void, ns3::Ptr<ns3::NetDevice>, ns3::Ptr<ns3::Packet const>, unsigned short, ns3::Address const&, ns3::Address const&, ns3::NetDevice::PacketType, ns3::empty, ns3::empty, ns3::empty> handler, uint16_t protocolType, ns3::Ptr<ns3::NetDevice> device, bool promiscuous=false) [member function]
    cls.add_method('RegisterProtocolHandler', 
                   'void', 
                   [param('ns3::Callback< void, ns3::Ptr< ns3::NetDevice >, ns3::Ptr< ns3::Packet const >, unsigned short, ns3::Address const &, ns3::Address const &, ns3::NetDevice::PacketType, ns3::empty, ns3::empty, ns3::empty >', 'handler'), param('uint16_t', 'protocolType'), param('ns3::Ptr< ns3::NetDevice >', 'device'), param('bool', 'promiscuous', default_value='false')])
    ## node.h (module 'network'): void ns3::Node::UnregisterDeviceAdditionListener(ns3::Callback<void,ns3::Ptr<ns3::NetDevice>,ns3::empty,ns3::empty,ns3::empty,ns3::empty,ns3::empty,ns3::empty,ns3::empty,ns3::empty> listener) [member function]
    cls.add_method('UnregisterDeviceAdditionListener', 
                   'void', 
                   [param('ns3::Callback< void, ns3::Ptr< ns3::NetDevice >, ns3::empty, ns3::empty, ns3::empty, ns3::empty, ns3::empty, ns3::empty, ns3::empty, ns3::empty >', 'listener')])
    ## node.h (module 'network'): void ns3::Node::UnregisterProtocolHandler(ns3::Callback<void, ns3::Ptr<ns3::NetDevice>, ns3::Ptr<ns3::Packet const>, unsigned short, ns3::Address const&, ns3::Address const&, ns3::NetDevice::PacketType, ns3::empty, ns3::empty, ns3::empty> handler) [member function]
    cls.add_method('UnregisterProtocolHandler', 
                   'void', 
                   [param('ns3::Callback< void, ns3::Ptr< ns3::NetDevice >, ns3::Ptr< ns3::Packet const >, unsigned short, ns3::Address const &, ns3::Address const &, ns3::NetDevice::PacketType, ns3::empty, ns3::empty, ns3::empty >', 'handler')])
    ## node.h (module 'network'): void ns3::Node::DoDispose() [member function]
    cls.add_method('DoDispose', 
                   'void', 
                   [], 
                   visibility='protected', is_virtual=True)
    ## node.h (module 'network'): void ns3::Node::DoInitialize() [member function]
    cls.add_method('DoInitialize', 
                   'void', 
                   [], 
                   visibility='protected', is_virtual=True)
    return

def register_Ns3NormalRandomVariable_methods(root_module, cls):
    ## random-variable-stream.h (module 'core'): ns3::NormalRandomVariable::INFINITE_VALUE [variable]
    cls.add_static_attribute('INFINITE_VALUE', 'double const', is_const=True)
    ## random-variable-stream.h (module 'core'): static ns3::TypeId ns3::NormalRandomVariable::GetTypeId() [member function]
    cls.add_method('GetTypeId', 
                   'ns3::TypeId', 
                   [], 
                   is_static=True)
    ## random-variable-stream.h (module 'core'): ns3::NormalRandomVariable::NormalRandomVariable() [constructor]
    cls.add_constructor([])
    ## random-variable-stream.h (module 'core'): double ns3::NormalRandomVariable::GetMean() const [member function]
    cls.add_method('GetMean', 
                   'double', 
                   [], 
                   is_const=True)
    ## random-variable-stream.h (module 'core'): double ns3::NormalRandomVariable::GetVariance() const [member function]
    cls.add_method('GetVariance', 
                   'double', 
                   [], 
                   is_const=True)
    ## random-variable-stream.h (module 'core'): double ns3::NormalRandomVariable::GetBound() const [member function]
    cls.add_method('GetBound', 
                   'double', 
                   [], 
                   is_const=True)
    ## random-variable-stream.h (module 'core'): double ns3::NormalRandomVariable::GetValue(double mean, double variance, double bound=ns3::NormalRandomVariable::INFINITE_VALUE) [member function]
    cls.add_method('GetValue', 
                   'double', 
                   [param('double', 'mean'), param('double', 'variance'), param('double', 'bound', default_value='ns3::NormalRandomVariable::INFINITE_VALUE')])
    ## random-variable-stream.h (module 'core'): uint32_t ns3::NormalRandomVariable::GetInteger(uint32_t mean, uint32_t variance, uint32_t bound) [member function]
    cls.add_method('GetInteger', 
                   'uint32_t', 
                   [param('uint32_t', 'mean'), param('uint32_t', 'variance'), param('uint32_t', 'bound')])
    ## random-variable-stream.h (module 'core'): double ns3::NormalRandomVariable::GetValue() [member function]
    cls.add_method('GetValue', 
                   'double', 
                   [], 
                   is_virtual=True)
    ## random-variable-stream.h (module 'core'): uint32_t ns3::NormalRandomVariable::GetInteger() [member function]
    cls.add_method('GetInteger', 
                   'uint32_t', 
                   [], 
                   is_virtual=True)
    return

def register_Ns3ObjectFactoryChecker_methods(root_module, cls):
    ## object-factory.h (module 'core'): ns3::ObjectFactoryChecker::ObjectFactoryChecker() [constructor]
    cls.add_constructor([])
    ## object-factory.h (module 'core'): ns3::ObjectFactoryChecker::ObjectFactoryChecker(ns3::ObjectFactoryChecker const & arg0) [copy constructor]
    cls.add_constructor([param('ns3::ObjectFactoryChecker const &', 'arg0')])
    return

def register_Ns3ObjectFactoryValue_methods(root_module, cls):
    ## object-factory.h (module 'core'): ns3::ObjectFactoryValue::ObjectFactoryValue() [constructor]
    cls.add_constructor([])
    ## object-factory.h (module 'core'): ns3::ObjectFactoryValue::ObjectFactoryValue(ns3::ObjectFactoryValue const & arg0) [copy constructor]
    cls.add_constructor([param('ns3::ObjectFactoryValue const &', 'arg0')])
    ## object-factory.h (module 'core'): ns3::ObjectFactoryValue::ObjectFactoryValue(ns3::ObjectFactory const & value) [constructor]
    cls.add_constructor([param('ns3::ObjectFactory const &', 'value')])
    ## object-factory.h (module 'core'): ns3::Ptr<ns3::AttributeValue> ns3::ObjectFactoryValue::Copy() const [member function]
    cls.add_method('Copy', 
                   'ns3::Ptr< ns3::AttributeValue >', 
                   [], 
                   is_const=True, is_virtual=True)
    ## object-factory.h (module 'core'): bool ns3::ObjectFactoryValue::DeserializeFromString(std::string value, ns3::Ptr<ns3::AttributeChecker const> checker) [member function]
    cls.add_method('DeserializeFromString', 
                   'bool', 
                   [param('std::string', 'value'), param('ns3::Ptr< ns3::AttributeChecker const >', 'checker')], 
                   is_virtual=True)
    ## object-factory.h (module 'core'): ns3::ObjectFactory ns3::ObjectFactoryValue::Get() const [member function]
    cls.add_method('Get', 
                   'ns3::ObjectFactory', 
                   [], 
                   is_const=True)
    ## object-factory.h (module 'core'): std::string ns3::ObjectFactoryValue::SerializeToString(ns3::Ptr<ns3::AttributeChecker const> checker) const [member function]
    cls.add_method('SerializeToString', 
                   'std::string', 
                   [param('ns3::Ptr< ns3::AttributeChecker const >', 'checker')], 
                   is_const=True, is_virtual=True)
    ## object-factory.h (module 'core'): void ns3::ObjectFactoryValue::Set(ns3::ObjectFactory const & value) [member function]
    cls.add_method('Set', 
                   'void', 
                   [param('ns3::ObjectFactory const &', 'value')])
    return

def register_Ns3OhBuildingsPropagationLossModel_methods(root_module, cls):
    ## oh-buildings-propagation-loss-model.h (module 'buildings'): static ns3::TypeId ns3::OhBuildingsPropagationLossModel::GetTypeId() [member function]
    cls.add_method('GetTypeId', 
                   'ns3::TypeId', 
                   [], 
                   is_static=True)
    ## oh-buildings-propagation-loss-model.h (module 'buildings'): ns3::OhBuildingsPropagationLossModel::OhBuildingsPropagationLossModel() [constructor]
    cls.add_constructor([])
    ## oh-buildings-propagation-loss-model.h (module 'buildings'): double ns3::OhBuildingsPropagationLossModel::GetLoss(ns3::Ptr<ns3::MobilityModel> a, ns3::Ptr<ns3::MobilityModel> b) const [member function]
    cls.add_method('GetLoss', 
                   'double', 
                   [param('ns3::Ptr< ns3::MobilityModel >', 'a'), param('ns3::Ptr< ns3::MobilityModel >', 'b')], 
                   is_const=True, is_virtual=True)
    return

def register_Ns3ParetoRandomVariable_methods(root_module, cls):
    ## random-variable-stream.h (module 'core'): static ns3::TypeId ns3::ParetoRandomVariable::GetTypeId() [member function]
    cls.add_method('GetTypeId', 
                   'ns3::TypeId', 
                   [], 
                   is_static=True)
    ## random-variable-stream.h (module 'core'): ns3::ParetoRandomVariable::ParetoRandomVariable() [constructor]
    cls.add_constructor([])
    ## random-variable-stream.h (module 'core'): double ns3::ParetoRandomVariable::GetMean() const [member function]
    cls.add_method('GetMean', 
                   'double', 
                   [], 
                   is_const=True)
    ## random-variable-stream.h (module 'core'): double ns3::ParetoRandomVariable::GetShape() const [member function]
    cls.add_method('GetShape', 
                   'double', 
                   [], 
                   is_const=True)
    ## random-variable-stream.h (module 'core'): double ns3::ParetoRandomVariable::GetBound() const [member function]
    cls.add_method('GetBound', 
                   'double', 
                   [], 
                   is_const=True)
    ## random-variable-stream.h (module 'core'): double ns3::ParetoRandomVariable::GetValue(double mean, double shape, double bound) [member function]
    cls.add_method('GetValue', 
                   'double', 
                   [param('double', 'mean'), param('double', 'shape'), param('double', 'bound')])
    ## random-variable-stream.h (module 'core'): uint32_t ns3::ParetoRandomVariable::GetInteger(uint32_t mean, uint32_t shape, uint32_t bound) [member function]
    cls.add_method('GetInteger', 
                   'uint32_t', 
                   [param('uint32_t', 'mean'), param('uint32_t', 'shape'), param('uint32_t', 'bound')])
    ## random-variable-stream.h (module 'core'): double ns3::ParetoRandomVariable::GetValue() [member function]
    cls.add_method('GetValue', 
                   'double', 
                   [], 
                   is_virtual=True)
    ## random-variable-stream.h (module 'core'): uint32_t ns3::ParetoRandomVariable::GetInteger() [member function]
    cls.add_method('GetInteger', 
                   'uint32_t', 
                   [], 
                   is_virtual=True)
    return

def register_Ns3QueueItem_methods(root_module, cls):
    cls.add_output_stream_operator()
    ## net-device.h (module 'network'): ns3::QueueItem::QueueItem(ns3::Ptr<ns3::Packet> p) [constructor]
    cls.add_constructor([param('ns3::Ptr< ns3::Packet >', 'p')])
    ## net-device.h (module 'network'): ns3::Ptr<ns3::Packet> ns3::QueueItem::GetPacket() const [member function]
    cls.add_method('GetPacket', 
                   'ns3::Ptr< ns3::Packet >', 
                   [], 
                   is_const=True)
    ## net-device.h (module 'network'): uint32_t ns3::QueueItem::GetPacketSize() const [member function]
    cls.add_method('GetPacketSize', 
                   'uint32_t', 
                   [], 
                   is_const=True, is_virtual=True)
    ## net-device.h (module 'network'): bool ns3::QueueItem::GetUint8Value(ns3::QueueItem::Uint8Values field, uint8_t & value) const [member function]
    cls.add_method('GetUint8Value', 
                   'bool', 
                   [param('ns3::QueueItem::Uint8Values', 'field'), param('uint8_t &', 'value')], 
                   is_const=True, is_virtual=True)
    ## net-device.h (module 'network'): void ns3::QueueItem::Print(std::ostream & os) const [member function]
    cls.add_method('Print', 
                   'void', 
                   [param('std::ostream &', 'os')], 
                   is_const=True, is_virtual=True)
    return

def register_Ns3TimeValue_methods(root_module, cls):
    ## nstime.h (module 'core'): ns3::TimeValue::TimeValue() [constructor]
    cls.add_constructor([])
    ## nstime.h (module 'core'): ns3::TimeValue::TimeValue(ns3::TimeValue const & arg0) [copy constructor]
    cls.add_constructor([param('ns3::TimeValue const &', 'arg0')])
    ## nstime.h (module 'core'): ns3::TimeValue::TimeValue(ns3::Time const & value) [constructor]
    cls.add_constructor([param('ns3::Time const &', 'value')])
    ## nstime.h (module 'core'): ns3::Ptr<ns3::AttributeValue> ns3::TimeValue::Copy() const [member function]
    cls.add_method('Copy', 
                   'ns3::Ptr< ns3::AttributeValue >', 
                   [], 
                   is_const=True, is_virtual=True)
    ## nstime.h (module 'core'): bool ns3::TimeValue::DeserializeFromString(std::string value, ns3::Ptr<ns3::AttributeChecker const> checker) [member function]
    cls.add_method('DeserializeFromString', 
                   'bool', 
                   [param('std::string', 'value'), param('ns3::Ptr< ns3::AttributeChecker const >', 'checker')], 
                   is_virtual=True)
    ## nstime.h (module 'core'): ns3::Time ns3::TimeValue::Get() const [member function]
    cls.add_method('Get', 
                   'ns3::Time', 
                   [], 
                   is_const=True)
    ## nstime.h (module 'core'): std::string ns3::TimeValue::SerializeToString(ns3::Ptr<ns3::AttributeChecker const> checker) const [member function]
    cls.add_method('SerializeToString', 
                   'std::string', 
                   [param('ns3::Ptr< ns3::AttributeChecker const >', 'checker')], 
                   is_const=True, is_virtual=True)
    ## nstime.h (module 'core'): void ns3::TimeValue::Set(ns3::Time const & value) [member function]
    cls.add_method('Set', 
                   'void', 
                   [param('ns3::Time const &', 'value')])
    return

def register_Ns3TypeIdChecker_methods(root_module, cls):
    ## type-id.h (module 'core'): ns3::TypeIdChecker::TypeIdChecker() [constructor]
    cls.add_constructor([])
    ## type-id.h (module 'core'): ns3::TypeIdChecker::TypeIdChecker(ns3::TypeIdChecker const & arg0) [copy constructor]
    cls.add_constructor([param('ns3::TypeIdChecker const &', 'arg0')])
    return

def register_Ns3TypeIdValue_methods(root_module, cls):
    ## type-id.h (module 'core'): ns3::TypeIdValue::TypeIdValue() [constructor]
    cls.add_constructor([])
    ## type-id.h (module 'core'): ns3::TypeIdValue::TypeIdValue(ns3::TypeIdValue const & arg0) [copy constructor]
    cls.add_constructor([param('ns3::TypeIdValue const &', 'arg0')])
    ## type-id.h (module 'core'): ns3::TypeIdValue::TypeIdValue(ns3::TypeId const & value) [constructor]
    cls.add_constructor([param('ns3::TypeId const &', 'value')])
    ## type-id.h (module 'core'): ns3::Ptr<ns3::AttributeValue> ns3::TypeIdValue::Copy() const [member function]
    cls.add_method('Copy', 
                   'ns3::Ptr< ns3::AttributeValue >', 
                   [], 
                   is_const=True, is_virtual=True)
    ## type-id.h (module 'core'): bool ns3::TypeIdValue::DeserializeFromString(std::string value, ns3::Ptr<ns3::AttributeChecker const> checker) [member function]
    cls.add_method('DeserializeFromString', 
                   'bool', 
                   [param('std::string', 'value'), param('ns3::Ptr< ns3::AttributeChecker const >', 'checker')], 
                   is_virtual=True)
    ## type-id.h (module 'core'): ns3::TypeId ns3::TypeIdValue::Get() const [member function]
    cls.add_method('Get', 
                   'ns3::TypeId', 
                   [], 
                   is_const=True)
    ## type-id.h (module 'core'): std::string ns3::TypeIdValue::SerializeToString(ns3::Ptr<ns3::AttributeChecker const> checker) const [member function]
    cls.add_method('SerializeToString', 
                   'std::string', 
                   [param('ns3::Ptr< ns3::AttributeChecker const >', 'checker')], 
                   is_const=True, is_virtual=True)
    ## type-id.h (module 'core'): void ns3::TypeIdValue::Set(ns3::TypeId const & value) [member function]
    cls.add_method('Set', 
                   'void', 
                   [param('ns3::TypeId const &', 'value')])
    return

def register_Ns3Vector2DChecker_methods(root_module, cls):
    ## vector.h (module 'core'): ns3::Vector2DChecker::Vector2DChecker() [constructor]
    cls.add_constructor([])
    ## vector.h (module 'core'): ns3::Vector2DChecker::Vector2DChecker(ns3::Vector2DChecker const & arg0) [copy constructor]
    cls.add_constructor([param('ns3::Vector2DChecker const &', 'arg0')])
    return

def register_Ns3Vector2DValue_methods(root_module, cls):
    ## vector.h (module 'core'): ns3::Vector2DValue::Vector2DValue() [constructor]
    cls.add_constructor([])
    ## vector.h (module 'core'): ns3::Vector2DValue::Vector2DValue(ns3::Vector2DValue const & arg0) [copy constructor]
    cls.add_constructor([param('ns3::Vector2DValue const &', 'arg0')])
    ## vector.h (module 'core'): ns3::Vector2DValue::Vector2DValue(ns3::Vector2D const & value) [constructor]
    cls.add_constructor([param('ns3::Vector2D const &', 'value')])
    ## vector.h (module 'core'): ns3::Ptr<ns3::AttributeValue> ns3::Vector2DValue::Copy() const [member function]
    cls.add_method('Copy', 
                   'ns3::Ptr< ns3::AttributeValue >', 
                   [], 
                   is_const=True, is_virtual=True)
    ## vector.h (module 'core'): bool ns3::Vector2DValue::DeserializeFromString(std::string value, ns3::Ptr<ns3::AttributeChecker const> checker) [member function]
    cls.add_method('DeserializeFromString', 
                   'bool', 
                   [param('std::string', 'value'), param('ns3::Ptr< ns3::AttributeChecker const >', 'checker')], 
                   is_virtual=True)
    ## vector.h (module 'core'): ns3::Vector2D ns3::Vector2DValue::Get() const [member function]
    cls.add_method('Get', 
                   'ns3::Vector2D', 
                   [], 
                   is_const=True)
    ## vector.h (module 'core'): std::string ns3::Vector2DValue::SerializeToString(ns3::Ptr<ns3::AttributeChecker const> checker) const [member function]
    cls.add_method('SerializeToString', 
                   'std::string', 
                   [param('ns3::Ptr< ns3::AttributeChecker const >', 'checker')], 
                   is_const=True, is_virtual=True)
    ## vector.h (module 'core'): void ns3::Vector2DValue::Set(ns3::Vector2D const & value) [member function]
    cls.add_method('Set', 
                   'void', 
                   [param('ns3::Vector2D const &', 'value')])
    return

def register_Ns3Vector3DChecker_methods(root_module, cls):
    ## vector.h (module 'core'): ns3::Vector3DChecker::Vector3DChecker() [constructor]
    cls.add_constructor([])
    ## vector.h (module 'core'): ns3::Vector3DChecker::Vector3DChecker(ns3::Vector3DChecker const & arg0) [copy constructor]
    cls.add_constructor([param('ns3::Vector3DChecker const &', 'arg0')])
    return

def register_Ns3Vector3DValue_methods(root_module, cls):
    ## vector.h (module 'core'): ns3::Vector3DValue::Vector3DValue() [constructor]
    cls.add_constructor([])
    ## vector.h (module 'core'): ns3::Vector3DValue::Vector3DValue(ns3::Vector3DValue const & arg0) [copy constructor]
    cls.add_constructor([param('ns3::Vector3DValue const &', 'arg0')])
    ## vector.h (module 'core'): ns3::Vector3DValue::Vector3DValue(ns3::Vector3D const & value) [constructor]
    cls.add_constructor([param('ns3::Vector3D const &', 'value')])
    ## vector.h (module 'core'): ns3::Ptr<ns3::AttributeValue> ns3::Vector3DValue::Copy() const [member function]
    cls.add_method('Copy', 
                   'ns3::Ptr< ns3::AttributeValue >', 
                   [], 
                   is_const=True, is_virtual=True)
    ## vector.h (module 'core'): bool ns3::Vector3DValue::DeserializeFromString(std::string value, ns3::Ptr<ns3::AttributeChecker const> checker) [member function]
    cls.add_method('DeserializeFromString', 
                   'bool', 
                   [param('std::string', 'value'), param('ns3::Ptr< ns3::AttributeChecker const >', 'checker')], 
                   is_virtual=True)
    ## vector.h (module 'core'): ns3::Vector3D ns3::Vector3DValue::Get() const [member function]
    cls.add_method('Get', 
                   'ns3::Vector3D', 
                   [], 
                   is_const=True)
    ## vector.h (module 'core'): std::string ns3::Vector3DValue::SerializeToString(ns3::Ptr<ns3::AttributeChecker const> checker) const [member function]
    cls.add_method('SerializeToString', 
                   'std::string', 
                   [param('ns3::Ptr< ns3::AttributeChecker const >', 'checker')], 
                   is_const=True, is_virtual=True)
    ## vector.h (module 'core'): void ns3::Vector3DValue::Set(ns3::Vector3D const & value) [member function]
    cls.add_method('Set', 
                   'void', 
                   [param('ns3::Vector3D const &', 'value')])
    return

def register_Ns3AddressChecker_methods(root_module, cls):
    ## address.h (module 'network'): ns3::AddressChecker::AddressChecker() [constructor]
    cls.add_constructor([])
    ## address.h (module 'network'): ns3::AddressChecker::AddressChecker(ns3::AddressChecker const & arg0) [copy constructor]
    cls.add_constructor([param('ns3::AddressChecker const &', 'arg0')])
    return

def register_Ns3AddressValue_methods(root_module, cls):
    ## address.h (module 'network'): ns3::AddressValue::AddressValue() [constructor]
    cls.add_constructor([])
    ## address.h (module 'network'): ns3::AddressValue::AddressValue(ns3::AddressValue const & arg0) [copy constructor]
    cls.add_constructor([param('ns3::AddressValue const &', 'arg0')])
    ## address.h (module 'network'): ns3::AddressValue::AddressValue(ns3::Address const & value) [constructor]
    cls.add_constructor([param('ns3::Address const &', 'value')])
    ## address.h (module 'network'): ns3::Ptr<ns3::AttributeValue> ns3::AddressValue::Copy() const [member function]
    cls.add_method('Copy', 
                   'ns3::Ptr< ns3::AttributeValue >', 
                   [], 
                   is_const=True, is_virtual=True)
    ## address.h (module 'network'): bool ns3::AddressValue::DeserializeFromString(std::string value, ns3::Ptr<ns3::AttributeChecker const> checker) [member function]
    cls.add_method('DeserializeFromString', 
                   'bool', 
                   [param('std::string', 'value'), param('ns3::Ptr< ns3::AttributeChecker const >', 'checker')], 
                   is_virtual=True)
    ## address.h (module 'network'): ns3::Address ns3::AddressValue::Get() const [member function]
    cls.add_method('Get', 
                   'ns3::Address', 
                   [], 
                   is_const=True)
    ## address.h (module 'network'): std::string ns3::AddressValue::SerializeToString(ns3::Ptr<ns3::AttributeChecker const> checker) const [member function]
    cls.add_method('SerializeToString', 
                   'std::string', 
                   [param('ns3::Ptr< ns3::AttributeChecker const >', 'checker')], 
                   is_const=True, is_virtual=True)
    ## address.h (module 'network'): void ns3::AddressValue::Set(ns3::Address const & value) [member function]
    cls.add_method('Set', 
                   'void', 
                   [param('ns3::Address const &', 'value')])
    return

def register_Ns3HashImplementation_methods(root_module, cls):
    ## hash-function.h (module 'core'): ns3::Hash::Implementation::Implementation(ns3::Hash::Implementation const & arg0) [copy constructor]
    cls.add_constructor([param('ns3::Hash::Implementation const &', 'arg0')])
    ## hash-function.h (module 'core'): ns3::Hash::Implementation::Implementation() [constructor]
    cls.add_constructor([])
    ## hash-function.h (module 'core'): uint32_t ns3::Hash::Implementation::GetHash32(char const * buffer, size_t const size) [member function]
    cls.add_method('GetHash32', 
                   'uint32_t', 
                   [param('char const *', 'buffer'), param('size_t const', 'size')], 
                   is_pure_virtual=True, is_virtual=True)
    ## hash-function.h (module 'core'): uint64_t ns3::Hash::Implementation::GetHash64(char const * buffer, size_t const size) [member function]
    cls.add_method('GetHash64', 
                   'uint64_t', 
                   [param('char const *', 'buffer'), param('size_t const', 'size')], 
                   is_virtual=True)
    ## hash-function.h (module 'core'): void ns3::Hash::Implementation::clear() [member function]
    cls.add_method('clear', 
                   'void', 
                   [], 
                   is_pure_virtual=True, is_virtual=True)
    return

def register_Ns3HashFunctionFnv1a_methods(root_module, cls):
    ## hash-fnv.h (module 'core'): ns3::Hash::Function::Fnv1a::Fnv1a(ns3::Hash::Function::Fnv1a const & arg0) [copy constructor]
    cls.add_constructor([param('ns3::Hash::Function::Fnv1a const &', 'arg0')])
    ## hash-fnv.h (module 'core'): ns3::Hash::Function::Fnv1a::Fnv1a() [constructor]
    cls.add_constructor([])
    ## hash-fnv.h (module 'core'): uint32_t ns3::Hash::Function::Fnv1a::GetHash32(char const * buffer, size_t const size) [member function]
    cls.add_method('GetHash32', 
                   'uint32_t', 
                   [param('char const *', 'buffer'), param('size_t const', 'size')], 
                   is_virtual=True)
    ## hash-fnv.h (module 'core'): uint64_t ns3::Hash::Function::Fnv1a::GetHash64(char const * buffer, size_t const size) [member function]
    cls.add_method('GetHash64', 
                   'uint64_t', 
                   [param('char const *', 'buffer'), param('size_t const', 'size')], 
                   is_virtual=True)
    ## hash-fnv.h (module 'core'): void ns3::Hash::Function::Fnv1a::clear() [member function]
    cls.add_method('clear', 
                   'void', 
                   [], 
                   is_virtual=True)
    return

def register_Ns3HashFunctionHash32_methods(root_module, cls):
    ## hash-function.h (module 'core'): ns3::Hash::Function::Hash32::Hash32(ns3::Hash::Function::Hash32 const & arg0) [copy constructor]
    cls.add_constructor([param('ns3::Hash::Function::Hash32 const &', 'arg0')])
    ## hash-function.h (module 'core'): ns3::Hash::Function::Hash32::Hash32(ns3::Hash::Hash32Function_ptr hp) [constructor]
    cls.add_constructor([param('ns3::Hash::Hash32Function_ptr', 'hp')])
    ## hash-function.h (module 'core'): uint32_t ns3::Hash::Function::Hash32::GetHash32(char const * buffer, size_t const size) [member function]
    cls.add_method('GetHash32', 
                   'uint32_t', 
                   [param('char const *', 'buffer'), param('size_t const', 'size')], 
                   is_virtual=True)
    ## hash-function.h (module 'core'): void ns3::Hash::Function::Hash32::clear() [member function]
    cls.add_method('clear', 
                   'void', 
                   [], 
                   is_virtual=True)
    return

def register_Ns3HashFunctionHash64_methods(root_module, cls):
    ## hash-function.h (module 'core'): ns3::Hash::Function::Hash64::Hash64(ns3::Hash::Function::Hash64 const & arg0) [copy constructor]
    cls.add_constructor([param('ns3::Hash::Function::Hash64 const &', 'arg0')])
    ## hash-function.h (module 'core'): ns3::Hash::Function::Hash64::Hash64(ns3::Hash::Hash64Function_ptr hp) [constructor]
    cls.add_constructor([param('ns3::Hash::Hash64Function_ptr', 'hp')])
    ## hash-function.h (module 'core'): uint32_t ns3::Hash::Function::Hash64::GetHash32(char const * buffer, size_t const size) [member function]
    cls.add_method('GetHash32', 
                   'uint32_t', 
                   [param('char const *', 'buffer'), param('size_t const', 'size')], 
                   is_virtual=True)
    ## hash-function.h (module 'core'): uint64_t ns3::Hash::Function::Hash64::GetHash64(char const * buffer, size_t const size) [member function]
    cls.add_method('GetHash64', 
                   'uint64_t', 
                   [param('char const *', 'buffer'), param('size_t const', 'size')], 
                   is_virtual=True)
    ## hash-function.h (module 'core'): void ns3::Hash::Function::Hash64::clear() [member function]
    cls.add_method('clear', 
                   'void', 
                   [], 
                   is_virtual=True)
    return

def register_Ns3HashFunctionMurmur3_methods(root_module, cls):
    ## hash-murmur3.h (module 'core'): ns3::Hash::Function::Murmur3::Murmur3(ns3::Hash::Function::Murmur3 const & arg0) [copy constructor]
    cls.add_constructor([param('ns3::Hash::Function::Murmur3 const &', 'arg0')])
    ## hash-murmur3.h (module 'core'): ns3::Hash::Function::Murmur3::Murmur3() [constructor]
    cls.add_constructor([])
    ## hash-murmur3.h (module 'core'): uint32_t ns3::Hash::Function::Murmur3::GetHash32(char const * buffer, size_t const size) [member function]
    cls.add_method('GetHash32', 
                   'uint32_t', 
                   [param('char const *', 'buffer'), param('size_t const', 'size')], 
                   is_virtual=True)
    ## hash-murmur3.h (module 'core'): uint64_t ns3::Hash::Function::Murmur3::GetHash64(char const * buffer, size_t const size) [member function]
    cls.add_method('GetHash64', 
                   'uint64_t', 
                   [param('char const *', 'buffer'), param('size_t const', 'size')], 
                   is_virtual=True)
    ## hash-murmur3.h (module 'core'): void ns3::Hash::Function::Murmur3::clear() [member function]
    cls.add_method('clear', 
                   'void', 
                   [], 
                   is_virtual=True)
    return

def register_functions(root_module):
    module = root_module
    register_functions_ns3_FatalImpl(module.get_submodule('FatalImpl'), root_module)
    register_functions_ns3_Hash(module.get_submodule('Hash'), root_module)
    register_functions_ns3_TracedValueCallback(module.get_submodule('TracedValueCallback'), root_module)
    return

def register_functions_ns3_FatalImpl(module, root_module):
    return

def register_functions_ns3_Hash(module, root_module):
    register_functions_ns3_Hash_Function(module.get_submodule('Function'), root_module)
    return

def register_functions_ns3_Hash_Function(module, root_module):
    return

def register_functions_ns3_TracedValueCallback(module, root_module):
    return

def main():
    out = FileCodeSink(sys.stdout)
    root_module = module_init()
    register_types(root_module)
    register_methods(root_module)
    register_functions(root_module)
    root_module.generate(out)

if __name__ == '__main__':
    main()
