# Supplementary material for: SAFE-CAST: secure AI-federated enumeration for clustering-based automated surveillance and trust in machine-to-machine communication
Source: PeerJ Comput Sci. 2025 Jan 2;11:e2551. doi: 10.7717/peerj-cs.2551 (PMC11784817; doi:10.7717/peerj-cs.2551)
Supplement: Supplemental Information 1 [file peerj-cs-11-2551-s001.zip › code/src/buildings/helper/buildings-helper.cc]

/* -*- Mode:C++; c-file-style:"gnu"; indent-tabs-mode:nil; -*- */
/*
 * Copyright (c) 2012 CTTC
 *
 * This program is free software; you can redistribute it and/or modify
 * it under the terms of the GNU General Public License version 2 as
 * published by the Free Software Foundation;
 *
 * This program is distributed in the hope that it will be useful,
 * but WITHOUT ANY WARRANTY; without even the implied warranty of
 * MERCHANTABILITY or FITNESS FOR A PARTICULAR PURPOSE.  See the
 * GNU General Public License for more details.
 *
 * You should have received a copy of the GNU General Public License
 * along with this program; if not, write to the Free Software
 * Foundation, Inc., 59 Temple Place, Suite 330, Boston, MA  02111-1307  USA
 *
 * Author: Nicola Baldo <nbaldo@cttc.es>
 */

#include "buildings-helper.h"

#include <ns3/node-list.h>
#include <ns3/building.h>
#include <ns3/building-list.h>
#include <ns3/mobility-model.h>
#include <ns3/mobility-building-info.h>
#include <ns3/abort.h>
#include <ns3/log.h>


namespace ns3 {

NS_LOG_COMPONENT_DEFINE ("BuildingsHelper");

void
BuildingsHelper::Install (NodeContainer c)
{
  for (NodeContainer::Iterator i = c.Begin (); i != c.End (); ++i)
    {
      Install (*i);
    }
}


void
BuildingsHelper::Install (Ptr<Node> node)
{
  Ptr<Object> object = node;
  Ptr<MobilityModel> model = object->GetObject<MobilityModel> ();
  if (model == 0)
    {
      NS_ABORT_MSG_UNLESS (0 != model, "node " << node->GetId () << " does not have a MobilityModel");

    }
  Ptr<MobilityBuildingInfo> buildingInfo = CreateObject<MobilityBuildingInfo> ();
  model->AggregateObject (buildingInfo);
}


void
BuildingsHelper::MakeMobilityModelConsistent ()
{
  NS_LOG_FUNCTION_NOARGS ();
  for (NodeList::Iterator nit = NodeList::Begin (); nit != NodeList::End (); ++nit)
    {
      Ptr<MobilityModel> mm = (*nit)->GetObject<MobilityModel> ();
      if (mm != 0)
        {
          MakeConsistent (mm);
          Ptr<MobilityBuildingInfo> bmm = mm->GetObject<MobilityBuildingInfo> ();
          NS_ABORT_MSG_UNLESS (0 != bmm, "node " << (*nit)->GetId () << " has a MobilityModel that does not have a MobilityBuildingInfo");
        }
    }
}


void
BuildingsHelper::MakeConsistent (Ptr<MobilityModel> mm)
{
  Ptr<MobilityBuildingInfo> bmm = mm->GetObject<MobilityBuildingInfo> ();
  bool found = false;
  for (BuildingList::Iterator bit = BuildingList::Begin (); bit != BuildingList::End (); ++bit)
    {
      NS_LOG_LOGIC ("checking building " << (*bit)->GetId () << " with boundaries " << (*bit)->GetBoundaries ());
      Vector pos = mm->GetPosition ();
      if ((*bit)->IsInside (pos))
        {
          NS_LOG_LOGIC ("MobilityBuildingInfo " << bmm << " pos " << mm->GetPosition () << " falls inside building " << (*bit)->GetId ());
          NS_ABORT_MSG_UNLESS (found == false, " MobilityBuildingInfo already inside another building!");		
          found = true;
          uint16_t floor = (*bit)->GetFloor (pos);
          uint16_t roomX = (*bit)->GetRoomX (pos);
          uint16_t roomY = (*bit)->GetRoomY (pos);	   
          bmm->SetIndoor (*bit, floor, roomX, roomY);	      
        }		    	  
    }
  if (!found)
    {
      NS_LOG_LOGIC ("MobilityBuildingInfo " << bmm << " pos " << mm->GetPosition ()  << " is outdoor");
      bmm->SetOutdoor ();
    }

}

} // namespace ns3
