# Supplementary material for: SAFE-CAST: secure AI-federated enumeration for clustering-based automated surveillance and trust in machine-to-machine communication
Source: PeerJ Comput Sci. 2025 Jan 2;11:e2551. doi: 10.7717/peerj-cs.2551 (PMC11784817; doi:10.7717/peerj-cs.2551)
Supplement: Supplemental Information 1 [file peerj-cs-11-2551-s001.zip › code/src/buildings/model/itu-r-1238-propagation-loss-model.cc]

/* -*-  Mode: C++; c-file-style: "gnu"; indent-tabs-mode:nil; -*- */
/*
 * Copyright (c) 2011, 2012 Centre Tecnologic de Telecomunicacions de Catalunya (CTTC)
 *
 * This program is free software; you can redistribute it and/or modify
 * it under the terms of the GNU General Public License version 2 as
 * published by the Free Software Foundation;
 *
 * This program is distributed in the hope that it will be useful,
 * but WITHOUT ANY WARRANTY; without even the implied warranty of
 * MERCHANTABILITY or FITNESS FOR A PARTICULAR PURPOSE.  See the
 * GNU General Public License for more details.
 *
 * You should have received a copy of the GNU General Public License
 * along with this program; if not, write to the Free Software
 * Foundation, Inc., 59 Temple Place, Suite 330, Boston, MA  02111-1307  USA
 *
 * Author: Marco Miozzo  <marco.miozzo@cttc.es>,
 *         Nicola Baldo <nbaldo@cttc.es>
 * 
 */
#include "ns3/log.h"
#include "ns3/double.h"
#include "ns3/enum.h"
#include "ns3/mobility-model.h"
#include <cmath>

#include "itu-r-1238-propagation-loss-model.h"
#include <ns3/mobility-building-info.h>

namespace ns3 {

NS_LOG_COMPONENT_DEFINE ("ItuR1238PropagationLossModel");

NS_OBJECT_ENSURE_REGISTERED (ItuR1238PropagationLossModel);


TypeId
ItuR1238PropagationLossModel::GetTypeId (void)
{
  static TypeId tid = TypeId ("ns3::ItuR1238PropagationLossModel")

    .SetParent<PropagationLossModel> ()
    .SetGroupName ("Buildings")

    .AddAttribute ("Frequency",
                   "The Frequency  (default is 2.106 GHz).",
                   DoubleValue (2160e6),
                   MakeDoubleAccessor (&ItuR1238PropagationLossModel::m_frequency),
                   MakeDoubleChecker<double> ());

  return tid;
}

double
ItuR1238PropagationLossModel::GetLoss (Ptr<MobilityModel> a1, Ptr<MobilityModel> b1) const
{
  NS_LOG_FUNCTION (this << a1 << b1);
  Ptr<MobilityBuildingInfo> a = a1->GetObject<MobilityBuildingInfo> ();
  Ptr<MobilityBuildingInfo> b = b1->GetObject<MobilityBuildingInfo> ();
  NS_ASSERT_MSG ((a != 0) && (b != 0), "ItuR1238PropagationLossModel only works with MobilityBuildingInfo");
  NS_ASSERT_MSG (a->GetBuilding ()->GetId () == b->GetBuilding ()->GetId (), "ITU-R 1238 applies only to nodes that are in the same building");
  double N = 0.0;
  int n = std::abs (a->GetFloorNumber () - b->GetFloorNumber ());
  NS_LOG_LOGIC (this << " A floor " << (uint16_t)a->GetFloorNumber () << " B floor " << (uint16_t)b->GetFloorNumber () << " n " << n);
  double Lf = 0.0;
  Ptr<Building> aBuilding = a->GetBuilding ();
  if (aBuilding->GetBuildingType () == Building::Residential)
    {
      N = 28;
      if (n >= 1)
        {
          Lf = 4 * n;
        }
      NS_LOG_LOGIC (this << " Residential ");
    }
  else if (aBuilding->GetBuildingType () == Building::Office)
    {
      N = 30;
      if (n >= 1)
        {
          Lf = 15 + (4 * (n - 1));
        }
      NS_LOG_LOGIC (this << " Office ");
    }
  else if (aBuilding->GetBuildingType () == Building::Commercial)
    {
      N = 22;
      if (n >= 1)
        {
          Lf = 6 + (3 * (n - 1));
        }
      NS_LOG_LOGIC (this << " Commercial ");
    }
  else
    {
      NS_LOG_ERROR (this << " Unkwnon Wall Type");
    }
  double loss = 20 * std::log10 (m_frequency / 1e6 /*MHz*/) + N * std::log10 (a1->GetDistanceFrom (b1)) + Lf - 28.0;
  NS_LOG_INFO (this << " Node " << a1->GetPosition () << " <-> " << b1->GetPosition () << " loss = " << loss << " dB");

  return loss;
}


double 
ItuR1238PropagationLossModel::DoCalcRxPower (double txPowerDbm,
						Ptr<MobilityModel> a,
						Ptr<MobilityModel> b) const
{
  return (txPowerDbm - GetLoss (a, b));
}


int64_t
ItuR1238PropagationLossModel::DoAssignStreams (int64_t stream)
{
  return 0;
}


} // namespace ns3
