# Supplementary material for: SAFE-CAST: secure AI-federated enumeration for clustering-based automated surveillance and trust in machine-to-machine communication
Source: PeerJ Comput Sci. 2025 Jan 2;11:e2551. doi: 10.7717/peerj-cs.2551 (PMC11784817; doi:10.7717/peerj-cs.2551)
Supplement: Supplemental Information 1 [file peerj-cs-11-2551-s001.zip › code/src/buildings/test/building-position-allocator-test.cc]

/* -*-  Mode: C++; c-file-style: "gnu"; indent-tabs-mode:nil; -*- */
/*
 * Copyright (c) 2011, 2012 Centre Tecnologic de Telecomunicacions de Catalunya (CTTC)
 *
 * This program is free software; you can redistribute it and/or modify
 * it under the terms of the GNU General Public License version 2 as
 * published by the Free Software Foundation;
 *
 * This program is distributed in the hope that it will be useful,
 * but WITHOUT ANY WARRANTY; without even the implied warranty of
 * MERCHANTABILITY or FITNESS FOR A PARTICULAR PURPOSE.  See the
 * GNU General Public License for more details.
 *
 * You should have received a copy of the GNU General Public License
 * along with this program; if not, write to the Free Software
 * Foundation, Inc., 59 Temple Place, Suite 330, Boston, MA  02111-1307  USA
 *
 * Author: Nicola Baldo <nbaldo@cttc.es>
 */


#include "ns3/log.h"
#include "ns3/test.h"
#include <ns3/building-position-allocator.h>
#include <ns3/mobility-building-info.h>
#include <ns3/constant-position-mobility-model.h>
#include <ns3/mobility-model.h>
#include <ns3/building.h>
#include <ns3/buildings-helper.h>
#include <ns3/mobility-helper.h>
#include <ns3/simulator.h>
#include <map>

using namespace ns3;

NS_LOG_COMPONENT_DEFINE ("BuildingPositionAllocatorTest");

struct Room
{
  Room (uint32_t xx, uint32_t yy, uint32_t zz);
  uint32_t x;
  uint32_t y;
  uint32_t z;
};

Room::Room (uint32_t xx, uint32_t yy, uint32_t zz)
  : x (xx),
    y (yy),
    z (zz)
{
}

bool
operator < (const Room& a, const Room& b)
{
  return ( (a.x < b.x) 
           || ( (a.x == b.x) && (a.y < b.y) ) 
           || ( (a.x == b.x) && (a.y == b.y) && (a.z < b.z) ));
}


class RandomRoomPositionAllocatorTestCase : public TestCase
{
public:
  RandomRoomPositionAllocatorTestCase ();

private:
  virtual void DoRun (void);

};


RandomRoomPositionAllocatorTestCase::RandomRoomPositionAllocatorTestCase ()
  : TestCase ("RandomRoom, 12 rooms, 24 nodes")
{
}

void
RandomRoomPositionAllocatorTestCase::DoRun ()
{
  NS_LOG_FUNCTION (this);

 

  NS_LOG_LOGIC ("create building");
  Ptr<Building> b = CreateObject<Building> ();
  b->SetBoundaries (Box (1, 3, 1, 4, 1, 3));
  b->SetNFloors (2);
  b->SetNRoomsX (2);
  b->SetNRoomsY (3);

  NodeContainer nodes;
  nodes.Create (24);

  MobilityHelper mobility;
  mobility.SetMobilityModel ("ns3::ConstantPositionMobilityModel");
  Ptr<PositionAllocator> positionAlloc = CreateObject<RandomRoomPositionAllocator> ();
  mobility.SetPositionAllocator (positionAlloc);
  mobility.Install (nodes);
  BuildingsHelper::Install (nodes);

  BuildingsHelper::MakeMobilityModelConsistent ();

  std::map<Room, uint32_t> roomCounter;

  for (NodeContainer::Iterator it = nodes.Begin (); it != nodes.End (); ++it)
    {
      Ptr<MobilityModel> mm = (*it)->GetObject<MobilityModel> ();
      NS_ASSERT_MSG (mm, "no mobility model aggregated to this node");
      Ptr<MobilityBuildingInfo> bmm = mm->GetObject<MobilityBuildingInfo> ();
      NS_ASSERT_MSG (bmm, "MobilityBuildingInfo has not been aggregated to this node mobility model");

      NS_TEST_ASSERT_MSG_EQ (bmm->IsIndoor (), true, "node should be indoor");
      Room r (bmm->GetRoomNumberX (), bmm->GetRoomNumberY (), bmm->GetFloorNumber ());
      ++(roomCounter[r]);

      Vector p = mm->GetPosition ();
      NS_TEST_ASSERT_MSG_GT (p.x, bmm->GetRoomNumberX (), "wrong x value");
      NS_TEST_ASSERT_MSG_LT (p.x, bmm->GetRoomNumberX () + 1, "wrong x value");
      NS_TEST_ASSERT_MSG_GT (p.y, bmm->GetRoomNumberY (), "wrong y value");
      NS_TEST_ASSERT_MSG_LT (p.y, bmm->GetRoomNumberY () + 1, "wrong y value");
      NS_TEST_ASSERT_MSG_GT (p.z, bmm->GetFloorNumber (), "wrong z value");
      NS_TEST_ASSERT_MSG_LT (p.z, bmm->GetFloorNumber () + 1, "wrong z value");

    }

  for (std::map<Room, uint32_t>::iterator it = roomCounter.begin (); it != roomCounter.end (); ++it)
    {
      // random selection is done without replacement until the set of
      // eligible room is empty, at which point the set is filled
      // again. Hence with 24 nodes and 12 rooms we expect 2 nodes per room
      NS_TEST_ASSERT_MSG_EQ (it->second, 2, "expected 2 nodes per room");
    }

  NS_TEST_ASSERT_MSG_EQ (roomCounter.size (), 12, "expected 12 rooms allocated");

  Simulator::Destroy ();
}


class SameRoomPositionAllocatorTestCase : public TestCase
{
public:
  SameRoomPositionAllocatorTestCase ();

private:
  virtual void DoRun (void);

};


SameRoomPositionAllocatorTestCase::SameRoomPositionAllocatorTestCase ()
  : TestCase ("SameRoom 48 nodes")
{
}

void
SameRoomPositionAllocatorTestCase::DoRun ()
{
  NS_LOG_FUNCTION (this);

 

  NS_LOG_LOGIC ("create building");
  Ptr<Building> b = CreateObject<Building> ();
  b->SetBoundaries (Box (-10, -6, 20, 26, -1, 5));
  b->SetNFloors (2);
  b->SetNRoomsX (2);
  b->SetNRoomsY (3);

  NodeContainer nodes;
  nodes.Create (24);

  MobilityHelper mobility;
  mobility.SetMobilityModel ("ns3::ConstantPositionMobilityModel");
  Ptr<PositionAllocator> positionAlloc = CreateObject<RandomRoomPositionAllocator> ();
  mobility.SetPositionAllocator (positionAlloc);
  mobility.Install (nodes);
  BuildingsHelper::Install (nodes);

  NodeContainer copyNodes;
  copyNodes.Create (48);
  positionAlloc = CreateObject<SameRoomPositionAllocator> (nodes);
  mobility.SetPositionAllocator (positionAlloc);
  mobility.Install (copyNodes);
  BuildingsHelper::Install (copyNodes);

  BuildingsHelper::MakeMobilityModelConsistent ();

  std::map<Room, uint32_t> roomCounter;

  for (NodeContainer::Iterator it = copyNodes.Begin (); it != copyNodes.End (); ++it)
    {
      Ptr<MobilityModel> mm = (*it)->GetObject<MobilityModel> ();
      NS_ASSERT_MSG (mm, "no mobility model aggregated to this node");
      Ptr<MobilityBuildingInfo> bmm = mm->GetObject<MobilityBuildingInfo> ();
      NS_ASSERT_MSG (bmm, "MobilityBuildingInfo has not been aggregated to this node mobility model");

      NS_TEST_ASSERT_MSG_EQ (bmm->IsIndoor (), true, "node should be indoor");
      Room r (bmm->GetRoomNumberX (), bmm->GetRoomNumberY (), bmm->GetFloorNumber ());
      ++(roomCounter[r]);
    }

  for (std::map<Room, uint32_t>::iterator it = roomCounter.begin (); it != roomCounter.end (); ++it)
    {

      NS_TEST_ASSERT_MSG_EQ (it->second, 4, "expected 4 nodes per room");
    }

  NS_TEST_ASSERT_MSG_EQ (roomCounter.size (), 12, "expected 12 rooms allocated");

  Simulator::Destroy ();
}


class BuildingPositionAllocatorTestSuite : public TestSuite
{
public:
  BuildingPositionAllocatorTestSuite ();
};


BuildingPositionAllocatorTestSuite::BuildingPositionAllocatorTestSuite ()
  : TestSuite ("building-position-allocator", UNIT)
{
  NS_LOG_FUNCTION (this);

  AddTestCase (new RandomRoomPositionAllocatorTestCase, TestCase::QUICK);
  AddTestCase (new SameRoomPositionAllocatorTestCase, TestCase::QUICK);

}

static BuildingPositionAllocatorTestSuite buildingsPositionAllocatorTestSuiteInstance;
