# Supplementary material for: SAFE-CAST: secure AI-federated enumeration for clustering-based automated surveillance and trust in machine-to-machine communication
Source: PeerJ Comput Sci. 2025 Jan 2;11:e2551. doi: 10.7717/peerj-cs.2551 (PMC11784817; doi:10.7717/peerj-cs.2551)
Supplement: Supplemental Information 1 [file peerj-cs-11-2551-s001.zip › code/src/buildings/test/reference/loss_ITU1238.m]

function g = loss_ITU1238 (d, f, n_floors, build_t)

  %%
  %% function g = loss_ITU1411_NLOS_street_canyons(d, c)
  %%
  %% returns the loss at d meters for f frequency and mobile height m and
  %% base station height of hb
  %% build_t = 0:residential; 1:office; 2:commercial
  
  assert(isscalar(f));
  assert(f > 0);


  lambda = 300000000.0 / f;


  if (build_t ==1)
    N = 28;
    Lf = 4*n_floors;
  elseif (build_t==2)
    N = 30
    Lf = 15+4*(n_floors-1);
  else
    N = 22;
    Lf = 6 + 3*(n_floors-1);
  endif

  g(find(d > 0)) = 20*log10(f) + (N*log10(d)) + Lf - 28;

  g(find(d <= 0)) = 1;
