# Supplementary material for: SAFE-CAST: secure AI-federated enumeration for clustering-based automated surveillance and trust in machine-to-machine communication
Source: PeerJ Comput Sci. 2025 Jan 2;11:e2551. doi: 10.7717/peerj-cs.2551 (PMC11784817; doi:10.7717/peerj-cs.2551)
Supplement: Supplemental Information 1 [file peerj-cs-11-2551-s001.zip › code/src/buildings/wscript]

## -*- Mode: python; py-indent-offset: 4; indent-tabs-mode: nil; coding: utf-8; -*-

def build(bld):

    module = bld.create_ns3_module('buildings', ['mobility', 'propagation', 'config-store'])
    module.source = [
        'model/building.cc',
        'model/building-list.cc',
        'model/mobility-building-info.cc',
        'model/itu-r-1238-propagation-loss-model.cc',
        'model/buildings-propagation-loss-model.cc',
        'model/hybrid-buildings-propagation-loss-model.cc',
        'model/oh-buildings-propagation-loss-model.cc',
        'helper/building-container.cc',
        'helper/building-position-allocator.cc',
        'helper/building-allocator.cc',
        'helper/buildings-helper.cc',
        ]

    module_test = bld.create_ns3_module_test_library('buildings')
    module_test.source = [
        'test/buildings-helper-test.cc',
        'test/building-position-allocator-test.cc',
        'test/buildings-pathloss-test.cc',
        'test/buildings-shadowing-test.cc',
        ]
    
    headers = bld(features='ns3header')
    headers.module = 'buildings'
    headers.source = [
        'model/building.h',
        'model/building-list.h',
        'model/mobility-building-info.h',
        'model/itu-r-1238-propagation-loss-model.h',
        'model/buildings-propagation-loss-model.h',
        'model/hybrid-buildings-propagation-loss-model.h',
        'model/oh-buildings-propagation-loss-model.h',
        'helper/building-container.h',
        'helper/building-allocator.h',
        'helper/building-position-allocator.h',
        'helper/buildings-helper.h',
        ]

    if (bld.env['ENABLE_EXAMPLES']):
        bld.recurse('examples')


    bld.ns3_python_bindings()
