# Supplementary material for: SAFE-CAST: secure AI-federated enumeration for clustering-based automated surveillance and trust in machine-to-machine communication
Source: PeerJ Comput Sci. 2025 Jan 2;11:e2551. doi: 10.7717/peerj-cs.2551 (PMC11784817; doi:10.7717/peerj-cs.2551)
Supplement: Supplemental Information 1 [file peerj-cs-11-2551-s001.zip › code/src/cognitive/helper/cognitive-helper.h]

//cognitive-helper.h
  /* -*- Mode:C++; c-file-style:"gnu"; indent-tabs-mode:nil; -*- */
 #ifndef COGNITIVE_HELPER_H
 #define COGNITIVE_HELPER_H
 
 #include "ns3/cognitive.h"
 
 namespace ns3 {
 
 /* ... */
 
 }
 
 #endif /* COGNITIVE_HELPER_H */
