# Supplementary material for: SAFE-CAST: secure AI-federated enumeration for clustering-based automated surveillance and trust in machine-to-machine communication
Source: PeerJ Comput Sci. 2025 Jan 2;11:e2551. doi: 10.7717/peerj-cs.2551 (PMC11784817; doi:10.7717/peerj-cs.2551)
Supplement: Supplemental Information 1 [file peerj-cs-11-2551-s001.zip › code/src/cognitive/model/cognitive-packet-tags.cc]

#include "cognitive-packet-tags.h"

 namespace ns3 {

PacketTypePacketTag::PacketTypePacketTag (PacketType t) : m_type (t)
 {
 }
 
 TypeId PacketTypePacketTag::GetTypeId (void)
 {
  static TypeId tid = TypeId ("ns3::PacketTypePacketTag").SetParent<Tag> ().AddConstructor<PacketTypePacketTag> ();
  return tid;
 }
 TypeId PacketTypePacketTag::GetInstanceTypeId (void) const
 {
  return GetTypeId ();
 }
 
 uint32_t PacketTypePacketTag::GetSerializedSize (void) const
 {
  return 1;
 }
 void PacketTypePacketTag::Serialize (TagBuffer i) const
 {
  i.WriteU8 (m_type);
 }
 void PacketTypePacketTag::Deserialize (TagBuffer i)
 {
  m_type = (PacketType) i.ReadU8 ();
 }
 
 void PacketTypePacketTag::Print (std::ostream &os) const
 { 
  switch (m_type)
  {
  case CTRL_PACKET:
  {
  os << "ctrl_packet";
  break;
  }
  case DATA_PACKET:
  {
  os << "data_packet";
  break;
  }
  default:
  os << "UNKNOWN_TYPE";
  break;
  }
 }
 
 PacketChannelPacketTag::PacketChannelPacketTag (uint16_t t) : m_channel (t)
 {
 }
 
 TypeId PacketChannelPacketTag::GetTypeId (void)
 {
  static TypeId tid = TypeId ("ns3::PacketChannelPacketTag").SetParent<Tag> ().AddConstructor<PacketChannelPacketTag> () ;
  return tid;
 }
 TypeId  PacketChannelPacketTag::GetInstanceTypeId (void) const
 {
  return GetTypeId ();
 }
 
 uint32_t PacketChannelPacketTag::GetSerializedSize (void) const
 {
  return 2;
 }
void PacketChannelPacketTag::Serialize (TagBuffer i) const
 {
  i.WriteU16 (m_channel);
 }
 void PacketChannelPacketTag::Deserialize (TagBuffer i)
 {
  m_channel = i.ReadU16 ();
 }
 
 void PacketChannelPacketTag::Print (std::ostream &os) const
 {
  os << "packet channel: " << m_channel;
 }
 
 }
