# Supplementary material for: SAFE-CAST: secure AI-federated enumeration for clustering-based automated surveillance and trust in machine-to-machine communication
Source: PeerJ Comput Sci. 2025 Jan 2;11:e2551. doi: 10.7717/peerj-cs.2551 (PMC11784817; doi:10.7717/peerj-cs.2551)
Supplement: Supplemental Information 1 [file peerj-cs-11-2551-s001.zip › code/src/cognitive/model/cognitive-packet-tags.h]

 
 #ifndef COGNITIVE_PACKET_TAGS_H_
 #define COGNITIVE_PACKET_TAGS_H_
 
 #include "ns3/tag.h"

 namespace ns3 {
 
 enum PacketType
 {
  CTRL_PACKET = 1, //for packets destined to ctrl interface
  DATA_PACKET = 2 //for packets destined to tx interface
 };
 
 class PacketTypePacketTag : public Tag
 {
public:
 
  PacketTypePacketTag (PacketType t = CTRL_PACKET);
  static TypeId GetTypeId (void);
  virtual TypeId GetInstanceTypeId (void) const;
  virtual uint32_t GetSerializedSize (void) const;
  virtual void Serialize (TagBuffer i) const;
  virtual void Deserialize (TagBuffer i);
 
  void Print (std::ostream &os) const;
  void Set (PacketType m_type);
  PacketType Get () const { return m_type; }
 
 private:
  PacketType m_type;
 };
 
 class PacketChannelPacketTag : public Tag
 {
 public:
 
  PacketChannelPacketTag (uint16_t t = 0);
  static TypeId GetTypeId (void);
  virtual TypeId GetInstanceTypeId (void) const;
  virtual uint32_t GetSerializedSize (void) const;
  virtual void Serialize (TagBuffer i) const;
  virtual void Deserialize (TagBuffer i);
 
  void Print (std::ostream &os) const;
  uint16_t GetChannel () const { return m_channel; }
 
 private:
  uint16_t m_channel;
 };
 
 }
#endif /* COGNITIVE_PACKET_TAGS_H_ */
