# Supplementary material for: SAFE-CAST: secure AI-federated enumeration for clustering-based automated surveillance and trust in machine-to-machine communication
Source: PeerJ Comput Sci. 2025 Jan 2;11:e2551. doi: 10.7717/peerj-cs.2551 (PMC11784817; doi:10.7717/peerj-cs.2551)
Supplement: Supplemental Information 1 [file peerj-cs-11-2551-s001.zip › code/src/cognitive/model/common-cognitive-header.h]

 #ifndef common_cognitive_H
 #define common_cognitive_H
 
 // Max number of nodes in the simulation
 #define MAX_NODES 200
 
 // Multi-radio multi-channel specification
 // Channels/Radio Definition. DO NOT MODIFY HERE!
 
 // Interface Classification
 #define CONTROL_RADIO 0
 #define TRANSMITTER_RADIO 1
 #define RECEIVER_RADIO 2
 
 // Channe/Radio Information
 #define MAX_RADIO 3
 #define MAX_CHANNELS 11 //#modify to accomodate changes (he says dont modify, why ?)
 
 #define SENSING_VERBOSE_MODE
 
 #endif
