# Supplementary material for: SAFE-CAST: secure AI-federated enumeration for clustering-based automated surveillance and trust in machine-to-machine communication
Source: PeerJ Comput Sci. 2025 Jan 2;11:e2551. doi: 10.7717/peerj-cs.2551 (PMC11784817; doi:10.7717/peerj-cs.2551)
Supplement: Supplemental Information 1 [file peerj-cs-11-2551-s001.zip › code/src/cognitive/model/fuzzy.h]

/* -*- Mode:C++; c-file-style:"gnu"; indent-tabs-mode:nil; -*- */
#ifndef FUZZY_H
#define FUZZY_H
#include <iostream>
#include <ctime>
#include "ns3/core-module.h"
#include "ns3/point-to-point-module.h"
#include "ns3/csma-module.h"
#include "ns3/network-module.h"
#include "ns3/applications-module.h"
#include "ns3/mobility-module.h"
#include "ns3/internet-module.h"
#include "ns3/netanim-module.h"
#include <stdio.h>  
#include <stdlib.h>
#include <time.h>
using namespace std;
namespace ns3 {

/* ... */

class Neurofuzzyrule
{

public:
int fuzzylogic(double Sens_Eff,double Sens_Pwr,double Velocity);


};


}

#endif /* FUZZY_H */
