# Supplementary material for: SAFE-CAST: secure AI-federated enumeration for clustering-based automated surveillance and trust in machine-to-machine communication
Source: PeerJ Comput Sci. 2025 Jan 2;11:e2551. doi: 10.7717/peerj-cs.2551 (PMC11784817; doi:10.7717/peerj-cs.2551)
Supplement: Supplemental Information 1 [file peerj-cs-11-2551-s001.zip › code/src/cognitive/model/pu-model.cc]

 #include "pu-model.h"
 
 NS_LOG_COMPONENT_DEFINE ("CogPUModel");
 
 // PU model class
 // Implementation of the model of PU activity for CRAHNs
 
 namespace ns3 {
 
 TypeId PUModel::GetTypeId (void)
 {
  static TypeId tid = TypeId ("ns3::PUModel").SetParent<Object> ().AddConstructor<PUModel> () ;
  return tid;
 }
 
 
 // PUmodel Initializer
 PUModel::PUModel() {
  m_numberPus_=0;
 }
 
 // ReadData: Read the content of the current pu map file and saves the information on the PU data structure
 void PUModel::ReadData(char* dir) {
 
  FILE* fd;
 
  fd=fopen(dir,"rt");
 
  NS_LOG_DEBUG ("Reading PU Data from File: " << dir);
 
 
  if (fd==NULL) {
  NS_FATAL_ERROR("Can't open file " << dir);
  }
 
  // The first line contains the following entry:
  // <# number_of_PU>
  fscanf(fd,"%d",&m_numberPus_);
 
  if (ferror(fd)) {
  NS_FATAL_ERROR ("Can't read PU number Information from file " << dir);
  }
 
 
  if (IO_DEBUG)
  NS_LOG_DEBUG ("[READING MAP FILE] #PU users: " << m_numberPus_);
 
 
  if (m_numberPus_> MAX_PU_USERS)
  NS_LOG_ERROR ("Too many PU in the file. Max allowed is " << MAX_PU_USERS);
 
  // The second section contains the following entry:
  // <PU_id, x_loc, y_loc, x_loc_receiver, y_loc_receiver, alpha, beta, tx_range>
 
  for (int i=0; i< m_numberPus_; i++) {
  int channel;
  float x,y,x2,y2;
  float alpha, beta;
  float range;
 
  fscanf(fd,"%d %f %f %f %f %e %e %f",&channel,&x,&y,&x2,&y2,&alpha,&beta,&range);
 
  if (ferror(fd))
  NS_LOG_ERROR ("Can't read PU number Information from file " << dir);
 
 
  NS_LOG_DEBUG ("[READING MAP FILE] #PU Location: channel: " << channel << " x="
  << x << " y=" << y << " #PU Receiver: x=" << x2 << " y=" << y2 << " ALPHA: "
  << alpha << " BETA: " << beta << " TX RANGE: " << range );
 
 
  m_puData[i].main_channel=channel;
  m_puData[i].x_loc=x;
  m_puData[i].y_loc=y;
  m_puData[i].x_loc_receiver=x2;
  m_puData[i].y_loc_receiver=y2;
  m_puData[i].alpha=alpha;
  m_puData[i].beta=beta;
  m_puData[i].radius=range;
  m_puData[i].interference=0.0;
  }
 
 
 
  // The third section contains the following entry:
  // <arrival_PU_0, ..,arrival_PU_n>
  // <departure_PU_0, ..,departure_PU_n>
 
  for (int j=0; j< m_numberPus_; j++) {
  int arrivals=0;
  int departures=0;
  int number=0;
 
  fscanf(fd,"%d",&number);
 
  if (ferror(fd))
  NS_LOG_ERROR ("Can't read PU number DATA Information from file " << dir);
 
  NS_LOG_DEBUG ("[READING MAP FILE] #PU ON times: " << number);
 
  if (number>MAX_PU_DATA_ENTRY)
  NS_FATAL_ERROR("Too many PU DATA ON times in the file. Max allowed is " << MAX_PU_DATA_ENTRY << " " << number);
 
  m_puData[j].number_data=number;
 
  for (int i=0; i< (2*number); i++) {
  float time;
  fscanf(fd," %f ",&time);
  if (i%2==0) {
  // Reading the arrival time
  m_puData[j].arrival_time[arrivals]=Seconds(time);
  arrivals++;
  NS_LOG_DEBUG ("[READING MAP FILE] #PU arrival: " << j << " " << time);
  } else {
  // Reading the departure time
  m_puData[j].departure_time[departures]=Seconds(time);
  departures++;
  NS_LOG_DEBUG ("[READING MAP FILE] #PU departure: " << j << time);
 
 
  }
 
  m_puData[j].detected[arrivals]=false;
 
  }
  }
 }
 
 // is_PU_active: Check if a PU is active in the time interval [timeNow, timeNow + ts]
 bool PUModel::IsPuActive(Time timeNow, Time ts, double x, double y, int channel) {
 
  bool active=false;
 
  for (int i=0; i< m_numberPus_; i++) {
  if ((m_puData[i].main_channel==channel) && (Distance(x,y,i) <=m_puData[i].radius))
 active=CheckActive(timeNow,ts,i);
 
  if (active) {
  return true;
  }
 
  }
 
  return false;
 
}
 
 
 
 
 
 // check:active: Check if a PU is transmitting in the interval [timeNow, timeNow + ts]
 bool PUModel::CheckActive(Time timeNow, Time ts, int channel) {
 
 Time endTime=timeNow+ts;
  int number=m_puData[channel].number_data;
  double active=false;
 
  for (int i=0; i<number; i++) {
 
  // Check if there is an overlapping with the current PU activity
  if( (m_puData[channel].arrival_time[i]>=timeNow && m_puData[channel].departure_time[i]>=endTime && m_puData[channel].arrival_time[i]<=endTime) || (m_puData[channel].arrival_time[i]<=timeNow && m_puData[channel].departure_time[i]>=endTime) ||(m_puData[channel].arrival_time[i]<=timeNow && m_puData[channel].departure_time[i]>=timeNow && m_puData[channel].departure_time[i]<=endTime)) { 
  active=true;
  m_puData[channel].detected[i]=true;
 
  }
 
  // If there is on overlapping, then jump out from the cycle
  if (active || m_puData[channel].arrival_time[i]>endTime)
  i=number;
  }
 
  return(active);
 
 }
 
 
 
 /*
  * this function checks if PU is active in a time period. This is useful for our TFRC implementation
  * where we assume that the database returns only PUs that are affecting the chain
  */
 bool PUModel::CheckActive(Time timeNow, Time ts) {
 
 
  Time endTime=timeNow+ts;
  double active=false;
 
  for (int j=0; j<m_numberPus_; j++) {
  for (int i=0; i<m_puData[j].number_data; i++) {
 
  // Check if there is an overlapping with the current PU activity
  if( (m_puData[j].arrival_time[i]>=timeNow && m_puData[j].departure_time[i]>=endTime && m_puData[j].arrival_time[i]<=endTime) || (m_puData[j].arrival_time[i]<=timeNow && m_puData[j].departure_time[i]>=endTime) ||
  (m_puData[j].arrival_time[i]<=timeNow && m_puData[j].departure_time[i]>=timeNow && m_puData[j].departure_time[i]<=endTime)) {
 
  active=true;
  m_puData[j].detected[i]=true;
 
  }
 
  // If there is on overlapping, then jump out from the cycle
  if (active) {
  i=m_puData[j].number_data;
  j=m_numberPus_;
  }
  if (m_puData[j].arrival_time[i]>endTime) {
  i=m_puData[j].number_data;
  }
  }
  }
 
  return(active);
 
 }
 
 /*
  * Get the next time the PU goes off.
  * This is needed for our TFRC protocol so that it can start sending immediately at this time
  * returns -1 if there is no PU currently
  */
 Time PUModel::GetNextOffTime(Time timeNow) {
 
 
  Time endTime=timeNow+Seconds(0.001);
  bool active=false;
  Time timeOff = Seconds(0);
 
  for (int j=0; j<m_numberPus_; j++) {
  for (int i=0; i<m_puData[j].number_data; i++) {
 
  // Check if there is an overlapping with the current PU activity
  if( (m_puData[j].arrival_time[i]>=timeNow && m_puData[j].departure_time[i]>=endTime && m_puData[j].arrival_time[i]<=endTime) || (m_puData[j].arrival_time[i]<=timeNow && m_puData[j].departure_time[i]>=endTime) || (m_puData[j].arrival_time[i]<=timeNow && m_puData[j].departure_time[i]>=timeNow && m_puData[j].departure_time[i]<=endTime)) {
 
  active=true;
  m_puData[j].detected[i]=true;
 
  }
 
  // If there is on overlapping, then jump out from the cycle
  if (active) {
  timeOff = m_puData[j].departure_time[i];
  NS_LOG_DEBUG ("time off: " << m_puData[j].departure_time[i] <<" i="<< i <<" and j="<< j );
  i=m_puData[j].number_data;
  j=m_numberPus_;
  }
  if (m_puData[j].arrival_time[i]>endTime) {
  i=m_puData[j].number_data;
  }
  }
  }
 
  return(timeOff);
 
 }
 
 
 /**********************************************************/
 /* DISTANCE METHODS
  **********************************************************/
 
 //distance: Return the current distance from the PU transmitter on a given channel
 double PUModel::Distance(double x, double y, int channel) {
  double dx=(x-m_puData[channel].x_loc)*(x-m_puData[channel].x_loc);
  double dy=(y-m_puData[channel].y_loc)*(y-m_puData[channel].y_loc);
  double dist=std::sqrt((float)(dx+dy));
 
  return dist;
 }
 
 
 
 
 double PUModel::DistanceFromReceiver(double x, double y, int channel) {
 
  double dx=(x-m_puData[channel].x_loc_receiver)*(x-m_puData[channel].x_loc_receiver);
  double dy=(y-m_puData[channel].y_loc_receiver)*(y-m_puData[channel].y_loc_receiver);
  double dist=std::sqrt((float)(dx+dy));
 
  return dist;
 }
 
 void PUModel::SetPuMapFile(char * fileName)
 {
  ReadData(fileName);
 }
 
 }
