# Supplementary material for: SAFE-CAST: secure AI-federated enumeration for clustering-based automated surveillance and trust in machine-to-machine communication
Source: PeerJ Comput Sci. 2025 Jan 2;11:e2551. doi: 10.7717/peerj-cs.2551 (PMC11784817; doi:10.7717/peerj-cs.2551)
Supplement: Supplemental Information 1 [file peerj-cs-11-2551-s001.zip › code/src/cognitive/model/pu-model.h]

 #ifndef NS_PU_MODEL_H
 #define NS_PU_MODEL_H
 
 #include <stdio.h>
 #include <stdlib.h>
 #include <string.h>
 #include <math.h>
 #include "common-cognitive-header.h"
 #include "ns3/object.h"
 #include "ns3/nstime.h"
 #include "ns3/log.h"

 
 // Constant value for the PU Mapping file
 // Max number of PUs
 #define MAX_PU_USERS 60
 // Max number of PU-data entry
 #define MAX_PU_DATA_ENTRY 700
 // Debug variable: enable verbose mode
 #define IO_DEBUG 1
 
 namespace ns3 {
 
 //PU information
 struct PuActivity {
  // channel used for tx
  int main_channel;
  // number of arrival/departure entries
  int number_data;
  // current location
  double x_loc;
  double y_loc;
  // arrival/departure time
  Time arrival_time[MAX_PU_DATA_ENTRY];
  Time departure_time[MAX_PU_DATA_ENTRY];
  bool detected[MAX_PU_DATA_ENTRY];
  // PU receiver location
  double x_loc_receiver;
  double y_loc_receiver;
  // PU <alpha-beta> activity description
  double alpha;
  double beta;
  // PU transmitting range
  double radius;
  // Avg. interference caused by CR on the PU receiver
  double interference;
 };
 
 class PUModel : public Object {
 
 public:
  static TypeId GetTypeId (void);
  // PUmodel creator
  PUModel();
  // Return true if a PU is transmitting in the same spectrum of the CR
  bool IsPuActive(Time timeNow, Time ts, double x, double y, int channel);
  //Check if PU is active at that time
  bool CheckActive(Time timeNow, Time ts);
  //Get next PU off time
  Time GetNextOffTime(Time timeNow);
  //Set PU map file
  void SetPuMapFile(char * file);
 
 private:
 
  // Number of PUs in the current scenario
  int m_numberPus_;
  // Data structures with information of PUs
  PuActivity m_puData[MAX_PU_USERS];
  // Method to read data from PU file and save them in the pu_activity data structure
  void ReadData(char * dir);
  // Method to get the distance from the PU transmitter
  double Distance(double x, double y, int channel);
  // Method to get the distance from the PU receiver
  double DistanceFromReceiver(double x, double y, int channel);
  // Method tc check if a PU is transmitting on a given spectrum at a given time
  bool CheckActive(Time timeNow, Time ts, int channel);
 
 };
 }
 #endif
