# Supplementary material for: SAFE-CAST: secure AI-federated enumeration for clustering-based automated surveillance and trust in machine-to-machine communication
Source: PeerJ Comput Sci. 2025 Jan 2;11:e2551. doi: 10.7717/peerj-cs.2551 (PMC11784817; doi:10.7717/peerj-cs.2551)
Supplement: Supplemental Information 1 [file peerj-cs-11-2551-s001.zip › code/src/cognitive/model/repository.cc]

 #include "repository.h"

 NS_LOG_COMPONENT_DEFINE ("CogRepository");
 
 namespace ns3 {
 
 TypeId Repository::GetTypeId (void)
 {
  static TypeId tid = TypeId ("ns3::Repository").SetParent<Object> ().AddConstructor<Repository> ();
  return tid;
 }
 
 
 // Initializer
 Repository::Repository() {
 
  NS_LOG_FUNCTION (this);
  // Set randomly the receiver channel for each node
  for (int i=0; i<MAX_NODES; i++) {
  int channel=GetRandomChannel();
  m_repositoryTable[i].rxChannel= channel;
 }
  char mystring [50];
  for (int i=0; i<5; i++) {
  sprintf(mystring, "node %i got channel %i",i, m_repositoryTable[i].rxChannel);
  NS_LOG_DEBUG(mystring);
  }
 
  // Initialize each sending channel as NOT active for each node
  for (int node=0; node<MAX_NODES; node++)
  for (int channel=0; channel< MAX_CHANNELS; channel++)
  m_repositoryTableSender[node][channel].active=false;
 
 
 
 }
 
 
 
 
 //GetRxChannel: Return the receiving channel for a node
 int Repository::GetRxChannel(int node) {
  if (node < MAX_NODES)
  return m_repositoryTable[node].rxChannel;
  else
  return -1;
 
 }
 
 
 //SetRxChannel: Set the receiving channel for a node
 void Repository::SetRxChannel(int node, int channel) {
  if (node < MAX_NODES)
  m_repositoryTable[node].rxChannel=channel;
 
 }
 
 
 // UpdateTxChannel: Set the sending channel as active, at the current time
 void Repository::UpdateTxChannel(int node, int channel, double time) {
 
  if (node < MAX_NODES) {
 
  m_repositoryTableSender[node][channel].active=true;
  m_repositoryTableSender[node][channel].time=time;
 
  }
 
 }
 
 //GetRandomChannel: Return a random channel between 1 and MAX_CHANNELS
 int Repository::GetRandomChannel() {
  Ptr<UniformRandomVariable> uv = CreateObject<UniformRandomVariable>();
  uv->SetAttribute ("Min", DoubleValue (1));
  uv->SetAttribute ("Max", DoubleValue (MAX_CHANNELS));
  int channel=uv->GetInteger();
  if (channel >= MAX_CHANNELS)
  channel = MAX_CHANNELS-1;
  return channel;
 }

 // Switchable Interface Implementation END
 
 
 }
