# Supplementary material for: SAFE-CAST: secure AI-federated enumeration for clustering-based automated surveillance and trust in machine-to-machine communication
Source: PeerJ Comput Sci. 2025 Jan 2;11:e2551. doi: 10.7717/peerj-cs.2551 (PMC11784817; doi:10.7717/peerj-cs.2551)
Supplement: Supplemental Information 1 [file peerj-cs-11-2551-s001.zip › code/src/cognitive/model/repository.h]

 
#ifndef repository_H
#define repository_H


#include <stdio.h>
#include <stdlib.h>
 #include <string.h>
 #include "common-cognitive-header.h"
 #include "ns3/object.h"
 #include "ns3/core-module.h"
 #include "ns3/tag.h"
 #include "ns3/log.h"
 
 
 namespace ns3 {
 
 // Channel Entry for receiver nodes
 struct RepositoryEntryRecv {
  // receiving channel
  int rxChannel;
 };
 
 
 
 // Channel Entry for sender nodes
 struct RepositoryEntrySend {
  //Flag indicating wheter the channel is used for transmitting
  bool active;
  //Last time the channel was used
  double time;
 };
 
 
 
 // Cross-Layer Repository class
 class Repository : public Object
 {
 
 public:
  static TypeId GetTypeId (void);
  // Initializer
 Repository();
 
  // Set/Get Function for the Receiver Channel Table
  int GetRxChannel(int node);
  void SetRxChannel(int node, int channel);
 
  // Set/Get Function for the Sender Channel Table
  void UpdateTxChannel(int node, int channel, double time);
 
 
 private:
 
  // Receiver Channel table: m_repositoryTable[i] contains the channels used for receiving by node i
  RepositoryEntryRecv m_repositoryTable[MAX_NODES];
  // Sender Channel table: repository_table_sender[i][j] contains the information (active/time) for sending node i and channel j
 RepositoryEntrySend m_repositoryTableSender[MAX_NODES][MAX_CHANNELS];
  // Returns a random channel between 1 and MAX_CHANNELS
  int GetRandomChannel();
 
 };
 
 // Switchable Interface Implementation END
 }
 #endif
