# Supplementary material for: SAFE-CAST: secure AI-federated enumeration for clustering-based automated surveillance and trust in machine-to-machine communication
Source: PeerJ Comput Sci. 2025 Jan 2;11:e2551. doi: 10.7717/peerj-cs.2551 (PMC11784817; doi:10.7717/peerj-cs.2551)
Supplement: Supplemental Information 1 [file peerj-cs-11-2551-s001.zip › code/src/cognitive/model/spectrum-data.cc]

#include "spectrum-data.h"
 
namespace ns3 {
 
 TypeId SpectrumData::GetTypeId (void)
 {
  static TypeId tid = TypeId ("ns3::SpectrumData").SetParent<Object> () .AddConstructor<SpectrumData> ();
  return tid;
 }
 


 // SpectrumData initializer
 SpectrumData::SpectrumData() {
 
 }
 
 
 
 // ReadSpectrumFile: load the information form the spectrum file into the spectrum_table_
 void SpectrumData::ReadSpectrumFile(char *fileName) {
 
  FILE* fd;
 
  fd=fopen(fileName,"rt");
 
  if (IO_SPECTRUM_DEBUG)
  printf("Reading PU Data from File: %s \n", fileName);
 
 
  if (fd==NULL) {
  printf(" ERROR. Can't open file %s \n",fileName);
  exit(0);
  }
 
 
  // For each channel in the range [0: MAX_CHANNELS]
  // the spectrum file contains these entries:
  // - bandwidth (b/s)
  // - packet error rate
 
  for (int i=0; i<MAX_CHANNELS; i++) {
 
  int channel;
  float bandwidth;
  float per;
 
  // read the next entry
  fscanf(fd,"%d %f %f",&channel,&bandwidth,&per);
 
  if (ferror(fd)) {
  printf(" ERROR. Can't read Spectrum Information from file %s \n", fileName);
  exit(0);
  }
 
 
  if (IO_SPECTRUM_DEBUG)
  printf("[READING SPECTRUM FILE] #CHANNEL: %d #BANDWIDTH: %f PER: %f\n",channel, bandwidth, per);
 
  // save the information in the spectrum_table_
  m_spectrumTable_[channel].bandwidth=bandwidth;
  m_spectrumTable_[channel].per=per;
  }
 
  fclose(fd);
 }
 
 
 
 
 // GetSpectrumData: return the spectrum_entry for the current channel
 SpectrumEntry SpectrumData::GetSpectrumData(int channel) {
 
  if ((channel>=0) && (channel <MAX_CHANNELS))
  return m_spectrumTable_[channel];
 
  else {
  printf(" ERROR. Can't retrive Spectrum Information for channel %d \n", channel);
  exit(0);
 
  }
 
 }
 
}
