# Supplementary material for: SAFE-CAST: secure AI-federated enumeration for clustering-based automated surveillance and trust in machine-to-machine communication
Source: PeerJ Comput Sci. 2025 Jan 2;11:e2551. doi: 10.7717/peerj-cs.2551 (PMC11784817; doi:10.7717/peerj-cs.2551)
Supplement: Supplemental Information 1 [file peerj-cs-11-2551-s001.zip › code/src/cognitive/model/spectrum-data.h]

 
 #ifndef SPECTRUM_DATA_H
 #define SPECTRUM_DATA_H
 
 
 #include "common-cognitive-header.h"
 #include <stdio.h>
 #include "ns3/object.h"
 
 // Verbose mode
 #define IO_SPECTRUM_DEBUG 1
 
 namespace ns3 {
 // Spectrum Entry Information
 struct SpectrumEntry {
 
  // current bandwidth
  double bandwidth;
 
  // Packet Error Rate (PER) value
  double per;
 
  };
 
 
 class SpectrumData : public Object {
 
  public:
  static TypeId GetTypeId (void);
  // SpectrumData Initializer
  SpectrumData();
 
  // Return the spectrum-entry information for the current channel
  SpectrumEntry GetSpectrumData(int channel);
 
  private:
 
  // read the current spectrum file, and load the information in the spectrum_table_
  void ReadSpectrumFile(char *fileName);
 
  // Spectrum_table, loaded by the spectrum file
  SpectrumEntry m_spectrumTable_[MAX_CHANNELS];
 
  };
 
 }
 #endif
