# Supplementary material for: SAFE-CAST: secure AI-federated enumeration for clustering-based automated surveillance and trust in machine-to-machine communication
Source: PeerJ Comput Sci. 2025 Jan 2;11:e2551. doi: 10.7717/peerj-cs.2551 (PMC11784817; doi:10.7717/peerj-cs.2551)
Supplement: Supplemental Information 1 [file peerj-cs-11-2551-s001.zip › code/src/cognitive/model/spectrum-decision.cc]

 
#include "spectrum-decision.h"
 #include "ns3/random-variable-stream.h"
 
 namespace ns3 {
 
 // Spectrum Decision initializer
 SpectrumDecision::SpectrumDecision(SpectrumManager *sm) {
 
  m_decisionPolicy=DECISION_POLICY_ALWAYS_SWITCH;
  //decision_policy_=DECISION_POLICY_NEVER_SWITCH;
 
  m_spectrumPolicy=ROUND_ROBIN_SWITCH;
 
  m_specManager=sm;
 
 }
 
 
 
 
 // DecideSwitch: decide wether to stay or leave the current channel, when a PU is detected
 bool SpectrumDecision::DecideSwitch() {
 
  double randomValue;
  bool switch_decision;
 
  Ptr<UniformRandomVariable> uv = CreateObject<UniformRandomVariable>();
  switch(m_decisionPolicy) {
 
  // Switch with probability equal to THRESHOLD_SWITCH, stay otherwise
  case DECISION_POLICY_PROBABILISTIC_SWITCH:
 
  randomValue = uv->GetValue();
 
  if (randomValue < THRESHOLD_SWITCH)
  switch_decision=true;
  else
  switch_decision=false;
  break;
 
  // Switch to a new channel in anycase
  case DECISION_POLICY_ALWAYS_SWITCH:
 
  switch_decision=true;
  break;
 
  // Never make a switch
  case DECISION_POLICY_NEVER_SWITCH:
 
  switch_decision=false;
  break;
 
  default:
 
  switch_decision=true;
  break;
  }
 
  return switch_decision;
 }
// DecideSpectrum: get the next spectrum to be used, based on the allocation policy
 int SpectrumDecision::DecideSpectrum(int current_channel) {
 
  int next_channel;
 
  Ptr<UniformRandomVariable> uv1 = CreateObject<UniformRandomVariable>();
 
  switch(m_spectrumPolicy) {
 
  // Policy RANDOM_SWITCH: next_channel -> random(1..MAX_CHANNELS)
  case RANDOM_SWITCH:
  uv1->SetAttribute ("Min", DoubleValue (2));
  uv1->SetAttribute ("Max", DoubleValue (MAX_CHANNELS));
  next_channel=uv1->GetInteger();
 
  if (next_channel >= MAX_CHANNELS)
  next_channel = MAX_CHANNELS-1;
  break;
 
 // Policy ROUND_ROBIN_SWITCH: next channel -> ( next_channel + 1 ) % MAX_CHANNELS
  case ROUND_ROBIN_SWITCH:
 
  next_channel=(current_channel+1) % MAX_CHANNELS;
  if (next_channel==0) next_channel += 2;
  if (next_channel ==1)
  next_channel++;
  break;
 
 }
 
  return next_channel;
 
 }
 
 }
