# Supplementary material for: SAFE-CAST: secure AI-federated enumeration for clustering-based automated surveillance and trust in machine-to-machine communication
Source: PeerJ Comput Sci. 2025 Jan 2;11:e2551. doi: 10.7717/peerj-cs.2551 (PMC11784817; doi:10.7717/peerj-cs.2551)
Supplement: Supplemental Information 1 [file peerj-cs-11-2551-s001.zip › code/src/cognitive/model/spectrum-decision.h]

 // Decision policy, when a PU is detected on the current channel
 // Policy 0: Switch to a new channel as soon as a PU is detected
 #define DECISION_POLICY_ALWAYS_SWITCH 0
 // Policy 1: Switch to a new channel, with probability THRESHOLD_SWITCH
 #define DECISION_POLICY_PROBABILISTIC_SWITCH 1
 // Policy 2: Never switch!
 #define DECISION_POLICY_NEVER_SWITCH 2
 // Switching threshold, for policy 1
 #define THRESHOLD_SWITCH 0.8

 // Next Spectrum Selection
 // Policy 1: next channel -> ( next_channel + 1 ) % MAX_CHANNELS
 #define ROUND_ROBIN_SWITCH 0
 // Policy 2: next_channel -> random(1..MAX_CHANNELS)
 #define RANDOM_SWITCH 1

 #ifndef SPECTRUM_DECISION_H
 #define SPECTRUM_DECISION_H

 #include "spectrum-manager.h"
#include "ns3/fuzzy.h"

 namespace ns3 {
 class SpectrumManager;

// Spectrum Decision module: decide the next channel when a PU is detected on the current one
class SpectrumDecision : public Object {

  public:
 
 // Spectrum Decision Initializer
 SpectrumDecision(SpectrumManager *sm);
 
  // Decide wheter to stay on the current channel or switch to a new channel
  bool DecideSwitch();

 // Get the next channel to be used, based on the allocation policy
  int DecideSpectrum(int current_channel);
 
  private:

  // Decision policy: stay or leave the current channel
  int m_decisionPolicy;
 
  // Switching policy: decide the next channel to be used
 int m_spectrumPolicy;

  // Spectrum Manager reference
  SpectrumManager *m_specManager;
};

 }
 #endif
