# Supplementary material for: SAFE-CAST: secure AI-federated enumeration for clustering-based automated surveillance and trust in machine-to-machine communication
Source: PeerJ Comput Sci. 2025 Jan 2;11:e2551. doi: 10.7717/peerj-cs.2551 (PMC11784817; doi:10.7717/peerj-cs.2551)
Supplement: Supplemental Information 1 [file peerj-cs-11-2551-s001.zip › code/src/cognitive/model/spectrum-manager.cc]

 #include "spectrum-manager.h"
 #include "ns3/yans-wifi-phy.h"
 #include "ns3/aodv-routing-protocol.h"
 
 NS_LOG_COMPONENT_DEFINE ("CogSpectrumManager");
 
 namespace ns3 {
 
 //SpectrumManager Initializer
 SpectrumManager::SpectrumManager(Ptr<RegularWifiMac> mac, int id) {
 
  m_wifiMac=mac;
  m_nodeId=id;
 
  // State Initialization
  m_isPuOn=false;
  m_isSensing=false;
 
  // Spectrum Module Definition
  m_sensingMod=new SpectrumSensing(this);
  m_decisionMod=new SpectrumDecision(this);
 
 }

 //SpectrumManager Initializer
 SpectrumManager::SpectrumManager(Ptr<RegularWifiMac> mac, Ptr<WifiPhy> phy,
  int id, Time sense_time, Time transmit_time) {
 
  m_wifiMac=mac;
  m_nodeId=id;
  m_wifiPhy = phy;
  m_isPuOn=false;
  m_isSensing=false;
  m_isSwitching = false;
 
  // State Initialization
  m_senseTime=sense_time;
  m_transmitTime=transmit_time;
 
  // Spectrum Module Definition
  m_sensingMod=new SpectrumSensing(this);
  m_decisionMod=new SpectrumDecision(this);
 
  // Setup sense and handoff ended callback at PHY
 //m_wifiPhy->SetSenseEndedCallback(MakeCallback (&SpectrumManager::SenseEnded, this));
  //m_wifiPhy->SetHandoffEndedCallback(MakeCallback(&SpectrumManager::HandoffEnded, this));
 
 }
 
 SpectrumManager::~SpectrumManager() {
 
 }
 
 //start: CR starts the sensing/handoff/transmission cycle on the RX iface.
 void SpectrumManager::Start() {
  // Start sensing on the current channel for a sense_time_ interval
  m_isPuOn = m_sensingMod->GetSenseResultsFuture(m_nodeId,m_senseTime,m_transmitTime, m_repository->GetRxChannel(m_nodeId));
  m_wifiPhy->StartSensing(m_senseTime);
 
 }
 
 
 //is_channel_available: return true if CR is NOT doing sensing and is NOT doing spectrum handoff
 bool SpectrumManager::IsChannelAvailable() {
 
  bool available= !(m_isSensing || m_isSwitching);
 
  return available;
 
 }

 // is_PU_interfering: return true if there is a PU which is transmitting on the same channel and within the tx range of the CR receiving a packet
 bool
 SpectrumManager::IsPuInterfering(Time txDuration) {
 
  // Get the tx time of a packet
  Time time_tx=txDuration;
  // Check if a PU is active in the interval [now: now+time_tx]
  int current_channel=m_repository->GetRxChannel(m_nodeId);
  bool interference=m_sensingMod->GetSenseResultsFuture(m_nodeId,time_tx,m_transmitTime, current_channel);
 
 #ifdef SENSING_VERBOSE_MODE
  if (interference)
  {
  char buffer [50];
  std::sprintf(buffer, "[SENSING-DBG] Node %d sensed some PU activity on channel %d while receiving data\n", m_nodeId,current_channel);
  NS_LOG_DEBUG (buffer);
  }
 #endif
  return interference;
 }
 


 //setPUmodel: set the current PU model
 void SpectrumManager::SetPuModel(double prob, Ptr<PUModel> p) {
 
  m_sensingMod=new SpectrumSensing(this,prob,p);
 
 }
 //setRepository: set the current cross-layer repository
 void SpectrumManager::SetRepository(Ptr<Repository> rep) {
 
  m_repository=rep;
  m_wifiPhy->SetChannelNumber(m_repository->GetRxChannel(m_nodeId));
 }
 //senseHandler: handler for sensing timer.
 //Check if PU was detected during the last sensing interval, in case ask the spectrumDecision to switch to a new channel.
 //In case of channel switching, use Spectrum Mobility to perform handoff, and notify the event to the upper layers.
 void SpectrumManager::SenseEnded() {
 
  bool need_to_switch=false;
 
  int current_channel=m_repository->GetRxChannel(m_nodeId);
 
 #ifdef SENSING_VERBOSE_MODE //abdulla
  char buffer [100];
  std::sprintf(buffer, "[SENSING-DBG] Node %d is on channel %d and PU activity is %s", m_nodeId, current_channel, (m_isPuOn)?"true":"false");
  NS_LOG_DEBUG(buffer);
 #endif
 
  // Check if PU was detected
  if (m_isPuOn) {
 
  // Ask the Spectrum Decision if channel switching is needed
  need_to_switch=m_decisionMod->DecideSwitch();
  // CR needs to vacate the channel
  if (need_to_switch) {
 
  // Channel allocation is decided at MAC Layer
 #ifdef CHANNEL_DECISION_MAC_LAYER
 
  // Choose next channel and store the information in the shared repository
  int next_channel=m_decisionMod->DecideSpectrum(current_channel);
  m_wifiPhy->SetChannelNumber(next_channel);
  m_repository->SetRxChannel(m_nodeId,next_channel);
  m_isSwitching = true;
 
 #endif
 
 #ifdef SENSING_VERBOSE_MODE
  char buffer [100];
  std::sprintf(buffer, "[SENSING-DBG] Node %d starts handoff on channel %d to channel %d",m_nodeId,current_channel,next_channel);
  NS_LOG_DEBUG (buffer);
 #endif
 
  // Sensing Time is off, since the node is performing a spectrum handoff
  m_isSensing=false;
 
  } else { //no need to switch
 
  // CR does not vacate the spectrum, but it must not interfere with PU activity
  // In this case, CR keeps sensing and waits for the channel to be free
  m_isPuOn = m_sensingMod->GetSenseResultsFuture(m_nodeId,m_senseTime,m_transmitTime, current_channel);
 
  NS_LOG_DEBUG ("restarting sensor");
  m_wifiPhy->StartSensing(m_senseTime);
 
  m_isSensing=true;
 
  }
 
  } else { //if pu is not on. without this else, sensetimer gets scheduled twice
 
 
  // The CR can transmit if PU is not detected
  if ( !m_isPuOn ) {
 
  // Sensing Time is on
  m_isSensing=false;
 
  if (m_isSwitching)
  {
 #ifdef ENABLE_SPECTRUM_HANDOFF_NOTIFICATION
  // Notify the spectrum handoff to the upper layers
  Ptr<YansWifiPhy> phy = DynamicCast<YansWifiPhy>(m_wifiPhy);
  Ptr<Ipv4RoutingProtocol> route = phy->GetMobility()->GetObject<Ipv4>()->GetRoutingProtocol();
  Ptr<aodv::RoutingProtocol> aodv = DynamicCast<aodv::RoutingProtocol>(route);
  aodv->SendHello();
  m_isSwitching = false;
 #endif
  }
 
  // No channel switching, the CR can start transmitting on the current channel
  Simulator::Schedule (m_transmitTime, &SpectrumManager::TransmitEnded, this);
  m_wifiMac->RestartAccess();
 
 #ifdef SENSING_VERBOSE_MODE
  char buffer [50];
  std::sprintf(buffer, "[SENSING-DBG] Node %d starts transmitting on channel %d",m_nodeId,current_channel);
  NS_LOG_DEBUG (buffer);
 #endif
  }
 
  }
 }

 //TransmitEnded: the CR stops transmitting, and starts sensing for PU detection
 void SpectrumManager::TransmitEnded() {
 
  int current_channel=m_repository->GetRxChannel(m_nodeId);
 
  // Perform sensing on the current channel
  m_isPuOn= m_sensingMod->GetSenseResultsFuture(m_nodeId,m_senseTime,m_transmitTime, current_channel);
 
  // Set the sensing ON
  m_isSensing=true;
 
 #ifdef SENSING_VERBOSE_MODE
  char buffer [50];
  std::sprintf(buffer, "[SENSING-DBG] Node %d starts sensing on channel %d",m_nodeId,current_channel);
  NS_LOG_DEBUG (buffer);
 #endif
 
  //m_wifiPhy->StartSensing(m_senseTime);
 
 }
//HandoffEnded: the CR has performed spectrum handoff to a new channel. Then, it starts sensing on it to detect PU activity.
 void SpectrumManager::HandoffEnded() {
 
  int current_channel=m_repository->GetRxChannel(m_nodeId);
 
  // Perform sensing on the new channel
  m_isPuOn = m_sensingMod->GetSenseResultsFuture(m_nodeId,m_senseTime,m_transmitTime, current_channel);
  //m_wifiPhy->StartSensing(m_senseTime);
  m_isSensing = true;
  //Do not disable m_isSwitching now. We do that after sensing concluded and no PU is there (for aodv to broadcast stuff)
 
 #ifdef SENSING_VERBOSE_MODE
 
  char buffer [50];
  std::sprintf(buffer,"[SENSING-DBG] Node %d ends handoff on channel %d",m_nodeId,current_channel);
  NS_LOG_DEBUG (buffer);
  std::sprintf(buffer, "[SENSING-DBG] Node %d starts sensing on channel %d",m_nodeId,current_channel);
  NS_LOG_DEBUG (buffer);
 
 #endif
 
 }
 
}
