# Supplementary material for: SAFE-CAST: secure AI-federated enumeration for clustering-based automated surveillance and trust in machine-to-machine communication
Source: PeerJ Comput Sci. 2025 Jan 2;11:e2551. doi: 10.7717/peerj-cs.2551 (PMC11784817; doi:10.7717/peerj-cs.2551)
Supplement: Supplemental Information 1 [file peerj-cs-11-2551-s001.zip › code/src/cognitive/model/spectrum-manager.h]

 #ifndef SPECTRUM_MANAGER_H
 #define SPECTRUM_MANAGER_H
 
 #include "spectrum-sensing.h"
 #include "spectrum-decision.h"
 #include "spectrum-data.h"
 
 #include "pu-model.h"
 #include "repository.h"
 #include "ns3/regular-wifi-mac.h"
 #include "ns3/nstime.h"
 
 // Spectrum Manager modules
 // Enable/Disable channel allocation performed at MAC Layer, by the SpectrumDecision Module
 // Comment this line if channel allocation is performed by the routing agent
 #define CHANNEL_DECISION_MAC_LAYER
 
 // Enable/Disable Notifications MAC->NET layers, in case of PU detection on the current channel
 #define ENABLE_SPECTRUM_HANDOFF_NOTIFICATION
 
 namespace ns3 {
 class SpectrumSensing;
 class SpectrumDecision;
 class SpectrumMobility;
 class HandoffTimer;
 class SenseTimer;
 class TransmitTimer;
 class RegularWifiMac;
 
 class SpectrumManager {
 
  friend class SenseTimer;
  friend class TransmitTimer;
 
 public:
 
  SpectrumManager(Ptr<RegularWifiMac> mac, int id);
 
  SpectrumManager(Ptr<RegularWifiMac> mac, Ptr<WifiPhy> phy,
  int id, Time sense_time, Time transmit_time);
 
  virtual ~SpectrumManager ();

 void Start();

 bool IsChannelAvailable();

  bool IsPuInterfering(Time txDuration);
 
  void SenseEnded();
 
  void HandoffEnded();
 
  void TransmitEnded();
 
  void SetPuModel(double prob, Ptr<PUModel> p);
 
  void SetRepository(Ptr<Repository> rep);
 
 private:
 
  // Spectrum Cycle Timers and Variables
  // Sensing interval
  Time m_senseTime;
  // Transmitting interval
  Time m_transmitTime;
 
  // State Variables
  // pu_on_ is true wheter PU activity is detected in the current sensing cycle
  bool m_isPuOn;
  // sensing_ is true wheter a CR is performing sensing
  bool m_isSensing;
  // switching
  bool m_isSwitching;
 
 
  // MAC References and address
  Ptr<RegularWifiMac> m_wifiMac;
 int m_nodeId;
  // WifiPhy reference
 Ptr<WifiPhy> m_wifiPhy;
 // Modules
 // Cross-layer repository for information sharing about the current channel
  Ptr<Repository> m_repository;
  // Spectrum Sensing Module
  SpectrumSensing *m_sensingMod;
  // Spectrum Decision Module
  SpectrumDecision *m_decisionMod;
 };
 }
 #endif
