# Supplementary material for: SAFE-CAST: secure AI-federated enumeration for clustering-based automated surveillance and trust in machine-to-machine communication
Source: PeerJ Comput Sci. 2025 Jan 2;11:e2551. doi: 10.7717/peerj-cs.2551 (PMC11784817; doi:10.7717/peerj-cs.2551)
Supplement: Supplemental Information 1 [file peerj-cs-11-2551-s001.zip › code/src/cognitive/model/spectrum-sensing.cc]

  
 #include "spectrum-sensing.h"
 #include "ns3/mobility-model.h"
 
 NS_LOG_COMPONENT_DEFINE ("CogSpectrumSensing");
 
 namespace ns3 {
 // SpectrumSensing initialization: PU model off
 SpectrumSensing::SpectrumSensing(SpectrumManager *sm) {
 
  m_specManager=sm;
 }
// SpectrumSensing initialization: PU model on
 SpectrumSensing::SpectrumSensing(SpectrumManager *sm, double prob_misdetect, Ptr<PUModel> p) {
 
  m_puModel=p;
 
  m_probMisdetect=prob_misdetect;
 
 }
 // sense: return true if PU activity is detected in the time interval [current_time:current_time + sense_time]
 bool SpectrumSensing::GetSenseResultsFuture(int id, Time sense_time, Time transmit_time, int channel) {
 
  NodeContainer const & n = NodeContainer::GetGlobal ();
  Ptr<Node> node = n.Get(id);
  Ptr<MobilityModel> mm = node->GetObject<MobilityModel>();
  double x = mm->GetPosition().x;
  double y = mm->GetPosition().y;
  bool cr_on=false;
  NS_LOG_DEBUG ("POSITIONS: x:" << x << " and y:" << y);
 
 if (m_puModel) {
 
  Ptr<UniformRandomVariable> uv = CreateObject<UniformRandomVariable>();
  double randomValue = uv->GetValue(); //by default, min 0 and max 1
  // Ask the PUmodel if a PU is active in the time interval [current_time:current_time + sense_time]
  cr_on=m_puModel->IsPuActive(Simulator::Now(),sense_time,x,y, channel);
  // Apply the probability of false negative detection
  if ((randomValue < m_probMisdetect) and cr_on)
  cr_on=false;
  }
 //#ifdef SENSING_VERBOSE_MODE
 // printf("[SENSING-DBG] Node %d sensed pu activity on channel %d at time %f\n", id, channel, Scheduler::instance().clock());
 //#endif
  return cr_on;
 
 }
 
 }
