# Supplementary material for: SAFE-CAST: secure AI-federated enumeration for clustering-based automated surveillance and trust in machine-to-machine communication
Source: PeerJ Comput Sci. 2025 Jan 2;11:e2551. doi: 10.7717/peerj-cs.2551 (PMC11784817; doi:10.7717/peerj-cs.2551)
Supplement: Supplemental Information 1 [file peerj-cs-11-2551-s001.zip › code/src/cognitive/model/spectrum-sensing.h]

 #ifndef SPECTRUM_SENSING_H
 #define SPECTRUM_SENSING_H
 
 //#include <mobilenode.h>
 
 #include "pu-model.h"
 #include "spectrum-manager.h"
 #include "ns3/node-container.h"
 #include "ns3/log.h"
 
 namespace ns3 {
 class SpectrumManager;
 
 // Implementation of the Spectrum Sensing activity performed by CRs
 class SpectrumSensing {
 
  public:
 
  // Initialitation method: PUmodel off
  SpectrumSensing(SpectrumManager *sm);
 
  // Initialization method: PUmodel on
  SpectrumSensing(SpectrumManager *sm, double prob, Ptr<PUModel> p);
 
  // Perform sensing and return true if PU activity is detected on the current channel
  bool GetSenseResultsFuture(int id, Time sense_time, Time transmit_time, int channel);
 
 
  private:
 
  // Primary User Map and Model
  Ptr<PUModel> m_puModel;
 
  // Spectrum Manager reference
  SpectrumManager *m_specManager;
 
  // Probability to have false negative detection of PUs.
  double m_probMisdetect;
 };
 
 }
 #endif
