# Supplementary material for: SAFE-CAST: secure AI-federated enumeration for clustering-based automated surveillance and trust in machine-to-machine communication
Source: PeerJ Comput Sci. 2025 Jan 2;11:e2551. doi: 10.7717/peerj-cs.2551 (PMC11784817; doi:10.7717/peerj-cs.2551)
Supplement: Supplemental Information 1 [file peerj-cs-11-2551-s001.zip › code/src/cognitive/test/cognitive-test-suite.cc]

/* -*- Mode:C++; c-file-style:"gnu"; indent-tabs-mode:nil; -*- */

// Include a header file from your module to test.
#include "ns3/cognitive.h"

// An essential include is test.h
#include "ns3/test.h"

// Do not put your test classes in namespace ns3.  You may find it useful
// to use the using directive to access the ns3 namespace directly
using namespace ns3;

// This is an example TestCase.
class CognitiveTestCase1 : public TestCase
{
public:
  CognitiveTestCase1 ();
  virtual ~CognitiveTestCase1 ();

private:
  virtual void DoRun (void);
};

// Add some help text to this case to describe what it is intended to test
CognitiveTestCase1::CognitiveTestCase1 ()
  : TestCase ("Cognitive test case (does nothing)")
{
}

// This destructor does nothing but we include it as a reminder that
// the test case should clean up after itself
CognitiveTestCase1::~CognitiveTestCase1 ()
{
}

//
// This method is the pure virtual method from class TestCase that every
// TestCase must implement
//
void
CognitiveTestCase1::DoRun (void)
{
  // A wide variety of test macros are available in src/core/test.h
  NS_TEST_ASSERT_MSG_EQ (true, true, "true doesn't equal true for some reason");
  // Use this one for floating point comparisons
  NS_TEST_ASSERT_MSG_EQ_TOL (0.01, 0.01, 0.001, "Numbers are not equal within tolerance");
}

// The TestSuite class names the TestSuite, identifies what type of TestSuite,
// and enables the TestCases to be run.  Typically, only the constructor for
// this class must be defined
//
class CognitiveTestSuite : public TestSuite
{
public:
  CognitiveTestSuite ();
};

CognitiveTestSuite::CognitiveTestSuite ()
  : TestSuite ("cognitive", UNIT)
{
  // TestDuration for TestCase can be QUICK, EXTENSIVE or TAKES_FOREVER
  AddTestCase (new CognitiveTestCase1, TestCase::QUICK);
}

// Do not forget to allocate an instance of this TestSuite
static CognitiveTestSuite cognitiveTestSuite;
