# Supplementary material for: SAFE-CAST: secure AI-federated enumeration for clustering-based automated surveillance and trust in machine-to-machine communication
Source: PeerJ Comput Sci. 2025 Jan 2;11:e2551. doi: 10.7717/peerj-cs.2551 (PMC11784817; doi:10.7717/peerj-cs.2551)
Supplement: Supplemental Information 1 [file peerj-cs-11-2551-s001.zip › code/src/config-store/bindings/modulegen_customizations.py]

import os

def post_register_types(root_module):
    enabled_features = os.environ['NS3_ENABLED_FEATURES'].split(',')
    # if GtkConfigStore support is disabled, disable the class wrapper
    if 'GtkConfigStore' not in enabled_features:
        try:
            root_module.classes.remove(root_module['ns3::GtkConfigStore'])
        except KeyError:
            pass
