# Supplementary material for: SAFE-CAST: secure AI-federated enumeration for clustering-based automated surveillance and trust in machine-to-machine communication
Source: PeerJ Comput Sci. 2025 Jan 2;11:e2551. doi: 10.7717/peerj-cs.2551 (PMC11784817; doi:10.7717/peerj-cs.2551)
Supplement: Supplemental Information 1 [file peerj-cs-11-2551-s001.zip › code/src/config-store/model/file-config.h]

/* -*- Mode:C++; c-file-style:"gnu"; indent-tabs-mode:nil; -*- */
/*
 * Copyright (c) 2009 INRIA
 *
 * This program is free software; you can redistribute it and/or modify
 * it under the terms of the GNU General Public License version 2 as
 * published by the Free Software Foundation;
 *
 * This program is distributed in the hope that it will be useful,
 * but WITHOUT ANY WARRANTY; without even the implied warranty of
 * MERCHANTABILITY or FITNESS FOR A PARTICULAR PURPOSE.  See the
 * GNU General Public License for more details.
 *
 * You should have received a copy of the GNU General Public License
 * along with this program; if not, write to the Free Software
 * Foundation, Inc., 59 Temple Place, Suite 330, Boston, MA  02111-1307  USA
 *
 * Author: Mathieu Lacage <mathieu.lacage@cutebugs.net>
 */

#ifndef FILE_CONFIG_H
#define FILE_CONFIG_H

#include <string>

namespace ns3 {

/**
 * \ingroup configstore
 *
 */
class FileConfig
{
public:
  virtual ~FileConfig ();
  virtual void SetFilename (std::string filename) = 0;
  virtual void Default (void) = 0;
  virtual void Global (void) = 0;
  virtual void Attributes (void) = 0;
};

/**
 * \ingroup configstore
 *
 */
class NoneFileConfig : public FileConfig
{
public:
  NoneFileConfig ();
  virtual ~NoneFileConfig ();
  virtual void SetFilename (std::string filename);
  virtual void Default (void);
  virtual void Global (void);
  virtual void Attributes (void);
};

} // namespace ns3

#endif /* FILE_CONFIG_H */
