# Supplementary material for: SAFE-CAST: secure AI-federated enumeration for clustering-based automated surveillance and trust in machine-to-machine communication
Source: PeerJ Comput Sci. 2025 Jan 2;11:e2551. doi: 10.7717/peerj-cs.2551 (PMC11784817; doi:10.7717/peerj-cs.2551)
Supplement: Supplemental Information 1 [file peerj-cs-11-2551-s001.zip › code/src/config-store/wscript]

## -*- Mode: python; py-indent-offset: 4; indent-tabs-mode: nil; coding: utf-8; -*-

import wutils
from waflib import Options


def options(opt):
    opt.add_option('--disable-gtk',
                   help=('Disable GTK+ support'),
                   dest='disable_gtk', default=False, action="store_true")

def configure(conf):
    if Options.options.disable_gtk:
        conf.env['ENABLE_GTK2'] = False
        conf.report_optional_feature("GtkConfigStore", "GtkConfigStore",
                                     conf.env['ENABLE_GTK2'],
                                     "--disable-gtk option given")
    else:
        have_gtk2 = conf.check_cfg(package='gtk+-2.0', atleast_version='2.12', 
                                   args=['--cflags', '--libs'], uselib_store='GTK2',
                                   mandatory=False)

        conf.env['ENABLE_GTK2'] = have_gtk2
        conf.report_optional_feature("GtkConfigStore", "GtkConfigStore",
                                     conf.env['ENABLE_GTK2'],
                                     "library 'gtk+-2.0 >= 2.12' not found")

    have_libxml2 = conf.check_cfg(package='libxml-2.0', atleast_version='2.7',
                                  args=['--cflags', '--libs'], uselib_store='LIBXML2',
                                  mandatory=False)

    conf.env['ENABLE_LIBXML2'] = have_libxml2
    conf.report_optional_feature("XmlIo", "XmlIo",
                                 conf.env['ENABLE_LIBXML2'],
                                 "library 'libxml-2.0 >= 2.7' not found")

    conf.write_config_header('ns3/config-store-config.h', top=True)


def build(bld):
    bld.install_files('${INCLUDEDIR}/%s%s/ns3' % (wutils.APPNAME, wutils.VERSION), '../../ns3/config-store-config.h')

    module = bld.create_ns3_module('config-store', ['core', 'network'])
    module.source = [
        'model/attribute-iterator.cc',
        'model/config-store.cc',
        'model/attribute-default-iterator.cc',
        'model/file-config.cc',
        'model/raw-text-config.cc',
        ]

    headers = bld(features='ns3header')
    headers.module = 'config-store'
    headers.source = [
        'model/file-config.h',
        'model/config-store.h',
        ]

    if bld.env['ENABLE_GTK2']:
        headers.source.append ('model/gtk-config-store.h')
        module.source.extend (['model/gtk-config-store.cc',
                               'model/model-node-creator.cc',
                               'model/model-typeid-creator.cc',
                               'model/display-functions.cc',
                               ])
        module.use.append('GTK2')

    if bld.env['ENABLE_LIBXML2']:
        module.source.append ('model/xml-config.cc')
        module.use.append('LIBXML2')

    if bld.env['ENABLE_EXAMPLES']:
        bld.recurse('examples')

    bld.ns3_python_bindings()
