# Supplementary material for: SAFE-CAST: secure AI-federated enumeration for clustering-based automated surveillance and trust in machine-to-machine communication
Source: PeerJ Comput Sci. 2025 Jan 2;11:e2551. doi: 10.7717/peerj-cs.2551 (PMC11784817; doi:10.7717/peerj-cs.2551)
Supplement: Supplemental Information 3 [file peerj-cs-11-2551-s003.zip]

Archive with 5 entries (5 files):
- howtoaddour model.txt
- installationns3.26.txt
- README.txt
- Runnningprocedure.txt
- softwaredetails.txt
