# Supplementary material for: SAFE-CAST: secure AI-federated enumeration for clustering-based automated surveillance and trust in machine-to-machine communication
Source: PeerJ Comput Sci. 2025 Jan 2;11:e2551. doi: 10.7717/peerj-cs.2551 (PMC11784817; doi:10.7717/peerj-cs.2551)
Supplement: Supplemental Information 3 [file peerj-cs-11-2551-s003.zip › howtoaddour model.txt]

1)copy the src and scratch folder  paste into ns-3.26 folder  

2) open the terminal go to ns-allinone-3.26/ns-3.26 

3) next type this command "sudo ./waf configure"

4)next type this command to build our module "sudo ./waf build"

 
