# Supplementary material for: SAFE-CAST: secure AI-federated enumeration for clustering-based automated surveillance and trust in machine-to-machine communication
Source: PeerJ Comput Sci. 2025 Jan 2;11:e2551. doi: 10.7717/peerj-cs.2551 (PMC11784817; doi:10.7717/peerj-cs.2551)
Supplement: Supplemental Information 3 [file peerj-cs-11-2551-s003.zip › installationns3.26.txt]

System Requirements:
=======================
    1)OS : ubuntu-14.04 LTS(32 bit)
    2)RAM :minimum 2GB
    3)Processor: 2.5 GHz and above
   
=============================================================================

INSTALLING NS3 IN UBUNTU 14.04:

I)ubuntu is installed run following command opening your terminal(use shortcut:ctrl+alt+T).

II)To install prerequisites type given below command
  sudo apt-get install gcc g++ python python-dev mercurial bzr gdb valgrind gsl-bin libgsl0-dev libgsl0ldbl flex bison tcpdump sqlite sqlite3 libsqlite3-dev libxml2 libxml2-dev libgtk2.0-0 libgtk2.0-dev uncrustify doxygen graphviz imagemagick texlive texlive-latex-extra texlive-generic-extra texlive-generic-recommended texinfo dia texlive texlive-latex-extra texlive-extra-utils texlive-generic-recommended texi2html python-pygraphviz python-kiwi python-pygoocanvas libgoocanvas-dev python-pygccxml

ask password ,give your system password

III) Download NS-3.26  given below link
https://www.nsnam.org/ns-3-26/download/

IV)ns-allinone-3.26.tar copy and paste into ubuntu Home location
  then extract the ns-allinone-3.26.tar file
 
V) next terminal to type the command:
     cd ns-allinone-3.26/
 
VI)  Then you can find build.py along with other files so type the command
     ./build.py
     
    If the build is successful then it will give output "Build finished successfully".

VII)To build with waf so move to ns-3.26  so type command: cd ns-3.26
       sudo  ./waf
    display your ns3 supported modules like(AODV,DSR,CSMA,etc...)   
           
These above seven steps to ns3 installation completed!     
===========================================================
