# Supplementary material for: SAFE-CAST: secure AI-federated enumeration for clustering-based automated surveillance and trust in machine-to-machine communication
Source: PeerJ Comput Sci. 2025 Jan 2;11:e2551. doi: 10.7717/peerj-cs.2551 (PMC11784817; doi:10.7717/peerj-cs.2551)
Supplement: Supplemental Information 3 [file peerj-cs-11-2551-s003.zip › README.txt]

title: Fed-SMART: Secure Federated Clustering based M2M Communication Surveillance through Channel Splitting and Trust Enumeration using AI Technologies
--------------------------------------------------------------------------------------------------------------------------------------------------

s/w req:
------------
    
         1)NS-3.26
         
         2)ubuntu-14.04 LTS(32 bit os)


Execution Steps:
---------------------

Open the ternimal (ctrl + alt + t)

change the directory on terminal.

First execute the files

change the image locations in the main files.

command to execute :

./waf --run filename --vis


Note:
-------

 1) use our module  else you get error.

 2)Refer howtoaddour model.txt to addmodule


For NetAnim:
-------------

Copy the img1 folder under the Code folder and paste into these path --> /home/[your device name]/ns-allinone-3.26/netanim-3.107

For run NetAnim to change your location --> /home/[your device name]/ns-allinone-3.26/netanim-3.107 in main file.
