# Supplementary material for: SAFE-CAST: secure AI-federated enumeration for clustering-based automated surveillance and trust in machine-to-machine communication
Source: PeerJ Comput Sci. 2025 Jan 2;11:e2551. doi: 10.7717/peerj-cs.2551 (PMC11784817; doi:10.7717/peerj-cs.2551)
Supplement: Supplemental Information 3 [file peerj-cs-11-2551-s003.zip › Runnningprocedure.txt]

Additional s/w required:
-------------------------
1)gunplot
install command 
sudo apt-get install gnuplot
-------------------------------------------------------------------------------------------------------------


running procedure:
--------------------
1) copy the src and scratch folder  paste into ns-3.26 folder

2) go to terminal type this command

    a)sudo ./waf configure

    b)sudo ./waf build


3)Get build finished successfully message 


4)run command:

	1)sudo ./waf --run filename --vis
 	
