# Supplementary material for: SAFE-CAST: secure AI-federated enumeration for clustering-based automated surveillance and trust in machine-to-machine communication
Source: PeerJ Comput Sci. 2025 Jan 2;11:e2551. doi: 10.7717/peerj-cs.2551 (PMC11784817; doi:10.7717/peerj-cs.2551)
Supplement: Supplemental Information 3 [file peerj-cs-11-2551-s003.zip › softwaredetails.txt]

 s/w req:

            1)ns-3.26 ----------->32 bit version
            
            2)ubuntu 14.04-----------> single primary os not vmware with 32 bit system
